# Supplementary material for: Living on the edge: comparative phylogeography and phylogenetics of Oreohelix land snails at their range edge in Western Canada
Source: BMC Evol Biol. 2020 Jan 6;20:3. doi: 10.1186/s12862-019-1566-1 (PMC6945528; doi:10.1186/s12862-019-1566-1)
Supplement: Supplementary file 2 — Additional file 2. Information about each sample, taken during time of sampling. Includes old sample names. [file 12862_2019_1566_MOESM2_ESM.xlsx]

## Sheet: Samples
Location	Code	Lat	Long	Slope	Cover	Date Sampled	Sampled by	Species	Clade (mt)	Sample Name	Publication name	Site Name
Castle Area	CA	49.3666	-114.304	60 SE	High aspen	June 2015	Zach/Sarah	subrudis	B	CABML101	RM11-01	Beaver Mines Lake 1
Castle Area	CA	49.3666	-114.304	60 SE	High aspen	June 2015	Zach/Sarah	subrudis	B	CABML102	RM11-02	Beaver Mines Lake 1
Castle Area	CA	49.3666	-114.304	60 SE	High aspen	June 2015	Zach/Sarah	subrudis	B	CABML103	RM11-03	Beaver Mines Lake 1
Castle Area	CA	49.3666	-114.304	60 SE	High aspen	June 2015	Zach/Sarah	subrudis	B	CABML104	RM11-04	Beaver Mines Lake 1
Castle Area	CA	49.3666	-114.304	60 SE	High aspen	June 2015	Zach/Sarah	subrudis	B	CABML105	RM11-05	Beaver Mines Lake 1
Castle Area	CA	49.3666	-114.304	60 SE	High aspen	June 2015	Zach/Sarah	subrudis	B	CABML106	RM11-06	Beaver Mines Lake 1
Castle Area	CA	49.3666	-114.304	60 SE	High aspen	June 2015	Zach/Sarah	subrudis	B	CABML107	RM11-07	Beaver Mines Lake 1
Castle Area	CA	49.3666	-114.304	60 SE	High aspen	June 2015	Zach/Sarah	subrudis	B	CABML108	RM11-08	Beaver Mines Lake 1
Castle Area	CA	49.3633	-114.294	30 W	Mod mixed	June 2015	Zach/Sarah	subrudis	B	CABML201	RM12-01	Beaver Mines Lake 2
Castle Area	CA	49.3633	-114.294	30 W	Mod mixed	June 2015	Zach/Sarah	subrudis	B	CABML202	RM12-02	Beaver Mines Lake 2
Castle Area	CA	49.3633	-114.294	30 W	Mod mixed	June 2015	Zach/Sarah	subrudis	B	CABML203	RM12-03	Beaver Mines Lake 2
Castle Area	CA	49.3633	-114.294	30 W	Mod mixed	June 2015	Zach/Sarah	subrudis	B	CABML204	RM12-04	Beaver Mines Lake 2
Castle Area	CA	49.3633	-114.294	30 W	Mod mixed	June 2015	Zach/Sarah	subrudis	B	CABML205	RM12-05	Beaver Mines Lake 2
Castle Area	CA	49.3633	-114.294	30 W	Mod mixed	June 2015	Zach/Sarah	subrudis	B	CABML206	RM12-06	Beaver Mines Lake 2
Castle Area	CA	49.3633	-114.294	30 W	Mod mixed	June 2015	Zach/Sarah	subrudis	B	CABML207	RM12-07	Beaver Mines Lake 2
Castle Area	CA	49.3633	-114.294	30 W	Mod mixed	June 2015	Zach/Sarah	subrudis	B	CABML208	RM12-08	Beaver Mines Lake 2
Castle Area	CA	49.4445	-114.324	45 E	mod aspen	June 2015	Zach/Sarah	subrudis	B	CACF101	RM07-01	Castle Falls
Castle Area	CA	49.4445	-114.324	45 E	mod aspen	June 2015	Zach/Sarah	subrudis	B'	CACF102	RM07-02	Castle Falls
Castle Area	CA	49.4445	-114.324	45 E	mod aspen	June 2015	Zach/Sarah	subrudis	B	CACF103	RM07-03	Castle Falls
Castle Area	CA	49.4445	-114.324	45 E	mod aspen	June 2015	Zach/Sarah	subrudis	B'	CACF104	RM07-04	Castle Falls
Castle Area	CA	49.4445	-114.324	45 E	mod aspen	June 2015	Zach/Sarah	subrudis	B	CACF105	RM07-05	Castle Falls
Castle Area	CA	49.4445	-114.324	45 E	mod aspen	June 2015	Zach/Sarah	subrudis	B	CACF106	RM07-06	Castle Falls
Castle Area	CA	49.4445	-114.324	45 E	mod aspen	June 2015	Zach/Sarah	subrudis	B	CACF107	RM07-07	Castle Falls
Castle Area	CA	49.4445	-114.324	45 E	mod aspen	June 2015	Zach/Sarah	subrudis	B'	CACF108	RM07-08	Castle Falls
Castle Area	CA	49.4525	-114.41	50 SE	mod pine	June 2015	Zach/Sarah	subrudis	B'	CALC101	RM06-01	Lynx creek
Castle Area	CA	49.4525	-114.41	50 SE	mod pine	June 2015	Zach/Sarah	subrudis	B'	CALC102	RM06-02	Lynx creek
Castle Area	CA	49.4525	-114.41	50 SE	mod pine	June 2015	Zach/Sarah	subrudis	B'	CALC103	RM06-03	Lynx creek
Castle Area	CA	49.4525	-114.41	50 SE	mod pine	June 2015	Zach/Sarah	subrudis	B'	CALC104	RM06-04	Lynx creek
Castle Area	CA	49.4525	-114.41	50 SE	mod pine	June 2015	Zach/Sarah	subrudis	B'	CALC105	RM06-05	Lynx creek
Castle Area	CA	49.4525	-114.41	50 SE	mod pine	June 2015	Zach/Sarah	subrudis	B'	CALC106	RM06-06	Lynx creek
Castle Area	CA	49.4525	-114.41	50 SE	mod pine	June 2015	Zach/Sarah	subrudis	B'	CALC107	RM06-07	Lynx creek
Castle Area	CA	49.4525	-114.41	50 SE	mod pine	June 2015	Zach/Sarah	subrudis	B'	CALC108	RM06-08	Lynx creek
Castle Area	CA	49.3494	-114.406	0 W	high pine	June 2015	Zach/Arturo	subrudis	B'	CARS01	RM09-01	Research station
Castle Area	CA	49.3494	-114.406	0 W	high pine	June 2015	Zach/Arturo	subrudis	B'	CARS02	RM09-02	Research station
Castle Area	CA	49.3494	-114.406	0 W	high pine	June 2015	Zach/Arturo	subrudis	B'	CARS03	RM09-03	Research station
Castle Area	CA	49.3494	-114.406	0 W	high pine	June 2015	Zach/Arturo	subrudis	B'	CARS04	RM09-04	Research station
Castle Area	CA	49.3494	-114.406	0 W	high pine	June 2015	Zach/Arturo	subrudis	B'	CARS05	RM09-05	Research station
Castle Area	CA	49.3494	-114.406	0 W	high pine	June 2015	Zach/Arturo	subrudis	B'	CARS06	RM09-06	Research station
Castle Area	CA	49.3494	-114.406	0 W	high pine	June 2015	Zach/Arturo	subrudis	B'	CARS07	RM09-07	Research station
Castle Area	CA	49.3494	-114.406	0 W	high pine	June 2015	Zach/Arturo	subrudis	B'	CARS08	RM09-08	Research station
Castle Area	CA	49.3807	-114.367	45 SE	low shrub	June 2015	Zach/Arturo	subrudis	B'	CAWC101	RM08-01	West Castle 1
Castle Area	CA	49.3807	-114.367	45 SE	low shrub	June 2015	Zach/Arturo	subrudis	B'	CAWC102	RM08-02	West Castle 1
Castle Area	CA	49.3807	-114.367	45 SE	low shrub	June 2015	Zach/Arturo	subrudis	B'	CAWC103	RM08-03	West Castle 1
Castle Area	CA	49.3807	-114.367	45 SE	low shrub	June 2015	Zach/Arturo	subrudis	B'	CAWC104	RM08-04	West Castle 1
Castle Area	CA	49.3807	-114.367	45 SE	low shrub	June 2015	Zach/Arturo	subrudis	B'	CAWC105	RM08-05	West Castle 1
Castle Area	CA	49.3807	-114.367	45 SE	low shrub	June 2015	Zach/Arturo	subrudis	B'	CAWC106	RM08-06	West Castle 1
Castle Area	CA	49.3807	-114.367	45 SE	low shrub	June 2015	Zach/Arturo	subrudis	B'	CAWC107	RM08-07	West Castle 1
Castle Area	CA	49.3807	-114.367	45 SE	low shrub	June 2015	Zach/Arturo	subrudis	B'	CAWC108	RM08-08	West Castle 1
Castle Area	CA	49.3584	-114.407	60 NE	low shrub	June 2015	Zach/Arturo	subrudis	B'	CAWC201	RM10-01	West Castle 2
Castle Area	CA	49.3584	-114.407	60 NE	low shrub	June 2015	Zach/Arturo	subrudis	B'	CAWC202	RM10-02	West Castle 2
Castle Area	CA	49.3584	-114.407	60 NE	low shrub	June 2015	Zach/Arturo	subrudis	B'	CAWC203	RM10-03	West Castle 2
Castle Area	CA	49.3584	-114.407	60 NE	low shrub	June 2015	Zach/Arturo	subrudis	B'	CAWC204	RM10-04	West Castle 2
Castle Area	CA	49.3584	-114.407	60 NE	low shrub	June 2015	Zach/Arturo	subrudis	B'	CAWC205	RM10-05	West Castle 2
Castle Area	CA	49.3584	-114.407	60 NE	low shrub	June 2015	Zach/Arturo	subrudis	B'	CAWC206	RM10-06	West Castle 2
Castle Area	CA	49.3584	-114.407	60 NE	low shrub	June 2015	Zach/Arturo	subrudis	B'	CAWC207	RM10-07	West Castle 2
Castle Area	CA	49.3584	-114.407	60 NE	low shrub	June 2015	Zach/Arturo	subrudis	B'	CAWC208	RM10-08	West Castle 2
Cypress Hills	CH	49.6594	-110.304			Summer 2013	Cam Goater	subrudis	B	CHBC001	CH02-01	Beaver Creek
Cypress Hills	CH	49.6594	-110.304			Summer 2013	Cam Goater	subrudis	B	CHBC002	CH02-02	Beaver Creek
Cypress Hills	CH	49.6594	-110.304			Summer 2013	Cam Goater	subrudis	B	CHBC003	CH02-03	Beaver Creek
Cypress Hills	CH	49.6594	-110.304			Summer 2013	Cam Goater	subrudis	B	CHBC004	CH02-04	Beaver Creek
Cypress Hills	CH	49.6594	-110.304			Summer 2013	Cam Goater	subrudis	B	CHBC005	CH02-05	Beaver Creek
Cypress Hills	CH	49.6594	-110.304			Summer 2013	Cam Goater	subrudis	B	CHBC006	CH02-06	Beaver Creek
Cypress Hills	CH	49.6594	-110.304			Summer 2013	Cam Goater	subrudis	B	CHBC007	CH02-07	Beaver Creek
Cypress Hills	CH	49.6594	-110.304			Summer 2013	Cam Goater	subrudis	B	CHBC008	CH02-08	Beaver Creek
Cypress Hills	CH	49.6594	-110.304			Summer 2013	Cam Goater	subrudis	B	CHBC009	CH02-09	Beaver Creek
Cypress Hills	CH	49.6594	-110.304			Summer 2013	Cam Goater	subrudis	B	CHBC010	CH02-10	Beaver Creek
Cypress Hills	CH	49.6594	-110.304			Summer 2013	Cam Goater	subrudis	B	CHBC011	CH02-11	Beaver Creek
Cypress Hills	CH	49.6594	-110.304			Summer 2013	Cam Goater	subrudis	B	CHBC012	CH02-12	Beaver Creek
Cypress Hills	CH	49.657	-110.295	30 W	mod mixed	June 2015	Zach/Arturo	subrudis	B	CHBC101	CH02-13	Beaver creek transect 1
Cypress Hills	CH	49.657	-110.295	30 W	mod mixed	June 2015	Zach/Arturo	subrudis	B	CHBC102	CH02-14	Beaver creek transect 1
Cypress Hills	CH	49.657	-110.295	30 W	mod mixed	June 2015	Zach/Arturo	subrudis	B	CHBC103	CH02-15	Beaver creek transect 1
Cypress Hills	CH	49.657	-110.295	30 W	mod mixed	June 2015	Zach/Arturo	subrudis	B	CHBC104	CH02-16	Beaver creek transect 1
Cypress Hills	CH	49.657	-110.295	30 W	mod mixed	June 2015	Zach/Arturo	subrudis	B	CHBC105	CH02-17	Beaver creek transect 1
Cypress Hills	CH	49.657	-110.295	30 W	mod mixed	June 2015	Zach/Arturo	subrudis	B	CHBC106	CH02-18	Beaver creek transect 1
Cypress Hills	CH	49.657	-110.295	30 W	mod mixed	June 2015	Zach/Arturo	subrudis	B	CHBC107	CH02-19	Beaver creek transect 1
Cypress Hills	CH	49.657	-110.295	30 W	mod mixed	June 2015	Zach/Arturo	subrudis	B	CHBC108	CH02-20	Beaver creek transect 1
Cypress Hills	CH	49.6511	-110.299	30 W	mod pine	June 2015	Zach/Arturo	subrudis	B	CHBC201	CHE-01	Beaver creek transect 2
Cypress Hills	CH	49.6511	-110.299	30 W	mod pine	June 2015	Zach/Arturo	subrudis	B	CHBC202	CHE-02	Beaver creek transect 2
Cypress Hills	CH	49.6511	-110.299	30 W	mod pine	June 2015	Zach/Arturo	subrudis	B	CHBC203	CHE-03	Beaver creek transect 2
Cypress Hills	CH	49.6511	-110.299	30 W	mod pine	June 2015	Zach/Arturo	subrudis	B	CHBC204	CHE-04	Beaver creek transect 2
Cypress Hills	CH	49.6511	-110.299	30 W	mod pine	June 2015	Zach/Arturo	subrudis	B	CHBC205	CHE-05	Beaver creek transect 2
Cypress Hills	CH	49.6511	-110.299	30 W	mod pine	June 2015	Zach/Arturo	subrudis	B	CHBC206	CHE-06	Beaver creek transect 2
Cypress Hills	CH	49.6511	-110.299	30 W	mod pine	June 2015	Zach/Arturo	subrudis	B	CHBC207	CHE-07	Beaver creek transect 2
Cypress Hills	CH	49.6511	-110.299	30 W	mod pine	June 2015	Zach/Arturo	subrudis	B	CHBC208	CHE-08	Beaver creek transect 2
Cypress Hills	CH	49.6506	-110.306	45 N	mod pine	June 2015	Zach/Arturo	subrudis	B	CHBC301	CHD-01	Beaver creek transect 3
Cypress Hills	CH	49.6506	-110.306	45 N	mod pine	June 2015	Zach/Arturo	subrudis	B	CHBC302	CHD-02	Beaver creek transect 3
Cypress Hills	CH	49.6506	-110.306	45 N	mod pine	June 2015	Zach/Arturo	subrudis	B	CHBC303	CHD-03	Beaver creek transect 3
Cypress Hills	CH	49.6506	-110.306	45 N	mod pine	June 2015	Zach/Arturo	subrudis	B	CHBC304	CHD-04	Beaver creek transect 3
Cypress Hills	CH	49.6506	-110.306	45 N	mod pine	June 2015	Zach/Arturo	subrudis	B	CHBC305	CHD-05	Beaver creek transect 3
Cypress Hills	CH	49.6506	-110.306	45 N	mod pine	June 2015	Zach/Arturo	subrudis	B	CHBC306	CHD-06	Beaver creek transect 3
Cypress Hills	CH	49.6506	-110.306	45 N	mod pine	June 2015	Zach/Arturo	subrudis	B	CHBC307	CHD-07	Beaver creek transect 3
Cypress Hills	CH	49.6506	-110.306	45 N	mod pine	June 2015	Zach/Arturo	subrudis	B	CHBC308	CHD-08	Beaver creek transect 3
Cypress Hills	CH	49.6449	-110.318	30 SW	mod pine	June 2015	Zach/Arturo	subrudis	B	CHBC401	CHC-01	Beaver creek transect 4
Cypress Hills	CH	49.6449	-110.318	30 SW	mod pine	June 2015	Zach/Arturo	subrudis	B	CHBC402	CHC-02	Beaver creek transect 4
Cypress Hills	CH	49.6449	-110.318	30 SW	mod pine	June 2015	Zach/Arturo	subrudis	B	CHBC403	CHC-03	Beaver creek transect 4
Cypress Hills	CH	49.6449	-110.318	30 SW	mod pine	June 2015	Zach/Arturo	subrudis	B	CHBC404	CHC-04	Beaver creek transect 4
Cypress Hills	CH	49.6449	-110.318	30 SW	mod pine	June 2015	Zach/Arturo	subrudis	B	CHBC405	CHC-05	Beaver creek transect 4
Cypress Hills	CH	49.6449	-110.318	30 SW	mod pine	June 2015	Zach/Arturo	subrudis	B	CHBC406	CHC-06	Beaver creek transect 4
Cypress Hills	CH	49.6449	-110.318	30 SW	mod pine	June 2015	Zach/Arturo	subrudis	B	CHBC407	CHC-07	Beaver creek transect 4
Cypress Hills	CH	49.6449	-110.318	30 SW	mod pine	June 2015	Zach/Arturo	subrudis	B	CHBC408	CHC-08	Beaver creek transect 4
Cypress Hills	CH	49.6401	-110.322	30 SE	mod mixed	June 2015	Zach/Arturo	subrudis	B	CHBC501	CHB-01	Beaver creek transect 5
Cypress Hills	CH	49.6401	-110.322	30 SE	mod mixed	June 2015	Zach/Arturo	subrudis	B	CHBC502	CHB-02	Beaver creek transect 5
Cypress Hills	CH	49.6401	-110.322	30 SE	mod mixed	June 2015	Zach/Arturo	subrudis	B	CHBC503	CHB-03	Beaver creek transect 5
Cypress Hills	CH	49.6401	-110.322	30 SE	mod mixed	June 2015	Zach/Arturo	subrudis	B	CHBC504	CHB-04	Beaver creek transect 5
Cypress Hills	CH	49.6401	-110.322	30 SE	mod mixed	June 2015	Zach/Arturo	subrudis	B	CHBC505	CHB-05	Beaver creek transect 5
Cypress Hills	CH	49.6401	-110.322	30 SE	mod mixed	June 2015	Zach/Arturo	subrudis	B	CHBC506	CHB-06	Beaver creek transect 5
Cypress Hills	CH	49.6401	-110.322	30 SE	mod mixed	June 2015	Zach/Arturo	subrudis	B	CHBC507	CHB-07	Beaver creek transect 5
Cypress Hills	CH	49.6401	-110.322	30 SE	mod mixed	June 2015	Zach/Arturo	subrudis	B	CHBC508	CHB-08	Beaver creek transect 5
Cypress Hills	CH	49.6288	-110.185	60 SW	Low shrub	Spring 2013	Cam Goater	cooperi	co	CHCA01	CH09-01	Cougar Alley
Cypress Hills	CH	49.6288	-110.185	60 SW	Low shrub	Spring 2013	Cam Goater	cooperi	co	CHCA02	CH09-02	Cougar Alley
Cypress Hills	CH	49.6288	-110.185	60 SW	Low shrub	Spring 2013	Cam Goater	cooperi	co	CHCA03	CH09-03	Cougar Alley
Cypress Hills	CH	49.6288	-110.185	60 SW	Low shrub	Spring 2013	Cam Goater	cooperi	co	CHCA04	CH09-04	Cougar Alley
Cypress Hills	CH	49.6288	-110.185	60 SW	Low shrub	Spring 2013	Cam Goater	cooperi	co	CHCA05	CH09-05	Cougar Alley
Cypress Hills	CH	49.6288	-110.185	60 SW	Low shrub	Spring 2013	Cam Goater	cooperi	co	CHCA06	CH09-06	Cougar Alley
Cypress Hills	CH	49.6288	-110.185	60 SW	Low shrub	Spring 2013	Cam Goater	cooperi	co	CHCA07	CH09-07	Cougar Alley
Cypress Hills	CH	49.6288	-110.185	60 SW	Low shrub	Spring 2013	Cam Goater	cooperi	co	CHCA08	CH09-08	Cougar Alley
Cypress Hills	CH	49.6348	-110.164	45 N	mod aspen	June 2015	Zach/Arturo	subrudis	X	CHCAR101	CHO-01	Cougar Alley Run 1
Cypress Hills	CH	49.6348	-110.164	45 N	mod aspen	June 2015	Zach/Arturo	cooperi	co	CHCAR102	CHO-02	Cougar Alley Run 1
Cypress Hills	CH	49.6348	-110.164	45 N	mod aspen	June 2015	Zach/Arturo	subrudis	X	CHCAR103	CHO-03	Cougar Alley Run 1
Cypress Hills	CH	49.6348	-110.164	45 N	mod aspen	June 2015	Zach/Arturo	subrudis	X	CHCAR104	CHO-04	Cougar Alley Run 1
Cypress Hills	CH	49.6348	-110.164	45 N	mod aspen	June 2015	Zach/Arturo	subrudis	X	CHCAR105	CHO-05	Cougar Alley Run 1
Cypress Hills	CH	49.6348	-110.164	45 N	mod aspen	June 2015	Zach/Arturo	subrudis	X	CHCAR106	CHO-06	Cougar Alley Run 1
Cypress Hills	CH	49.6348	-110.164	45 N	mod aspen	June 2015	Zach/Arturo	subrudis	X	CHCAR107	CHO-07	Cougar Alley Run 1
Cypress Hills	CH	49.6348	-110.164	45 N	mod aspen	June 2015	Zach/Arturo	subrudis	X	CHCAR108	CHO-08	Cougar Alley Run 1
Cypress Hills	CH	49.6384	-110.166	30 W	High pine	June 2015	Zach/Arturo	subrudis	X	CHCAR201	CHN-01	Cougar Alley Run 2
Cypress Hills	CH	49.6384	-110.166	30 W	High pine	June 2015	Zach/Arturo	cooperi	co	CHCAR202	CHN-02	Cougar Alley Run 2
Cypress Hills	CH	49.6384	-110.166	30 W	High pine	June 2015	Zach/Arturo	subrudis	X	CHCAR203	CHN-03	Cougar Alley Run 2
Cypress Hills	CH	49.6384	-110.166	30 W	High pine	June 2015	Zach/Arturo	subrudis	X	CHCAR204	CHN-04	Cougar Alley Run 2
Cypress Hills	CH	49.6384	-110.166	30 W	High pine	June 2015	Zach/Arturo	subrudis	X	CHCAR205	CHN-05	Cougar Alley Run 2
Cypress Hills	CH	49.6384	-110.166	30 W	High pine	June 2015	Zach/Arturo	subrudis	X	CHCAR206	CHN-06	Cougar Alley Run 2
Cypress Hills	CH	49.6384	-110.166	30 W	High pine	June 2015	Zach/Arturo	subrudis	X	CHCAR207	CHN-07	Cougar Alley Run 2
Cypress Hills	CH	49.6384	-110.166	30 W	High pine	June 2015	Zach/Arturo	subrudis	X	CHCAR208	CHN-08	Cougar Alley Run 2
Cypress Hills	CH	49.6176	-110.389	60 N	high pine	August 2015	Zach/Arturo	subrudis	B	CHFW01	CHA-01	Far West
Cypress Hills	CH	49.6176	-110.389	60 N	high pine	August 2015	Zach/Arturo	subrudis	B	CHFW02	CHA-02	Far West
Cypress Hills	CH	49.6176	-110.389	60 N	high pine	August 2015	Zach/Arturo	subrudis	B	CHFW03	CHA-03	Far West
Cypress Hills	CH	49.6176	-110.389	60 N	high pine	August 2015	Zach/Arturo	subrudis	B	CHFW04	CHA-04	Far West
Cypress Hills	CH	49.6176	-110.389	60 N	high pine	August 2015	Zach/Arturo	subrudis	B	CHFW05	CHA-05	Far West
Cypress Hills	CH	49.6176	-110.389	60 N	high pine	August 2015	Zach/Arturo	subrudis	B	CHFW06	CHA-06	Far West
Cypress Hills	CH	49.6176	-110.389	60 N	high pine	August 2015	Zach/Arturo	subrudis	B	CHFW07	CHA-07	Far West
Cypress Hills	CH	49.6176	-110.389	60 N	high pine	August 2015	Zach/Arturo	subrudis	B	CHFW08	CHA-08	Far West
Cypress Hills	CH	49.6421	-110.033	45 N	high mixed	June 2015	Zach/Arturo	cooperi	co	CHGCB01	CH14-01	Graburn creek base
Cypress Hills	CH	49.6421	-110.033	45 N	high mixed	June 2015	Zach/Arturo	cooperi	co	CHGCB02	CH14-02	Graburn creek base
Cypress Hills	CH	49.6421	-110.033	45 N	high mixed	June 2015	Zach/Arturo	cooperi	co	CHGCB03	CH14-03	Graburn creek base
Cypress Hills	CH	49.6421	-110.033	45 N	high mixed	June 2015	Zach/Arturo	cooperi	co	CHGCB04	CH14-04	Graburn creek base
Cypress Hills	CH	49.6421	-110.033	45 N	high mixed	June 2015	Zach/Arturo	cooperi	co	CHGCB05	CH14-05	Graburn creek base
Cypress Hills	CH	49.6421	-110.033	45 N	high mixed	June 2015	Zach/Arturo	cooperi	co	CHGCB06	CH14-06	Graburn creek base
Cypress Hills	CH	49.6421	-110.033	45 N	high mixed	June 2015	Zach/Arturo	cooperi	co	CHGCB07	CH14-07	Graburn creek base
Cypress Hills	CH	49.6421	-110.033	45 N	high mixed	June 2015	Zach/Arturo	cooperi	co	CHGCB08	CH14-08	Graburn creek base
Cypress Hills	CH	49.6179	-110.094	45 NW	high pine	June 2015	Zach/Arturo	cooperi	co	CHGCM01	CHP-01	Graburn creek mid
Cypress Hills	CH	49.6179	-110.094	45 NW	high pine	June 2015	Zach/Arturo	cooperi	co	CHGCM02	CHP-02	Graburn creek mid
Cypress Hills	CH	49.6179	-110.094	45 NW	high pine	June 2015	Zach/Arturo	cooperi	co	CHGCM03	CHP-03	Graburn creek mid
Cypress Hills	CH	49.6179	-110.094	45 NW	high pine	June 2015	Zach/Arturo	cooperi	co	CHGCM04	CHP-04	Graburn creek mid
Cypress Hills	CH	49.6179	-110.094	45 NW	high pine	June 2015	Zach/Arturo	cooperi	co	CHGCM05	CHP-05	Graburn creek mid
Cypress Hills	CH	49.6179	-110.094	45 NW	high pine	June 2015	Zach/Arturo	cooperi	co	CHGCM06	CHP-06	Graburn creek mid
Cypress Hills	CH	49.6179	-110.094	45 NW	high pine	June 2015	Zach/Arturo	cooperi	co	CHGCM07	CHP-07	Graburn creek mid
Cypress Hills	CH	49.6179	-110.094	45 NW	high pine	June 2015	Zach/Arturo	cooperi	co	CHGCM08	CHP-08	Graburn creek mid
Cypress Hills	CH	49.6129	-110.149	60 N	low shrub	June 2015	Zach/Arturo	cooperi	co	CHGCT01	CH13-01	Graburn creek top
Cypress Hills	CH	49.6129	-110.149	60 N	low shrub	June 2015	Zach/Arturo	cooperi	co	CHGCT02	CH13-02	Graburn creek top
Cypress Hills	CH	49.6129	-110.149	60 N	low shrub	June 2015	Zach/Arturo	cooperi	co	CHGCT03	CH13-03	Graburn creek top
Cypress Hills	CH	49.6129	-110.149	60 N	low shrub	June 2015	Zach/Arturo	cooperi	co	CHGCT04	CH13-04	Graburn creek top
Cypress Hills	CH	49.6129	-110.149	60 N	low shrub	June 2015	Zach/Arturo	cooperi	co	CHGCT05	CH13-05	Graburn creek top
Cypress Hills	CH	49.6129	-110.149	60 N	low shrub	June 2015	Zach/Arturo	cooperi	co	CHGCT06	CH13-06	Graburn creek top
Cypress Hills	CH	49.6129	-110.149	60 N	low shrub	June 2015	Zach/Arturo	cooperi	co	CHGCT07	CH13-07	Graburn creek top
Cypress Hills	CH	49.6129	-110.149	60 N	low shrub	June 2015	Zach/Arturo	cooperi	co	CHGCT08	CH13-08	Graburn creek top
Cypress Hills	CH	49.6322	-110.361		Low shrub	Summer 2013	Cam Goater	subrudis	B	CHHSC01*	CH01-01	Horseshoe Canyon
Cypress Hills	CH	49.6322	-110.361		Low shrub	Summer 2013	Cam Goater	cooperi	co	CHHSC02	CH01-02	Horseshoe Canyon
Cypress Hills	CH	49.6322	-110.361		Low shrub	Summer 2013	Cam Goater	cooperi	co	CHHSC03	CH01-03	Horseshoe Canyon
Cypress Hills	CH	49.6322	-110.361		Low shrub	Summer 2013	Cam Goater	cooperi	co	CHHSC04	CH01-04	Horseshoe Canyon
Cypress Hills	CH	49.6322	-110.361		Low shrub	Summer 2013	Cam Goater	cooperi	co	CHHSC05	CH01-05	Horseshoe Canyon
Cypress Hills	CH	49.6322	-110.361		Low shrub	Summer 2013	Cam Goater	cooperi	co	CHHSC06	CH01-06	Horseshoe Canyon
Cypress Hills	CH	49.6322	-110.361		Low shrub	Summer 2013	Cam Goater	cooperi	co	CHHSC07	CH01-07	Horseshoe Canyon
Cypress Hills	CH	49.6322	-110.361		Low shrub	Summer 2013	Cam Goater	cooperi	co	CHHSC08	CH01-08	Horseshoe Canyon
Cypress Hills	CH	49.6322	-110.361		Low shrub	Summer 2013	Cam Goater	cooperi	co	CHHSC09	CH01-09	Horseshoe Canyon
Cypress Hills	CH	49.6322	-110.361		Low shrub	Summer 2013	Cam Goater	cooperi	co	CHHSC10	CH01-10	Horseshoe Canyon
Cypress Hills	CH	49.6322	-110.361		Low shrub	Summer 2013	Cam Goater	cooperi	co	CHHSC11	CH01-11	Horseshoe Canyon
Cypress Hills	CH	49.65	-110.257	45 E	mod aspen	Summer 2013	Cam Goater	subrudis	X	CHHW001	CH08-01	Highway 41 transect 0
Cypress Hills	CH	49.65	-110.257	45 E	mod aspen	Summer 2013	Cam Goater	subrudis	X	CHHW002	CH08-02	Highway 41 transect 0
Cypress Hills	CH	49.65	-110.257	45 E	mod aspen	Summer 2013	Cam Goater	subrudis	X	CHHW003	CH08-03	Highway 41 transect 0
Cypress Hills	CH	49.65	-110.257	45 E	mod aspen	Summer 2013	Cam Goater	subrudis	X	CHHW004	CH08-04	Highway 41 transect 0
Cypress Hills	CH	49.65	-110.257	45 E	mod aspen	Summer 2013	Cam Goater	subrudis	X	CHHW005	CH08-05	Highway 41 transect 0
Cypress Hills	CH	49.65	-110.257	45 E	mod aspen	Summer 2013	Cam Goater	subrudis	X	CHHW006	CH08-06	Highway 41 transect 0
Cypress Hills	CH	49.65	-110.257	45 E	mod aspen	Summer 2013	Cam Goater	subrudis	X	CHHW007	CH08-07	Highway 41 transect 0
Cypress Hills	CH	49.65	-110.257	45 E	mod aspen	Summer 2013	Cam Goater	subrudis	X	CHHW008	CH08-08	Highway 41 transect 0
Cypress Hills	CH	49.65	-110.257	45 E	mod aspen	Summer 2013	Cam Goater	subrudis	X	CHHW009	CH08-09	Highway 41 transect 0
Cypress Hills	CH	49.65	-110.257	45 E	mod aspen	Summer 2013	Cam Goater	subrudis	X	CHHW010	CH08-10	Highway 41 transect 0
Cypress Hills	CH	49.65	-110.257	45 E	mod aspen	Summer 2013	Cam Goater	subrudis	X	CHHW011	CH08-11	Highway 41 transect 0
Cypress Hills	CH	49.65	-110.257	45 E	mod aspen	Summer 2013	Cam Goater	subrudis	X	CHHW012	CH08-12	Highway 41 transect 0
Cypress Hills	CH	49.6503	-110.261	45 W	high aspen	Summer 2014	Cam Goater	subrudis	X	CHHW101	CH07-01	Highway 41 transect 1
Cypress Hills	CH	49.6503	-110.261	45 W	high aspen	Summer 2014	Cam Goater	subrudis	X	CHHW102	CH07-02	Highway 41 transect 1
Cypress Hills	CH	49.6503	-110.261	45 W	high aspen	Summer 2014	Cam Goater	subrudis	X	CHHW103	CH07-03	Highway 41 transect 1
Cypress Hills	CH	49.6503	-110.261	45 W	high aspen	Summer 2014	Cam Goater	subrudis	X	CHHW104	CH07-04	Highway 41 transect 1
Cypress Hills	CH	49.6503	-110.261	45 W	high aspen	Summer 2014	Cam Goater	subrudis	X	CHHW105	CH07-05	Highway 41 transect 1
Cypress Hills	CH	49.6503	-110.261	45 W	high aspen	Summer 2014	Cam Goater	subrudis	X	CHHW106	CH07-06	Highway 41 transect 1
Cypress Hills	CH	49.6503	-110.261	45 W	high aspen	Summer 2014	Cam Goater	subrudis	X	CHHW107	CH07-07	Highway 41 transect 1
Cypress Hills	CH	49.6503	-110.261	45 W	high aspen	Summer 2014	Cam Goater	subrudis	X	CHHW108	CH07-08	Highway 41 transect 1
Cypress Hills	CH	49.656	-110.261			Summer 2014	Cam Goater	subrudis	X	CHHW201	CH06-01	Highway 41 transect 2
Cypress Hills	CH	49.656	-110.261			Summer 2014	Cam Goater	subrudis	X	CHHW202	CH06-02	Highway 41 transect 2
Cypress Hills	CH	49.656	-110.261			Summer 2014	Cam Goater	subrudis	X	CHHW203	CH06-03	Highway 41 transect 2
Cypress Hills	CH	49.656	-110.261			Summer 2014	Cam Goater	subrudis	B	CHHW204	CH06-04	Highway 41 transect 2
Cypress Hills	CH	49.656	-110.261			Summer 2014	Cam Goater	subrudis	B	CHHW205	CH06-05	Highway 41 transect 2
Cypress Hills	CH	49.656	-110.261			Summer 2014	Cam Goater	subrudis	X	CHHW206	CH06-06	Highway 41 transect 2
Cypress Hills	CH	49.656	-110.261			Summer 2014	Cam Goater	subrudis	X	CHHW207	CH06-07	Highway 41 transect 2
Cypress Hills	CH	49.656	-110.261			Summer 2014	Cam Goater	subrudis	B	CHHW208	CH06-08	Highway 41 transect 2
Cypress Hills	CH	49.6648	-110.264			Summer 2014	Cam Goater	subrudis	B	CHHW301	CH05-01	Highway 41 transect 3
Cypress Hills	CH	49.6648	-110.264			Summer 2014	Cam Goater	subrudis	B	CHHW302	CH05-02	Highway 41 transect 3
Cypress Hills	CH	49.6648	-110.264			Summer 2014	Cam Goater	subrudis	B	CHHW303	CH05-03	Highway 41 transect 3
Cypress Hills	CH	49.6648	-110.264			Summer 2014	Cam Goater	subrudis	B	CHHW304	CH05-04	Highway 41 transect 3
Cypress Hills	CH	49.6648	-110.264			Summer 2014	Cam Goater	subrudis	B	CHHW305	CH05-05	Highway 41 transect 3
Cypress Hills	CH	49.6648	-110.264			Summer 2014	Cam Goater	subrudis	B	CHHW306	CH05-06	Highway 41 transect 3
Cypress Hills	CH	49.6648	-110.264			Summer 2014	Cam Goater	subrudis	B	CHHW307	CH05-07	Highway 41 transect 3
Cypress Hills	CH	49.6648	-110.264			Summer 2014	Cam Goater	subrudis	B	CHHW308	CH05-08	Highway 41 transect 3
Cypress Hills	CH	49.6722	-110.147	60 NE	Low shrub	Summer 2014	Cam Goater	cooperi	co	CHLRE01	CH10-01	Lookout Reesor Lake
Cypress Hills	CH	49.6722	-110.147	60 NE	Low shrub	Summer 2014	Cam Goater	cooperi	co	CHLRE02	CH10-02	Lookout Reesor Lake
Cypress Hills	CH	49.6722	-110.147	60 NE	Low shrub	Summer 2014	Cam Goater	cooperi	co	CHLRE03	CH10-03	Lookout Reesor Lake
Cypress Hills	CH	49.6722	-110.147	60 NE	Low shrub	Summer 2014	Cam Goater	cooperi	co	CHLRE04	CH10-04	Lookout Reesor Lake
Cypress Hills	CH	49.6722	-110.147	60 NE	Low shrub	Summer 2014	Cam Goater	cooperi	co	CHLRE05	CH10-05	Lookout Reesor Lake
Cypress Hills	CH	49.6722	-110.147	60 NE	Low shrub	Summer 2014	Cam Goater	cooperi	co	CHLRE06	CH10-06	Lookout Reesor Lake
Cypress Hills	CH	49.6722	-110.147	60 NE	Low shrub	Summer 2014	Cam Goater	cooperi	co	CHLRE07	CH10-07	Lookout Reesor Lake
Cypress Hills	CH	49.6722	-110.147	60 NE	Low shrub	Summer 2014	Cam Goater	cooperi	co	CHLRE08	CH10-08	Lookout Reesor Lake
Cypress Hills	CH	49.6509	-110.286		High pine	May 2015	Zach/Cam	subrudis	B	CHMC01	CHF-01	McCoy Camp
Cypress Hills	CH	49.6509	-110.286		High pine	May 2015	Zach/Cam	subrudis	B	CHMC02	CHF-02	McCoy Camp
Cypress Hills	CH	49.6509	-110.286		High pine	May 2015	Zach/Cam	subrudis	B	CHMC03	CHF-03	McCoy Camp
Cypress Hills	CH	49.6509	-110.286		High pine	May 2015	Zach/Cam	subrudis	B	CHMC04	CHF-04	McCoy Camp
Cypress Hills	CH	49.6509	-110.286		High pine	May 2015	Zach/Cam	subrudis	B	CHMC05	CHF-05	McCoy Camp
Cypress Hills	CH	49.6509	-110.286		High pine	May 2015	Zach/Cam	subrudis	B	CHMC06	CHF-06	McCoy Camp
Cypress Hills	CH	49.6509	-110.286		High pine	May 2015	Zach/Cam	subrudis	B	CHMC07	CHF-07	McCoy Camp
Cypress Hills	CH	49.6509	-110.286		High pine	May 2015	Zach/Cam	subrudis	B	CHMC08	CHF-08	McCoy Camp
Cypress Hills	CH	49.6377	-110.207		Low shrub	August 2015	Cam Goater	cooperi	co	CHNE01	CHM-01	New Enclosure
Cypress Hills	CH	49.6377	-110.207		Low shrub	August 2015	Cam Goater	cooperi	co	CHNE02	CHM-02	New Enclosure
Cypress Hills	CH	49.6377	-110.207		Low shrub	August 2015	Cam Goater	cooperi	co	CHNE03	CHM-03	New Enclosure
Cypress Hills	CH	49.6377	-110.207		Low shrub	August 2015	Cam Goater	cooperi	co	CHNE04	CHM-04	New Enclosure
Cypress Hills	CH	49.6377	-110.207		Low shrub	August 2015	Cam Goater	cooperi	co	CHNE05	CHM-05	New Enclosure
Cypress Hills	CH	49.6377	-110.207		Low shrub	August 2015	Cam Goater	cooperi	co	CHNE06	CHM-06	New Enclosure
Cypress Hills	CH	49.6377	-110.207		Low shrub	August 2015	Cam Goater	cooperi	co	CHNE07	CHM-07	New Enclosure
Cypress Hills	CH	49.6377	-110.207		Low shrub	August 2015	Cam Goater	cooperi	co	CHNE08	CHM-08	New Enclosure
Cypress Hills	CH	49.5998	-110.024			Spring 2013	Cam Goater	subrudis	X	CHNM01	CH15-01	Nine Mile
Cypress Hills	CH	49.5998	-110.024			Spring 2013	Cam Goater	subrudis	X	CHNM02	CH15-02	Nine Mile
Cypress Hills	CH	49.5998	-110.024			Spring 2013	Cam Goater	subrudis	X	CHNM03	CH15-03	Nine Mile
Cypress Hills	CH	49.5998	-110.024			Spring 2013	Cam Goater	subrudis	X	CHNM04	CH15-04	Nine Mile
Cypress Hills	CH	49.5998	-110.024			Spring 2013	Cam Goater	subrudis	X	CHNM05	CH15-05	Nine Mile
Cypress Hills	CH	49.5998	-110.024			Spring 2013	Cam Goater	subrudis	X	CHNM06	CH15-06	Nine Mile
Cypress Hills	CH	49.5998	-110.024			Spring 2013	Cam Goater	subrudis	X	CHNM07	CH15-07	Nine Mile
Cypress Hills	CH	49.5998	-110.024			Spring 2013	Cam Goater	subrudis	X	CHNM08	CH15-08	Nine Mile
Cypress Hills	CH	49.5998	-110.024			Spring 2013	Cam Goater	subrudis	X	CHNM09	CH15-09	Nine Mile
Cypress Hills	CH	49.5998	-110.024			Spring 2013	Cam Goater	subrudis	X	CHNM10	CH15-10	Nine Mile
Cypress Hills	CH	49.593	-110.086	60 NW	low shrub	June 2015	Zach/Arturo	cooperi	co	CHNMH01	CHR-01	Nine Mile Headwaters
Cypress Hills	CH	49.593	-110.086	60 NW	low shrub	June 2015	Zach/Arturo	cooperi	co	CHNMH02	CHR-02	Nine Mile Headwaters
Cypress Hills	CH	49.593	-110.086	60 NW	low shrub	June 2015	Zach/Arturo	cooperi	co	CHNMH03	CHR-03	Nine Mile Headwaters
Cypress Hills	CH	49.593	-110.086	60 NW	low shrub	June 2015	Zach/Arturo	cooperi	co	CHNMH04	CHR-04	Nine Mile Headwaters
Cypress Hills	CH	49.593	-110.086	60 NW	low shrub	June 2015	Zach/Arturo	cooperi	co	CHNMH05	CHR-05	Nine Mile Headwaters
Cypress Hills	CH	49.593	-110.086	60 NW	low shrub	June 2015	Zach/Arturo	cooperi	co	CHNMH06	CHR-06	Nine Mile Headwaters
Cypress Hills	CH	49.593	-110.086	60 NW	low shrub	June 2015	Zach/Arturo	cooperi	co	CHNMH07	CHR-07	Nine Mile Headwaters
Cypress Hills	CH	49.593	-110.086	60 NW	low shrub	June 2015	Zach/Arturo	cooperi	co	CHNMH08	CHR-08	Nine Mile Headwaters
Cypress Hills	CH	49.611	-110.058	30 NE	low shrub	June 2015	Zach/Arturo	cooperi	co	CHOHV01	CHQ-01	Old house valley
Cypress Hills	CH	49.611	-110.058	30 NE	low shrub	June 2015	Zach/Arturo	cooperi	co	CHOHV02	CHQ-02	Old house valley
Cypress Hills	CH	49.611	-110.058	30 NE	low shrub	June 2015	Zach/Arturo	cooperi	co	CHOHV03	CHQ-03	Old house valley
Cypress Hills	CH	49.611	-110.058	30 NE	low shrub	June 2015	Zach/Arturo	cooperi	co	CHOHV04	CHQ-04	Old house valley
Cypress Hills	CH	49.611	-110.058	30 NE	low shrub	June 2015	Zach/Arturo	cooperi	co	CHOHV05	CHQ-05	Old house valley
Cypress Hills	CH	49.611	-110.058	30 NE	low shrub	June 2015	Zach/Arturo	cooperi	co	CHOHV06	CHQ-06	Old house valley
Cypress Hills	CH	49.611	-110.058	30 NE	low shrub	June 2015	Zach/Arturo	cooperi	co	CHOHV07	CHQ-07	Old house valley
Cypress Hills	CH	49.611	-110.058	30 NE	low shrub	June 2015	Zach/Arturo	cooperi	co	CHOHV08	CHQ-08	Old house valley
Cypress Hills	CH	49.6643	-110.26	30 W	mod mixed	August 2015	Zach/Arturo	subrudis	B	CHOHW01	CHG-01	Opposite Highway 41
Cypress Hills	CH	49.6643	-110.26	30 W	mod mixed	August 2015	Zach/Arturo	subrudis	B	CHOHW02	CHG-02	Opposite Highway 41
Cypress Hills	CH	49.6643	-110.26	30 W	mod mixed	August 2015	Zach/Arturo	subrudis	B	CHOHW03	CHG-03	Opposite Highway 41
Cypress Hills	CH	49.6643	-110.26	30 W	mod mixed	August 2015	Zach/Arturo	subrudis	B	CHOHW04	CHG-04	Opposite Highway 41
Cypress Hills	CH	49.6643	-110.26	30 W	mod mixed	August 2015	Zach/Arturo	subrudis	B	CHOHW05	CHG-05	Opposite Highway 41
Cypress Hills	CH	49.6643	-110.26	30 W	mod mixed	August 2015	Zach/Arturo	subrudis	B	CHOHW06	CHG-06	Opposite Highway 41
Cypress Hills	CH	49.6643	-110.26	30 W	mod mixed	August 2015	Zach/Arturo	subrudis	B	CHOHW07	CHG-07	Opposite Highway 41
Cypress Hills	CH	49.6643	-110.26	30 W	mod mixed	August 2015	Zach/Arturo	subrudis	B	CHOHW08	CHG-08	Opposite Highway 41
Cypress Hills	CH	49.6578	-110.26	30 W	mod mixed	August 2015	Zach/Arturo	subrudis	B	CHOSH01	CHH-01	Opposite Ski Hill
Cypress Hills	CH	49.6578	-110.26	30 W	mod mixed	August 2015	Zach/Arturo	subrudis	B	CHOSH02	CHH-02	Opposite Ski Hill
Cypress Hills	CH	49.6578	-110.26	30 W	mod mixed	August 2015	Zach/Arturo	subrudis	B	CHOSH03	CHH-03	Opposite Ski Hill
Cypress Hills	CH	49.6578	-110.26	30 W	mod mixed	August 2015	Zach/Arturo	subrudis	B	CHOSH04	CHH-04	Opposite Ski Hill
Cypress Hills	CH	49.6578	-110.26	30 W	mod mixed	August 2015	Zach/Arturo	subrudis	B	CHOSH05	CHH-05	Opposite Ski Hill
Cypress Hills	CH	49.6578	-110.26	30 W	mod mixed	August 2015	Zach/Arturo	subrudis	B	CHOSH06	CHH-06	Opposite Ski Hill
Cypress Hills	CH	49.6578	-110.26	30 W	mod mixed	August 2015	Zach/Arturo	subrudis	B	CHOSH07	CHH-07	Opposite Ski Hill
Cypress Hills	CH	49.6578	-110.26	30 W	mod mixed	August 2015	Zach/Arturo	subrudis	B	CHOSH08	CHH-08	Opposite Ski Hill
Cypress Hills	CH	49.6638	-110.072			Spring 2013	Cam Goater	subrudis	X	CHRE01	CH12-01	Reesor Lake
Cypress Hills	CH	49.6638	-110.072			Spring 2013	Cam Goater	subrudis	X	CHRE02	CH12-02	Reesor Lake
Cypress Hills	CH	49.6638	-110.072			Spring 2013	Cam Goater	subrudis	X	CHRE03	CH12-03	Reesor Lake
Cypress Hills	CH	49.6638	-110.072			Spring 2013	Cam Goater	subrudis	X	CHRE04	CH12-04	Reesor Lake
Cypress Hills	CH	49.6638	-110.072			Spring 2013	Cam Goater	subrudis	X	CHRE05	CH12-05	Reesor Lake
Cypress Hills	CH	49.6638	-110.072			Spring 2013	Cam Goater	subrudis	X	CHRE06	CH12-06	Reesor Lake
Cypress Hills	CH	49.6638	-110.072			Spring 2013	Cam Goater	subrudis	X	CHRE07	CH12-07	Reesor Lake
Cypress Hills	CH	49.6638	-110.072			Spring 2013	Cam Goater	subrudis	X	CHRE08	CH12-08	Reesor Lake
Cypress Hills	CH	49.6638	-110.072			Spring 2013	Cam Goater	subrudis	X	CHRE09	CH12-09	Reesor Lake
Cypress Hills	CH	49.6638	-110.072			Spring 2013	Cam Goater	subrudis	X	CHRE10	CH12-10	Reesor Lake
Cypress Hills	CH	49.6581	-110.281	30 E	mod mixed	Summer 2013	Cam Goater	subrudis	B	CHSC01	CH03-01	Staff Camp
Cypress Hills	CH	49.6581	-110.281	30 E	mod mixed	Summer 2013	Cam Goater	subrudis	B	CHSC02	CH03-02	Staff Camp
Cypress Hills	CH	49.6581	-110.281	30 E	mod mixed	Summer 2013	Cam Goater	subrudis	B	CHSC03	CH03-03	Staff Camp
Cypress Hills	CH	49.6581	-110.281	30 E	mod mixed	Summer 2013	Cam Goater	subrudis	B	CHSC04	CH03-04	Staff Camp
Cypress Hills	CH	49.6581	-110.281	30 E	mod mixed	Summer 2013	Cam Goater	subrudis	B	CHSC05	CH03-05	Staff Camp
Cypress Hills	CH	49.6581	-110.281	30 E	mod mixed	Summer 2013	Cam Goater	subrudis	B	CHSC06	CH03-06	Staff Camp
Cypress Hills	CH	49.6581	-110.281	30 E	mod mixed	Summer 2013	Cam Goater	subrudis	B	CHSC07	CH03-07	Staff Camp
Cypress Hills	CH	49.6581	-110.281	30 E	mod mixed	Summer 2013	Cam Goater	subrudis	B	CHSC08	CH03-08	Staff Camp
Cypress Hills	CH	49.6704	-110.24	30 S	mod mixed	August 2015	Zach/Arturo	subrudis	X	CHSCH01	CHI-01	Spruce Coulee Halfway
Cypress Hills	CH	49.6704	-110.24	30 S	mod mixed	August 2015	Zach/Arturo	subrudis	X	CHSCH02	CHI-02	Spruce Coulee Halfway
Cypress Hills	CH	49.6704	-110.24	30 S	mod mixed	August 2015	Zach/Arturo	subrudis	X	CHSCH03	CHI-03	Spruce Coulee Halfway
Cypress Hills	CH	49.6704	-110.24	30 S	mod mixed	August 2015	Zach/Arturo	subrudis	X	CHSCH04	CHI-04	Spruce Coulee Halfway
Cypress Hills	CH	49.6704	-110.24	30 S	mod mixed	August 2015	Zach/Arturo	subrudis	X	CHSCH05	CHI-05	Spruce Coulee Halfway
Cypress Hills	CH	49.6704	-110.24	30 S	mod mixed	August 2015	Zach/Arturo	subrudis	X	CHSCH06	CHI-06	Spruce Coulee Halfway
Cypress Hills	CH	49.6704	-110.24	30 S	mod mixed	August 2015	Zach/Arturo	subrudis	X	CHSCH07	CHI-07	Spruce Coulee Halfway
Cypress Hills	CH	49.6704	-110.24	30 S	mod mixed	August 2015	Zach/Arturo	subrudis	X	CHSCH08	CHI-08	Spruce Coulee Halfway
Cypress Hills	CH	49.6784	-110.185		Mod mixed	May 2015	Zach/Cam	subrudis	X	CHSCR01	CHL-01	Spruce Coulee Reservoir
Cypress Hills	CH	49.6784	-110.185		Mod mixed	May 2015	Zach/Cam	subrudis	X	CHSCR02	CHL-02	Spruce Coulee Reservoir
Cypress Hills	CH	49.6784	-110.185		Mod mixed	May 2015	Zach/Cam	subrudis	X	CHSCR03	CHL-03	Spruce Coulee Reservoir
Cypress Hills	CH	49.6784	-110.185		Mod mixed	May 2015	Zach/Cam	subrudis	X	CHSCR04	CHL-04	Spruce Coulee Reservoir
Cypress Hills	CH	49.6784	-110.185		Mod mixed	May 2015	Zach/Cam	subrudis	X	CHSCR05	CHL-05	Spruce Coulee Reservoir
Cypress Hills	CH	49.6784	-110.185		Mod mixed	May 2015	Zach/Cam	subrudis	X	CHSCR06	CHL-06	Spruce Coulee Reservoir
Cypress Hills	CH	49.6784	-110.185		Mod mixed	May 2015	Zach/Cam	subrudis	X	CHSCR07	CHL-07	Spruce Coulee Reservoir
Cypress Hills	CH	49.6784	-110.185		Mod mixed	May 2015	Zach/Cam	subrudis	X	CHSCR08	CHL-08	Spruce Coulee Reservoir
Cypress Hills	CH	49.6831	-110.195	45 E	high aspen	June 2015	Zach/Arturo	subrudis	X	CHSCT101	CHJ-01	Spruce coulee transect 1
Cypress Hills	CH	49.6831	-110.195	45 E	high aspen	June 2015	Zach/Arturo	subrudis	X	CHSCT102	CHJ-02	Spruce coulee transect 1
Cypress Hills	CH	49.6831	-110.195	45 E	high aspen	June 2015	Zach/Arturo	subrudis	X	CHSCT103	CHJ-03	Spruce coulee transect 1
Cypress Hills	CH	49.6831	-110.195	45 E	high aspen	June 2015	Zach/Arturo	subrudis	X	CHSCT104	CHJ-04	Spruce coulee transect 1
Cypress Hills	CH	49.6831	-110.195	45 E	high aspen	June 2015	Zach/Arturo	subrudis	X	CHSCT105	CHJ-05	Spruce coulee transect 1
Cypress Hills	CH	49.6831	-110.195	45 E	high aspen	June 2015	Zach/Arturo	subrudis	X	CHSCT106	CHJ-06	Spruce coulee transect 1
Cypress Hills	CH	49.6831	-110.195	45 E	high aspen	June 2015	Zach/Arturo	subrudis	X	CHSCT107	CHJ-07	Spruce coulee transect 1
Cypress Hills	CH	49.6831	-110.195	45 E	high aspen	June 2015	Zach/Arturo	subrudis	X	CHSCT108	CHJ-08	Spruce coulee transect 1
Cypress Hills	CH	49.6878	-110.198	30 N	high aspen	June 2015	Zach/Arturo	subrudis	X	CHSCT201	CHK-01	Spruce coulee transect 2
Cypress Hills	CH	49.6878	-110.198	30 N	high aspen	June 2015	Zach/Arturo	subrudis	X	CHSCT202	CHK-02	Spruce coulee transect 2
Cypress Hills	CH	49.6878	-110.198	30 N	high aspen	June 2015	Zach/Arturo	subrudis	X	CHSCT203	CHK-03	Spruce coulee transect 2
Cypress Hills	CH	49.6878	-110.198	30 N	high aspen	June 2015	Zach/Arturo	subrudis	X	CHSCT204	CHK-04	Spruce coulee transect 2
Cypress Hills	CH	49.6878	-110.198	30 N	high aspen	June 2015	Zach/Arturo	subrudis	X	CHSCT205	CHK-05	Spruce coulee transect 2
Cypress Hills	CH	49.6878	-110.198	30 N	high aspen	June 2015	Zach/Arturo	subrudis	X	CHSCT206	CHK-06	Spruce coulee transect 2
Cypress Hills	CH	49.6878	-110.198	30 N	high aspen	June 2015	Zach/Arturo	subrudis	X	CHSCT207	CHK-07	Spruce coulee transect 2
Cypress Hills	CH	49.6878	-110.198	30 N	high aspen	June 2015	Zach/Arturo	subrudis	X	CHSCT208	CHK-08	Spruce coulee transect 2
Cypress Hills	CH	49.6591	-110.261	45 NW	mod mixed	Spring 2013	Cam Goater	subrudis	B	CHSH01	CH04-01	Ski Hill
Cypress Hills	CH	49.6591	-110.261	45 NW	mod mixed	Spring 2013	Cam Goater	subrudis	B	CHSH02	CH04-02	Ski Hill
Cypress Hills	CH	49.6591	-110.261	45 NW	mod mixed	Spring 2013	Cam Goater	subrudis	B	CHSH03	CH04-03	Ski Hill
Cypress Hills	CH	49.6591	-110.261	45 NW	mod mixed	Spring 2013	Cam Goater	subrudis	B	CHSH04	CH04-04	Ski Hill
Cypress Hills	CH	49.6591	-110.261	45 NW	mod mixed	Spring 2013	Cam Goater	subrudis	B	CHSH05	CH04-05	Ski Hill
Cypress Hills	CH	49.6591	-110.261	45 NW	mod mixed	Spring 2013	Cam Goater	subrudis	B	CHSH06	CH04-06	Ski Hill
Cypress Hills	CH	49.6591	-110.261	45 NW	mod mixed	Spring 2013	Cam Goater	subrudis	B	CHSH07	CH04-07	Ski Hill
Cypress Hills	CH	49.6591	-110.261	45 NW	mod mixed	Spring 2013	Cam Goater	subrudis	B	CHSH08	CH04-08	Ski Hill
Cypress Hills	CH	49.6591	-110.261	45 NW	mod mixed	Spring 2013	Cam Goater	subrudis	B	CHSH09	CH04-09	Ski Hill
Cypress Hills	CH	49.6591	-110.261	45 NW	mod mixed	Spring 2013	Cam Goater	subrudis	B	CHSH10	CH04-10	Ski Hill
Cypress Hills	CH	49.661	-110.117			Summer 2013	Cam Goater	subrudis	X	CHTCT01	CH11-01	Trans Canada Trail
Cypress Hills	CH	49.661	-110.117			Summer 2013	Cam Goater	subrudis	X	CHTCT02	CH11-02	Trans Canada Trail
Cypress Hills	CH	49.661	-110.117			Summer 2013	Cam Goater	subrudis	X	CHTCT03	CH11-03	Trans Canada Trail
Cypress Hills	CH	49.661	-110.117			Summer 2013	Cam Goater	subrudis	X	CHTCT04	CH11-04	Trans Canada Trail
Cypress Hills	CH	49.661	-110.117			Summer 2013	Cam Goater	subrudis	X	CHTCT05	CH11-05	Trans Canada Trail
Cypress Hills	CH	49.661	-110.117			Summer 2013	Cam Goater	subrudis	X	CHTCT06	CH11-06	Trans Canada Trail
Cypress Hills	CH	49.661	-110.117			Summer 2013	Cam Goater	subrudis	X	CHTCT07	CH11-07	Trans Canada Trail
Cypress Hills	CH	49.661	-110.117			Summer 2013	Cam Goater	subrudis	X	CHTCT08	CH11-08	Trans Canada Trail
Cypress Hills	CH	49.661	-110.117			Summer 2013	Cam Goater	subrudis	X	CHTCT09	CH11-09	Trans Canada Trail
Cypress Hills	CH	49.661	-110.117			Summer 2013	Cam Goater	subrudis	X	CHTCT10	CH11-10	Trans Canada Trail
Cypress Hills	CH	49.661	-110.117			Summer 2013	Cam Goater	subrudis	X	CHTCT11	CH11-11	Trans Canada Trail
Cypress Hills	CH	49.661	-110.117			Summer 2013	Cam Goater	subrudis	X	CHTCT12	CH11-12	Trans Canada Trail
CHPP Sask	CS	49.6338	-109.985	30 SW	mod mixed	June 2016	Zach/Sarah	subrudis	X	CSBCR101	CHS-01	Battle creek road 1
CHPP Sask	CS	49.6338	-109.985	30 SW	mod mixed	June 2016	Zach/Sarah	subrudis	X	CSBCR102	CHS-02	Battle creek road 1
CHPP Sask	CS	49.6338	-109.985	30 SW	mod mixed	June 2016	Zach/Sarah	subrudis	X	CSBCR103	CHS-03	Battle creek road 1
CHPP Sask	CS	49.6338	-109.985	30 SW	mod mixed	June 2016	Zach/Sarah	subrudis	X	CSBCR104	CHS-04	Battle creek road 1
CHPP Sask	CS	49.6338	-109.985	30 SW	mod mixed	June 2016	Zach/Sarah	cooperi	co	CSBCR105	CHS-05	Battle creek road 1
CHPP Sask	CS	49.6338	-109.985	30 SW	mod mixed	June 2016	Zach/Sarah	cooperi	co	CSBCR106	CHS-06	Battle creek road 1
CHPP Sask	CS	49.6338	-109.985	30 SW	mod mixed	June 2016	Zach/Sarah	cooperi	co	CSBCR107	CHS-07	Battle creek road 1
CHPP Sask	CS	49.6338	-109.985	30 SW	mod mixed	June 2016	Zach/Sarah	cooperi	co	CSBCR108	CHS-08	Battle creek road 1
CHPP Sask	CS	49.6468	-109.999	30 S	high aspen	June 2016	Zach/Sarah	subrudis	X	CSBCR201	CHT-01	Battle creek road 2
CHPP Sask	CS	49.6468	-109.999	30 S	high aspen	June 2016	Zach/Sarah	subrudis	X	CSBCR202	CHT-02	Battle creek road 2
CHPP Sask	CS	49.6468	-109.999	30 S	high aspen	June 2016	Zach/Sarah	subrudis	X	CSBCR203	CHT-03	Battle creek road 2
CHPP Sask	CS	49.6468	-109.999	30 S	high aspen	June 2016	Zach/Sarah	subrudis	X	CSBCR204	CHT-04	Battle creek road 2
CHPP Sask	CS	49.6468	-109.999	30 S	high aspen	June 2016	Zach/Sarah	subrudis	X	CSBCR205	CHT-05	Battle creek road 2
CHPP Sask	CS	49.6468	-109.999	30 S	high aspen	June 2016	Zach/Sarah	subrudis	X	CSBCR206	CHT-06	Battle creek road 2
CHPP Sask	CS	49.6468	-109.999	30 S	high aspen	June 2016	Zach/Sarah	subrudis	X	CSBCR207	CHT-07	Battle creek road 2
CHPP Sask	CS	49.6468	-109.999	30 S	high aspen	June 2016	Zach/Sarah	subrudis	X	CSBCR208	CHT-08	Battle creek road 2
CHPP Sask	CS	49.6462	-109.847	60 NE	low shrub	June 2016	Zach/Sarah	cooperi	co	CSCC01	CHU-01	Conglomerate Cliffs
CHPP Sask	CS	49.6462	-109.847	60 NE	low shrub	June 2016	Zach/Sarah	cooperi	co	CSCC02	CHU-02	Conglomerate Cliffs
CHPP Sask	CS	49.6462	-109.847	60 NE	low shrub	June 2016	Zach/Sarah	cooperi	co	CSCC03	CHU-03	Conglomerate Cliffs
CHPP Sask	CS	49.6462	-109.847	60 NE	low shrub	June 2016	Zach/Sarah	cooperi	co	CSCC04	CHU-04	Conglomerate Cliffs
CHPP Sask	CS	49.6462	-109.847	60 NE	low shrub	June 2016	Zach/Sarah	cooperi	co	CSCC05	CHU-05	Conglomerate Cliffs
CHPP Sask	CS	49.6462	-109.847	60 NE	low shrub	June 2016	Zach/Sarah	cooperi	co	CSCC06	CHU-06	Conglomerate Cliffs
CHPP Sask	CS	49.6462	-109.847	60 NE	low shrub	June 2016	Zach/Sarah	cooperi	co	CSCC07	CHU-07	Conglomerate Cliffs
CHPP Sask	CS	49.6462	-109.847	60 NE	low shrub	June 2016	Zach/Sarah	cooperi	co	CSCC08	CHU-08	Conglomerate Cliffs
CHPP Sask	CS	49.6027	-109.796	60 E	mod pine	June 2016	Zach/Sarah	cooperi	co	CSEW01	CHV-01	Eastern West block
CHPP Sask	CS	49.6688	-109.5	30 S	Low mixed	June 2016	Zach/Sarah	subrudis	X	CSNLL01	CHX-01	North Loch Leven
CHPP Sask	CS	49.6688	-109.5	30 S	Low mixed	June 2016	Zach/Sarah	subrudis	X	CSNLL02	CHX-02	North Loch Leven
CHPP Sask	CS	49.6688	-109.5	30 S	Low mixed	June 2016	Zach/Sarah	subrudis	X	CSNLL03	CHX-03	North Loch Leven
CHPP Sask	CS	49.6688	-109.5	30 S	Low mixed	June 2016	Zach/Sarah	subrudis	X	CSNLL04	CHX-04	North Loch Leven
CHPP Sask	CS	49.6688	-109.5	30 S	Low mixed	June 2016	Zach/Sarah	subrudis	X	CSNLL05	CHX-05	North Loch Leven
CHPP Sask	CS	49.6688	-109.5	30 S	Low mixed	June 2016	Zach/Sarah	subrudis	X	CSNLL06	CHX-06	North Loch Leven
CHPP Sask	CS	49.6688	-109.5	30 S	Low mixed	June 2016	Zach/Sarah	subrudis	X	CSNLL07	CHX-07	North Loch Leven
CHPP Sask	CS	49.6688	-109.5	30 S	Low mixed	June 2016	Zach/Sarah	subrudis	X	CSNLL08	CHX-08	North Loch Leven
CHPP Sask	CS	49.6515	-109.497	60 E	mod mixed	June 2016	Zach/Sarah	subrudis	X	CSSLL01	CHY-01	South Loch Lomond
CHPP Sask	CS	49.6515	-109.497	60 E	mod mixed	June 2016	Zach/Sarah	subrudis	X	CSSLL02	CHY-02	South Loch Lomond
CHPP Sask	CS	49.6515	-109.497	60 E	mod mixed	June 2016	Zach/Sarah	subrudis	X	CSSLL03	CHY-03	South Loch Lomond
CHPP Sask	CS	49.6515	-109.497	60 E	mod mixed	June 2016	Zach/Sarah	subrudis	X	CSSLL04	CHY-04	South Loch Lomond
CHPP Sask	CS	49.6515	-109.497	60 E	mod mixed	June 2016	Zach/Sarah	subrudis	X	CSSLL05	CHY-05	South Loch Lomond
CHPP Sask	CS	49.6515	-109.497	60 E	mod mixed	June 2016	Zach/Sarah	subrudis	X	CSSLL06	CHY-06	South Loch Lomond
CHPP Sask	CS	49.6515	-109.497	60 E	mod mixed	June 2016	Zach/Sarah	subrudis	X	CSSLL07	CHY-07	South Loch Lomond
CHPP Sask	CS	49.6515	-109.497	60 E	mod mixed	June 2016	Zach/Sarah	subrudis	X	CSSLL08	CHY-08	South Loch Lomond
CHPP Sask	CS	49.6596	-109.517	30 NW	low aspen	June 2016	Zach/Sarah	subrudis	X	CSWC01	CHW-01	Warlodge Campground
CHPP Sask	CS	49.6596	-109.517	30 NW	low aspen	June 2016	Zach/Sarah	subrudis	X	CSWC02	CHW-02	Warlodge Campground
CHPP Sask	CS	49.6596	-109.517	30 NW	low aspen	June 2016	Zach/Sarah	subrudis	X	CSWC03	CHW-03	Warlodge Campground
CHPP Sask	CS	49.6596	-109.517	30 NW	low aspen	June 2016	Zach/Sarah	subrudis	X	CSWC04	CHW-04	Warlodge Campground
CHPP Sask	CS	49.6596	-109.517	30 NW	low aspen	June 2016	Zach/Sarah	subrudis	X	CSWC05	CHW-05	Warlodge Campground
CHPP Sask	CS	49.6596	-109.517	30 NW	low aspen	June 2016	Zach/Sarah	subrudis	X	CSWC06	CHW-06	Warlodge Campground
CHPP Sask	CS	49.6596	-109.517	30 NW	low aspen	June 2016	Zach/Sarah	subrudis	X	CSWC07	CHW-07	Warlodge Campground
CHPP Sask	CS	49.6596	-109.517	30 NW	low aspen	June 2016	Zach/Sarah	subrudis	X	CSWC08	CHW-08	Warlodge Campground
Crowsnest	CN	49.6789	-114.61	0 E	high pine	June 2015	Zach/Arturo	subrudis	B	CNCL01	RM01-01	Chinook Lake
Crowsnest	CN	49.6789	-114.61	0 E	high pine	June 2015	Zach/Arturo	subrudis	B	CNCL02	RM01-02	Chinook Lake
Crowsnest	CN	49.6789	-114.61	0 E	high pine	June 2015	Zach/Arturo	subrudis	B	CNCL03	RM01-03	Chinook Lake
Crowsnest	CN	49.6789	-114.61	0 E	high pine	June 2015	Zach/Arturo	subrudis	B	CNCL04	RM01-04	Chinook Lake
Crowsnest	CN	49.6789	-114.61	0 E	high pine	June 2015	Zach/Arturo	subrudis	B	CNCL05	RM01-05	Chinook Lake
Crowsnest	CN	49.6789	-114.61	0 E	high pine	June 2015	Zach/Arturo	subrudis	B	CNCL06	RM01-06	Chinook Lake
Crowsnest	CN	49.6789	-114.61	0 E	high pine	June 2015	Zach/Arturo	subrudis	B	CNCL07	RM01-07	Chinook Lake
Crowsnest	CN	49.6789	-114.61	0 E	high pine	June 2015	Zach/Arturo	subrudis	B	CNCL08	RM01-08	Chinook Lake
Crowsnest	CN	49.6015	-114.397	30 SW	high mixed	June 2015	Zach/Arturo	subrudis	B'	CNFS01	RM04-01	Frank Slide
Crowsnest	CN	49.6015	-114.397	30 SW	high mixed	June 2015	Zach/Arturo	subrudis	B'	CNFS02	RM04-02	Frank Slide
Crowsnest	CN	49.6015	-114.397	30 SW	high mixed	June 2015	Zach/Arturo	subrudis	B	CNFS03	RM04-03	Frank Slide
Crowsnest	CN	49.6015	-114.397	30 SW	high mixed	June 2015	Zach/Arturo	subrudis	B	CNFS04	RM04-04	Frank Slide
Crowsnest	CN	49.6015	-114.397	30 SW	high mixed	June 2015	Zach/Arturo	subrudis	B'	CNFS05	RM04-05	Frank Slide
Crowsnest	CN	49.6015	-114.397	30 SW	high mixed	June 2015	Zach/Arturo	subrudis	B'	CNFS06	RM04-06	Frank Slide
Crowsnest	CN	49.6015	-114.397	30 SW	high mixed	June 2015	Zach/Arturo	subrudis	B'	CNFS07	RM04-07	Frank Slide
Crowsnest	CN	49.6015	-114.397	30 SW	high mixed	June 2015	Zach/Arturo	subrudis	B	CNFS08	RM04-08	Frank Slide
Crowsnest	CN	49.5832	-114.207	60 N	high shrub	June 2015	Zach/Arturo	subrudis	B	CNLF01	RM05-01	Lundbreck Falls
Crowsnest	CN	49.5832	-114.207	60 N	high shrub	June 2015	Zach/Arturo	subrudis	B	CNLF02	RM05-02	Lundbreck Falls
Crowsnest	CN	49.5832	-114.207	60 N	high shrub	June 2015	Zach/Arturo	subrudis	B	CNLF03	RM05-03	Lundbreck Falls
Crowsnest	CN	49.5832	-114.207	60 N	high shrub	June 2015	Zach/Arturo	subrudis	B	CNLF04	RM05-04	Lundbreck Falls
Crowsnest	CN	49.5832	-114.207	60 N	high shrub	June 2015	Zach/Arturo	subrudis	B	CNLF05	RM05-05	Lundbreck Falls
Crowsnest	CN	49.5832	-114.207	60 N	high shrub	June 2015	Zach/Arturo	subrudis	B	CNLF06	RM05-06	Lundbreck Falls
Crowsnest	CN	49.5832	-114.207	60 N	high shrub	June 2015	Zach/Arturo	subrudis	B	CNLF07	RM05-07	Lundbreck Falls
Crowsnest	CN	49.5832	-114.207	60 N	high shrub	June 2015	Zach/Arturo	subrudis	B	CNLF08	RM05-08	Lundbreck Falls
Crowsnest	CN	49.5973	-114.498	60 NE	high pine	June 2015	Zach/Arturo	subrudis	B'	CNNY101	RM03-01	North York creek 1
Crowsnest	CN	49.5973	-114.498	60 NE	high pine	June 2015	Zach/Arturo	subrudis	B	CNNY102	RM03-02	North York creek 1
Crowsnest	CN	49.5973	-114.498	60 NE	high pine	June 2015	Zach/Arturo	subrudis	B	CNNY103	RM03-03	North York creek 1
Crowsnest	CN	49.5973	-114.498	60 NE	high pine	June 2015	Zach/Arturo	subrudis	B	CNNY104	RM03-04	North York creek 1
Crowsnest	CN	49.5973	-114.498	60 NE	high pine	June 2015	Zach/Arturo	subrudis	B	CNNY105	RM03-05	North York creek 1
Crowsnest	CN	49.5973	-114.498	60 NE	high pine	June 2015	Zach/Arturo	subrudis	B	CNNY106	RM03-06	North York creek 1
Crowsnest	CN	49.5973	-114.498	60 NE	high pine	June 2015	Zach/Arturo	subrudis	B	CNNY107	RM03-07	North York creek 1
Crowsnest	CN	49.5973	-114.498	60 NE	high pine	June 2015	Zach/Arturo	subrudis	B	CNNY108	RM03-08	North York creek 1
Crowsnest	CN	49.604	-114.498	45 N	high pine	June 2015	Zach/Arturo	subrudis	B	CNNY201	RM02-01	North York creek 2
Crowsnest	CN	49.604	-114.498	45 N	high pine	June 2015	Zach/Arturo	subrudis	B	CNNY202	RM02-02	North York creek 2
Crowsnest	CN	49.604	-114.498	45 N	high pine	June 2015	Zach/Arturo	subrudis	B	CNNY203	RM02-03	North York creek 2
Crowsnest	CN	49.604	-114.498	45 N	high pine	June 2015	Zach/Arturo	subrudis	B	CNNY204	RM02-04	North York creek 2
Crowsnest	CN	49.604	-114.498	45 N	high pine	June 2015	Zach/Arturo	subrudis	B	CNNY205	RM02-05	North York creek 2
Crowsnest	CN	49.604	-114.498	45 N	high pine	June 2015	Zach/Arturo	subrudis	B	CNNY206	RM02-06	North York creek 2
Crowsnest	CN	49.604	-114.498	45 N	high pine	June 2015	Zach/Arturo	subrudis	B	CNNY207	RM02-07	North York creek 2
Crowsnest	CN	49.604	-114.498	45 N	high pine	June 2015	Zach/Arturo	subrudis	B	CNNY208	RM02-08	North York creek 2
Waterton Lakes	WL	49.077	-113.881			Summer 2014	Cam Goater	subrudis	B	WLBC01	RM15-01	Blakiston Creek
Waterton Lakes	WL	49.077	-113.881			Summer 2014	Cam Goater	subrudis	B	WLBC02	RM15-02	Blakiston Creek
Waterton Lakes	WL	49.077	-113.881			Summer 2014	Cam Goater	subrudis	B	WLBC03	RM15-03	Blakiston Creek
Waterton Lakes	WL	49.077	-113.881			Summer 2014	Cam Goater	subrudis	B	WLBC04	RM15-04	Blakiston Creek
Waterton Lakes	WL	49.077	-113.881			Summer 2014	Cam Goater	subrudis	B	WLBC05	RM15-05	Blakiston Creek
Waterton Lakes	WL	49.077	-113.881			Summer 2014	Cam Goater	subrudis	B	WLBC06	RM15-06	Blakiston Creek
Waterton Lakes	WL	49.077	-113.881			Summer 2014	Cam Goater	subrudis	B	WLBC07	RM15-07	Blakiston Creek
Waterton Lakes	WL	49.077	-113.881			Summer 2014	Cam Goater	subrudis	B	WLBC08	RM15-08	Blakiston Creek
Waterton Lakes	WL	49.037	-113.913			Summer 2014	Cam Goater	subrudis	B	WLBLT01	RM16-01	Birtha Lake Trail
Waterton Lakes	WL	49.037	-113.913			Summer 2014	Cam Goater	subrudis	B	WLBLT02	RM16-02	Birtha Lake Trail
Waterton Lakes	WL	49.037	-113.913			Summer 2014	Cam Goater	subrudis	B	WLBLT03	RM16-03	Birtha Lake Trail
Waterton Lakes	WL	49.037	-113.913			Summer 2014	Cam Goater	subrudis	B	WLBLT04	RM16-04	Birtha Lake Trail
Waterton Lakes	WL	49.037	-113.913			Summer 2014	Cam Goater	subrudis	B	WLBLT05	RM16-05	Birtha Lake Trail
Waterton Lakes	WL	49.037	-113.913			Summer 2014	Cam Goater	subrudis	B	WLBLT06	RM16-06	Birtha Lake Trail
Waterton Lakes	WL	49.037	-113.913			Summer 2014	Cam Goater	subrudis	B	WLBLT07	RM16-07	Birtha Lake Trail
Waterton Lakes	WL	49.037	-113.913			Summer 2014	Cam Goater	subrudis	B	WLBLT08	RM16-08	Birtha Lake Trail
Waterton Lakes	WL	49.097	-113.966	30 NE	mod mixed	June 2015	Zach/Arturo	subrudis	B	WLCDL01	RM14-01	Crandell Lake
Waterton Lakes	WL	49.097	-113.966	30 NE	mod mixed	June 2015	Zach/Arturo	subrudis	B	WLCDL02	RM14-02	Crandell Lake
Waterton Lakes	WL	49.097	-113.966	30 NE	mod mixed	June 2015	Zach/Arturo	subrudis	B	WLCDL03	RM14-03	Crandell Lake
Waterton Lakes	WL	49.097	-113.966	30 NE	mod mixed	June 2015	Zach/Arturo	subrudis	B	WLCDL04	RM14-04	Crandell Lake
Waterton Lakes	WL	49.0662	-113.998	30 SE	mod mixed	June 2015	Zach/Arturo	subrudis	B	WLOT01	RM17-01	Oil Town
Waterton Lakes	WL	49.0662	-113.998	30 SE	mod mixed	June 2015	Zach/Arturo	subrudis	B	WLOT02	RM17-02	Oil Town
Waterton Lakes	WL	49.0662	-113.998	30 SE	mod mixed	June 2015	Zach/Arturo	subrudis	B	WLOT03	RM17-03	Oil Town
Waterton Lakes	WL	49.0662	-113.998	30 SE	mod mixed	June 2015	Zach/Arturo	subrudis	B	WLOT04	RM17-04	Oil Town
Waterton Lakes	WL	49.0662	-113.998	30 SE	mod mixed	June 2015	Zach/Arturo	subrudis	B	WLOT05	RM17-05	Oil Town
Waterton Lakes	WL	49.0662	-113.998	30 SE	mod mixed	June 2015	Zach/Arturo	subrudis	B	WLOT06	RM17-06	Oil Town
Waterton Lakes	WL	49.0662	-113.998	30 SE	mod mixed	June 2015	Zach/Arturo	subrudis	B	WLOT07	RM17-07	Oil Town
Waterton Lakes	WL	49.0662	-113.998	30 SE	mod mixed	June 2015	Zach/Arturo	subrudis	B	WLOT08	RM17-08	Oil Town
Waterton Lakes	WL	49.1286	-114.025	30 S	mod aspen	June 2015	Zach/Arturo	subrudis	B	WLRRC01	RM13-01	Red Rock Canyon
Waterton Lakes	WL	49.1286	-114.025	30 S	mod aspen	June 2015	Zach/Arturo	subrudis	B	WLRRC02	RM13-02	Red Rock Canyon
Waterton Lakes	WL	49.1286	-114.025	30 S	mod aspen	June 2015	Zach/Arturo	subrudis	B	WLRRC03	RM13-03	Red Rock Canyon
Waterton Lakes	WL	49.1286	-114.025	30 S	mod aspen	June 2015	Zach/Arturo	subrudis	B	WLRRC04	RM13-04	Red Rock Canyon
Waterton Lakes	WL	49.1286	-114.025	30 S	mod aspen	June 2015	Zach/Arturo	subrudis	B	WLRRC05	RM13-05	Red Rock Canyon
Waterton Lakes	WL	49.1286	-114.025	30 S	mod aspen	June 2015	Zach/Arturo	subrudis	B	WLRRC06	RM13-06	Red Rock Canyon
Waterton Lakes	WL	49.1286	-114.025	30 S	mod aspen	June 2015	Zach/Arturo	subrudis	B	WLRRC07	RM13-07	Red Rock Canyon
Waterton Lakes	WL	49.1286	-114.025	30 S	mod aspen	June 2015	Zach/Arturo	subrudis	B	WLRRC08	RM13-08	Red Rock Canyon
