# Supplementary material for: Living on the edge: comparative phylogeography and phylogenetics of Oreohelix land snails at their range edge in Western Canada
Source: BMC Evol Biol. 2020 Jan 6;20:3. doi: 10.1186/s12862-019-1566-1 (PMC6945528; doi:10.1186/s12862-019-1566-1)
Supplement: Supplementary file 3 — Additional file 3. File used to create PAUP* phylogenetic tree containing data from this study as well as Weaver et al. [12]. (FAS 213 kb) [file 12862_2019_1566_MOESM3_ESM.fas]

>BH1002
TGCTGTATGGTGTGGTATAGTAGGTACTGCTCTTTCACTTTTAATTCGACTTGAATTAGGTACATCTGGTGTTCTTATAGATGATCAATTTTATAATGTAATTGTTACAGCTCACGCTTTTGTTATAATTTTCTTTATAGTTATACCTTTAATAATTGGAGGATTTGGTAATTGAATACTACCATTATTATTAGGAGCGCCAGATATAAGGTTTCCTCGTATAAATAATATAAGATTTTGACTTTTACCTCCTGCTTTTATTTTTCTTATTTCTTCTAGAATAGTTGAAGGAGGAGCTGGTACAGGTTGAACAGTATATCCTCCATTAAGAGGAATTACAGGACATAGTGGTGCCTCAGTTGATTTTGCAATTTTCTCACTGCATTTAGCTGGAATATCTTCAATTTTAGGAGCAATTAATTTTATTACTACTATTTATAATATACGAGCTCCAGGTATAACTATGGAGCGTATTGGTTTATTTGTTTGATCTATTTTAGTTACAGTATTTTTATTATTGCTTTCTCTCCCTGTATTAGCCGGGGCTATTACTATACTTCTTACTGATCGTAATTTTAATACTTCATTTTTTGATCCTGCTGGTGGAGGTGATC???????????????????????????????????????
>BH102
TGCTGTATGGTGTGGTATAGTAGGTACTGCTCTTTCACTTTTAATTCGACTTGAATTAGGTACATCTGGTGTTCTTATAGATGATCAATTTTATAATGTAATTGTTACAGCTCACGCTTTTGTTATAATTTTCTTTATAGTTATACCTTTAATAATTGGAGGATTTGGTAATTGAATACTACCATTATTATTAGGAGCGCCAGATATAAGGTTTCCTCGTATAAATAATATAAGATTTTGACTTTTACCTCCTGCTTTTATTTTTCTTATTTCTTCTAGAATAGTTGAAGGAGGAGCTGGTACAGGTTGAACAGTATATCCTCCATTAAGAGGAATTACAGGACATAGTGGTGCCTCAGTTGATTTTGCAATTTTCTCACTGCATTTAGCTGGAATATCTTCAATTTTAGGAGCAATTAATTTTATTACTACTATTTATAATATACGAGCTCCAGGTATAACTATGGAGCGTATTGGTTTATTTGTTTGATCTATTTTAGTTACAGTATTTTTATTATTGCTTTCTCTCCCTGTATTAGCCGGGGCTATTACTATACTTCTTACTGATCGTAATTTTAACACTTCATTTTTTGATCCTGCTGGTGGAGGTGATCCAATTCTTTATCAACATTTATTT????????????????
>BH107
---------------TATAGTAGGTACTGCTCTTTCACTTTTAATTCGACTTGAATTAGGTACATCTGGTGTTCTTATAGATGATCAATTTTATAATGTAATTGTTACAGCTCACGCTTTTGTTATAATTTTCTTTATAGTTATACCTTTAATAATTGGAGGATTTGGTAATTGAATACTACCATTATTATTAGGAGCGCCAGATATAAGGTTTCCTCGTATAAATAATATAAGATTTTGACTTTTACCTCCTGCTTTTATTTTTCTTATTTCTTCTAGAATAGTTGAAGGAGGAGCTGGTACAGGTTGAACAGTATATCCTCCATTAAGAGGAATTACAGGACATAGTGGTGCCTCAGTTGATTTTGCAATTTTCTCACTGCATTTAGCTGGAATATCTTCAATTTTAGGAGCAATTAATTTTATTACTACTATTTATAATATACGAGCTCCAGGTATAACTATGGAGCGTATTGGTTTATTTGTTTGATCTATTTTAGTTACAGTATTTTTATTATTGCTTTCTCTCCCTGTATTAGCCGGGGCTATTACTATACTTCTTACTGATCGTAATTTTAACACTTCATTTTTTGATCCTGCTGGTGGAGGTGATCCAATTCTTTATCAACATTTATTT????????????????
>BH108
TGCTGTATGGTGTGGTATAGTAGGTACTGCTCTTTCACTTTTAATTCGACTTGAATTAGGTACATCTGGTGTTCTTATAGATGATCAATTTTATAATGTAATTGTTACAGCTCACGCTTTTGTTATAATTTTCTTTATAGTTATACCTTTAATAATTGGAGGATTTGGTAATTGAATACTACCATTATTATTAGGAGCGCCAGATATAAGGTTTCCTCGTATAAATAATATAAGATTTTGACTTTTACCTCCTGCTTTTATTTTTCTTATTTCTTCTAGAATAGTTGAAGGAGGAGCTGGTACAGGTTGAACAGTATATCCTCCATTAAGAGGAATTACAGGACATAGTGGTGCCTCAGTTGATTTTGCAATTTTCTCACTGCATTTAGCTGGAATATCTTCAATTTTAGGAGCAATTAATTTTATTACTACTATTTATAATATACGAGCTCCAGGTATAACTATGGAGCGTATTGGTTTATTTGTTTGATCTATTTTAGTTACAGTATTTTTATTATTGCTTTCTCTCCCTGTATTAGCCGGGGCTATTACTATACTTCTTACTGATCGTAATTTTAACACTTCATTTTTTGATCCTGCTGGTGGAGGTGATCCAATTCTTTATCAACATTTATTTTGATTTTTTGGTCACC
>BH109
TGCTGTATGGTGTGGTATAGTAGGTACTGCTCTTTCACTTTTAATTCGACTTGAATTAGGTACATCTGGTGTTCTTATAGATGATCAATTTTATAATGTAATTGTTACAGCTCACGCTTTTGTTATAATTTTCTTTATAGTTATACCTTTAATAATTGGAGGATTTGGTAATTGAATACTACCATTATTATTAGGAGCGCCAGATATAAGGTTTCCTCGTATAAATAATATAAGATTTTGACTTTTACCTCCTGCTTTTATTTTTCTTATTTCTTCTAGAATAGTTGAAGGAGGAGCTGGTACAGGTTGAACAGTATATCCTCCATTAAGAGGAATTACAGGACATAGTGGTGCCTCAGTTGATTTTGCAATTTTCTCACTGCATTTAGCTGGAATATCTTCAATTTTAGGAGCAATTAATTTTATTACTACTATTTATAATATACGAGCTCCAGGTATAACTATGGAGCGTATTGGTTTATTTGTTTGATCTATTTTAGTTACAGTATTTTTATTATTGCTTTCTCTCCCTGTATTAGCCGGGGCTATTACTATACTTCTTACTGATCGTAATTTTAACACTTCATTTTTTGATCCTGCTGGTGGAGGTGATCCAATTCTTTATCAACATTTATTTTGATTTTTTGGTCACC
>BH1101
TGCTGTATGGTGTGGTATAGTAGGTACTGCTCTTTCACTTTTAATTCGACTTGAATTAGGTACATCTGGTGTTCTTATAGATGATCAATTTTATAATGTAATTGTTACAGCTCACGCTTTTGTTATAATTTTCTTTATAGTTATACCTTTAATAATTGGAGGATTTGGTAATTGAATACTACCATTATTATTAGGAGCGCCAGATATAAGGTTTCCTCGTATAAATAATATAAGATTTTGACTTTTACCTCCTGCTTTTATTTTTCTTATTTCTTCTAGAATAGTTGAAGGAGGAGCTGGTACAGGTTGAACAGTATATCCTCCATTAAGAGGAATTACAGGACATAGTGGTGCCTCAGTTGATTTTGCAATTTTCTCACTGCATTTAGCTGGAATATCTTCAATTTTAGGAGCAATTAATTTTATTACTACTATTTATAATATACGAGCTCCAGGTATAACTATGGAGCGTATTGGTTTATTTGTTTGATCTATTTTAGTTACAGTATTTTTATTATTGCTTTCTCTCCCTGTATTAGCCGGGGCTATTACTATACTTCTTACTGATCGTAATTTTAACACTTCATTTTTTGATCCTGCTGGTGGA??????????????????????????????????????????????
>BH1107
TGCTGTATGGTGTGGTATAGTAGGTACTGCTCTTTCACTTTTAATTCGACTTGAATTAGGTACATCTGGTGTTCTTATAGATGATCAATTTTATAATGTAATTGTTACAGCTCACGCTTTTGTTATAATTTTCTTTATAGTTATACCTTTAATAATTGGAGGATTTGGTAATTGAATACTACCATTATTATTAGGAGCGCCAGATATAAGGTTTCCTCGTATAAATAATATAAGATTTTGACTTTTACCTCCTGCTTTTATTTTTCTTATTTCTTCTAGAATAGTTGAAGGAGGAGCTGGTACAGGTTGAACAGTATATCCTCCATTAAGAGGAATTACAGGACATAGTGGTGCCTCAGTTGATTTTGCAATTTTCTCACTGCATTTAGCTGGAATATCTTCAATTTTAGGAGCAATTAATTTTATTACTACTATTTATAATATACGAGCTCCAGGTATAACTATGGAGCGTATTGGTTTATTTGTTTGATCTATTTTAGTTACAGTATTTTTATTATTGCTTTCTCTCCCTGTATTAGCCGGGGCTATTACTATACTTCTTACTGATCGTAATTTTAACACTTCATTTTTTGATCCTGCTGGTGGAGGTGA?????????????????????????????????????????
>BH1202
TGCTGTATGGTGTGGTATAGTAGGTACTGCTCTTTCACTTTTAATTCGACTTGAATTAGGTACATCTGGTGTTCTTATAGATGATCAATTTTATAATGTAATTGTTACAGCTCACGCTTTTGTTATAATTTTCTTTATAGTTATACCTTTAATAATTGGAGGATTTGGTAATTGAATACTACCATTATTATTAGGAGCGCCAGATATAAGGTTTCCTCGTATAAATAATATAAGATTTTGACTTTTACCTCCTGCTTTTATTTTTCTTATTTCTTCTAGAATAGTTGAAGGAGGAGCTGGTACAGGTTGAACAGTATATCCTCCATTAAGAGGAATTACAGGACATAGTGGTGCCTCAGTTGATTTTGCAATTTTCTCACTGCATTTAGCTGGAATATCTTCAATTTTAGGAGCAATTAATTTTATTACTACTATTTATAATATACGAGCTCCAGGTATAACTATGGAGCGTATTGGTTTATTTGTTTGATCTATTTTAGTTACAGTATTTTTATTATTGCTTTCTCTCCCTGTATTAGCCGGGGCTATTACTATACTTCTTACTGATCGTAATTTTAACACTTCATTTTTTGATCCTGCTGGTGGAGGTGATCCAATTCTTTATCAA?????????????????????????
>BH1204
----GTATGGTGTGGTATAGTAGGTACTGCTCTTTCACTTTTAATTCGACTTGAATTAGGTACATCTGGTGTTCTTATAGATGATCAATTTTATAATGTAATTGTTACAGCTCACGCTTTTGTTATAATTTTCTTTATAGTTATACCTTTAATAATTGGAGGATTTGGTAATTGAATACTACCATTATTATTAGGAGCGCCAGATATAAGGTTTCCTCGTATAAATAATATAAGATTTTGACTTTTACCTCCTGCTTTTATTTTTCTTATTTCTTCTAGAATAGTTGAAGGAGGAGCTGGTACAGGTTGAACAGTATATCCTCCATTAAGAGGAATTACAGGACATAGTGGTGCCTCAGTTGATTTTGCAATTTTCTCACTGCATTTAGCTGGAATATCTTCAATTTTAGGAGCAATTAATTTTATTACTACTATTTATAATATACGAGCTCCAGGTATAACTATGGAGCGTATTGGTTTATTTGTTTGATCTATTTTAGTTACAGTATTTTTATTATTGCTTTCTCTCCCTGTATTAGCCGGGGCTATTACTATACTTCTTACTGATCGTAATTTTAACACTTCATTTTTTGATCCTGCTGGTGGA??????????????????????????????????????????????
>BH1303
TGCTGTATGGTGTGGTATAGTAGGTACTGCTCTTTCACTTTTAATTCGACTTGAATTAGGTACATCTGGTGTTCTTATAGATGATCAATTTTATAATGTAATTGTTACAGCTCACGCTTTTGTTATAATTTTCTTTATAGTTATACCTTTAATAATTGGAGGATTTGGTAATTGAATACTACCATTATTATTAGGAGCGCCAGATATAAGGTTTCCTCGTATAAATAATATAAGATTTTGACTTTTACCTCCTGCTTTTATTTTTCTTATTTCTTCTAGAATAGTTGAAGGAGGAGCTGGTACAGGTTGAACAGTATATCCTCCATTAAGAGGAATTACAGGACATAGTGGTGCCTCAGTTGATTTTGCAATTTTCTCACTGCATTTAGCTGGAATATCTTCAATTTTAGGAGCAATTAATTTTATTACTACTATTTATAATATACGAGCTCCAGGTATAACTATGGAGCGTATTGGTTTATTTGTTTGATCTATTTTAGTTACAGTATTTTTATTATTGCTTTCTCTCCCTGTATTAGCCGGGGCTATTACTATACTTCTTACTGATCGTAATTTTAACACTTCATTTTTTGATCCTGCTGGTGGAGGTG??????????????????????????????????????????
>BH1306
TGCTGTATGGTGTGGTATAGTAGGTACTGCTCTTTCACTTTTAATTCGACTTGAATTAGGTACATCTGGTGTTCTTATAGATGATCAATTTTATAATGTAATTGTTACAGCTCACGCTTTTGTTATAATTTTCTTTATAGTTATACCTTTAATAATTGGAGGATTTGGTAATTGAATACTACCATTATTATTAGGAGCGCCAGATATAAGGTTTCCTCGTATAAATAATATAAGATTTTGACTTTTACCTCCTGCTTTTATTTTTCTTATTTCTTCTAGAATAGTTGAAGGAGGAGCTGGTACAGGTTGAACAGTATATCCTCCATTAAGAGGAATTACAGGACATAGTGGTGCCTCAGTTGATTTTGCAATTTTCTCACTGCATTTAGCTGGAATATCTTCAATTTTAGGAGCAATTAATTTTATTACTACTATTTATAATATACGAGCTCCAGGTATAACTATGGAGCGTATTGGTTTATTTGTTTGATCTATTTTAGTTACAGTATTTTTATTATTGCTTTCTCTCCCTGTATTAGCCGGGGCTATTACTATACTTCTTACTGATCGTAATTTTAACACTTCATTTTTTGATCCTGCTGGTGGAGGTGATCCAATTCTTTATCAA?????????????????????????
>BH1409
TGCTGTATGGTGTGGTATAGTAGGTACTGCTCTTTCACTTTTAATTCGACTTGAATTAGGTACATCTGGTGTTCTTATAGATGATCAATTTTATAATGTAATTGTTACAGCTCACGCTTTTGTTATAATTTTCTTTATAGTTATACCTTTAATAATTGGAGGATTTGGTAATTGAATACTACCATTATTATTAGGAGCGCCAGATATAAGGTTTCCTCGTATAAATAATATAAGATTTTGACTTTTACCTCCTGCTTTTATTTTTCTTATTTCTTCTAGAATAGTTGAAGGAGGAGCTGGTACAGGTTGAACAGTATATCCTCCATTAAGAGGAATTACAGGACATAGTGGTGCCTCAGTTGATTTTGCAATTTTCTCACTGCATTTAGCTGGAATATCTTCAATTTTAGGAGCAATTAATTTTATTACTACTATTTATAATATACGAGCTCCAGGTATAACTATGGAGCGTATTGGTTTATTTGTTTGATCTATTTTAGTTACAGTATTTTTATTATTGCTTTCTCTCCCTGTATTAGCCGGGGCTATTACTATACTTCTTACTGATCGTAATTTTAACACTTCATTTTTTGATCCTGCTGGTGGAGGTGATCCAATTCTTTATCAACATTTATTTTGAT????????????
>BH1601
TGCTGTATGGTGTGGTATAGTAGGTACTGCTCTTTCACTTTTAATTCGACTTGAATTAGGTACATCTGGTGTTCTTATAGATGATCAATTTTATAATGTAATTGTTACAGCTCACGCTTTTGTTATAATTTTCTTTATAGTTATACCTTTAATAATTGGAGGATTTGGTAATTGAATACTACCATTATTATTAGGAGCGCCAGATATAAGGTTTCCTCGTATAAATAATATAAGATTTTGACTTTTACCTCCTGCTTTTATTTTTCTTATTTCTTCTAGAATAGTTGAAGGAGGAGCTGGTACAGGTTGAACAGTATATCCTCCATTAAGAGGAATTACAGGACATAGTGGTGCCTCAGTTGATTTTGCAATTTTCTCACTGCATTTAGCTGGAATATCTTCAATTTTAGGAGCAATTAATTTTATTACTACTATTTATAATATACGAGCTCCAGGTATAACTATGGAGCGTATTGGTTTATTTGTTTGATCTATTTTAGTTACAGTATTTTTATTATTGCTTTCTCTCCCTGTATTAGCCGGGGCTATTACTATACTTCTTACTGATCGTAATTTTAACACTTCATTTTTTGATCCTGCTGGTGGAGGTGATCCAATTCTTTATCAACATTTATTTTGATTTT?????????
>BH1605
TGCTGTATGGTGTGGTATAGTAGGTACTGCTCTTTCACTTTTAATTCGACTTGAATTAGGTACATCTGGTGTTCTTATAGATGATCAATTTTATAATGTAATTGTTACAGCTCACGCTTTTGTTATAATTTTCTTTATAGTTATACCTTTAATAATTGGAGGATTTGGTAATTGAATACTACCATTATTATTAGGAGCGCCAGATATAAGGTTTCCTCGTATAAATAATATAAGATTTTGACTTTTACCTCCTGCTTTTATTTTTCTTATTTCTTCTAGAATAGTTGAAGGAGGAGCTGGTACAGGTTGAACAGTATATCCTCCATTAAGAGGAATTACAGGACATAGTGGTGCCTCAGTTGATTTTGCAATTTTCTCACTGCATTTAGCTGGAATATCTTCAATTTTAGGAGCAATTAATTTTATTACTACTATTTATAATATACGAGCTCCAGGTATAACTATGGAGCGTATTGGTTTATTTGTTTGATCTATTTTAGTTACAGTATTTTTATTATTGCTTTCTCTCCCTGTATTAGCCGGGGCTATTACTATACTTCTTACTGATCGTAATTTTAACACTTCATTTTTTGATCCTGCTGGTGGAGGTGATCCAATTCTTTATCAA?????????????????????????
>BH1703
TGCTGTATGGTGTGGTATAGTAGGTACTGCTCTTTCACTTTTAATTCGACTTGAATTAGGTACATCTGGTGTTCTTATAGATGATCAATTTTATAATGTAATTGTTACAGCTCACGCTTTTGTTATAATTTTCTTTATAGTTATACCTTTAATAATTGGAGGATTTGGTAATTGAATACTACCATTATTATTAGGAGCGCCAGATATAAGGTTTCCTCGTATAAATAATATAAGATTTTGACTTTTACCTCCTGCTTTTATTTTTCTTATTTCTTCTAGAATAGTTGAAGGAGGAGCTGGTACAGGTTGAACAGTATATCCTCCATTAAGAGGAATTACAGGACATAGTGGTGCCTCAGTTGATTTTGCAATTTTCTCACTGCATTTAGCTGGAATATCTTCAATTTTAGGAGCAATTAATTTTATTACTACTATTTATAATATACGAGCTCCAGGTATAACTATGGAGCGTATTGGTTTATTTGTTTGATCTATTTTAGTTACAGTATTTTTATTATTGCTTTCTCTCCCTGTATTAGCCGGGGCTATTACTATACTTCTTACTGATCGTAATTTTAACACTTCATTTTTTGATCCTGCTGGTGGAGG????????????????????????????????????????????
>BH1710
TGCTGTATGGTGTGGTATAGTAGGTACTGCTCTTTCACTTTTAATTCGACTTGAATTAGGTACATCTGGTGTTCTTATAGATGATCAATTTTATAATGTAATTGTTACAGCTCACGCTTTTGTTATAATTTTCTTTATAGTTATACCTTTAATAATTGGAGGATTTGGTAATTGAATACTACCATTATTATTAGGAGCGCCAGATATAAGGTTTCCTCGTATAAATAATATAAGATTTTGACTTTTACCTCCTGCTTTTATTTTTCTTATTTCTTCTAGAATAGTTGAAGGAGGAGCTGGTACAGGTTGAACAGTATATCCTCCATTAAGAGGAATTACAGGACATAGTGGTGCCTCAGTTGATTTTGCAATTTTCTCACTGCATTTAGCTGGAATATCTTCAATTTTAGGAGCAATTAATTTTATTACTACTATTTATAATATACGAGCTCCAGGTATAACTATGGAGCGTATTGGTTTATTTGTTTGATCTATTTTAGTTACAGTATTTTTATTATTGCTTTCTCTCCCTGTATTAGCCGGGGCTATTACTATACTTCTTACTGATCGTAATTTTAACACTTCATTTTTTGATCCTGCTGGTGGAGGTG??????????????????????????????????????????
>BH1801
TGCTGTATGGTGTGGTATAGTAGGTACTGCTCTTTCACTTTTAATTCGACTTGAATTAGGTACATCTGGTGTTCTTATAGATGATCAATTTTATAATGTAATTGTTACAGCTCACGCTTTTGTTATAATTTTCTTTATAGTTATACCTTTAATAATTGGAGGATTTGGTAATTGAATACTACCATTATTATTAGGAGCGCCAGATATAAGGTTTCCTCGTATAAATAATATAAGATTTTGACTTTTACCTCCTGCTTTTATTTTTCTTATTTCTTCTAGAATAGTTGAAGGAGGAGCTGGTACAGGTTGAACAGTATATCCTCCATTAAGAGGAATTACAGGACATAGTGGTGCCTCAGTTGATTTTGCAATTTTCTCACTGCATTTAGCTGGAATATCTTCAATTTTAGGAGCAATTAATTTTATTACTACTATTTATAATATACGAGCTCCAGGTATAACTATGGAGCGTATTGGTTTATTTGTTTGATCTATTTTAGTTACAGTATTTTTATTATTGCTTTCTCTCCCTGTATTAGCCGGGGCTATTACTATACTTCTTACTGATCGTAATTTTAACACTTCATTTTTTGATCCTGCTGGTGGAGGTGA?????????????????????????????????????????
>BH1802
TGCTGTATGGTGTGGTATAGTAGGTACTGCTCTTTCACTTTTAATTCGACTTGAATTAGGTACATCTGGTGTTCTTATAGATGATCAATTTTATAATGTAATTGTTACAGCTCACGCTTTTGTTATAATTTTCTTTATAGTTATACCTTTAATAATTGGAGGATTTGGTAATTGAATACTACCATTATTATTAGGAGCGCCAGATATAAGGTTTCCTCGTATAAATAATATAAGATTTTGACTTTTACCTCCTGCTTTTATTTTTCTTATTTCTTCTAGAATAGTTGAAGGAGGAGCTGGTACAGGTTGAACAGTATATCCTCCATTAAGAGGAATTACAGGACATAGTGGTGCCTCAGTTGATTTTGCAATTTTCTCACTGCATTTAGCTGGAATATCTTCAATTTTAGGAGCAATTAATTTTATTACTACTATTTATAATATACGAGCTCCAGGTATAACTATGGAGCGTATTGGTTTATTTGTTTGATCTATTTTAGTTACAGTATTTTTATTATTGCTTTCTCTCCCTGTATTAGCCGGGGCTATTACTATACTTCTTACTGATCGTAATTTTAACACTTCATTTTTTGATCCTGCTGGTGGA??????????????????????????????????????????????
>BH1901
TGCTGTATGGTGTGGTATAGTAGGTACTGCTCTTTCACTTTTAATTCGACTTGAATTAGGTACATCTGGTGTTCTTATAGATGATCAATTTTATAATGTAATTGTTACAGCTCACGCTTTTGTTATAATTTTCTTTATAGTTATACCTTTAATAATTGGAGGATTTGGTAATTGAATACTACCATTATTATTAGGAGCGCCAGATATAAGGTTTCCTCGTATAAATAATATAAGATTTTGACTTTTACCTCCTGCTTTTATTTTTCTTATTTCTTCTAGAATAGTTGAAGGAGGAGCTGGTACAGGTTGAACAGTATATCCTCCATTAAGAGGAATTACAGGACATAGTGGTGCCTCAGTTGATTTTGCAATTTTCTCACTGCATTTAGCTGGAATATCTTCAATTTTAGGAGCAATTAATTTTATTACTACTATTTATAATATACGAGCTCCAGGTATAACTATGGAGCGTATTGGTTTATTTGTTTGATCTATTTTAGTTACAGTATTTTTATTATTGCTTTCTCTCCCTGTATTAGCCGGGGCTATTACTATACTTCTTACTGATCGTAATTTTAACACTTCATTTTTTGATCCTGCTGGTGGAGGTG??????????????????????????????????????????
>BH1902
TGCTGTATGGTGTGGTATAGTAGGTACTGCTCTTTCACTTTTAATTCGACTTGAATTAGGTACATCTGGTGTTCTTATAGATGATCAATTTTATAATGTAATTGTTACAGCTCACGCTTTTGTTATAATTTTCTTTATAGTTATACCTTTAATAATTGGAGGATTTGGTAATTGAATACTACCATTATTATTAGGAGCGCCAGATATAAGGTTTCCTCGTATAAATAATATAAGATTTTGACTTTTACCTCCTGCTTTTATTTTTCTTATTTCTTCTAGAATAGTTGAAGGAGGAGCTGGTACAGGTTGAACAGTATATCCTCCATTAAGAGGAATTACAGGACATAGTGGTGCCTCAGTTGATTTTGCAATTTTCTCACTGCATTTAGCTGGAATATCTTCAATTTTAGGAGCAATTAATTTTATTACTACTATTTATAATATACGAGCTCCAGGTATAACTATGGAGCGTATTGGTTTATTTGTTTGATCTATTTTAGTTACAGTATTTTTATTATTGCTTTCTCTCCCTGTATTAGCCGGGGCTATTACTATACTTCTTACTGATCGTAATTTTAACACTTCATTTTTTGATCCTGCTGGTGGA??????????????????????????????????????????????
>BH2002
TGCTGTATGGTGTGGTATAGTAGGTACTGCTCTTTCACTTTTAATTCGACTTGAATTAGGTACATCTGGTGTTCTTATAGATGATCAATTTTATAATGTAATTGTTACAGCTCACGCTTTTGTTATAATTTTCTTTATAGTTATACCTTTAATAATTGGAGGATTTGGTAATTGAATACTACCATTATTATTAGGAGCGCCAGATATAAGGTTTCCTCGTATAAATAATATAAGATTTTGACTTTTACCTCCTGCTTTTATTTTTCTTATTTCTTCTAGAATAGTTGAAGGAGGAGCTGGTACAGGTTGAACAGTATATCCTCCATTAAGAGGAATTACAGGACATAGTGGTGCCTCAGTTGATTTTGCAATTTTCTCACTGCATTTAGCTGGAATATCTTCAATTTTAGGAGCAATTAATTTTATTACTACTATTTATAATATACGAGCTCCAGGTATAACTATGGAGCGTATTGGTTTATTTGTTTGATCTATTTTAGTTACAGTATTTTTATTATTGCTTTCTCTCCCTGTATTAGCCGGGGCTATTACTATACTTCTTACTGATCGTAATTTTAACACTTCATTTTTTGATCCTGCTGGTGGAGG????????????????????????????????????????????
>BH305
TGCTGTATGGTGTGGTATAGTAGGTACTGCTCTTTCACTTTTAATTCGACTTGAATTAGGTACATCTGGTGTTCTTATAGATGATCAATTTTATAATGTAATTGTTACAGCTCACGCTTTTGTTATAATTTTCTTTATAGTTATACCTTTAATAATTGGAGGATTTGGTAATTGAATACTACCATTATTATTAGGAGCGCCAGATATAAGGTTTCCTCGTATAAATAATATAAGATTTTGACTTTTACCTCCTGCTTTTATTTTTCTTATTTCTTCTAGAATAGTTGAAGGAGGAGCTGGTACAGGTTGAACAGTATATCCTCCATTAAGAGGAATTACAGGACATAGTGGTGCCTCAGTTGATTTTGCAATTTTCTCACTGCATTTAGCTGGAATATCTTCAATTTTAGGAGCAATTAATTTTATTACTACTATTTATAATATACGAGCTCCAGGTATAACTATGGAGCGTATTGGTTTATTTGTTTGATCTATTTTAGTTACAGTATTTTTATTATTGCTTTCTCTCCCTGTATTAGCCGGGGCTATTACTATACTTCTTACTGATCGTAATTTTAACACTTCATTTTTTGATCCTGCTGGTGGAGGTGATCCAATTCTTTATCAACATTTATTTTGATTTTTTGGTCACC
>BH308
TGCTGTATGGTGTGGTATAGTAGGTACTGCTCTTTCACTTTTAATTCGACTTGAATTAGGTACATCTGGTGTTCTTATAGATGATCAATTTTATAATGTAATTGTTACAGCTCACGCTTTTGTTATAATTTTCTTTATAGTTATACCTTTAATAATTGGAGGATTTGGTAATTGAATACTACCATTATTATTAGGAGCGCCAGATATAAGGTTTCCTCGTATAAATAATATAAGATTTTGACTTTTACCTCCTGCTTTTATTTTTCTTATTTCTTCTAGAATAGTTGAAGGAGGAGCTGGTACAGGTTGAACAGTATATCCTCCATTAAGAGGAATTACAGGACATAGTGGTGCCTCAGTTGATTTTGCAATTTTCTCACTGCATTTAGCTGGAATATCTTCAATTTTAGGAGCAATTAATTTTATTACTACTATTTATAATATACGAGCTCCAGGTATAACTATGGAGCGTATTGGTTTATTTGTTTGATCTATTTTAGTTACAGTATTTTTATTATTGCTTTCTCTCCCTGTATTAGCCGGGGCTATTACTATACTTCTTACTGATCGTAATTTTAACACTTCATTTTTTGATCCTGCTGGTGGAGGTGATCCAATTCTTTATCAACATTTATTTTGATTTTTTGGTCACC
>BH403
TGCTGTATGGTGTGGTATAGTAGGTACTGCTCTTTCACTTTTAATTCGACTTGAATTAGGTACATCTGGTGTTCTTATAGATGATCAATTTTATAATGTAATTGTTACAGCTCACGCTTTTGTTATAATTTTCTTTATAGTTATACCTTTAATAATTGGAGGATTTGGTAATTGAATACTACCATTATTATTAGGAGCGCCAGATATAAGGTTTCCTCGTATAAATAATATAAGATTTTGACTTTTACCTCCTGCTTTTATTTTTCTTATTTCTTCTAGAATAGTTGAAGGAGGAGCTGGTACAGGTTGAACAGTATATCCTCCATTAAGAGGAATTACAGGACATAGTGGTGCCTCAGTTGATTTTGCAATTTTCTCACTGCATTTAGCTGGAATATCTTCAATTTTAGGAGCAATTAATTTTATTACTACTATTTATAATATACGAGCTCCAGGTATAACTATGGAGCGTATTGGTTTATTTGTTTGATCTATTTTAGTTACAGTATTTTTATTATTGCTTTCTCTCCCTGTATTAGCCGGGGCTATTACTATACTTCTTACTGATCGTAATTTTAACACTTCATTTTTTGATCCTGCTGGTGGAGGTGATCCAATTCTTTATCAACATTTATTTTGATTTTTTGGTCACC
>BH404
TGCTGTATGGTGTGGTATAGTAGGTACTGCTCTTTCACTTTTAATTCGACTTGAATTAGGTACATCTGGTGTTCTTATAGATGATCAATTTTATAATGTAATTGTTACAGCTCACGCTTTTGTTATAATTTTCTTTATAGTTATACCTTTAATAATTGGAGGATTTGGTAATTGAATACTACCATTATTATTAGGAGCGCCAGATATAAGGTTTCCTCGTATAAATAATATAAGATTTTGACTTTTACCTCCTGCTTTTATTTTTCTTATTTCTTCTAGAATAGTTGAAGGAGGAGCTGGTACAGGTTGAACAGTATATCCTCCATTAAGAGGAATTACAGGACATAGTGGTGCCTCAGTTGATTTTGCAATTTTCTCACTGCATTTAGCTGGAATATCTTCAATTTTAGGAGCAATTAATTTTATTACTACTATTTATAATATACGAGCTCCAGGTATAACTATGGAGCGTATTGGTTTATTTGTTTGATCTATTTTAGTTACAGTATTTTTATTATTGCTTTCTCTCCCTGTATTAGCCGGGGCTATTACTATACTTCTTACTGATCGTAATTTTAACACTTCATTTTTTGATCCTGCTGGTGGAGGTGATCCAATTCTTTATCAACATTTATTTTGATTTTTTGGTCACC
>BH406
TGCTGTATGGTGTGGTATAGTAGGTACTGCTCTTTCACTTTTAATTCGACTTGAATTAGGTACATCTGGTGTTCTTATAGATGATCAATTTTATAATGTAATTGTTACAGCTCACGCTTTTGTTATAATTTTCTTTATAGTTATACCTTTAATAATTGGAGGATTTGGTAATTGAATACTACCATTATTATTAGGAGCGCCAGATATAAGGTTTCCTCGTATAAATAATATAAGATTTTGACTTTTACCTCCTGCTTTTATTTTTCTTATTTCTTCTAGAATAGTTGAAGGAGGAGCTGGTACAGGTTGAACAGTATATCCTCCATTAAGAGGAATTTCAGGACATAGTGGTGCCTCAGTTGATTTTGCAATTTTCTCACTGCATTTAGCTGGAATATCTTCAATTTTAGGAGCAATTAATTTTATTACTACTATTTATAATATACGAGCTCCAGGTATAACTATGGAGCGTATTGGTTTATTTGTTTGATCTATTTTAGTTACAGTATTTTTATTATTGCTTTCTCTCCCTGTATTAGCCGGGGCTATTACTATACTTCTTACTGATCGTAATTTTAACACTTCATTTTTTGATCCTGCTGGTGGAGGTGATCCAATTCTTTATCAACATTTATTTTGATTTTTTGGTCACC
>BH408
TGCTGTATGGTGTGGTATAGTAGGTACTGCTCTTTCACTTTTAATTCGACTTGAATTAGGTACATCTGGTGTTCTTATAGATGATCAATTTTATAATGTAATTGTTACAGCTCACGCTTTTGTTATAATTTTCTTTATAGTTATACCTTTAATAATTGGAGGATTTGGTAATTGAATACTACCATTATTATTAGGAGCGCCAGATATAAGGTTTCCTCGTATAAATAATATAAGATTTTGACTTTTACCTCCTGCTTTTATTTTTCTTATTTCTTCTAGAATAGTTGAAGGAGGAGCTGGTACAGGTTGAACAGTATATCCTCCATTAAGAGGAATTACAGGACATAGTGGTGCCTCAGTTGATTTTGCAATTTTCTCACTGCATTTAGCTGGAATATCTTCAATTTTAGGAGCAATTAATTTTATTACTACTATTTATAATATACGAGCTCCAGGTATAACTATGGAGCGTATTGGTTTATTTGTTTGATCTATTTTAGTTACAGTATTTTTATTATTGCTTTCTCTCCCTGTATTAGCCGGGGCTATTACTATACTTCTTACTGATCGTAATTTTAACACTTCATTTTTTGATCCTGCTGGTGGAGGTGATCCAATTCTTTATCAACATTTATTTTGATTTTTTGGTCACC
>BH409
TGCTGTATGGTGTGGTATAGTAGGTACTGCTCTTTCACTTTTAATTCGACTTGAATTAGGTACATCTGGTGTTCTTATAGATGATCAATTTTATAATGTAATTGTTACAGCTCACGCTTTTGTTATAATTTTCTTTATAGTTATACCTTTAATAATTGGAGGATTTGGTAATTGAATACTACCATTATTATTAGGAGCGCCAGATATAAGGTTTCCTCGTATAAATAATATAAGATTTTGACTTTTACCTCCTGCTTTTATTTTTCTTATTTCTTCTAGAATAGTTGAAGGAGGAGCTGGTACAGGTTGAACAGTATATCCTCCATTAAGAGGAATTACAGGACATAGTGGTGCCTCAGTTGATTTTGCAATTTTCTCACTGCATTTAGCTGGAATATCTTCAATTTTAGGAGCAATTAATTTTATTACTACTATTTATAATATACGAGCTCCAGGTATAACTATGGAGCGTATTGGTTTATTTGTTTGATCTATTTTAGTTACAGTATTTTTATTATTGCTTTCTCTCCCTGTATTAGCCGGGGCTATTACTATACTTCTTACTGATCGTAATTTTAACACTTCATTTTTTGATCCTGCTGGTGGAGGTGATCCAATTCTTTATCAACATTTATTTTGATTTTTTGGTCACC
>BH502
TGCTGTATGGTGTGGTATAGTAGGTACTGCTCTTTCACTTTTAATTCGACTTGAATTAGGTACATCTGGTGTTCTTATAGATGATCAATTTTATAATGTAATTGTTACAGCTCACGCTTTTGTTATAATTTTCTTTATAGTTATACCTTTAATAATTGGAGGATTTGGTAATTGAATACTACCATTATTATTAGGAGCGCCAGATATAAGGTTTCCTCGTATAAATAATATAAGATTTTGACTTTTACCTCCTGCTTTTATTTTTCTTATTTCTTCTAGAATAGTTGAAGGAGGAGCTGGTACAGGTTGAACAGTATATCCTCCATTAAGAGGAATTACAGGACATAGTGGTGCCTCAGTTGATTTTGCAATTTTCTCACTGCATTTAGCTGGAATATCTTCAATTTTAGGAGCAATTAATTTTATTACTACTATTTATAATATACGAGCTCCAGGTATAACTATGGAGCGTATTGGTTTATTTGTTTGATCTATTTTAGTTACAGTATTTTTATTATTGCTTTCTCTCCCTGTATTAGCCGGGGCTATTACTATACTTCTTACTGATCGTAATTTTAACACTTCATTTTTTGATCCTGCTGGTGGAGGTGATCCAATTCTTTATCAACATTTATTTTGATTTTTTGGTCACC
>BH505
TGCTGTATGGTGTGGTATAGTAGGTACTGCTCTTTCACTTTTAATTCGACTTGAATTAGGTACATCTGGTGTTCTTATAGATGATCAATTTTATAATGTAATTGTTACAGCTCACGCTTTTGTTATAATTTTCTTTATAGTTATACCTTTAATAATTGGAGGATTTGGTAATTGAATACTACCATTATTATTAGGAGCGCCAGATATAAGGTTTCCTCGTATAAATAATATAAGATTTTGACTTTTACCTCCTGCTTTTATTTTTCTTATTTCTTCTAGAATAGTTGAAGGAGGAGCTGGTACAGGTTGAACAGTATATCCTCCATTAAGAGGAATTACAGGACATAGTGGTGCCTCAGTTGATTTTGCAATTTTCTCACTGCATTTAGCTGGAATATCTTCAATTTTAGGAGCAATTAATTTTATTACTACTATTTATAATATACGAGCTCCAGGTATAACTATGGAGCGTATTGGTTTATTTGTTTGATCTATTTTAGTTACAGTATTTTTATTATTGCTTTCTCTCCCTGTATTAGCCGGGGCTATTACTATACTTCTTACTGATCGTAATTTTAACACTTCATTTTTTGATCCTGCTGGTGGAGGTGATCCAATTCTTTATCAACATTTATTTTGATTTTTTGGTCACC
>BH508
TGCTGTATGGTGTGGTATAGTAGGTACTGCTCTTTCACTTTTAATTCGACTTGAATTAGGTACATCTGGTGTTCTTATAGATGATCAATTTTATAATGTAATTGTTACAGCTCACGCTTTTGTTATAATTTTCTTTATAGTTATACCTTTAATAATTGGAGGATTTGGTAATTGAATACTACCATTATTATTAGGAGCGCCAGATATAAGGTTTCCTCGTATAAATAATATAAGATTTTGACTTTTACCTCCTGCTTTTATTTTTCTTATTTCTTCTAGAATAGTTGAAGGAGGAGCTGGTACAGGTTGAACAGTATATCCTCCATTAAGAGGAATTACAGGACATAGTGGTGCCTCAGTTGATTTTGCAATTTTCTCACTGCATTTAGCTGGAATATCTTCAATTTTAGGAGCAATTAATTTTATTACTACTATTTATAATATACGAGCTCCAGGTATAACTATGGAGCGTATTGGTTTATTTGTTTGATCTATTTTAGTTACAGTATTTTTATTATTGCTTTCTCTCCCTGTATTAGCCGGGGCTATTACTATACTTCTTACTGATCGTAATTTTAACACTTCATTTTTTGATCCTGCTGGTGGAGGTGATCCAATTCTTTATCAACATTTATTTTGATTTTTTGGTCACC
>BH510
TGCTGTATGGTGTGGTATAGTAGGTACTGCTCTTTCACTTTTAATTCGACTTGAATTAGGTACATCTGGTGTTCTTATAGATGATCAATTTTATAATGTAATTGTTACAGCTCACGCTTTTGTTATAATTTTCTTTATAGTTATACCTTTAATAATTGGAGGATTTGGTAATTGAATACTACCATTATTATTAGGAGCGCCAGATATAAGGTTTCCTCGTATAAATAATATAAGATTTTGACTTTTACCTCCTGCTTTTATTTTTCTTATTTCTTCTAGAATAGTTGAAGGAGGAGCTGGTACAGGTTGAACAGTATATCCTCCATTAAGAGGAATTACAGGACATAGTGGTGCCTCAGTTGATTTTGCAATTTTCTCACTGCATTTAGCTGGAATATCTTCAATTTTAGGAGCAATTAATTTTATTACTACTATTTATAATATACGAGCTCCAGGTATAACTATGGAGCGTATTGGTTTATTTGTTTGATCTATTTTAGTTACAGTATTTTTATTATTGCTTTCTCTCCCTGTATTAGCCGGGGCTATTACTATACTTCTTACTGATCGTAATTTTAACACTTCATTTTTTGATCCTGCTGGTGGAGGTGATCCAATTCTTTATCAACATTTATTTTGATTTTTTGGTCACC
>BH601
TGCTGTATGGTGTGGTATAGTAGGTACTGCTCTTTCACTTTTAATTCGACTTGAATTAGGTACATCTGGTGTTCTTATAGATGATCAATTTTATAATGTAATTGTTACAGCTCACGCTTTTGTTATAATTTTCTTTATAGTTATACCTTTAATAATTGGAGGATTTGGTAATTGAATACTACCATTATTATTAGGAGCGCCAGATATAAGGTTTCCTCGTATAAATAATATAAGATTTTGACTTTTACCTCCTGCTTTTATTTTTCTTATTTCTTCTAGAATAGTTGAAGGAGGAGCTGGTACAGGTTGAACAGTATATCCTCCATTAAGAGGAATTACAGGACATAGTGGTGCCTCAGTTGATTTTGCAATTTTCTCACTGCATTTAGCTGGAATATCTTCAATTTTAGGAGCAATTAATTTTATTACTACTATTTATAATATACGAGCTCCAGGTATAACTATGGAGCGTATTGGTTTATTTGTTTGATCTATTTTAGTTACAGTATTTTTATTATTGCTTTCTCTCCCTGTATTAGCCGGGGCTATTACTATACTTCTTACTGATCGTAATTTTAACACTTCATTTTTTGATCCTGCTGGTGGAGGTGATCCAATTCTTTATCAACATTTATTTTGATTTTTTGGTCACC
>BH602
TGCTGTATGGTGTGGTATAGTAGGTACTGCTCTTTCACTTTTAATTCGACTTGAATTAGGTACATCTGGTGTTCTTATAGATGATCAATTTTATAATGTAATTGTTACAGCTCACGCTTTTGTTATAATTTTCTTTATAGTTATACCTTTAATAATTGGAGGATTTGGTAATTGAATACTACCATTATTATTAGGAGCGCCAGATATAAGGTTTCCTCGTATAAATAATATAAGATTTTGACTTTTACCTCCTGCTTTTATTTTTCTTATTTCTTCTAGAATAGTTGAAGGAGGAGCTGGTACAGGTTGAACAGTATATCCTCCATTAAGAGGAATTACAGGACATAGTGGTGCCTCAGTTGATTTTGCAATTTTCTCACTGCATTTAGCTGGAATATCTTCAATTTTAGGAGCAATTAATTTTATTACTACTATTTATAATATACGAGCTCCAGGTATAACTATGGAGCGTATTGGTTTATTTGTTTGATCTATTTTAGTTACAGTATTTTTATTATTGCTTTCTCTCCCTGTATTAGCCGGGGCTATTACTATACTTCTTACTGATCGTAATTTTAACACTTCATTTTTTGATCCTGCTGGTGGAGGTGATCCAATTCTTTATCAACATTTATTTTGATTTTTTGGTCACC
>BH603
TGCTGTATGGTGTGGTATAGTAGGTACTGCTCTTTCACTTTTAATTCGACTTGAATTAGGTACATCTGGTGTTCTTATAGATGATCAATTTTATAATGTAATTGTTACAGCTCACGCTTTTGTTATAATTTTCTTTATAGTTATACCTTTAATAATTGGAGGATTTGGTAATTGAATACTACCATTATTATTAGGAGCGCCAGATATAAGGTTTCCTCGTATAAATAATATAAGATTTTGACTTTTACCTCCTGCTTTTATTTTTCTTATTTCTTCTAGAATAGTTGAAGGAGGAGCTGGTACAGGTTGAACAGTATATCCTCCATTAAGAGGAATTACAGGACATAGTGGTGCCTCAGTTGATTTTGCAATTTTCTCACTGCATTTAGCTGGAATATCTTCAATTTTAGGAGCAATTAATTTTATTACTACTATTTATAATATACGAGCTCCAGGTATAACTATGGAGCGTATTGGTTTATTTGTTTGATCTATTTTAGTTACAGTATTTTTATTATTGCTTTCTCTCCCTGTATTAGCCGGGGCTATTACTATACTTCTTACTGATCGTAATTTTAACACTTCATTTTTTGATCCTGCTGGTGGAGGTGATCCAATTCTTTATCAACATTTATTTTGATTTTTTGGTCACC
>BH605
TGCTGTATGGTGTGGTATAGTAGGTACTGCTCTTTCACTTTTAATTCGACTTGAATTAGGTACATCTGGTGTTCTTATAGATGATCAATTTTATAATGTAATTGTTACAGCTCACGCTTTTGTTATAATTTTCTTTATAGTTATACCTTTAATAATTGGAGGATTTGGTAATTGAATACTACCATTATTATTAGGAGCGCCAGATATAAGGTTTCCTCGTATAAATAATATAAGATTTTGACTTTTACCTCCTGCTTTTATTTTTCTTATTTCTTCTAGAATAGTTGAAGGAGGAGCTGGTACAGGTTGAACAGTATATCCTCCATTAAGAGGAATTACAGGACATAGTGGTGCCTCAGTTGATTTTGCAATTTTCTCACTGCATTTAGCTGGAATATCTTCAATTTTAGGAGCAATTAATTTTATTACTACTATTTATAATATACGAGCTCCAGGTATAACTATGGAGCGTATTGGTTTATTTGTTTGATCTATTTTAGTTACAGTATTTTTATTATTGCTTTCTCTCCCTGTATTAGCCGGGGCTATTACTATACTTCTTACTGATCGTAATTTTAACACTTCATTTTTTGATCCTGCTGGTGGAGGTGATCCAATTCTTTATCAACATTTATTTTGATTTTTTGGTCACC
>BH609
TGCTGTATGGTGTGGTATAGTAGGTACTGCTCTTTCACTTTTAATTCGACTTGAATTAGGTACATCTGGTGTTCTTATAGATGATCAATTTTATAATGTAATTGTTACAGCTCACGCTTTTGTTATAATTTTCTTTATAGTTATACCTTTAATAATTGGAGGATTTGGTAATTGAATACTACCATTATTATTAGGAGCGCCAGATATAAGGTTTCCTCGTATAAATAATATAAGATTTTGACTTTTACCTCCTGCTTTTATTTTTCTTATTTCTTCTAGAATAGTTGAAGGAGGAGCTGGTACAGGTTGAACAGTATATCCTCCATTAAGAGGAATTACAGGACATAGTGGTGCCTCAGTTGATTTTGCAATTTTCTCACTGCATTTAGCTGGAATATCTTCAATTTTAGGAGCAATTAATTTTATTACTACTATTTATAATATACGAGCTCCAGGTATAACTATGGAGCGTATTGGTTTATTTGTTTGATCTATTTTAGTTACAGTATTTTTATTATTGCTTTCTCTCCCTGTATTAGCCGGGGCTATTACTATACTTCTTACTGATCGTAATTTTAACACTTCATTTTTTGATCCTGCTGGTGGAGGTGATCCAATTCTTTATCAACATTTATTTTGATTTTTTGGTCACC
>BH705
TGCTGTATGGTGTGGTATAGTAGGTACTGCTCTTTCACTTTTAATTCGACTTGAATTAGGTACATCTGGTGTTCTTATAGATGATCAATTTTATAATGTAATTGTTACAGCTCACGCTTTTGTTATAATTTTCTTTATAGTTATACCTTTAATAATTGGAGGATTTGGTAATTGAATACTACCATTATTATTAGGAGCGCCAGATATAAGGTTTCCTCGTATAAATAATATAAGATTTTGACTTTTACCTCCTGCTTTTATTTTTCTTATTTCTTCTAGAATAGTTGAAGGAGGAGCTGGTACAGGTTGAACAGTATATCCTCCATTAAGAGGAATTACAGGACATAGTGGTGCCTCAGTTGATTTTGCAATTTTCTCACTGCATTTAGCTGGAATATCTTCAATTTTAGGAGCAATTAATTTTATTACTACTATTTATAATATACGAGCTCCAGGTATAACTATGGAGCGTATTGGTTTATTTGTTTGATCTATTTTAGTTACAGTATTTTTATTATTGCTTTCTCTCCCTGTATTAGCCGGGGCTATTACTATACTTCTTACTGATCGTAATTTTAACACTTCATTTTTTGATCCTGCTGGTGGAGGTGATCCAATTCTTTATCAACATTTATTTTGATTTTTTGGTCACC
>BH708
TGCTGTATGGTGTGGTATAGTAGGTACTGCTCTTTCACTTTTAATTCGACTTGAATTAGGTACATCTGGTGTTCTTATAGATGATCAATTTTATAATGTAATTGTTACAGCTCACGCTTTTGTTATAATTTTCTTTATAGTTATACCTTTAATAATTGGAGGATTTGGTAATTGAATACTACCATTATTATTAGGAGCGCCAGATATAAGGTTTCCTCGTATAAATAATATAAGATTTTGACTTTTACCTCCTGCTTTTATTTTTCTTATTTCTTCTAGAATAGTTGAAGGAGGAGCTGGTACAGGTTGAACAGTATATCCTCCATTAAGAGGAATTACAGGACATAGTGGTGCCTCAGTTGATTTTGCAATTTTCTCACTGCATTTAGCTGGAATATCTTCAATTTTAGGAGCAATTAATTTTATTACTACTATTTATAATATACGAGCTCCAGGTATAACTATGGAGCGTATTGGTTTATTTGTTTGATCTATTTTAGTTACAGTATTTTTATTATTGCTTTCTCTCCCTGTATTAGCCGGGGCTATTACTATACTTCTTACTGATCGTAATTTTAACACTTCATTTTTTGATCCTGCTGGTGGAGGTGATCCAATTCTTTATCAACATTTATTTTGATTTTTTGGTCACC
>BH709
TGCTGTATGGTGTGGTATAGTAGGTACTGCTCTTTCACTTTTAATTCGACTTGAATTAGGTACATCTGGTGTTCTTATAGATGATCAATTTTATAATGTAATTGTTACAGCTCACGCTTTTGTTATAATTTTCTTTATAGTTATACCTTTAATAATTGGAGGATTTGGTAATTGAATACTACCATTATTATTAGGAGCGCCAGATATAAGGTTTCCTCGTATAAATAATATAAGATTTTGACTTTTACCTCCTGCTTTTATTTTTCTTATTTCTTCTAGAATAGTTGAAGGAGGAGCTGGTACAGGTTGAACAGTATATCCTCCATTAAGAGGAATTACAGGACATAGTGGTGCCTCAGTTGATTTTGCAATTTTCTCACTGCATTTAGCTGGAATATCTTCAATTTTAGGAGCAATTAATTTTATTACTACTATTTATAATATACGAGCTCCAGGTATAACTATGGAGCGTATTGGTTTATTTGTTTGATCTATTTTAGTTACAGTATTTTTATTATTGCTTTCTCTCCCTGTATTAGCCGGGGCTATTACTATACTTCTTACTGATCGTAATTTTAACACTTCATTTTTTGATCCTGCTGGTGGAGGTGATCCAATTCTTTATCAACATTTATTTTGATTTTTTGGTCACC
>BH710
TGCTGTATGGTGTGGTATAGTAGGTACTGCTCTTTCACTTTTAATTCGACTTGAATTAGGTACATCTGGTGTTCTTATAGATGATCAATTTTATAATGTAATTGTTACAGCTCACGCTTTTGTTATAATTTTCTTTATAGTTATACCTTTAATAATTGGAGGATTTGGTAATTGAATACTACCATTATTATTAGGAGCGCCAGATATAAGGTTTCCTCGTATAAATAATATAAGATTTTGACTTTTACCTCCTGCTTTTATTTTTCTTATTTCTTCTAGAATAGTTGAAGGAGGAGCTGGTACAGGTTGAACAGTATATCCTCCATTAAGAGGAATTACAGGACATAGTGGTGCCTCAGTTGATTTTGCAATTTTCTCACTGCATTTAGCTGGAATATCTTCAATTTTAGGAGCAATTAATTTTATTACTACTATTTATAATATACGAGCTCCAGGTATAACTATGGAGCGTATTGGTTTATTTGTTTGATCTATTTTAGTTACAGTATTTTTATTATTGCTTTCTCTCCCTGTATTAGCCGGGGCTATTACTATACTTCTTACTGATCGTAATTTTAACACTTCATTTTTTGATCCTGCTGGTGGAGGTGATCCAATTCTTTATCAACATTTATTTTGATTTTTTGGTCACC
>BH804
TGCTGTATGGTGTGGTATAGTAGGTACTGCTCTTTCACTTTTAATTCGACTTGAATTAGGTACATCTGGTGTTCTTATAGATGATCAATTTTATAATGTAATTGTTACAGCTCACGCTTTTGTTATAATTTTCTTTATAGTTATACCTTTAATAATTGGAGGATTTGGTAATTGAATACTACCATTATTATTAGGAGCGCCAGATATAAGGTTTCCTCGTATAAATAATATAAGATTTTGACTTTTACCTCCTGCTTTTATTTTTCTTATTTCTTCTAGAATAGTTGAAGGAGGAGCTGGTACAGGTTGAACAGTATATCCTCCATTAAGAGGAATTACAGGACATAGTGGTGCCTCAGTTGATTTTGCAATTTTCTCACTGCATTTAGCTGGAATATCTTCAATTTTAGGAGCAATTAATTTTATTACTACTATTTATAATATACGAGCTCCAGGTATAACTATGGAGCGTATTGGTTTATTTGTTTGATCTATTTTAGTTACAGTATTTTTATTATTGCTTTCTCTCCCTGTATTAGCCGGGGCTATTACTATACTTCTTACTGATCGTAATTTTAACACTTCATTTTTTGATCCTGCTGGTGGAGGTGATCCAATTCTTTATCAA?????????????????????????
>BH806
TGCTGTATGGTGTGGTATAGTAGGTACTGCTCTTTCACTTTTAATTCGACTTGAATTAGGTACATCTGGTGTTCTTATAGATGATCAATTTTATAATGTAATTGTTACAGCTCACGCTTTTGTTATAATTTTCTTTATAGTTATACCTTTAATAATTGGAGGATTTGGTAATTGAATACTACCATTATTATTAGGAGCGCCAGATATAAGGTTTCCTCGTATAAATAATATAAGATTTTGACTTTTACCTCCTGCTTTTATTTTTCTTATTTCTTCTAGAATAGTTGAAGGAGGAGCTGGTACAGGTTGAACAGTATATCCTCCATTAAGAGGAATTACAGGACATAGTGGTGCCTCAGTTGATTTTGCAATTTTCTCACTGCATTTAGCTGGAATATCTTCAATTTTAGGAGCAATTAATTTTATTACTACTATTTATAATATACGAGCTCCAGGTATAACTATGGAGCGTATTGGTTTATTTGTTTGATCTATTTTAGTTACAGTATTTTTATTATTGCTTTCTCTCCCTGTATTAGCCGGGGCTATTACTATACTTCTTACTGATCGTAATTTTAACACTTCATTTTTTGATCCTGCTGGTGGAGGT???????????????????????????????????????????
>BH901
TGCTGTATGGTGTGGTATAGTAGGTACTGCTCTTTCACTTTTAATTCGACTTGAATTAGGTACATCTGGTGTTCTTATAGATGATCAATTTTATAATGTAATTGTTACAGCTCACGCTTTTGTTATAATTTTCTTTATAGTTATACCTTTAATAATTGGAGGATTTGGTAATTGAATACTACCATTATTATTAGGAGCGCCAGATATAAGGTTTCCTCGTATAAATAATATAAGATTTTGACTTTTACCTCCTGCTTTTATTTTTCTTATTTCTTCTAGAATAGTTGAAGGAGGAGCTGGTACAGGTTGAACAGTATATCCTCCATTAAGAGGAATTACAGGACATAGTGGTGCCTCAGTTGATTTTGCAATTTTCTCACTGCATTTAGCTGGAATATCTTCAATTTTAGGAGCAATTAATTTTATTACTACTATTTATAATATACGAGCTCCAGGTATAACTATGGAGCGTATTGGTTTATTTGTTTGATCTATTTTAGTTACAGTATTTTTATTATTGCTTTCTCTCCCTGTATTAGCCGGGGCTATTACTATACTTCTTACTGATCGTAATTTTAACACTTCATTTTTTGATCCTGCTGGTGGAGGTG??????????????????????????????????????????
>BL101
TGCTGTATGGTGTGGTATAGTAGGTACTGCTCTTTCACTTTTAATTCGACTTGAATTAGGTACATCTGGTGTTCTTATAGATGATCAATTTTATAATGTAATTGTTACAGCTCACGCTTTTGTTATAATTTTCTTTATAGTTATACCTTTAATAATTGGAGGATTTGGTAATTGAATACTACCATTATTATTAGGAGCGCCAGATATAAGGTTTCCTCGTATAAATAATATAAGATTTTGACTTTTACCTCCTGCTTTTATTTTTCTTATTTCTTCTAGAATAGTTGAAGGAGGAGCTGGTACAGGTTGAACAGTATATCCTCCATTAAGAGGAATTACAGGACATAGTGGTGCCTCAGTTGATTTTGCAATTTTCTCACTGCATTTAGCTGGAATATCTTCAATTTTAGGAGCAATTAATTTTATTACTACTATTTATAATATACGAGCTCCAGGTATAACTATGGAGCGTATTGGTTTATTTGTTTGATCTATTTTAGTTACAGTATTTTTATTATTGCTTTCTCTCCCTGTATTAGCCGGGGCTATTACTATACTTCTTACTGATCGTAATTTTAACACTTCATTTTTTGATCCTGCTGGTGGAGGTGATCCAATTCTTTATCAACATTTATTTTGATTTTTTGGTCACC
>BL102
TGCTGTATGGTGTGGTATAGTAGGTACTGCTCTTTCACTTTTAATTCGACTTGAATTAGGTACATCTGGTGTTCTTATAGATGATCAATTTTATAATGTAATTGTTACAGCTCACGCTTTTGTTATAATTTTCTTTATAGTTATACCTTTAATAATTGGAGGATTTGGTAATTGAATACTACCATTATTATTAGGAGCGCCAGATATAAGGTTTCCTCGTATAAATAATATAAGATTTTGACTTTTACCTCCTGCTTTTATTTTTCTTATTTCTTCTAGAATAGTTGAAGGAGGAGCTGGTACAGGTTGAACAGTATATCCTCCATTAAGAGGAATTACAGGACATAGTGGTGCCTCAGTTGATTTTGCAATTTTCTCACTGCATTTAGCTGGAATATCTTCAATTTTAGGAGCAATTAATTTTATTACTACTATTTATAATATACGAGCTCCAGGTATAACTATGGAGCGTATTGGTTTATTTGTTTGATCTATTTTAGTTACAGTATTTTTATTATTGCTTTCTCTCCCTGTATTAGCCGGGGCTATTACTATACTTCTTACTGATCGTAATTTTAACACTTCATTTTTTGATCCTGCTGGTGGAGGTGATCCAATTCTTTATCAACATTTATTTTGATTTTTTGGTCACC
>BL103
TGCTGTATGGTGTGGTATAGTAGGTACTGCTCTTTCACTTTTAATTCGACTTGAATTAGGTACATCTGGTGTTCTTATAGATGATCAATTTTATAATGTAATTGTTACAGCTCACGCTTTTGTTATAATTTTCTTTATAGTTATACCTTTAATAATTGGAGGATTTGGTAATTGAATACTACCATTATTATTAGGAGCGCCAGATATAAGGTTTCCTCGTATAAATAATATAAGATTTTGACTTTTACCTCCTGCTTTTATTTTTCTTATTTCTTCTAGAATAGTTGAAGGAGGAGCTGGTACAGGTTGAACAGTATATCCTCCATTAAGAGGAATTACAGGACATAGTGGTGCCTCAGTTGATTTTGCAATTTTCTCACTGCATTTAGCTGGAATATCTTCAATTTTAGGAGCAATTAATTTTATTACTACTATTTATAATATACGAGCTCCAGGTATAACTATGGAGCGTATTGGTTTATTTGTTTGATCTATTTTAGTTACAGTATTTTTATTATTGCTTTCTCTCCCTGTATTAGCCGGGGCTATTACTATACTTCTTACTGATCGTAATTTTAACACTTCATTTTTTGATCCTGCTGGTGGAGGTGATCCAATTCTTTATCAACATTTATTTTGATTTTTTGGTCACC
>BL104
TGCTGTATGGTGTGGTATAGTAGGTACTGCTCTTTCACTTTTAATTCGACTTGAATTAGGTACATCTGGTGTTCTTATAGATGATCAATTTTATAATGTAATTGTTACAGCTCACGCTTTTGTTATAATTTTCTTTATAGTTATACCTTTAATAATTGGAGGATTTGGTAATTGAATACTACCATTATTATTAGGAGCGCCAGATATAAGGTTTCCTCGTATAAATAATATAAGATTTTGACTTTTACCTCCTGCTTTTATTTTTCTTATTTCTTCTAGAATAGTTGAAGGAGGAGCTGGTACAGGTTGAACAGTATATCCTCCATTAAGAGGAATTACAGGACATAGTGGTGCCTCAGTTGATTTTGCAATTTTCTCACTGCATTTAGCTGGAATATCTTCAATTTTAGGAGCAATTAATTTTATTACTACTATTTATAATATACGAGCTCCAGGTATAACTATGGAGCGTATTGGTTTATTTGTTTGATCTATTTTAGTTACAGTATTTTTATTATTGCTTTCTCTCCCTGTATTAGCCGGGGCTATTACTATACTTCTTACTGATCGTAATTTTAACACTTCATTTTTTGATCCTGCTGGTGGAGGTGATCCAAT-CT????????????????????????????????
>BL105
TGCTGTATGGTGTGGTATAGTAGGTACTGCTCTTTCACTTTTAATTCGACTTGAATTAGGTACATCTGGTGTTCTTATAGATGATCAATTTTATAATGTAATTGTTACAGCTCACGCTTTTGTTATAATTTTCTTTATAGTTATACCTTTAATAATTGGAGGATTTGGTAATTGAATACTACCATTATTATTAGGAGCGCCAGATATAAGGTTTCCTCGTATAAATAATATAAGATTTTGACTTTTACCTCCTGCTTTTATTTTTCTTATTTCTTCTAGAATAGTTGAAGGAGGAGCTGGTACAGGTTGAACAGTATATCCTCCATTAAGAGGAATTACAGGACATAGTGGTGCCTCAGTTGATTTTGCAATTTTCTCACTGCATTTAGCTGGAATATCTTCAATTTTAGGAGCAATTAATTTTATTACTACTATTTATAATATACGAGCTCCAGGTATAACTATGGAGCGTATTGGTTTATTTGTTTGATCTATTTTAGTTACAGTATTTTTATTATTGCTTTCTCTCCCTGTATTAGCCGGGGCTATTACTATACTTCTTACTGATCGTAATTTTAACACTTCATTTTTTGATCCTGCTGGTGGAGGTGATCCAATTCTTTATCAACATTTATTTTGATTTTTTGGTCACC
>BL107
TGCTGTATGGTGTGGTATAGTAGGTACTGCTCTTTCACTTTTAATTCGACTTGAATTAGGTACATCTGGTGTTCTTATAGATGATCAATTTTATAATGTAATTGTTACAGCTCACGCTTTTGTTATAATTTTCTTTATAGTTATACCTTTAATAATTGGAGGATTTGGTAATTGAATACTACCATTATTATTAGGAGCGCCAGATATAAGGTTTCCTCGTATAAATAATATAAGATTTTGACTTTTACCTCCTGCTTTTATTTTTCTTATTTCTTCTAGAATAGTTGAAGGAGGAGCTGGTACAGGTTGAACAGTATATCCTCCATTAAGAGGAATTACAGGACATAGTGGTGCCTCAGTTGATTTTGCAATTTTCTCACTGCATTTAGCTGGAATATCTTCAATTTTAGGAGCAATTAATTTTATTACTACTATTTATAATATACGAGCTCCAGGTATAACTATGGAGCGTATTGGTTTATTTGTTTGATCTATTTTAGTTACAGTATTTTTATTATTGCTTTCTCTCCCTGTATTAGCCGGGGCTATTACTATACTTCTTACTGATCGTAATTTTAACACTTCATTTTTTGATCCTGCTGGTGGAGGTGATCCAATTCTTTATCAACATTTATTTTGATTTTTTGGTCACC
>BL108
TGCTGTATGGTGTGGTATAGTAGGTACTGCTCTTTCACTTTTAATTCGACTTGAATTAGGTACATCTGGTGTTCTTATAGATGATCAATTTTATAATGTAATTGTTACAGCTCACGCTTTTGTTATAATTTTCTTTATAGTTATACCTTTAATAATTGGAGGATTTGGTAATTGAATACTACCATTATTATTAGGAGCGCCAGATATAAGGTTTCCTCGTATAAATAATATAAGATTTTGACTTTTACCTCCTGCTTTTATTTTTCTTATTTCTTCTAGAATAGTTGAAGGAGGAGCTGGTACAGGTTGAACAGTATATCCTCCATTAAGAGGAATTACAGGACATAGTGGTGCCTCAGTTGATTTTGCAATTTTCTCACTGCATTTAGCTGGAATATCTTCAATTTTAGGAGCAATTAATTTTATTACTACTATTTATAATATACGAGCTCCAGGTATAACTATGGAGCGTATTGGTTTATTTGTTTGATCTATTTTAGTTACAGTATTTTTATTATTGCTTTCTCTCCCTGTATTAGCCGGGGCTATTACTATACTTCTTACTGATCGTAATTTTAACACTTCATTTTTTGATCCTGCTGGTGGAGGTGATCCAATTCTTTATCAACATTTATTTTGATTTTTTGGTCACC
>BL110
TGCTGTATGGTGTGGTATAGTAGGTACTGCTCTTTCACTTTTAATTCGACTTGAATTAGGTACATCTGGTGTTCTTATAGATGATCAATTTTATAATGTAATTGTTACAGCTCACGCTTTTGTTATAATTTTCTTTATAGTTATACCTTTAATAATTGGAGGATTTGGTAATTGAATACTACCATTATTATTAGGAGCGCCAGATATAAGGTTTCCTCGTATAAATAATATAAGATTTTGACTTTTACCTCCTGCTTTTATTTTTCTTATTTCTTCTAGAATAGTTGAAGGAGGAGCTGGTACAGGTTGAACAGTATATCCTCCATTAAGAGGAATTACAGGACATAGTGGTGCCTCAGTTGATTTTGCAATTTTCTCACTGCATTTAGCTGGAATATCTTCAATTTTAGGAGCAATTAATTTTATTACTACTATTTATAATATACGAGCTCCAGGTATAACTATGGAGCGTATTGGTTTATTTGTTTGATCTATTTTAGTTACAGTATTTTTATTATTGCTTTCTCTCCCTGTATTAGCCGGGGCTATTACTATACTTCTTACTGATCGTAATTTTAACACTTCATTTTTTGATCCTGCTGGTGGAGGTGATCCAATTCTTTATCAACATTTATTTTGATTTTTTGGTCACC
>BL202
TGCTGTATGGTGTGGTATAGTAGGTACTGCTCTTTCACTTTTAATTCGACTTGAATTAGGTACATCTGGTGTTCTTATAGATGATCAATTTTATAATGTAATTGTTACAGCTCACGCTTTTGTTATAATTTTCTTTATAGTTATACCTTTAATAATTGGAGGATTTGGTAATTGAATACTACCATTATTATTAGGAGCGCCAGATATAAGGTTTCCTCGTATAAATAATATAAGATTTTGACTTTTACCTCCTGCTTTTATTTTTCTTATTTCTTCTAGAATAGTTGAAGGAGGAGCTGGTACAGGTTGAACAGTATATCCTCCATTAAGAGGAATTACAGGACATAGTGGTGCCTCAGTTGATTTTGCAATTTTCTCACTGCATTTAGCTGGAATATCTTCAATTTTAGGAGCAATTAATTTTATTACTACTATTTATAATATACGAGCTCCAGGTATAACTATGGAGCGTATTGGTTTATTTGTTTGATCTATTTTAGTTACAGTATTTTTATTATTGCTTTCTCTCCCTGTATTAGCCGGGGCTATTACTATACTTCTTACTGATCGTAATTTTAACACTTCATTTTTTGATCCTGCTGGTGGAGGTGATCC??????????????????????????????????????
>BL305
TGCTGTATGGTGTGGTATAGTAGGTACTGCTCTTTCACTTTTAATTCGACTTGAATTAGGTACATCTGGTGTTCTTATAGATGATCAATTTTATAATGTAATTGTTACAGCTCACGCTTTTGTTATAATTTTCTTTATAGTTATACCTTTAATAATTGGAGGATTTGGTAATTGAATACTACCATTATTATTAGGAGCGCCAGATATAAGGTTTCCTCGTATAAATAATATAAGATTTTGACTTTTACCTCCTGCTTTTATTTTTCTTATTTCTTCTAGAATAGTTGAAGGAGGAGCTGGTACAGGTTGAACAGTATATCCTCCATTAAGAGGAATTACAGGACATAGTGGTGCCTCAGTTGATTTTGCAATTTTCTCACTGCATTTAGCTGGAATATCTTCAATTTTAGGAGCAATTAATTTTATTACTACTATTTATAATATACGAGCTCCAGGTATAACTATGGAGCGTATTGGTTTATTTGTTTGATCTATTTTAGTTACAGTATTTTTATTATTGCTTTCTCTCCCTGTATTAGCCGGGGCTATTACTATACTTCTTACTGATCGTAATTTTAACACTTCATTTTTTGATCCTGCTGGTGGAGGTGATC???????????????????????????????????????
>BL306
TGCTGTATGGTGTGGTATAGTAGGTACTGCTCTTTCACTTTTAATTCGACTTGAATTAGGTACATCTGGTGTTCTTATAGATGATCAATTTTATAATGTAATTGTTACAGCTCACGCTTTTGTTATAATTTTCTTTATAGTTATACCTTTAATAATTGGAGGATTTGGTAATTGAATACTACCATTATTATTAGGAGCGCCAGATATAAGGTTTCCTCGTATAAATAATATAAGATTTTGACTTTTACCTCCTGCTTTTATTTTTCTTATTTCTTCTAGAATAGTTGAAGGAGGAGCTGGTACAGGTTGAACAGTATATCCTCCATTAAGAGGAATTACAGGACATAGTGGTGCCTCAGTTGATTTTGCAATTTTCTCACTGCATTTAGCTGGAATATCTTCAATTTTAGGAGCAATTAATTTTATTACTACTATTTATAATATACGAGCTCCAGGTATAACTATGGAGCGTATTGGTTTATTTGTTTGATCTATTTTAGTTACAGTATTTTTATTATTGCTTTCTCTCCCTGTATTAGCCGGGGCTATTACTATACTTCTTACTGATCGTAATTTTAACACTTCATTTTTTGATCCTGCTGGTGGAGG????????????????????????????????????????????
>CABML101
-------------GGTATAGTTGGTACAGCTCTTTCTCTTTTAATTCGTTTAGAGCTAGGAACATCTGGAGTTTTAATAGATGATCAATTTTATAATGTAATTGTTACAGCCCATGCCTTTGTAATAATTTTTTTTATAGTTATACCATTAATAATTGGTGGGTTTGGTAATTGAATAGTTCCATTATTATTAGGGGCACCAGATATAAGGTTTCCCCGTATAAATAATATAAGATTTTGATTACTTCCACCAGCTTTTATTTTTCTTATTTCTTCTAGTATAATTGAAGGGGGAGCAGGAACTGGATGAACTGTATACCCACCTTTAAGGGGAAATGTAGGTCATAGAGGTGCTTCAGTTGATTTTGCTATTTTTTCTTTACATCTGGCTGGGATGTCATCTATTTTAGGCGCTATTAATTTTATTACTACTATTTATAATATACGTGCCCCAGGAATAACTATAGAACGGATTGGTTTATTTGTTTGATCTATTTTAGTTACTGTATTTTTACTTCTTTTATCACTTCCTGTTTTGGCGGGGGCAATTACAATATTACTTACAGATCGTAATTTTAATACATCTTTTTTTGACCCTGCAGGAGGGGGTGACCCTATTTTATATCAACACTTGTTTTGATTTTTTGGTCACC
>CABML102
--------------GGATAGTTGGTACAGCTCTTTCTCTTTTAATTCGTTTAGAGCTAGGAACATCTGGAGTTTTAATAGATGATCAATTTTATAATGTAATTGTTACAGCCCATGCCTTTGTAATAATTTTTTTTATAGTTATACCATTAATAATTGGTGGGTTTGGTAATTGAATAGTTCCATTATTATTAGGGGCACCAGATATAAGGTTTCCCCGTATAAATAATATAAGATTTTGATTACTTCCACCAGCTTTTATTTTTCTTATTTCTTCTAGTATAATTGAAGGGGGAGCAGGAACTGGATGAACTGTATACCCACCTTTAAGGGGAAATGTAGGTCATAGAGGTGCTTCAGTTGATTTTGCTATTTTTTCTTTACATCTGGCTGGGATGTCATCTATTTTAGGCGCTATTAATTTTATTACTACTATTTATAATATACGTGCCCCAGGAATAACTATAGAACGGATTGGTTTATTTGTTTGATCTATTTTAGTTACTGTATTTTTACTTCTTTTATCACTTCCTGTTTTGGCGGGGGCAATTACAATATTACTTACAGATCGTAATTTTAATACATCTTTTTTTGACCCTGCAGGAGGGGGTGACCCTATTTTATATCAACACTTGTTTTGATTTTTTGGTCACC
>CABML103
-------------GGTATAGTTGGTACAGCTCTTTCTCTTTTAATTCGTTTAGAGCTAGGAACATCTGGAGTTTTAATAGATGATCAATTTTATAATGTAATTGTTACAGCCCATGCCTTTGTAATAATTTTTTTTATAGTTATACCATTAATAATTGGTGGGTTTGGTAATTGAATAGTTCCATTATTATTAGGGGCACCAGATATAAGGTTTCCCCGTATAAATAATATAAGATTTTGATTACTTCCACCAGCTTTTATTTTTCTTATTTCTTCTAGTATAATTGAAGGGGGAGCAGGAACTGGATGAACTGTATACCCACCTTTAAGGGGAAATGTAGGTCATAGAGGTGCTTCAGTTGATTTTGCTATTTTTTCTTTACATCTGGCTGGGATGTCATCTATTTTAGGCGCTATTAATTTTATTACTACTATTTATAATATACGTGCCCCAGGAATAACTATAGAACGGATTGGTTTATTTGTTTGATCTATTTTAGTTACTGTATTTTTACTTCTTTTATCACTTCCTGTTTTGGCGGGGGCAATTACAATATTACTTACAGATCGTAATTTTAATACATCTTTTTTTGACCCTGCAGGAGGGGGTGACCCTATTTTATATCAACACTTGTTTTGATTTTTTGGTCACC
>CABML104
-----------GTGGTATAGTTGGTACAGCTCTTTCTCTTTTAATTCGTTTAGAGCTAGGAACATCTGGAGTTTTAATAGATGATCAATTTTATAATGTAATTGTTACAGCCCATGCCTTTGTAATAATTTTTTTTATAGTTATACCATTAATAATTGGTGGGTTTGGTAATTGAATAGTTCCATTATTATTAGGGGCACCAGATATAAGGTTTCCCCGTATAAATAATATAAGATTTTGATTACTTCCACCAGCTTTTATTTTTCTTATTTCTTCTAGTATAATTGAAGGGGGAGCAGGAACTGGATGAACTGTATACCCACCTTTAAGGGGAAATGTAGGTCATAGAGGTGCTTCAGTTGATTTTGCTATTTTTTCTTTACATCTGGCTGGGATGTCATCTATTTTAGGCGCTATTAATTTTATTACTACTATTTATAATATACGTGCCCCAGGAATAACTATAGAACGGATTGGTTTATTTGTTTGATCTATTTTAGTTACTGTATTTTTACTTCTTTTATCACTTCCTGTTTTGGCGGGGGCAATTACAATATTACTTACAGATCGTAATTTTAATACATCTTTTTTTGACCCTGCAGGAGGGGGTGACCCTATTTTATATCAACACTTGTTTTGATTTTTTGGTCACC
>CABML106
-------------GGTATAGTTGGTACAGCTCTTTCTCTTTTAATTCGTTTAGAGCTAGGAACATCTGGAGTTTTAATAGATGATCAATTTTATAATGTAATTGTTACAGCCCATGCCTTTGTAATAATTTTTTTTATAGTTATACCATTAATAATTGGTGGGTTTGGTAATTGAATAGTTCCATTATTATTAGGGGCACCAGATATAAGGTTTCCCCGTATAAATAATATAAGATTTTGATTACTTCCACCAGCTTTTATTTTTCTTATTTCTTCTAGTATAATTGAAGGGGGAGCAGGAACTGGATGAACTGTATACCCACCTTTAAGGGGAAATGTAGGTCATAGAGGTGCTTCAGTTGATTTTGCTATTTTTTCTTTACATCTGGCTGGGATGTCATCTATTTTAGGCGCTATTAATTTTATTACTACTATTTATAATATACGTGCCCCAGGAATAACTATAGAACGGATTGGTTTATTTGTTTGATCTATTTTAGTTACTGTATTTTTACTTCTTTTATCACTTCCTGTTTTGGCGGGGGCAATTACAATATTACTTACAGATCGTAATTTTAATACATCTTTTTTTGACCCTGCAGGAGGGGGTGACCCTATTTTATATCAACACTTGTTTTGATTTTTTGGTCACC
>CABML107
-----------GTGGTATAGTTGGTACAGCTCTTTCTCTTTTAATTCGTTTAGAGCTAGGAACATCTGGAGTTTTAATAGATGATCAATTTTATAATGTAATTGTTACAGCCCATGCCTTTGTAATAATTTTTTTTATAGTTATACCATTAATAATTGGTGGGTTTGGTAATTGAATAGTTCCATTATTATTAGGGGCACCAGATATAAGGTTTCCCCGTATAAATAATATAAGATTTTGATTACTTCCACCAGCTTTTATTTTTCTTATTTCTTCTAGTATAATTGAAGGGGGAGCAGGAACTGGATGAACTGTATACCCACCTTTAAGGGGAAATGTAGGTCATAGAGGTGCTTCAGTTGATTTTGCTATTTTTTCTTTACATCTGGCTGGGATGTCATCTATTTTAGGCGCTATTAATTTTATTACTACTATTTATAATATACGTGCCCCAGGAATAACTATAGAACGGATTGGTTTATTTGTTTGATCTATTTTAGTTACTGTATTTTTACTTCTTTTATCACTTCCTGTTTTGGCGGGGGCAATTACAATATTACTTACAGATCGTAATTTTAATACATCTTTTTTTGACCCTGCAGGAGGGGGTGACCCTATTTTATATCAACACTTGTTTTGATTTTTTGGTCACC
>CABML108
-----------GTGGTATAGTTGGTACAGCTCTTTCTCTTTTAATTCGTTTAGAGCTAGGAACATCTGGAGTTTTAATAGATGATCAATTTTATAATGTAATTGTTACAGCCCATGCCTTTGTAATAATTTTTTTTATAGTTATACCATTAATAATTGGTGGGTTTGGTAATTGAATAGTTCCATTATTATTAGGGGCACCAGATATAAGGTTTCCCCGTATAAATAATATAAGATTTTGATTACTTCCACCAGCTTTTATTTTTCTTATTTCTTCTAGTATAATTGAAGGGGGAGCAGGAACTGGATGAACTGTATACCCACCTTTAAGGGGAAATGTAGGTCATAGAGGTGCTTCAGTTGATTTTGCTATTTTTTCTTTACATCTGGCTGGGATGTCATCTATTTTAGGCGCTATTAATTTTATTACTACTATTTATAATATACGTGCCCCAGGAATAACTATAGAACGGATTGGTTTATTTGTTTGATCTATTTTAGTTACTGTATTTTTACTTCTTTTATCACTTCCTGTTTTGGCGGGGGCAATTACAATATTACTTACAGATCGTAATTTTAATACATCTTTTTTTGACCCTGCAGGAGGGGGTGACCCTATTTTATATCAACACTTGTTTTGATTTTTTGGTCACC
>CABML202
-------------GGTATAGTTGGTACAGCTCTTTCTCTTTTAATTCGTTTAGAGCTAGGAACATCTGGAGTTTTAATAGATGATCAATTTTATAATGTAATTGTTACAGCCCATGCCTTTGTAATAATTTTTTTTATAGTTATACCATTAATAATTGGTGGGTTTGGTAATTGAATAGTTCCATTATTATTAGGGGCACCAGATATAAGGTTTCCCCGTATAAATAATATAAGATTTTGATTACTTCCACCAGCTTTTATTTTTCTTATTTCTTCTAGTATAATTGAAGGGGGAGCAGGAACTGGATGAACTGTATACCCACCTTTAAGGGGAAATGTAGGTCATAGAGGTGCTTCAGTTGATTTTGCTATTTTTTCTTTACATCTGGCTGGGATGTCATCTATTTTAGGCGCTATTAATTTTATTACTACTATTTATAATATACGTGCCCCAGGAATAACTATAGAACGGATTGGTTTATTTGTTTGATCTATTTTAGTTACTGTATTTTTACTTCTTTTATCACTTCCTGTTTTGGCGGGGGCAATTACAATATTACTTACAGATCGTAATTTTAATACATCTTTTTTTGACCCTGCAGGAGGGGGTGACCCTATTTTATATCAACACTTGTTTTGATTTTTTGGTCACC
>CABML203
-------------GGTATAGTTGGTACAGCTCTTTCTCTTTTAATTCGTTTAGAGCTAGGAACATCTGGAGTTTTAATAGATGATCAATTTTATAATGTAATTGTTACAGCCCATGCCTTTGTAATAATTTTTTTTATAGTTATACCATTAATAATTGGTGGGTTTGGTAATTGAATAGTTCCATTATTATTAGGGGCACCAGATATAAGGTTTCCCCGTATAAATAATATAAGATTTTGATTACTTCCACCAGCTTTTATTTTTCTTATTTCTTCTAGTATAATTGAAGGGGGAGCAGGAACTGGATGAACTGTATACCCACCTTTAAGGGGAAATGTAGGTCATAGAGGTGCTTCAGTTGATTTTGCTATTTTTTCTTTACATCTGGCTGGGATGTCATCTATTTTAGGCGCTATTAATTTTATTACTACTATTTATAATATACGTGCCCCAGGAATAATTATAGAACGGATTGGTTTATTTGTTTGATCTATTTTAGTTACTGTATTTTTACTTCTTTTATCACTTCCTGTTTTGGCGGGGGCAATTACAATATTACTTACAGATCGTAATTTTAATACATCTTTTTTTGACCCTGCAGGAGGGGGTGACCCTATTTTATATCAACACTTGTTTTGATTTTTTGGTCACC
>CABML204
-------------GGTATAGTTGGTACAGCTCTTTCTCTTTTAATTCGTTTAGAGCTAGGAACATCTGGAGTTTTAATAGATGATCAATTTTATAATGTAATTGTTACAGCCCATGCCTTTGTAATAATTTTTTTTATAGTTATACCATTAATAATTGGTGGGTTTGGTAATTGAATAGTTCCATTATTATTAGGGGCACCAGATATAAGGTTTCCCCGTATAAATAATATAAGATTTTGATTACTTCCACCAGCTTTTATTTTTCTTATTTCTTCTAGTATAATTGAAGGGGGAGCAGGAACTGGATGAACTGTATACCCACCTTTAAGGGGAAATGTAGGTCATAGAGGTGCTTCAGTTGATTTTGCTATTTTTTCTTTACATCTGGCTGGGATATCATCTATTTTAGGCGCTATTAATTTTATTACTACTATTTATAATATACGTGCCCCAGGAATAACTATAGAACGGATTGGTTTATTTGTTTGATCTATTTTAGTTACTGTATTTTTACTTCTTTTATCACTTCCTGTTTTGGCGGGGGCAATTACAATATTACTTACAGATCGTAATTTTAATACATCTTTTTTTGACCCTGCAGGAGGGGGTGACCCTATTTTATATCAACACTTGTTTTGATTTTTTGGTCACC
>CABML205
-----------GTGGTATAGTTGGTACAGCTCTTTCTCTTTTAATTCGTTTAGAGCTAGGAACATCTGGAGTTTTAATAGATGATCAATTTTATAATGTAATTGTTACAGCCCATGCCTTTGTAATAATTTTTTTTATAGTTATACCATTAATAATTGGTGGGTTTGGTAATTGAATAGTTCCATTATTATTAGGGGCACCAGATATAAGGTTTCCCCGTATAAATAATATAAGATTTTGATTACTTCCACCAGCTTTTATTTTTCTTATTTCTTCTAGTATAATTGAAGGGGGAGCAGGAACTGGATGAACTGTATACCCACCTTTAAGGGGAAATGTAGGTCATAGAGGTGCTTCAGTTGATTTTGCTATTTTTTCTTTACATCTGGCTGGGATGTCATCTATTTTAGGCGCTATTAATTTTATTACTACTATTTATAATATACGTGCCCCAGGAATAACTATAGAACGGATTGGTTTATTTGTTTGATCTATTTTAGTTACTGTATTTTTACTTCTTTTATCACTTCCTGTTTTGGCGGGGGCAATTACAATATTACTTACAGATCGTAATTTTAATACATCTTTTTTTGACCCTGCAGGAGGGGGTGACCCTATTTTATATCAACACTTGTTTTGATTTTTTGGTCACC
>CABML206
----------TGTGGTATAGTTGGTACAGCTCTTTCTCTTTTAATTCGTTTAGAGCTAGGAACATCTGGAGTTTTAATAGATGATCAATTTTATAATGTAATTGTTACAGCCCATGCCTTTGTAATAATTTTTTTTATAGTTATACCATTAATAATTGGTGGGTTTGGTAATTGAATAGTTCCATTATTATTAGGGGCACCAGATATAAGGTTTCCCCGTATAAATAATATAAGATTTTGATTACTTCCACCAGCTTTTATTTTTCTTATTTCTTCTAGTATAATTGAAGGGGGAGCAGGAACTGGATGAACTGTATACCCACCTTTAAGGGGAAATGTAGGTCATAGAGGTGCTTCAGTTGATTTTGCTATTTTTTCTTTACATCTGGCTGGGATATCATCTATTTTAGGCGCTATTAATTTTATTACTACTATTTATAATATACGTGCCCCAGGAATAACTATAGAACGGATTGGTTTATTTGTTTGATCTATTTTAGTTACTGTATTTTTACTTCTTTTATCACTTCCTGTTTTGGCGGGGGCAATTACAATATTACTTACAGATCGTAATTTTAATACATCTTTTTTTGACCCTGCAGGAGGGGGTGACCCTATTTTATATCAACACTTGTTTTGATTTTTTGGTCACC
>CABML207
-----------GTGGTATAGTTGGTACAGCTCTTTCTCTTTTAATTCGTTTAGAGCTAGGAACATCTGGAGTTTTAATAGATGATCAATTTTATAATGTAATTGTTACAGCCCATGCCTTTGTAATAATTTTTTTTATAGTTATACCATTAATAATTGGTGGGTTTGGTAATTGAATAGTTCCATTATTATTAGGGGCACCAGATATAAGGTTTCCCCGTATAAATAATATAAGATTTTGATTACTTCCACCAGCTTTTATTTTTCTTATTTCTTCTAGTATAATTGAAGGGGGAGCAGGAACTGGATGAACTGTATACCCACCTTTAAGGGGAAATGTAGGTCATAGAGGTGCTTCAGTTGATTTTGCTATTTTTTCTTTACATCTGGCTGGGATGTCATCTATTTTAGGCGCTATTAATTTTATTACTACTATTTATAATATACGTGCCCCAGGAATAACTATAGAACGGATTGGTTTATTTGTTTGATCTATTTTAGTTACTGTATTTTTACTTCTTTTATCACTTCCTGTTTTGGCGGGGGCAATTACAATATTACTTACAGATCGTAATTTTAATACATCTTTTTTTGACCCTGCAGGAGGGGGTGACCCTATTTTATATCAACACTTGTTTTGATTTTTTGGTCACC
>CABML208
-----------GTGGTATAGTTGGTACAGCTCTTTCTCTTTTAATTCGTTTAGAGCTAGGAACATCTGGAGTTTTAATAGATGATCAATTTTATAATGTAATTGTTACAGCCCATGCCTTTGTAATAATTTTTTTTATAGTTATACCATTAATAATTGGTGGGTTTGGTAATTGAATAGTTCCATTATTATTAGGGGCACCAGATATAAGGTTTCCCCGTATAAATAATATAAGATTTTGATTACTTCCACCAGCTTTTATTTTTCTTATTTCTTCTAGTATAATTGAAGGGGGAGCAGGAACTGGATGAACTGTATACCCACCTTTAAGGGGAAATGTAGGTCATAGAGGTGCTTCAGTTGATTTTGCTATTTTTTCTTTACATCTGGCTGGGATGTCATCTATTTTAGGCGCTATTAATTTTATTACTACTATTTATAATATACGTGCCCCAGGAATAACTATAGAACGGATTGGTTTATTTGTTTGATCTATTTTAGTTACTGTATTTTTACTTCTTTTATCACTTCCTGTTTTGGCGGGGGCAATTACAATATTACTTACAGATCGTAATTTTAATACATCTTTTTTTGACCCTGCAGGAGGGGGTGACCCTATTTTATATCAACACTTGTTTTGATTTTTTGGTCACC
>CACF102
----------TGTGGTATAGTTGGGACAGCTCTTTCTCTTTTAATTCGTTTAGAGCTAGGAACATCTGGAGTTTTAATAGATGATCAATTTTATAATGTTATTGTTACAGCCCATGCCTTTGTAATAATTTTTTTTATAGTAATACCATTAATAATTGGTGGGTTTGGTAATTGGATAGTTCCATTATTATTAGGGGCACCAGATATAAGGTTTCCCCGTATAAATAATATAAGATTTTGATTACTTCCGCCAGCCTTTATTTTTCTTATTTCTTCTAGTATAATTGAAGGAGGAGCAGGAACTGGATGAACTGTATATCCACCTTTAAGGGGAAATGTAGGGCATAGAGGTGCTTCAGTTGATTTTGCTATTTTTTCTTTACATCTGGCTGGGATATCATCTATTTTAGGCGCTATTAATTTTATTACTACTATTTATAATATACGTGCCCCAGGAATAATTATAGAACGTATTGGTTTATTTGTTTGATCTATTTTAGTTACTGTATTTTTACTTCTTTTATCACTTCCTGTTTTGGCGGGTGCAATTACAATATTACTTACAGATCGTAACTTTAATACATCATTTTTTGATCCTGCAGGAGGGGGTGACCCCATTTTATATCAACACTTATTTTGATTTTTTGGTCACC
>CACF103
-------------GGTATAGTTGGTACAGCTCTTTCTCTTTTAATTCGTTTAGAGCTAGGAACATCTGGAGTTTTAATAGATGATCAATTTTATAATGTAATTGTTACAGCCCATGCCTTTGTAATAATTTTTTTTATAGTTATACCATTAATAATTGGTGGGTTTGGTAATTGAATAGTTCCATTATTATTAGGGGCACCAGATATAAGGTTTCCCCGTATAAATAATATAAGATTTTGATTACTTCCACCAGCTTTTATTTTTCTTATTTCTTCTAGTATAATTGAAGGGGGAGCAGGAACTGGATGAACTGTATACCCACCTTTAAGGGGAAATGTAGGTCATAGAGGTGCTTCAGTTGATTTTGCTATTTTTTCTTTACATCTGGCTGGGATGTCATCTATTTTAGGCGCTATTAATTTTATTACTACTATTTATAATATACGTGCCCCAGGAATAACTATAGAACGGATTGGTTTATTTGTTTGATCTATTTTAGTTACTGTATTTTTACTTCTTTTATCACTTCCTGTTTTGGCGGGGGCAATTACAATATTACTTACAGATCGTAATTTTAATACATCTTTTTTTGACCCTGCAGGAGGGGGTGACCCTATTTTATATCAACACTTGTTTTGATTTTTTGGTCACC
>CACF104
--------------GGATAGTTGGGACAGCTCTTTCTCTTTTAATTCGTTTAGAGCTAGGAACATCTGGAGTTTTAATAGATGATCAATTTTATAATGTTATTGTTACAGCCCATGCCTTTGTAATAATTTTTTTTATAGTAATACCATTAATAATTGGTGGGTTTGGTAATTGGATAGTTCCATTATTATTAGGGGCACCAGATATAAGGTTTCCCCGTATAAATAATATAAGATTTTGATTACTTCCGCCAGCCTTTATTTTTCTTATTTCTTCTAGTATAATTGAAGGAGGAGCAGGAACTGGATGAACTGTATATCCACCTTTAAGGGGAAATGTAGGGCATAGAGGTGCTTCAGTTGATTTTGCTATTTTTTCTTTACATCTGGCTGGGATATCATCTATTTTAGGCGCTATTAATTTTATTACTACTATTTATAATATACGTGCCCCAGGAATAATTATAGAACGTATTGGTTTATTTGTTTGATCTATTTTAGTTACTGTATTTTTACTTCTTTTATCACTTCCTGTTTTGGCGGGTGCAATTACAATATTACTTACAGATCGTAACTTTAATACATCATTTTTTGATCCTGCAGGAGGGGGTGACCCCATTTTATATCAACACTTATTTTGATTTTTTGGTCACC
>CACF105
-------------GGTATAGTTGGTACAGCTCTTTCTCTTTTAATTCGTTTAGAGCTAGGAACATCTGGAGTTTTAATAGATGATCAATTTTATAATGTAATTGTTACAGCCCATGCCTTTGTAATAATTTTTTTTATAGTTATACCATTAATAATTGGTGGGTTTGGTAATTGAATAGTTCCATTATTATTAGGGGCACCAGATATAAGGTTTCCCCGTATAAATAATATAAGATTTTGATTACTTCCACCAGCTTTTATTTTTCTTATTTCTTCTAGTATAATTGAAGGGGGAGCAGGAACTGGATGAACTGTATACCCACCTTTAAGGGGAAATGTAGGTCATAGAGGTGCTTCAGTTGATTTTGCTATTTTTTCTTTACATCTGGCTGGGATGTCATCTATTTTAGGCGCTATTAATTTTATTACTACTATTTATAATATACGTGCCCCAGGAATAACTATAGAACGGATTGGTTTATTTGTTTGATCTATTTTAGTTACTGTATTTTTACTTCTTTTATCACTTCCTGTTTTGGCGGGGGCAATTACAATATTACTTACAGATCGTAATTTTAATACATCTTTTTTTGACCCTGCAGGAGGGGGTGACCCTATTTTATATCAACACTTGTTTTGATTTTTTGGTCACC
>CACF106
-------------GGTATAGTTGGTACAGCTCTTTCTCTTTTAATTCGTTTAGAGCTAGGAACATCTGGAGTTTTAATAGATGATCAATTTTATAATGTAATTGTTACAGCCCATGCCTTTGTAATAATTTTTTTTATAGTTATACCATTAATAATTGGTGGGTTTGGTAATTGAATAGTTCCATTATTATTAGGGGCACCAGATATAAGGTTTCCCCGTATAAATAATATAAGATTTTGATTACTTCCACCAGCTTTTATTTTTCTTATTTCTTCTAGTATAATTGAAGGGGGAGCAGGAACTGGATGAACTGTATACCCACCTTTAAGGGGAAATGTAGGTCATAGAGGTGCTTCAGTTGATTTTGCTATTTTTTCTTTACATCTGGCTGGGATGTCATCTATTTTAGGCGCTATTAATTTTATTACTACTATTTATAATATACGTGCCCCAGGAATAACTATAGAACGGATTGGTTTATTTGTTTGATCTATTTTAGTTACTGTATTTTTACTTCTTTTATCACTTCCTGTTTTGGCGGGGGCAATTACAATATTACTTACAGATCGTAATTTTAATACATCTTTTTTTGACCCTGCAGGAGGGGGTGACCCTATTTTATATCAACACTTGTTTTGATTTTTTGGTCACC
>CACF107
-----------GTGGTATAGTTGGTACAGCTCTTTCTCTTTTAATTCGTTTAGAGCTAGGAACATCTGGAGTTTTAATAGATGATCAATTTTATAATGTAATTGTTACAGCCCATGCCTTTGTAATAATTTTTTTTATAGTTATACCATTAATAATTGGTGGGTTTGGTAATTGAATAGTTCCATTATTATTAGGGGCACCAGATATAAGGTTTCCCCGTATAAATAATATAAGATTTTGATTACTTCCACCAGCTTTTATTTTTCTTATTTCTTCTAGTATAATTGAAGGGGGAGCAGGAACTGGATGAACTGTATACCCACCTTTAAGGGGAAATGTAGGTCATAGAGGTGCTTCAGTTGATTTTGCTATTTTTTCTTTACATCTGGCTGGGATGTCATCTATTTTAGGCGCTATTAATTTTATTACTACTATTTATAATATACGTGCCCCAGGAATAACTATAGAACGGATTGGTTTATTTGTTTGATCTATTTTAGTTACTGTATTTTTACTTCTTTTATCACTTCCTGTTTTGGCGGGGGCAATTACAATATTACTTACAGATCGTAATTTTAATACATCTTTTTTTGACCCTGCAGGAGGGGGTGACCCTATTTTATATCAACACTTGTTTTGATTTTTTGGTCACC
>CACF108
-------------GGTATAGTTGGGACAGCTCTTTCTCTTTTAATTCGTTTAGAGCTAGGAACATCTGGAGTTTTAATAGATGATCAATTTTATAATGTTATTGTTACAGCCCATGCCTTTGTAATAATTTTTTTTATAGTAATACCATTAATAATTGGTGGGTTTGGTAATTGGATAGTTCCATTATTATTAGGGGCACCAGATATAAGGTTTCCCCGTATAAATAATATAAGATTTTGATTACTTCCGCCAGCCTTTATTTTTCTTATTTCTTCTAGTATAATTGAAGGAGGAGCAGGAACTGGATGAACTGTATATCCACCTTTAAGGGGAAATGTAGGGCATAGAGGTGCTTCAGTTGATTTTGCTATTTTTTCTTTACATCTGGCTGGGATATCATCTATTTTAGGCGCTATTAATTTTATTACTACTATTTATAATATACGTGCCCCAGGAATAATTATAGAACGTATTGGTTTATTTGTTTGATCTATTTTAGTTACTGTATTTTTACTTCTTTTATCACTTCCTGTTTTGGCGGGTGCAATTACAATATTACTTACAGATCGTAATTTTAATACATCATTTTTTGATCCTGCAGGAGGGGGTGACCCCATTTTATATCAACACTTATTTTGATTTTTTGGTCACC
>CALC101
----------TGTGGTATAGTTGGGACAGCTCTTTCTCTTTTAATTCGTTTAGAGCTAGGAACATCTGGAGTTTTAATAGATGATCAATTTTATAATGTTATTGTTACAGCCCATGCCTTTGTAATAATTTTTTTTATAGTAATACCATTAATAATTGGTGGGTTTGGTAATTGGATAGTTCCATTATTATTAGGGGCACCAGATATAAGGTTTCCCCGTATAAATAATATAAGATTTTGATTACTTCCGCCAGCCTTTATTTTTCTTATTTCTTCTAGTATAATTGAAGGAGGAGCAGGAACTGGATGAACTGTATATCCACCTTTAAGGGGAAATGTAGGGCATAGAGGTGCTTCAGTTGATTTTGCTATTTTTTCTTTACATCTGGCTGGGATATCATCTATTTTAGGCGCTATTAATTTTATTACTACTATTTATAATATACGTGCCCCAGGAATAATTATAGAACGTATTGGTTTATTTGTTTGATCTATTTTAGTTACTGTATTTTTACTTCTTTTATCACTTCCTGTTTTGGCGGGTGCAATTACAATATTACTTACAGATCGTAACTTTAATACATCATTTTTTGATCCTGCAGGAGGGGGTGACCCCATTTTATATCAACACTTATTTTGATTTTTTGGTCACC
>CALC102
-----------GTGGTATAGTTGGGACAGCTCTTTCTCTTTTAATTCGTTTAGAGCTAGGAACATCTGGAGTTTTAATAGATGATCAATTTTATAATGTTATTGTTACAGCCCATGCCTTTGTAATAATTTTTTTTATAGTAATACCATTAATAATTGGTGGGTTTGGTAATTGGATAGTTCCATTATTATTAGGGGCACCAGATATAAGGTTTCCCCGTATAAATAATATAAGATTTTGATTACTTCCGCCAGCCTTTATTTTTCTTATTTCTTCTAGTATAATTGAAGGAGGAGCAGGAACTGGATGAACTGTATATCCACCTTTAAGGGGAAATGTAGGGCATAGAGGTGCTTCAGTTGATTTTGCTATTTTTTCTTTACATCTGGCTGGGATATCATCTATTTTAGGCGCTATTAATTTTATTACTACTATTTATAATATACGTGCCCCAGGAATAATTATAGAACGTATTGGTTTATTTGTTTGATCTATTTTAGTTACTGTATTTTTACTTCTTTTATCACTTCCTGTTTTGGCGGGTGCAATTACAATATTACTTACAGATCGTAACTTTAATACATCATTTTTTGATCCTGCAGGAGGGGGTGACCCCATTTTATATCAACACTTATTTTGATTTTTTGGTCACC
>CALC103
----------TGTGGTATAGTTGGGACAGCTCTTTCTCTTTTAATTCGTTTAGAGCTAGGAACATCTGGAGTTTTAATAGATGATCAATTTTATAATGTTATTGTTACAGCCCATGCCTTTGTAATAATTTTTTTTATAGTAATACCATTAATAATTGGTGGGTTTGGTAATTGGATAGTTCCATTATTATTAGGGGCACCAGATATAAGGTTTCCCCGTATAAATAATATAAGATTTTGATTACTTCCGCCAGCCTTTATTTTTCTTATTTCTTCTAGTATAATTGAAGGAGGAGCAGGAACTGGATGAACTGTATATCCACCTTTAAGGGGAAATGTAGGGCATAGAGGTGCTTCAGTTGATTTTGCTATTTTTTCTTTACATCTGGCTGGGATATCATCTATTTTAGGCGCTATTAATTTTATTACTACTATTTATAATATACGTGCCCCAGGAATAATTATAGAACGTATTGGTTTATTTGTTTGATCTATTTTAGTTACTGTATTTTTACTTCTTTTATCACTTCCTGTTTTGGCGGGTGCAATTACAATATTACTTACAGATCGTAACTTTAATACATCATTTTTTGATCCTGCAGGAGGGGGTGACCCCATTTTATATCAACACTTATTTTGATTTTTTGGTCACC
>CALC104
----------TGTGGTATAGTTGGGACAGCTCTTTCTCTTTTAATTCGTTTAGAGCTAGGAACATCTGGAGTTTTAATAGATGATCAATTTTATAATGTTATTGTTACAGCCCATGCCTTTGTAATAATTTTTTTTATAGTAATACCATTAATAATTGGTGGGTTTGGTAATTGGATAGTTCCATTATTATTAGGGGCACCAGATATAAGGTTTCCCCGTATAAATAATATAAGATTTTGATTACTTCCGCCAGCCTTTATTTTTCTTATTTCTTCTAGTATAATTGAAGGAGGAGCAGGAACTGGATGAACTGTATATCCACCTTTAAGGGGAAATGTAGGGCATAGAGGTGCTTCAGTTGATTTTGCTATTTTTTCTTTACATCTGGCTGGGATATCATCTATTTTAGGCGCTATTAATTTTATTACTACTATTTATAATATACGTGCCCCAGGAATAATTATAGAACGTATTGGTTTATTTGTTTGATCTATTTTAGTTACTGTATTTTTACTTCTTTTATCACTTCCTGTTTTGGCGGGTGCAATTACAATATTACTTACAGATCGTAACTTTAATACATCATTTTTTGATCCTGCAGGAGGGGGTGACCCCATTTTATATCAACACTTATTTTGATTTTTTGGTCACC
>CALC105
----------TGTGGTATAGTTGGGACAGCTCTTTCTCTTTTAATTCGTTTAGAGCTAGGAACATCTGGAGTTTTAATAGATGATCAATTTTATAATGTTATTGTTACAGCCCATGCCTTTGTAATAATTTTTTTTATAGTAATACCATTAATAATTGGTGGGTTTGGTAATTGGATAGTTCCATTATTATTAGGGGCACCAGATATAAGGTTTCCCCGTATAAATAATATAAGATTTTGATTACTTCCGCCAGCCTTTATTTTTCTTATTTCTTCTAGTATAATTGAAGGAGGAGCAGGAACTGGATGAACTGTATATCCACCTTTAAGGGGAAATGTAGGGCATAGAGGTGCTTCAGTTGATTTTGCTATTTTTTCTTTACATCTGGCTGGGATATCATCTATTTTAGGCGCTATTAATTTTATTACTACTATTTATAATATACGTGCCCCAGGAATAATTATAGAACGTATTGGTTTATTTGTTTGATCTATTTTAGTTACTGTATTTTTACTTCTTTTATCACTTCCTGTTTTGGCGGGTGCAATTACAATATTACTTACAGATCGTAACTTTAATACATCATTTTTTGATCCTGCAGGAGGGGGTGACCCCATTTTATATCAACACTTATTTTGATTTTTTGGTCACC
>CALC106
-----------GTGGTATAGTTGGGACAGCTCTTTCTCTTTTAATTCGTTTAGAGCTAGGAACATCTGGAGTTTTAATAGATGATCAATTTTATAATGTTATTGTTACAGCCCATGCCTTTGTAATAATTTTTTTTATAGTAATACCATTAATAATTGGTGGGTTTGGTAATTGGATAGTTCCATTATTATTAGGGGCACCAGATATAAGGTTTCCCCGTATAAATAATATAAGATTTTGATTACTTCCGCCAGCCTTTATTTTTCTTATTTCTTCTAGTATAATTGAAGGAGGAGCAGGAACTGGATGAACTGTATATCCACCTTTAAGGGGAAATGTAGGGCATAGAGGTGCTTCAGTTGATTTTGCTATTTTTTCTTTACATCTGGCTGGGATATCATCTATTTTAGGCGCTATTAATTTTATTACTACTATTTATAATATACGTGCCCCAGGAATAATTATAGAACGTATTGGTTTATTTGTTTGATCTATTTTAGTTACTGTATTTTTACTTCTTTTATCACTTCCTGTTTTGGCGGGTGCAATTACAATATTACTTACAGATCGTAACTTTAATACATCATTTTTTGATCCTGCAGGAGGGGGTGACCCCATTTTATATCAACACTTATTTTGATTTTTTGGTCACC
>CALC107
----------TGTGGTATAGTTGGGACAGCTCTTTCTCTTTTAATTCGTTTAGAGCTAGGAACATCTGGAGTTTTAATAGATGATCAATTTTATAATGTTATTGTTACAGCCCATGCCTTTGTAATAATTTTTTTTATAGTAATACCATTAATAATTGGTGGGTTTGGTAATTGGATAGTTCCATTATTATTAGGGGCACCAGATATAAGGTTTCCCCGTATAAATAATATAAGATTTTGATTACTTCCGCCAGCCTTTATTTTTCTTATTTCTTCTAGTATAATTGAAGGAGGAGCAGGAACTGGATGAACTGTATATCCACCTTTAAGGGGAAATGTAGGGCATAGAGGTGCTTCAGTTGATTTTGCTATTTTTTCTTTACATCTGGCTGGGATATCATCTATTTTAGGCGCTATTAATTTTATTACTACTATTTATAATATACGTGCCCCAGGAATAATTATAGAACGTATTGGTTTATTTGTTTGATCTATTTTAGTTACTGTATTTTTACTTCTTTTATCACTTCCTGTTTTGGCGGGTGCAATTACAATATTACTTACAGATCGTAACTTTAATACATCATTTTTTGATCCTGCAGGAGGGGGTGACCCCATTTTATATCAACACTTATTTTGATTTTTTGGTCACC
>CALC108
----------TGTGGTATAGTTGGGACAGCTCTTTCTCTTTTAATTCGTTTAGAGCTAGGAACATCTGGAGTTTTAATAGATGATCAATTTTATAATGTTATTGTTACAGCCCATGCCTTTGTAATAATTTTTTTTATAGTAATACCATTAATAATTGGTGGGTTTGGTAATTGGATAGTTCCATTATTATTAGGGGCACCAGATATAAGGTTTCCCCGTATAAATAATATAAGATTTTGATTACTTCCGCCAGCCTTTATTTTTCTTATTTCTTCTAGTATAATTGAAGGAGGAGCAGGAACTGGATGAACTGTATATCCACCTTTAAGGGGAAATGTAGGGCATAGAGGTGCTTCAGTTGATTTTGCTATTTTTTCTTTACATCTGGCTGGGATATCATCTATTTTAGGCGCTATTAATTTTATTACTACTATTTATAATATACGTGCCCCAGGAATAATTATAGAACGTATTGGTTTATTTGTTTGATCTATTTTAGTTACTGTATTTTTACTTCTTTTATCACTTCCTGTTTTGGCGGGTGCAATTACAATATTACTTACAGATCGTAACTTTAATACATCATTTTTTGATCCTGCAGGAGGGGGTGACCCCATTTTATATCAACACTTATTTTGATTTTTTGGTCACC
>CARS02
-------------GGTATAGTTGGGACAGCTCTTTCTCTTTTAATTCGTTTAGAGCTAGGAACATCTGGAGTTTTAATAGATGATCAATTTTATAATGTTATTGTTACAGCCCATGCCTTTGTAATAATTTTTTTTATAGTAATACCATTAATAATTGGTGGGTTTGGTAATTGGATAGTTCCATTATTATTAGGGGCACCAGATATAAGGTTTCCCCGTATAAATAATATAAGATTTTGATTACTTCCGCCAGCCTTTATTTTTCTTATTTCTTCTAGTATAATTGAAGGAGGAGCAGGAACTGGATGAACTGTATATCCACCTTTAAGGGGAAATGTAGGGCATAGAGGTGCTTCAGTTGATTTTGCTATTTTTTCTTTACATCTGGCTGGGATATCATCTATTTTAGGCGCTATTAATTTTATTACTACTATTTATAATATACGTGCCCCAGGAATAATTATAGAACGTATTGGTTTATTTGTTTGATCTATTTTAGTTACTGTATTTTTACTTCTTTTATCACTTCCTGTTTTGGCGGGTGCAATTACAATATTACTTACAGATCGTAATTTTAATACATCATTTTTTGATCCTGCAGGAGGGGGTGACCCCATTTTATATCAACACTTATTTTGATTTTTTGGTCACC
>CARS03
-------------GGTATAGTTGGGACAGCTCTTTCTCTTTTAATTCGTTTAGAGCTAGGAACATCTGGAGTTTTAATAGATGATCAATTTTATAATGTTATTGTTACAGCCCATGCCTTTGTAATAATTTTTTTTATAGTAATACCATTAATAATTGGTGGGTTTGGTAATTGGATAGTTCCATTATTATTAGGGGCACCAGATATAAGGTTTCCCCGTATAAATAATATAAGATTTTGATTACTTCCGCCAGCCTTTATTTTTCTTATTTCTTCTAGTATAATTGAAGGAGGAGCAGGAACTGGATGAACTGTATATCCACCTTTAAGGGGAAATGTAGGGCATAGAGGTGCTTCAGTTGATTTTGCTATTTTTTCTTTACATCTGGCTGGGATATCATCTATTTTAGGCGCTATTAATTTTATTACTACTATTTATAATATACGTGCCCCAGGAATAATTATAGAACGTATTGGTTTATTTGTTTGATCTATTTTAGTTACTGTATTTTTACTTCTTTTATCACTTCCTGTTTTGGCGGGTGCAATTACAATATTACTTACAGATCGTAACTTTAATACATCATTTTTTGATCCTGCAGGAGGGGGTGACCCCATTTTATATCAACACTTATTTTGATTTTTTGGTCACC
>CARS04
-----------GTGGTATAGTTGGGACAGCTCTTTCTCTTTTAATTCGTTTAGAGCTAGGAACATCTGGAGTTTTAATAGATGATCAATTTTATAATGTTATTGTTACAGCCCATGCCTTTGTAATAATTTTTTTTATAGTAATACCATTAATAATTGGTGGGTTTGGTAATTGGATAGTTCCATTATTATTAGGGGCACCAGATATAAGGTTTCCCCGTATAAATAATATAAGATTTTGATTACTTCCGCCAGCCTTTATTTTTCTTATTTCTTCTAGTATAATTGAAGGAGGAGCAGGAACTGGATGAACTGTATATCCACCTTTAAGGGGAAATGTAGGGCATAGAGGTGCTTCAGTTGATTTTGCTATTTTTTCTTTACATCTGGCTGGGATATCATCTATTTTAGGCGCTATTAATTTTATTACTACTATTTATAATATACGTGCCCCAGGAATAATTATAGAACGTATTGGTTTATTTGTTTGATCTATTTTAGTTACTGTATTTTTACTTCTTTTATCACTTCCTGTTTTGGCGGGTGCAATTACAATATTACTTACAGATCGTAATTTTAATACATCATTTTTTGATCCTGCAGGAGGGGGTGACCCCATTTTATATCAACACTTATTTTGATTTTTTGGTCACC
>CARS05
-----------GTGGTATAGTTGGGACAGCTCTTTCTCTTTTAATTCGTTTAGAGCTAGGAACATCTGGAGTTTTAATAGATGATCAATTTTATAATGTTATTGTTACAGCCCATGCCTTTGTAATAATTTTTTTTATAGTAATACCATTAATAATTGGTGGGTTTGGTAATTGGATAGTTCCATTATTATTAGGGGCACCAGATATAAGGTTTCCCCGTATAAATAATATAAGATTTTGATTACTTCCGCCAGCCTTTATTTTTCTTATTTCTTCTAGTATAATTGAAGGAGGAGCAGGAACTGGATGAACTGTATATCCACCTTTAAGGGGAAATGTAGGGCATAGAGGTGCTTCAGTTGATTTTGCTATTTTTTCTTTACATCTGGCTGGGATATCATCTATTTTAGGCGCTATTAATTTTATTACTACTATTTATAATATACGTGCCCCAGGAATAATTATAGAACGTATTGGTTTATTTGTTTGATCTATTTTAGTTACTGTATTTTTACTTCTTTTATCACTTCCTGTTTTGGCGGGTGCAATTACAATATTACTTACAGATCGTAACTTTAATACATCATTTTTTGATCCTGCAGGAGGGGGTGACCCCATTTTATATCAACACTTATTTTGATTTTTTGGTCACC
>CARS06
-------------GGTATAGTTGGGACAGCTCTTTCTCTTTTAATTCGTTTAGAGCTAGGAACATCTGGAGTTTTAATAGATGATCAATTTTATAATGTTATTGTTACAGCCCATGCCTTTGTAATAATTTTTTTTATAGTAATACCATTAATAATTGGTGGGTTTGGTAATTGGATAGTTCCATTATTATTAGGGGCACCAGATATAAGGTTTCCCCGTATAAATAATATAAGATTTTGATTACTTCCGCCAGCCTTTATTTTTCTTATTTCTTCTAGTATAATTGAAGGAGGAGCAGGAACTGGATGAACTGTATATCCACCTTTAAGGGGAAATGTAGGGCATAGAGGTGCTTCAGTTGATTTTGCTATTTTTTCTTTACATCTGGCTGGGATATCATCTATTTTAGGCGCTATTAATTTTATTACTACTATTTATAATATACGTGCCCCAGGAATAATTATAGAACGTATTGGTTTATTTGTTTGATCTATTTTAGTTACTGTATTTTTACTTCTTTTATCACTTCCTGTTTTGGCGGGTGCAATTACAATATTACTTACAGATCGTAACTTTAATACATCATTTTTTGATCCTGCAGGAGGGGGTGACCCCATTTTATATCAACACTTATTTTGATTTTTTGGTCACC
>CARS07
----------TGTGGTATAGTTGGGACAGCTCTTTCTCTTTTAATTCGTTTAGAGCTAGGAACATCTGGAGTTTTAATAGATGATCAATTTTATAATGTTATTGTTACAGCCCATGCCTTTGTAATAATTTTTTTTATAGTAATACCATTAATAATTGGTGGGTTTGGTAATTGGATAGTTCCATTATTATTAGGGGCACCAGATATAAGGTTTCCCCGTATAAATAATATAAGATTTTGATTACTTCCGCCAGCCTTTATTTTTCTTATTTCTTCTAGTATAATTGAAGGAGGAGCAGGAACTGGATGAACTGTATATCCACCTTTAAGGGGAAATGTAGGGCATAGAGGTGCTTCAGTTGATTTTGCTATTTTTTCTTTACATCTGGCTGGGATATCATCTATTTTAGGCGCTATTAATTTTATTACTACTATTTATAATATACGTGCCCCAGGAATAATTATAGAACGTATTGGTTTATTTGTTTGATCTATTTTAGTTACTGTATTTTTACTTCTTTTATCACTTCCTGTTTTGGCGGGTGCAATTACAATATTACTTACAGATCGTAACTTTAATACATCATTTTTTGATCCTGCAGGAGGGGGTGACCCCATTTTATATCAACACTTATTTTGATTTTTTGGTCACC
>CARS08
----------TGTGGTATAGTTGGGACAGCTCTTTCTCTTTTAATTCGTTTAGAGCTAGGAACATCTGGAGTTTTAATAGATGATCAATTTTATAATGTTATTGTTACAGCCCATGCCTTTGTAATAATTTTTTTTATAGTAATACCATTAATAATTGGTGGGTTTGGTAATTGGATAGTTCCATTATTATTAGGGGCACCAGATATAAGGTTTCCCCGTATAAATAATATAAGATTTTGATTACTTCCGCCAGCCTTTATTTTTCTTATTTCTTCTAGTATAATTGAAGGAGGAGCAGGAACTGGATGAACTGTATATCCACCTTTAAGGGGAAATGTAGGGCATAGAGGTGCTTCAGTTGATTTTGCTATTTTTTCTTTACATCTGGCTGGGATATCATCTATTTTAGGCGCTATTAATTTTATTACTACTATTTATAATATACGTGCCCCAGGAATAATTATAGAACGTATTGGTTTATTTGTTTGATCTATTTTAGTTACTGTATTTTTACTTCTTTTATCACTTCCTGTTTTGGCGGGTGCAATTACAATATTACTTACAGATCGTAACTTTAATACATCATTTTTTGATCCTGCAGGAGGGGGTGACCCCATTTTATATCAACACTTATTTTGATTTTTTGGTCACC
>CAWC101
-------------GGTATAGTTGGGACAGCTCTTTCTCTTTTAATTCGTTTAGAGCTAGGAACATCTGGAGTTTTAATAGATGATCAATTTTATAATGTTATTGTTACAGCCCATGCCTTTGTAATAATTTTTTTTATAGTAATACCATTAATAATTGGTGGGTTTGGTAATTGGATAGTTCCATTATTATTAGGGGCACCAGATATAAGGTTTCCCCGTATAAATAATATAAGATTTTGATTACTTCCGCCAGCCTTTATTTTTCTTATTTCTTCTAGTATAATTGAAGGAGGAGCAGGAACTGGATGAACTGTATATCCACCTTTAAGGGGAAATGTAGGGCATAGAGGTGCTTCAGTTGATTTTGCTATTTTTTCTTTACATCTGGCTGGGATATCATCTATTTTAGGCGCTATTAATTTTATTACTACTATTTATAATATACGTGCCCCAGGAATAATTATAGAACGTATTGGTTTATTTGTTTGATCTATTTTAGTTACTGTATTTTTACTTCTTTTATCACTTCCTGTTTTGGCGGGTGCAATTACAATATTACTTACAGATCGTAACTTTAATACATCATTTTTTGATCCTGCAGGAGGGGGTGACCCCATTTTATATCAACACTTATTTTGATTTTTTGGTCACC
>CAWC102
-----------GTGGTATAGTTGGGACAGCTCTTTCTCTTTTAATTCGTTTAGAGCTAGGAACATCTGGAGTTTTAATAGATGATCAATTTTATAATGTTATTGTTACAGCCCATGCCTTTGTAATAATTTTTTTTATAGTAATACCATTAATAATTGGTGGGTTTGGTAATTGGATAGTTCCATTATTATTAGGGGCACCAGATATAAGGTTTCCCCGTATAAATAATATAAGATTTTGATTACTTCCGCCAGCCTTTATTTTTCTTATTTCTTCTAGTATAATTGAAGGAGGAGCAGGAACTGGATGAACTGTATATCCACCTTTAAGGGGAAATGTAGGGCATAGAGGTGCTTCAGTTGATTTTGCTATTTTTTCTTTACATCTGGCTGGGATATCATCTATTTTAGGCGCTATTAATTTTATTACTACTATTTATAATATACGTGCCCCAGGAATAATTATAGAACGTATTGGTTTATTTGTTTGATCTATTTTAGTTACTGTATTTTTACTTCTTTTATCACTTCCTGTTTTGGCGGGTGCAATTACAATATTACTTACAGATCGTAACTTTAATACATCATTTTTTGATCCTGCAGGAGGGGGTGACCCCATTTTATATCAACACTTATTTTGATTTTTTGGTCACC
>CAWC103
-------------GGTATAGTTGGGACAGCTCTTTCTCTTTTAATTCGTTTAGAGCTAGGAACATCTGGAGTTTTAATAGATGATCAATTTTATAATGTTATTGTTACAGCCCATGCCTTTGTAATAATTTTTTTTATAGTAATACCATTAATAATTGGTGGGTTTGGTAATTGGATAGTTCCATTATTATTAGGGGCACCAGATATAAGGTTTCCCCGTATAAATAATATAAGATTTTGATTACTTCCGCCAGCCTTTATTTTTCTTATTTCTTCTAGTATAATTGAAGGAGGAGCAGGAACTGGATGAACTGTATATCCACCTTTAAGGGGAAATGTAGGGCATAGAGGTGCTTCAGTTGATTTTGCTATTTTTTCTTTACATCTGGCTGGGATATCATCTATTTTAGGCGCTATTAATTTTATTACTACTATTTATAATATACGTGCCCCAGGAATAATTATAGAACGTATTGGTTTATTTGTTTGATCTATTTTAGTTACTGTATTTTTACTTCTTTTATCACTTCCTGTTTTGGCGGGTGCAATTACAATATTACTTACAGATCGTAACTTTAATACATCATTTTTTGATCCTGCAGGAGGGGGTGACCCCATTTTATATCAACACTTATTTTGATTTTTTGGTCACC
>CAWC104
-------------GGTATAGTTGGGACAGCTCTTTCTCTTTTAATTCGTTTAGAGCTAGGAACATCTGGAGTTTTAATAGATGATCAATTTTATAATGTTATTGTTACAGCCCATGCCTTTGTAATAATTTTTTTTATAGTAATACCATTAATAATTGGTGGGTTTGGTAATTGGATAGTTCCATTATTATTAGGGGCACCAGATATAAGGTTTCCCCGTATAAATAATATAAGATTTTGATTACTTCCGCCAGCCTTTATTTTTCTTATTTCTTCTAGTATAATTGAAGGAGGAGCAGGAACTGGATGAACTGTATATCCACCTTTAAGGGGAAATGTAGGGCATAGAGGTGCTTCAGTTGATTTTGCTATTTTTTCTTTACATCTGGCTGGGATATCATCTATTTTAGGCGCTATTAATTTTATTACTACTATTTATAATATACGTGCCCCAGGAATAATTATAGAACGTATTGGTTTATTTGTTTGATCTATTTTAGTTACTGTATTTTTACTTCTTTTATCACTTCCTGTTTTGGCGGGTGCAATTACAATATTACTTACAGATCGTAACTTTAATACATCATTTTTTGATCCTGCAGGAGGGGGTGACCCCATTTTATATCAACACTTATTTTGATTTTTTGGTCACC
>CAWC105
----------TGTGGTATAGTTGGGACAGCTCTTTCTCTTTTAATTCGTTTAGAGCTAGGAACATCTGGAGTTTTAATAGATGATCAATTTTATAATGTTATTGTTACAGCCCATGCCTTTGTAATAATTTTTTTTATAGTAATACCATTAATAATTGGTGGGTTTGGTAATTGGATAGTTCCATTATTATTAGGGGCACCAGATATAAGGTTTCCCCGTATAAATAATATAAGATTTTGATTACTTCCGCCAGCCTTTATTTTTCTTATTTCTTCTAGTATAATTGAAGGAGGAGCAGGAACTGGATGAACTGTATATCCACCTTTAAGGGGAAATGTAGGGCATAGAGGTGCTTCAGTTGATTTTGCTATTTTTTCTTTACATCTGGCTGGGATATCATCTATTTTAGGCGCTATTAATTTTATTACTACTATTTATAATATACGTGCCCCAGGAATAATTATAGAACGTATTGGTTTATTTGTTTGATCTATTTTAGTTACTGTATTTTTACTTCTTTTATCACTTCCTGTTTTGGCGGGTGCAATTACAATATTACTTACAGATCGTAACTTTAATACATCATTTTTTGATCCTGCAGGAGGGGGTGACCCCATTTTATATCAACACTTATTTTGATTTTTTGGTCACC
>CAWC106
-------------GGTATAGTTGGGACAGCTCTTTCTCTTTTAATTCGTTTAGAGCTAGGAACATCTGGAGTTTTAATAGATGATCAATTTTATAATGTTATTGTTACAGCCCATGCCTTTGTAATAATTTTTTTTATAGTAATACCATTAATAATTGGTGGGTTTGGTAATTGGATAGTTCCATTATTATTAGGGGCACCAGATATAAGGTTTCCCCGTATAAATAATATAAGATTTTGATTACTTCCGCCAGCCTTTATTTTTCTTATTTCTTCTAGTATAATTGAAGGAGGAGCAGGAACTGGATGAACTGTATATCCACCTTTAAGGGGAAATGTAGGGCATAGAGGTGCTTCAGTTGATTTTGCTATTTTTTCTTTACATCTGGCTGGGATATCATCTATTTTAGGCGCTATTAATTTTATTACTACTATTTATAATATACGTGCCCCAGGAATAATTATAGAACGTATTGGTTTATTTGTTTGATCTATTTTAGTTACTGTATTTTTACTTCTTTTATCACTTCCTGTTTTGGCGGGTGCAATTACAATATTACTTACAGATCGTAACTTTAATACATCATTTTTTGATCCTGCAGGAGGGGGTGACCCCATTTTATATCAACACTTATTTTGATTTTTTGGTCACC
>CAWC107
-----------GTGGTATAGTTGGGACAGCTCTTTCTCTTTTAATTCGTTTAGAGCTAGGAACATCTGGAGTTTTAATAGATGATCAATTTTATAATGTTATTGTTACAGCCCATGCCTTTGTAATAATTTTTTTTATAGTAATACCATTAATAATTGGTGGGTTTGGTAATTGGATAGTTCCATTATTATTAGGGGCACCAGATATAAGGTTTCCCCGTATAAATAATATAAGATTTTGATTACTTCCGCCAGCCTTTATTTTTCTTATTTCTTCTAGTATAATTGAAGGAGGAGCAGGAACTGGATGAACTGTATATCCACCTTTAAGGGGAAATGTAGGGCATAGAGGTGCTTCAGTTGATTTTGCTATTTTTTCTTTACATCTGGCTGGGATATCATCTATTTTAGGCGCTATTAATTTTATTACTACTATTTATAATATACGTGCCCCAGGAATAATTATAGAACGTATTGGTTTATTTGTTTGATCTATTTTAGTTACTGTATTTTTACTTCTTTTATCACTTCCTGTTTTGGCGGGTGCAATTACAATATTACTTACAGATCGTAACTTTAATACATCATTTTTTGATCCTGCAGGAGGGGGTGACCCCATTTTATATCAACACTTATTTTGATTTTTTGGTCACC
>CAWC108
-----------GTGGTATAGTTGGGACAGCTCTTTCTCTTTTAATTCGTTTAGAGCTAGGAACATCTGGAGTTTTAATAGATGATCAATTTTATAATGTTATTGTTACAGCCCATGCCTTTGTAATAATTTTTTTTATAGTAATACCATTAATAATTGGTGGGTTTGGTAATTGGATAGTTCCATTATTATTAGGGGCACCAGATATAAGGTTTCCCCGTATAAATAATATAAGATTTTGATTACTTCCGCCAGCCTTTATTTTTCTTATTTCTTCTAGTATAATTGAAGGAGGAGCAGGAACTGGATGAACTGTATATCCACCTTTAAGGGGAAATGTAGGGCATAGAGGTGCTTCAGTTGATTTTGCTATTTTTTCTTTACATCTGGCTGGGATATCATCTATTTTAGGCGCTATTAATTTTATTACTACTATTTATAATATACGTGCCCCAGGAATAATTATAGAACGTATTGGTTTATTTGTTTGATCTATTTTAGTTACTGTATTTTTACTTCTTTTATCACTTCCTGTTTTGGCGGGTGCAATTACAATATTACTTACAGATCGTAACTTTAATACATCATTTTTTGATCCTGCAGGAGGGGGTGACCCCATTTTATATCAACACTTATTTTGATTTTTTGGTCACC
>CAWC201
-------------GGTATAGTTGGGACAGCTCTTTCTCTTTTAATTCGTTTAGAGCTAGGAACATCTGGAGTTTTAATAGATGATCAATTTTATAATGTTATTGTTACAGCCCATGCCTTTGTAATAATTTTTTTTATAGTAATACCATTAATAATTGGTGGGTTTGGTAATTGGATAGTTCCATTATTATTAGGGGCACCAGATATAAGGTTTCCCCGTATAAATAATATAAGATTTTGATTACTTCCGCCAGCCTTTATTTTTCTTATTTCTTCTAGTATAATTGAAGGAGGAGCAGGAACTGGATGAACTGTATATCCACCTTTAAGGGGAAATGTAGGGCATAGAGGTGCTTCAGTTGATTTTGCTATTTTTTCTTTACATCTGGCTGGGATATCATCTATTTTAGGCGCTATTAATTTTATTACTACTATTTATAATATACGTGCCCCAGGAATAATTATAGAACGTATTGGTTTATTTGTTTGATCTATTTTAGTTACTGTATTTTTACTTCTTTTATCACTTCCTGTTTTGGCGGGTGCAATTACAATATTACTTACAGATCGTAACTTTAATACATCATTTTTTGATCCTGCAGGAGGGGGTGACCCCATTTTATATCAACACTTATTTTGATTTTTTGGTCACC
>CAWC202
-----------GTGGTATAGTTGGGACAGCTCTTTCTCTTTTAATTCGTTTAGAGCTAGGAACATCTGGAGTTTTAATAGATGATCAATTTTATAATGTTATTGTTACAGCCCATGCCTTTGTAATAATTTTTTTTATAGTAATACCATTAATAATTGGTGGGTTTGGTAATTGGATAGTTCCATTATTATTAGGGGCACCAGATATAAGGTTTCCCCGTATAAATAATATAAGATTTTGATTACTTCCGCCAGCCTTTATTTTTCTTATTTCTTCTAGTATAATTGAAGGAGGAGCAGGAACTGGATGAACTGTATATCCACCTTTAAGGGGAAATGTAGGGCATAGAGGTGCTTCAGTTGATTTTGCTATTTTTTCTTTACATCTGGCTGGGATATCATCTATTTTAGGCGCTATTAATTTTATTACTACTATTTATAATATACGTGCCCCAGGAATAATTATAGAACGTATTGGTTTATTTGTTTGATCTATTTTAGTTACTGTATTTTTACTTCTTTTATCACTTCCTGTTTTGGCGGGTGCAATTACAATATTACTTACAGATCGTAACTTTAATACATCATTTTTTGATCCTGCAGGAGGGGGTGACCCCATTTTATATCAACACTTATTTTGATTTTTTGGTCACC
>CAWC203
-----------GTGGTATAGTTGGGACAGCTCTTTCTCTTTTAATTCGTTTAGAGCTAGGAACATCTGGAGTTTTAATAGATGATCAATTTTATAATGTTATTGTTACAGCCCATGCCTTTGTAATAATTTTTTTTATAGTAATACCATTAATAATTGGTGGGTTTGGTAATTGGATAGTTCCATTATTATTAGGGGCACCAGATATAAGGTTTCCCCGTATAAATAATATAAGATTTTGATTACTTCCGCCAGCCTTTATTTTTCTTATTTCTTCTAGTATAATTGAAGGAGGAGCAGGAACTGGATGAACTGTATATCCACCTTTAAGGGGAAATGTAGGGCATAGAGGTGCTTCAGTTGATTTTGCTATTTTTTCTTTACATCTGGCTGGGATATCATCTATTTTAGGCGCTATTAATTTTATTACTACTATTTATAATATACGTGCCCCAGGAATAATTATAGAACGTATTGGTTTATTTGTTTGATCTATTTTAGTTACTGTATTTTTACTTCTTTTATCACTTCCTGTTTTGGCGGGTGCAATTACAATATTACTTACAGATCGTAACTTTAATACATCATTTTTTGATCCTGCAGGAGGGGGTGACCCCATTTTATATCAACACTTATTTTGATTTTTTGGTCACC
>CAWC204
----------TGTGGTATAGTTGGGACAGCTCTTTCTCTTTTAATTCGTTTAGAGCTAGGAACATCTGGAGTTTTAATAGATGATCAATTTTATAATGTTATTGTTACAGCCCATGCCTTTGTAATAATTTTTTTTATAGTAATACCATTAATAATTGGTGGGTTTGGTAATTGGATAGTTCCATTATTATTAGGGGCACCAGATATAAGGTTTCCCCGTATAAATAATATAAGATTTTGATTACTTCCGCCAGCCTTTATTTTTCTTATTTCTTCTAGTATAATTGAAGGAGGAGCAGGAACTGGATGAACTGTATATCCACCTTTAAGGGGAAATGTAGGGCATAGAGGTGCTTCAGTTGATTTTGCTATTTTTTCTTTACATCTGGCTGGGATATCATCTATTTTAGGCGCTATTAATTTTATTACTACTATTTATAATATACGTGCCCCAGGAATAATTATAGAACGTATTGGTTTATTTGTTTGATCTATTTTAGTTACTGTATTTTTACTTCTTTTATCACTTCCTGTTTTGGCGGGTGCAATTACAATATTACTTACAGATCGTAACTTTAATACATCATTTTTTGATCCTGCAGGAGGGGGTGACCCCATTTTATATCAACACTTATTTTGATTTTTTGGTCACC
>CAWC205
-----------GTGGTATAGTTGGGACAGCTCTTTCTCTTTTAATTCGTTTAGAGCTAGGAACATCTGGAGTTTTAATAGATGATCAATTTTATAATGTTATTGTTACAGCCCATGCCTTTGTAATAATTTTTTTTATAGTAATACCATTAATAATTGGTGGGTTTGGTAATTGGATAGTTCCATTATTATTAGGGGCACCAGATATAAGGTTTCCCCGTATAAATAATATAAGATTTTGATTACTTCCGCCAGCCTTTATTTTTCTTATTTCTTCTAGTATAATTGAAGGAGGAGCAGGAACTGGATGAACTGTATATCCACCTTTAAGGGGAAATGTAGGGCATAGAGGTGCTTCAGTTGATTTTGCTATTTTTTCTTTACATCTGGCTGGGATATCATCTATTTTAGGCGCTATTAATTTTATTACTACTATTTACAATATACGTGCCCCAGGAATAATTATAGAACGTATTGGTTTATTTGTTTGATCTATTTTAGTTACTGTATTTTTACTTCTTTTATCACTTCCTGTTTTGGCGGGTGCAATTACAATATTACTTACAGATCGTAACTTTAATACATCATTTTTTGATCCTGCAGGAGGGGGTGACCCCATTTTATATCAACACTTATTTTGATTTTTTGGTCACC
>CAWC206
-----------GTGGTATAGTTGGGACAGCTCTTTCTCTTTTAATTCGTTTAGAGCTAGGAACATCTGGAGTTTTAATAGATGATCAATTTTATAATGTTATTGTTACAGCCCATGCCTTTGTAATAATTTTTTTTATAGTAATACCATTAATAATTGGTGGGTTTGGTAATTGGATAGTTCCATTATTATTAGGGGCACCAGATATAAGGTTTCCCCGTATAAATAATATAAGATTTTGATTACTTCCGCCAGCCTTTATTTTTCTTATTTCTTCTAGTATAATTGAAGGAGGAGCAGGAACTGGATGAACTGTATATCCACCTTTAAGGGGAAATGTAGGGCATAGAGGTGCTTCAGTTGATTTTGCTATTTTTTCTTTACATCTGGCTGGGATATCATCTATTTTAGGCGCTATTAATTTTATTACTACTATTTATAATATACGTGCCCCAGGAATAATTATAGAACGTATTGGTTTATTTGTTTGATCTATTTTAGTTACTGTATTTTTACTTCTTTTATCACTTCCTGTTTTGGCGGGTGCAATTACAATATTACTTACAGATCGTAACTTTAATACATCATTTTTTGATCCTGCAGGAGGGGGTGACCCCATTTTATATCAACACTTATTTTGATTTTTTGGTCACC
>CAWC207
-------------GGTATAGTTGGGACAGCTCTTTCTCTTTTAATTCGTTTAGAGCTAGGAACATCTGGAGTTTTAATAGATGATCAATTTTATAATGTTATTGTTACAGCCCATGCCTTTGTAATAATTTTTTTTATAGTAATACCATTAATAATTGGTGGGTTTGGTAATTGGATAGTTCCATTATTATTAGGGGCACCAGATATAAGGTTTCCCCGTATAAATAATATAAGATTTTGATTACTTCCGCCAGCCTTTATTTTTCTTATTTCTTCTAGTATAATTGAAGGAGGAGCAGGAACTGGATGAACTGTATATCCACCTTTAAGGGGAAATGTAGGGCATAGAGGTGCTTCAGTTGATTTTGCTATTTTTTCTTTACATCTGGCTGGGATATCATCTATTTTAGGCGCTATTAATTTTATTACTACTATTTATAATATACGTGCCCCAGGAATAATTATAGAACGTATTGGTTTATTTGTTTGATCTATTTTAGTTACTGTATTTTTACTTCTTTTATCACTTCCTGTTTTGGCGGGTGCAATTACAATATTACTTACAGATCGTAACTTTAATACATCATTTTTTGATCCTGCAGGAGGGGGTGACCCCATTTTATATCAACACTTATTTTGATTTTTTGGTCACC
>CAWC208
-----------GTGGTATAGTTGGGACAGCTCTTTCTCTTTTAATTCGTTTAGAGCTAGGAACATCTGGAGTTTTAATAGATGATCAATTTTATAATGTTATTGTTACAGCCCATGCCTTTGTAATAATTTTTTTTATAGTAATACCATTAATAATTGGTGGGTTTGGTAATTGGATAGTTCCATTATTATTAGGGGCACCAGATATAAGGTTTCCCCGTATAAATAATATAAGATTTTGATTACTTCCGCCAGCCTTTATTTTTCTTATTTCTTCTAGTATAATTGAAGGAGGAGCAGGAACTGGATGAACTGTATATCCACCTTTAAGGGGAAATGTAGGGCATAGAGGTGCTTCAGTTGATTTTGCTATTTTTTCTTTACATCTGGCTGGGATATCATCTATTTTAGGCGCTATTAATTTTATTACTACTATTTATAATATACGTGCCCCAGGAATAATTATAGAACGTATTGGTTTATTTGTTTGATCTATTTTAGTTACTGTATTTTTACTTCTTTTATCACTTCCTGTTTTGGCGGGTGCAATTACAATATTACTTACAGATCGTAACTTTAATACATCATTTTTTGATCCTGCAGGAGGGGGTGACCCCATTTTATATCAACACTTATTTTGATTTTTTGGTCACC
>CHBC01
------ATGATGTGGTATAGTTGGTACAGCTCTTTCTCTTTTAATTCGTTTAGAGCTAGGAACATCTGGAGTTTTAATAGATGATCAATTTTATAATGTAATTGTTACAGCCCATGCCTTTGTAATAATTTTTTTTATAGTTATACCATTAATAATTGGTGGGTTTGGTAATTGAATAGTTCCATTATTATTAGGGGCACCAGATATAAGGTTTCCCCGTATAAATAATATAAGATTTTGATTACTTCCACCAGCTTTTATTTTTCTTATTTCTTCTAGTATAATTGAAGGGGGAGCAGGAACTGGATGAACTGTATATCCACCTTTAAGGGGAAATGTAGGTCATAGAGGTGCTTCAGTTGATTTTGCTATTTTTTCTTTACATCTGGCTGGGATGTCATCTATTTTAGGCGCTATTAATTTTATTACTACTATTTATAATATACGTGCCCCAGGAATAACTATAGAACGGATTGGTTTATTTGTTTGATCTATTTTAGTTACTGTATTTTTACTTCTTTTATCACTTCCTGTTTTGGCGGGGGCAATTACAATATTACTTACAGATCGTAATTTTAATACATCTTTTTTTGACCCTGCAGGAGGGGGTGACCCTATTTTATATCAACACTTGTTTTGATTTTTTGGTCACC
>CHBC02
TGGTGTATGATGTGGTATAGTTGGTACAGCTCTTTCTCTTTTAATTCGTTTAGAGCTAGGAACATCTGGAGTTTTAATAGATGATCAATTTTATAATGTAATTGTTACAGCCCATGCCTTTGTAATAATTTTTTTTATAGTTATACCATTAATAATTGGTGGGTTTGGTAATTGAATAGTTCCATTATTATTAGGGGCACCAGATATAAGGTTTCCCCGTATAAATAATATAAGATTTTGATTACTTCCACCAGCTTTTATTTTTCTTATTTCTTCTAGTATAATTGAAGGGGGAGCAGGAACTGGATGAACTGTATACCCACCTTTAAGGGGAAATGTAGGTCATAGAGGTGCTTCAGTTGATTTTGCTATTTTTTCTTTACATCTGGCTGGGATGTCATCTATTTTAGGCGCTATTAATTTTATTACTACTATTTATAATATACGTGCCCCAGGAATAACTATAGAACGGATTGGTTTATTTGTTTGATCTATTTTAGTTACTGTATTTTTACTTCTTTTATCACTTCCTGTTTTGGCGGGGGCAATTACAATATTACTTACAGATCGTAATTTTAATACATCTTTTTTTGACCCTGCAGGAGGGGGTGACCCTATT??????????????????????????????????
>CHBC03
------ATGATGTGGTATAGTTGGTACAGCTCTTTCTCTTTTAATTCGTTTAGAGCTAGGAACATCTGGAGTTTTAATAGATGATCAATTTTATAATGTAATTGTTACAGCCCATGCCTTTGTAATAATTTTTTTTATAGTTATACCATTAATAATTGGTGGGTTTGGTAATTGAATAGTTCCATTATTATTAGGGGCACCAGATATAAGGTTTCCCCGTATAAATAATATAAGATTTTGATTACTTCCACCAGCTTTTATTTTTCTTATTTCTTCTAGTATAATTGAAGGGGGAGCAGGAACTGGATGAACTGTATACCCACCTTTAAGGGGAAATGTAGGTCATAGAGGTGCTTCAGTTGATTTTGCTATTTTTTCTTTACATCTGGCTGGGATGTCATCTATTTTAGGCGCTATTAATTTTATTACTACTATTTATAATATACGTGCCCCAGGAATAACTATAGAACGGATTGGTTTATTTGTTTGATCTATTTTAGTTACTGTATTTTTACTTCTTTTATCACTTCCTGTTTTGGCGGGGGCAATTACAATATTACTTACAGATCGTAATTTTAATACATCTTTTTTTGACCCTGCAGGAGGGGGTGACCCTATTTTATATCAACACTTGTTTTGATTTTTTGGTCACC
>CHBC04
TGGTGTATGATGTGGTATAGTTGGTACAGCTCTTTCTCTTTTAATTCGTTTAGAGCTAGGAACATCTGGAGTTTTAATAGATGATCAATTTTATAATGTAATTGTTACAGCCCATGCCTTTGTAATAATTTTTTTTATAGTTATACCATTAATAATTGGTGGGTTTGGTAATTGAATAGTTCCATTATTATTAGGGGCACCAGATATAAGGTTTCCCCGTATAAATAATATAAGATTTTGATTACTTCCACCAGCTTTTATTTTTCTTATTTCTTCTAGTATAATTGAAGGGGGAGCAGGAACTGGATGAACTGTATACCCACCTTTAAGGGGAAATGTAGGTCATAGAGGTGCTTCAGTTGATTTTGCTATTTTTTCTTTACATCTGGCTGGGATGTCATCTATTTTAGGCGCTATTAATTTTATTACTACTATTTATAATATACGTGCCCCAGGAATAACTATAGAACGGATTGGTTTATTTGTTTGATCTATTTTAGTTACTGTATTTTTACTTCTTTTATCACTTCCTGTTTTGGCGGGGGCAATTACAATATTACTTACAGATCGTAATTTTAATACATCTTTTTTTGACCCTGCAGGAGGGGGTGACCCTATT??????????????????????????????????
>CHBC05
------ATGATGTGGTATAGTTGGTACAGCTCTTTCTCTTTTAATTCGTTTAGAGCTAGGAACATCTGGAGTTTTAATAGATGATCAATTTTATAATGTAATTGTTACAGCCCATGCCTTTGTAATAATTTTTTTTATAGTTATACCATTAATAATTGGTGGGTTTGGTAATTGAATAGTTCCATTATTATTAGGGGCACCAGATATAAGGTTTCCCCGTATAAATAATATAAGATTTTGATTACTTCCACCAGCTTTTATTTTTCTTATTTCTTCTAGTATAATTGAAGGGGGAGCAGGAACTGGATGAACTGTATACCCACCTTTAAGGGGAAATGTAGGTCATAGAGGTGCTTCAGTTGATTTTGCTATTTTTTCTTTACATCTGGCTGGGATGTCATCTATTTTAGGCGCTATTAATTTTATTACTACTATTTATAATATACGTGCCCCAGGAATAACTATAGAACGGATTGGTTTATTTGTTTGATCTATTTTAGTTACTGTATTTTTACTTCTTTTATCACTTCCTGTTTTGGCGGGGGCAATTACAATATTACTTACAGATCGTAATTTTAATACATCTTTTTTTGACCCTGCAGGAGGGGGTGACCCTATTTTATATCAACACTTGTTTTGATTTTTTGGTCACC
>CHBC06
TGGTGTATGATGTGGTATAGTTGGTACAGCTCTTTCTCTTTTAATTCGTTTAGAGCTAGGAACATCTGGAGTTTTAATAGATGATCAATTTTATAATGTAATTGTTACAGCCCATGCCTTTGTAATAATTTTTTTTATAGTTATACCATTAATAATTGGTGGGTTTGGTAATTGAATAGTTCCATTATTATTAGGGGCACCAGATATAAGGTTTCCCCGTATAAATAATATAAGATTTTGATTACTTCCACCAGCTTTTATTTTTCTTATTTCTTCTAGTATAATTGAAGGGGGAGCAGGAACTGGATGAACTGTATACCCACCTTTAAGGGGAAATGTAGGTCATAGAGGTGCTTCAGTTGATTTTGCTATTTTTTCTTTACATCTGGCTGGGATGTCATCTATTTTAGGCGCTATTAATTTTATTACTACTATTTATAATATACGTGCCCCAGGAATAACTATAGAACGGATTGGTTTATTTGTTTGATCTATTTTAGTTACTGTATTTTTACTTCTTTTATCACTTCCTGTTTTGGCGGGGGCAATTACAATATTACTTACAGATCGTAATTTTAATACATCTTTTTTTGACCCTGCAGGAGGGGGTGACCCTATT??????????????????????????????????
>CHBC07
------ATGATGTGGTATAGTTGGTACAGCTCTTTCTCTTTTAATTCGTTTAGAGCTAGGAACATCTGGAGTTTTAATAGATGATCAATTTTATAATGTAATTGTTACAGCCCATGCCTTTGTAATAATTTTTTTTATAGTTATACCATTAATAATTGGTGGGTTTGGTAATTGAATAGTTCCATTATTATTAGGGGCACCAGATATAAGGTTTCCCCGTATAAATAATATAAGATTTTGATTACTTCCACCAGCTTTTATTTTTCTTATTTCTTCTAGTATAATTGAAGGGGGAGCAGGAACTGGATGAACTGTATACCCACCTTTAAGGGGAAATGTAGGTCATAGAGGTGCTTCAGTTGATTTTGCTATTTTTTCTTTACATCTGGCTGGGATGTCATCTATTTTAGGCGCTATTAATTTTATTACTACTATTTATAATATACGTGCCCCAGGAATAACTATAGAACGGATTGGTTTATTTGTTTGATCTATTTTAGTTACTGTATTTTTACTTCTTTTATCACTTCCTGTTTTGGCGGGGGCAATTACAATATTACTTACAGATCGTAATTTTAATACATCTTTTTTTGACCCTGCAGGAGGGGGTGACCCTATTTTATATCAACACTTGTTTTGATTTTTTGGTCACC
>CHBC08
TGGTGTATGATGTGGTATAGTTGGTACAGCTCTTTCTCTTTTAATTCGTTTAGAGCTAGGAACATCTGGAGTTTTAATAGATGATCAATTTTATAATGTAATTGTTACAGCCCATGCCTTTGTAATAATTTTTTTTATAGTTATACCATTAATAATTGGTGGGTTTGGTAATTGAATAGTTCCATTATTATTAGGGGCACCAGATATAAGGTTTCCCCGTATAAATAATATAAGATTTTGATTACTTCCACCAGCTTTTATTTTTCTTATTTCTTCTAGTATAATTGAAGGGGGAGCAGGAACTGGATGAACTGTATACCCACCTTTAAGGGGAAATGTAGGTCATAGAGGTGCTTCAGTTGATTTTGCTATTTTTTCTTTACATCTGGCTGGGATGTCATCTATTTTAGGCGCTATTAATTTTATTACTACTATTTATAATATACGTGCCCCAGGAATAACTATAGAACGGATTGGTTTATTTGTTTGATCTATTTTAGTTACTGTATTTTTACTTCTTTTATCACTTCCTGTTTTGGCGGGGGCAATTACAATATTACTTACAGATCGTAATTTTAATACATCTTTTTTTGACCCTGCAGGAGGGGGTGACCCTATT??????????????????????????????????
>CHBC09
------ATGATGTGGTATAGTTGGTACAGCTCTTTCTCTTTTAATTCGTTTAGAGCTAGGAACATCTGGAGTTTTAATAGATGATCAATTTTATAATGTAATTGTTACAGCCCATGCCTTTGTAATAATTTTTTTTATAGTTATACCATTAATAATTGGTGGGTTTGGTAATTGAATAGTTCCATTATTATTAGGGGCACCAGATATAAGGTTTCCCCGTATAAATAATATAAGATTTTGATTACTTCCACCAGCTTTTATTTTTCTTATTTCTTCTAGTATAATTGAAGGGGGAGCAGGAACTGGATGAACTGTATACCCACCTTTAAGGGGAAATGTAGGTCATAGAGGTGCTTCAGTTGATTTTGCTATTTTTTCTTTACATCTGGCTGGGATGTCATCTATTTTAGGCGCTATTAATTTTATTACTACTATTTATAATATACGTGCCCCAGGAATAACTATAGAACGGATTGGTTTATTTGTTTGATCTATTTTAGTTACTGTATTTTTACTTCTTTTATCACTTCCTGTTTTGGCGGGGGCAATTACAATATTACTTACAGATCGTAATTTTAATACATCTTTTTTTGACCCTGCAGGAGGGGGTGACCCTATTTTATATCAACACTTGTTTTGATTTTTTGGTCACC
>CHBC10
TGGTGTATGATGTGGTATAGTTGGTACAGCTCTTTCTCTTTTAATTCGTTTAGAGCTAGGAACATCTGGAGTTTTAATAGATGATCAATTTTATAATGTAATTGTTACAGCCCATGCCTTTGTAATAATTTTTTTTATAGTTATACCATTAATAATTGGTGGGTTTGGTAATTGAATAGTTCCATTATTATTAGGGGCACCAGATATAAGGTTTCCCCGTATAAATAATATAAGATTTTGATTACTTCCACCAGCTTTTATTTTTCTTATTTCTTCTAGTATAATTGAAGGGGGAGCAGGAACTGGATGAACTGTATACCCACCTTTAAGGGGAAATGTAGGTCATAGAGGTGCTTCAGTTGATTTTGCTATTTTTTCTTTACATCTGGCTGGGATGTCATCTATTTTAGGCGCTATTAATTTTATTACTACTATTTATAATATACGTGCCCCAGGAATAACTATAGAACGGATTGGTTTATTTGTTTGATCTATTTTAGTTACTGTATTTTTACTTCTTTTATCACTTCCTGTTTTGGCGGGGGCAATTACAATATTACTTACAGATCGTAATTTTAATACATCTTTTTTTGACCCTGCAGGAGGGGGTGACCCTATT??????????????????????????????????
>CHBC11
------ATGATGTGGTATAGTTGGTACAGCTCTTTCTCTTTTAATTCGTTTAGAGCTAGGAACATCTGGAGTTTTAATAGATGATCAATTTTATAATGTAATTGTTACAGCCCATGCCTTTGTAATAATTTTTTTTATAGTTATACCATTAATAATTGGTGGGTTTGGTAATTGAATAGTTCCATTATTATTAGGGGCACCAGATATAAGGTTTCCCCGTATAAATAATATAAGATTTTGATTACTTCCACCAGCTTTTATTTTTCTTATTTCTTCTAGTATAATTGAAGGGGGAGCAGGAACTGGATGAACTGTATACCCACCTTTAAGGGGAAATGTAGGTCATAGAGGTGCTTCAGTTGATTTTGCTATTTTTTCTTTACATCTGGCTGGGATGTCATCTATTTTAGGCGCTATTAATTTTATTACTACTATTTATAATATACGTGCCCCAGGAATAACTATAGAACGGATTGGTTTATTTGTTTGATCTATTTTAGTTACTGTATTTTTACTTCTTTTATCACTTCCTGTTTTGGCGGGGGCAATTACAATATTACTTACAGATCGTAATTTTAATACATCTTTTTTTGACCCTGCAGGAGGGGGTGACCCTATTTTATATCAACACTTGTTTTGATTTTTTGGTCACC
>CHBC12
TGGTGTATGATGTGGTATAGTTGGTACAGCTCTTTCTCTTTTAATTCGTTTAGAGCTAGGAACATCTGGAGTTTTAATAGATGATCAATTTTATAATGTAATTGTTACAGCCCATGCCTTTGTAATAATTTTTTTTATAGTTATACCATTAATAATTGGTGGGTTTGGTAATTGAATAGTTCCATTATTATTAGGGGCACCAGATATAAGGTTTCCCCGTATAAATAATATAAGATTTTGATTACTTCCACCAGCTTTTATTTTTCTTATTTCTTCTAGTATAATTGAAGGGGGAGCAGGAACTGGATGAACTGTATACCCACCTTTAAGGGGAAATGTAGGTCATAGAGGTGCTTCAGTTGATTTTGCTATTTTTTCTTTACATCTGGCTGGGATGTCATCTATTTTAGGCGCTATTAATTTTATTACTACTATTTATAATATACGTGCCCCAGGAATAACTATAGAACGGATTGGTTTATTTGTTTGATCTATTTTAGTTACTGTATTTTTACTTCTTTTATCACTTCCTGTTTTGGCGGGGGCAATTACAATATTACTTACAGATCGTAATTTTAATACATCTTTTTTTGACCCTGCAGGAGGGGGTGACCCTATT??????????????????????????????????
>CHBC402
-------------GGTATAGTTGGTACAGCTCTTTCTCTTTTAATTCGTTTAGAGCTAGGAACATCTGGAGTTTTAATAGATGATCAATTTTATAATGTAATTGTTACAGCCCATGCCTTTGTAATAATTTTTTTTATAGTTATACCATTAATAATTGGTGGGTTTGGTAATTGAATAGTTCCATTATTATTAGGGGCACCAGATATAAGGTTTCCCCGTATAAATAATATAAGATTTTGATTACTTCCACCAGCTTTTATTTTTCTTATTTCTTCTAGTATAATTGAAGGGGGAGCAGGAACTGGATGAACTGTATACCCACCTTTAAGGGGAAATGTAGGTCATAGAGGTGCTTCAGTTGATTTTGCTATTTTTTCTTTACATCTGGCTGGGATGTCATCTATTTTAGGCGCTATTAATTTTATTACTACTATTTATAATATACGTGCCCCAGGAATAACTATAGAACGGATTGGTTTATTTGTTTGATCTATTTTAGTTACTGTATTTTTACTTCTTTTATCACTTCCTGTTTTGGCGGGGGCAATTACAATATTACTTACAGATCGTAATTTTAATACATCTTTTTTTGACCCTGCAGGAGGGGGTGACCCTATTTTATATCAACACTTGTTTTGATTTTTTGGTCACC
>CHBC501
-------------GGTATAGTTGGTACAGCTCTTTCTCTTTTAATTCGTTTAGAGCTAGGAACATCTGGAGTTTTAATAGATGATCAATTTTATAATGTAATTGTTACAGCCCATGCCTTTGTAATAATTTTTTTTATAGTTATACCATTAATAATTGGTGGGTTTGGTAATTGAATAGTTCCATTATTATTAGGGGCACCAGATATAAGGTTTCCCCGTATAAATAATATAAGATTTTGATTACTTCCACCAGCTTTTATTTTTCTTATTTCTTCTAGTATAATTGAAGGGGGAGCAGGAACTGGATGAACTGTATACCCACCTTTAAGGGGAAATGTAGGTCATAGAGGTGCTTCAGTTGATTTTGCTATTTTTTCTTTACATCTGGCTGGGATGTCATCTATTTTAGGCGCTATTAATTTTATTACTACTATTTATAATATACGTGCCCCAGGAATAACTATAGAACGGATTGGTTTATTTGTTTGATCTATTTTAGTTACTGTATTTTTACTTCTTTTATCACTTCCTGTTTTGGCGGGGGCAATTACAATATTACTTACAGATCGTAATTTTAATACATCTTTTTTTGACCCTGCAGGAGGGGGTGACCCTATTTTATATCAACACTTGTTTTGATTTTTTGGTCACC
>CHBC502
-------------GGTATAGTTGGTACAGCTCTTTCTCTTTTAATTCGTTTAGAGCTAGGAACATCTGGAGTTTTAATAGATGATCAATTTTATAATGTAATTGTTACAGCCCATGCCTTTGTAATAATTTTTTTTATAGTTATACCATTAATAATTGGTGGGTTTGGTAATTGAATAGTTCCATTATTATTAGGGGCACCAGATATAAGGTTTCCCCGTATAAATAATATAAGATTTTGATTACTTCCACCAGCTTTTATTTTTCTTATTTCTTCTAGTATAATTGAAGGGGGAGCAGGAACTGGATGAACTGTATACCCACCTTTAAGGGGAAATGTAGGTCATAGAGGTGCTTCAGTTGATTTTGTTATTTTTTCTTTACATCTGGCTGGGATGTCATCTATTTTAGGCGCTATTAATTTTATTACTACTATTTATAATATACGTGCCCCAGGAATAACTATAGAACGGATTGGTTTATTTGTTTGATCTATTTTAGTTACTGTATTTTTACTTCTTTTATCACTTCCTGTTTTGGCGGGGGCAATTACAATATTACTTACAGATCGTAATTTTAATACATCTTTTTTTGACCCTGCAGGAGGGGGTGACCCTATTTTATATCAACACTTGTTTTGATTTTTTGGTCACC
>CHCA01
-GCTGTATGGTGTGGTATAGTAGGTACTGCTCTTTCACTTTTAATTCGACTTGAATTAGGTACATCTGGTGTTCTTATAGATGATCAATTTTATAATGTAATTGTTACAGCTCACGCTTTTGTTATAATTTTCTTTATAGTTATACCTTTAATAATTGGAGGATTTGGTAATTGAATACTACCATTATTATTAGGAGCGCCAGATATAAGGTTTCCTCGTATAAATAATATAAGATTTTGACTTTTACCTCCTGCTTTTATTTTTCTTATTTCTTCTAGAATAGTTGAAGGAGGAGCTGGTACAGGTTGAACAGTATATCCTCCATTAAGAGGAATTACAGGACATAGTGGTGCCTCAGTTGATTTTGCAATTTTCTCACTGCATTTAGCTGGAATATCTTCAATTTTAGGAGCAATTAATTTTATTACTACTATTTATAATATACGAGCTCCAGGTATAACTATGGAGCGTATTGGTTTATTTGTTTGATCTATTTTAGTTACAGTATTTTTATTATTGCTTTCTCTCCCTGTATTAGCCGGGGCTATTACTATACTTCTTACTGATCGTAATTTTAACACTTCATTTTTTGATCCTGCTGGTGGAGGTGATCCAATTCTTTATCAACATTTATTTTGATTTTTTGGTCACC
>CHCA02
TGCTGTATGGTGTGGTATAGTAGGTACTGCTCTTTCACTTTTAATTCGACTTGAATTAGGTACATCTGGTGTTCTTATAGATGATCAATTTTATAATGTAATTGTTACAGCTCACGCTTTTGTTATAATTTTCTTTATAGTTATACCTTTAATAATTGGAGGATTTGGTAATTGAATACTACCATTATTATTAGGAGCGCCAGATATAAGGTTTCCTCGTATAAATAATATAAGATTTTGACTTTTACCTCCTGCTTTTATTTTTCTTATTTCTTCTAGAATAGTTGAAGGAGGAGCTGGTACAGGTTGAACAGTATATCCTCCATTAAGAGGAATTACAGGACATAGTGGTGCCTCAGTTGATTTTGCAATTTTCTCACTGCATTTAGCTGGAATATCTTCAATTTTAGGAGCAATTAATTTTATTACTACTATTTATAATATACGAGCTCCAGGTATAACTATGGAGCGTATTGGTTTATTTGTTTGATCTATTTTAGTTACAGTATTTTTATTATTGCTTTCTCTCCCTGTATTAGCCGGGGCTATTACTATACTTCTTACTGATCGTAATTTTAACACTTCATTTTTTGATCCTGCTGGTGGAGGTGATCCAATTCT????????????????????????????????
>CHCA04
TGCTGTATGGTGTGGTATAGTAGGTACTGCTCTTTCACTTTTAATTCGACTTGAATTAGGTACATCTGGTGTTCTTATAGATGATCAATTTTATAATGTAATTGTTACAGCTCACGCTTTTGTTATAATTTTCTTTATAGTTATACCTTTAATAATTGGAGGATTTGGTAATTGAATACTACCATTATTATTAGGAGCGCCAGATATAAGGTTTCCTCGTATAAATAATATAAGATTTTGACTTTTACCTCCTGCTTTTATTTTTCTTATTTCTTCTAGAATAGTTGAAGGAGGAGCTGGTACAGGTTGAACAGTATATCCTCCATTAAGAGGAATTACAGGACATAGTGGTGCCTCAGTTGATTTTGCAATTTTCTCACTGCATTTAGCTGGAATATCTTCAATTTTAGGAGCAATTAATTTTATTACTACTATTTATAATATACGAGCTCCAGGTATAACTATGGAGCGTATTGGTTTATTTGTTTGATCTATTTTAGTTACAGTATTTTTATTATTGCTTTCTCTCCCTGTATTAGCCGGGGCTATTACTATACTTCTTACTGATCGTAATTTTAA??????????????????????????????????????????????????????????????????????????
>CHCA05
----------TGTGGTATAGTAGGTACTGCTCTTTCACTTTTAATTCGACTTGAATTAGGTACATCTGGTGTTCTTATAGATGATCAATTTTATAATGTAATTGTTACAGCTCACGCTTTTGTTATAATTTTCTTTATAGTTATACCTTTAATAATTGGAGGATTTGGTAATTGAATACTACCATTATTATTAGGAGCGCCGGATATAAGGTTTCCTCGTATAAATAATATAAGATTTTGACTTTTACCTCCTGCTTTTATTTTTCTTATTTCTTCTAGAATAGTTGAAGGAGGAGCTGGTACAGGTTGAACAGTATATCCTCCATTAAGAGGAATTACAGGACATAGTGGTGCCTCAGTTGATTTTGCAATTTTCTCACTGCATTTAGCTGGAATATCTTCAATTTTAGGAGCAATTAATTTTATTACTACTATTTATAATATACGAGCTCCAGGTATAACTATGGAGCGTATTGGTTTATTTGTTTGATCTATTTTAGTTACAGTATTTTTATTATTGCTTTCTCTCCCTGTATTAGCCGGGGCTATTACTATACTTCTTACTGATCGTAATTTTAACACTTCATTTTTTGATCCTGCTGGTGGAGGTGATCCAATTCTTTATCAACATTTATTTTGATTTTTTGGTCACC
>CHCA06
TGCTGTATGGTGTGGTATAGTAGGTACTGCTCTTTCACTTTTAATTCGACTTGAATTAGGTACATCTGGTGTTCTTATAGATGATCAATTTTATAATGTAATTGTTACAGCTCACGCTTTTGTTATAATTTTCTTTATAGTTATACCTTTAATAATTGGAGGATTTGGTAATTGAATACTACCATTATTATTAGGAGCGCCAGATATAAGGTTTCCTCGTATAAATAATATAAGATTTTGACTTTTACCTCCTGCTTTTATTTTTCTTATTTCTTCTAGAATAGTTGAAGGAGGAGCTGGTACAGGTTGAACAGTATATCCTCCATTAAGAGGAATTACAGGACATAGTGGTGCCTCAGTTGATTTTGCAATTTTCTCACTGCATTTAGCTGGAATATCTTCAATTTTAGGAGCAATTAATTTTATTACTACTATTTATAATATACGAGCTCCAGGTATAACTATGGAGCGTATTGGTTTATTTGTTTGATCTATTTTAGTTACAGTATTTTTATTATTGCTTTCTCTCCCTGTATTAGCCGGGGCTATTACTATACTTCTTACTGATCGTAATTTTAACACTTCATTTTTTGATCC????????????????????????????????????????????????????????
>CHCA07
-------------GGTATAGTAGGTACTGCTCTTTCACTTTTAATTCGACTTGAATTAGGTACATCTGGTGTTCTTATAGATGATCAATTTTATAATGTAATTGTTACAGCTCACGCTTTTGTTATAATTTTCTTTATAGTTATACCTTTAATAATTGGAGGATTTGGTAATTGAATACTACCATTATTATTAGGAGCGCCAGATATAAGGTTTCCTCGTATAAATAATATAAGATTTTGACTTTTACCTCCTGCTTTTATTTTTCTTATTTCTTCTAGAATAGTTGAAGGAGGAGCTGGTACAGGTTGAACAGTATATCCTCCATTAAGAGGAATTACAGGACATAGTGGTGCCTCAGTTGATTTTGCAATTTTCTCACTGCATTTAGCTGGAATATCTTCAATTTTAGGAGCAATTAATTTTATTACTACTATTTATAATATACGAGCTCCAGGTATAACTATGGAGCGTATTGGTTTATTTGTTTGATCTATTTTAGTTACAGTATTTTTATTATTGCTTTCTCTCCCTGTATTAGCCGGGGCTATTACTATACTTCTTACTGATCGTAATTTTAACACTTCATTTTTTGATCCTGCTGGTGGAGGTGATCCAATTCTTTATCAACATTTATTTTGATTTTTTGGTCACC
>CHCA08
TGCTGTATGGTGTGGTATAGTAGGTACTGCTCTTTCACTTTTAATTCGACTTGAATTAGGTACATCTGGTGTTCTTATAGATGATCAATTTTATAATGTAATTGTTACAGCTCACGCTTTTGTTATAATTTTCTTTATAGTTATACCTTTAATAATTGGAGGATTTGGTAATTGAATACTACCATTATTATTAGGAGCGCCAGATATAAGGTTTCCTCGTATAAATAATATAAGATTTTGACTTTTACCTCCTGCTTTTATTTTTCTTATTTCTTCTAGAATAGTTGAAGGAGGAGCTGGTACAGGTTGAACAGTATATCCTCCATTAAGAGGAATTACAGGACATAGTGGTGCCTCAGTTGATTTTGCAATTTTCTCACTGCATTTAGCTGGAATATCTTCAATTTTAGGAGCAATTAATTTTATTACTACTATTTATAATATACGAGCTCCAGGTATAACTATGGAGCGTATTGGTTTATTTGTTTGATCTATTTTAGTTACAGTATTTTTATTATTGCTTTCTCTCCCTGTATTAGCCGGGGCTATTACTATACTTCTTACTGATCGTAATTTTAACACTTCATTTTTTGATCCTGCTGGTGGA??????????????????????????????????????????????
>CHGCB01
-------------GGTATAGTAGGTACTGCTCTTTCACTTTTAATTCGACTTGAATTAGGCACATCTGGTGTTCTTATAGATGATCAATTTTATAATGTAATTGTTACAGCTCACGCTTTTGTTATAATTTTCTTTATAGTTATACCTTTAATAATTGGAGGATTTGGTAATTGAATACTACCATTATTATTAGGAGCGCCAGATATAAGGTTTCCTCGTATAAATAATATAAGATTTTGACTTTTACCTCCTGCTTTTATTTTTCTTATTTCTTCTAGAATAGTTGAAGGAGGAGCTGGTACAGGTTGAACAGTATATCCTCCATTAAGAGGAATTACAGGACATAGTGGTGCCTCAGTTGATTTTGCAATTTTCTCACTGCATTTAGCTGGAATATCTTCAATTTTAGGAGCAATTAATTTTATTACTACTATTTATAATATACGAGCTCCAGGTATAACTATGGAGCGTATTGGTTTATTTGTTTGATCTATTTTAGTTACAGTATTTTTATTATTGCTTTCTCTCCCTGTATTAGCCGGGGCTATTACTATACTTCTTACTGATCGTAATTTTAACACTTCATTTTTTGATCCTGCTGGTGGAGGTGATCCAATTCTTTATCAACATTTATTTTGATTTTTTGGTCACC
>CHGCB02
--------GGTGTGGTATAGTAGGTACTGCTCTTTCACTTTTAATTCGACTTGAATTAGGTACATCTGGTGTTCTTATAGATGATCAATTTTATAATGTAATTGTTACAGCTCACGCTTTTGTTATAATTTTCTTTATAGTTATACCTTTAATAATTGGAGGATTTGGTAATTGAATACTACCATTATTATTAGGAGCGCCAGATATAAGGTTTCCTCGTATAAATAATATAAGATTTTGACTTTTACCTCCTGCTTTTATTTTTCTTATTTCTTCTAGAATAGTTGAAGGAGGAGCTGGTACAGGTTGAACAGTATATCCTCCATTAAGAGGAATTACAGGACATAGTGGTGCCTCAGTTGATTTTGCAATTTTCTCACTGCATTTAGCTGGAATATCTTCAATTTTAGGAGCAATTAATTTTATTACTACTATTTATAATATACGAGCTCCAGGTATAACTATGGAGCGTATTGGTTTATTTGTTTGATCTATTTTAGTTACAGTATTTTTATTATTGCTTTCTCTCCCTGTATTAGCCGGGGCTATTACTATACTTCTTACTGATCGTAATTTTAACACTTCATTTTTTGATCCTGCTGGTGGAGGTGATCCAATTCTTTATCAACATTTATTTTGATTTTTTGGTCACC
>CHGCB03
-------------GGTATAGTAGGTACTGCTCTTTCACTTTTAATTCGACTTGAATTAGGTACATCTGGTGTTCTTATAGATGATCAATTTTATAATGTAATTGTTACAGCTCACGCTTTTGTTATAATTTTCTTTATAGTTATACCTTTAATAATTGGAGGATTTGGTAATTGAATACTACCATTATTATTAGGAGCGCCAGATATAAGGTTTCCTCGTATAAATAATATAAGATTTTGACTTTTACCTCCTGCTTTTATTTTTCTTATTTCTTCTAGAATAGTTGAAGGAGGAGCTGGTACAGGTTGAACAGTATATCCTCCATTAAGAGGAATTACAGGACATAGTGGTGCCTCAGTTGATTTTGCAATTTTCTCACTGCATTTAGCTGGAATATCTTCAATTTTAGGAGCAATTAATTTTATTACTACTATTTATAATATACGAGCTCCAGGTATAACTATGGAGCGTATTGGTTTATTTGTTTGATCTATTTTAGTTACAGTATTTTTATTATTGCTTTCTCTCCCTGTATTAGCCGGGGCTATTACTATACTTCTTACTGATCGTAATTTTAACACTTCATTTTTTGATCCTGCTGGTGGAGGTGATCCAATTCTTTATCAACATTTATTTTGATTTTTTGGTCACC
>CHGCB04
-------------GGTATAGTAGGTACTGCTCTTTCACTTTTAATTCGACTTGAATTAGGTACATCTGGTGTTCTTATAGATGATCAATTTTATAATGTAATTGTTACAGCTCACGCTTTTGTCATAATTTTCTTTACAGTTATACCTTTAATAATTGGAGGATTTGGTAATTGAATACTACCATTATTATTAGGAGCGCCAGATATAAGGTTTCCTCGTATAAATAATATAAGATTTTGACTTTTACCTCCTGCTTTTATTTTTCTTATTTCTTCTAGAATAGTTGAAGGAGGAGCTGGTACAGGTTGAACAGTATATCCTCCATTAAGAGGAATTACAGGACATAGTGGTGCCTCAGTTGATTTTGCAATTTTCTCACTGCATTTAGCTGGAATATCTTCAATTTTAGGAGCAATTAATTTTATTACTACTATTTATAATATACGAGCTCCAGGTATAACTATGGAGCGTATTGGTTTATTTGTTTGATCTATTTTAGTTACAGTATTTTTATTATTGCTTTCTCTCCCTGTATTAGCCGGGGCTATTACTATACTTCTTACTGATCGTAATTTTAACACTTCATTTTTTGATCCTGCTGGTGGAGGTGATCCAATTCTTTATCAACATTTATTTTGATTTTTTGGTCACC
>CHGCB05
-------------GGTATAGTAGGTACTGCTCTTTCACTTTTAATTCGACTTGAATTAGGTACATCTGGTGTTCTTATAGATGATCAATTTTATAATGTAATTGTTACAGCTCACGCTTTTGTTATAATTTTCTTTATAGTTATACCTTTAATAATTGGAGGATTTGGTAATTGAATACTACCATTATTATTAGGAGCGCCAGATATAAGGTTTCCTCGTATAAATAATATAAGATTTTGACTTTTACCTCCTGCTTTTATTTTTCTTATTTCTTCTAGAATAGTTGAAGGAGGAGCTGGTACAGGTTGAACAGTATATCCTCCATTAAGAGGAATTACAGGACATAGTGGTGCCTCAGTTGATTTTGCAATTTTCTCACTGCATTTAGCTGGAATATCTTCAATTTTAGGAGCAATTAATTTTATTACTACTATTTATAATATACGAGCTCCAGGTATAACTATGGAGCGTATTGGTTTATTTGTTTGATCTATTTTAGTTACAGTATTTTTATTATTGCTTTCTCTCCCTGTATTAGCCGGGGCTATTACTATACTTCTTACTGATCGTAATTTTAACACTTCATTTTTTGATCCTGCTGGTGGAGGTGATCCAATTCTTTATCAACATTTATTTTGATTTTTTGGTCACC
>CHGCB06
-------------GGTATAGTAGGTACTGCTCTTTCACTTTTAATTCGACTTGAATTAGGTACATCTGGTGTTCTTATAGATGATCAATTTTATAATGTAATTGTTACAGCTCACGCTTTTGTTATAATTTTCTTTATAGTTATACCTTTAATAATTGGAGGATTTGGTAATTGAATACTACCATTATTATTAGGAGCGCCAGATATAAGGTTTCCTCGTATAAATAATATAAGATTTTGACTTTTACCTCCTGCTTTTATTTTTCTTATTTCTTCTAGAATAGTTGAAGGAGGAGCTGGTACAGGTTGAACAGTATATCCTCCATTAAGAGGAATTACAGGACATAGTGGTGCCTCAGTTGATTTTGCAATTTTCTCACTGCATTTAGCTGGAATATCTTCAATTTTAGGAGCAATTAATTTTATTACTACTATTTATAATATACGAGCTCCAGGTATAACTATGGAGCGTATTGGTTTATTTGTTTGATCTATTTTAGTTACAGTATTTTTATTATTGCTTTCTCTCCCTGTATTAGCCGGGGCTATTACTATACTTCTTACTGATCGTAATTTTAACACTTCATTTTTTGATCCTGCTGGTGGAGGTGATCCAATTCTTTATCAACATTTATTTTGATTTTTTGGTCACC
>CHGCB07
-------------GGTATAGTAGGTACTGCTCTTTCACTTTTAATTCGACTTGAATTAGGTACATCTGGTGTTCTTATAGATGATCAATTTTATAATGTAATTGTTACAGCTCACGCTTTTGTTATAATTTTCTTTATAGTTATACCTTTAATAATTGGAGGATTTGGTAATTGAATACTACCATTATTATTAGGAGCGCCAGATATAAGGTTTCCTCGTATAAATAATATAAGATTTTGACTTTTACCTCCTGCTTTTATTTTTCTTATTTCTTCTAGAATAGTTGAAGGAGGAGCTGGTACAGGTTGAACAGTATATCCTCCATTAAGAGGAATTACAGGACATAGTGGTGCCTCAGTTGATTTTGCAATTTTCTCACTGCATTTAGCTGGAATATCTTCAATTTTAGGAGCAATTAATTTTATTACTACTATTTATAATATACGAGCTCCAGGTATAACTATGGAGCGTATTGGTTTATTTGCTTGATCTATTTTAGTTACAGTATTTTTATTATTGCTTTCTCTCCCTGTATTAGCCGGGGCTATTACTATACTTCTTACTGATCGTAATTTTAACACTTCATTTTTTGATCCTGCTGGTGGAGGTGATCCAATTCTTTATCAACATTTATTTTGATTTTTTGGTCACC
>CHGCB08
-------------GGTATAGTAGGTACTGCTCTTTCACTTTTAATTCGACTTGAATTAGGTACATCTGGTGTTCTTATAGATGATCAATTTTATAATGTAATTGTTACAGCTCACGCTTTTGTTATAATTTTCTTTATAGTTATACCTTTAATAATTGGAGGATTTGGTAATTGAATACTACCATTATTATTAGGAGCGCCAGATATAAGGTTTCCTCGTATAAATAATATAAGATTTTGACTTTTACCTCCTGCTTTTATTTTTCTTATTTCTTCTAGAATAGTTGAAGGAGGAGCTGGTACAGGTTGAACAGTATATCCTCCATTAAGAGGAATTACAGGACATAGTGGTGCCTCAGTTGATTTTGCAATTTTCTCACTGCATTTAGCTGGAATATCTTCAATTTTAGGAGCAATTAATTTTATTACTACTATTTATAATATACGAGCTCCAGGTATAACTATGGAGCGTATTGGTTTATTTGTTTGATCTATTTTAGTTACAGTATTTTTATTATTGCTTTCTCTCCCTGTATTAGCCGGGGCTATTACTATACTTCTTACTGATCGTAATTTTAACACTTCATTTTTTGATCCTGCTGGTGGAGGTGATCCAATTCTTTATCAACATTTATTTTGATTTTTTGGTCACC
>CHGCM01
-------------GGTATAGTAGGTACTGCTCTTTCACTTTTAATTCGACTTGAATTAGGTACATCTGGTGTTCTTATAGATGATCAATTTTATAATGTAATTGTTACAGCTCACGCTTTTGTTATAATTTTCTTTATAGTTATACCTTTAATAATTGGAGGATTTGGTAATTGAATACTACCATTATTATTAGGAGCGCCAGATATAAGGTTTCCTCGTATAAATAATATAAGATTTTGACTTTTACCTCCTGCTTTTATTTTTCTTATTTCTTCTAGAATAGTTGAAGGAGGAGCTGGTACAGGTTGAACAGTATATCCTCCATTAAGAGGAATTACAGGACATAGTGGTGCCTCAGTTGATTTTGCAATTTTCTCACTGCATTTAGCTGGAATATCTTCAATTTTAGGAGCAATTAATTTTATTACTACTATTTATAATATACGAGCTCCAGGTATAACTATGGAGCGTATTGGTTTATTTGTTTGATCTATTTTAGTTACAGTATTTTTATTATTGCTTTCTCTCCCTGTATTAGCCGGGGCTATTACTATACTTCTTACTGATCGTAATTTTAACACTTCATTTTTTGATCCTGCTGGTGGAGGTGATCCAATTCTTTATCAACATTTATTTTGATTTTTTGGTCACC
>CHGCM02
-------------GGTATAGTAGGTACTGCTCTTTCACTTTTAATTCGACTTGAATTAGGTACATCTGGTGTTCTTATAGATGATCAATTTTATAATGTAATTGTTACAGCTCACGCTTTTGTTATAATTTTCTTTATAGTTATACCTTTAATAATTGGAGGATTTGGTAATTGAATACTACCATTATTATTAGGAGCGCCAGATATAAGGTTTCCTCGTATAAATAATATAAGATTTTGACTTTTACCTCCTGCTTTTATTTTTCTTATTTCTTCTAGAATAGTTGAAGGAGGAGCTGGTACAGGTTGAACAGTATATCCTCCATTAAGAGGAATTACAGGACATAGTGGTGCCTCAGTTGATTTTGCAATTTTCTCACTGCATTTAGCTGGAATATCTTCAATTTTAGGAGCAATTAATTTTATTACTACTATTTATAATATACGAGCTCCAGGTATAACTATGGAGCGTATTGGTTTATTTGTTTGATCTATTTTAGTTACAGTATTTTTATTATTGCTTTCTCTCCCTGTATTAGCCGGGGCTATTACTATACTTCTTACTGATCGTAATTTTAACACTTCATTTTTTGATCCTGCTGGTGGAGGTGATCCAATTCTTTATCAACATTTATTTTGATTTTTTGGTCACC
>CHGCM03
-------------GGTATAGTAGGTACTGCTCTTTCACTTTTAATTCGACTTGAATTAGGTACATCTGGTGTTCTTATAGATGATCAATTTTATAATGTAATTGTTACAGCTCACGCTTTTGTTATAATTTTCTTTATAGTTATACCTTTAATAATTGGAGGATTTGGTAATTGAATACTACCATTATTATTAGGAGCGCCAGATATAAGGTTTCCTCGTATAAATAATATAAGATTTTGACTTTTACCTCCTGCTTTTATTTTTCTTATTTCTTCTAGAATAGTTGAAGGAGGAGCTGGTACAGGTTGAACAGTATATCCTCCATTAAGAGGAATTACAGGACATAGTGGTGCCTCAGTTGATTTTGCAATTTTCTCACTGCATTTAGCTGGAATATCTTCAATTTTAGGAGCAATTAATTTTATTACTACTATTTATAATATACGAGCTCCAGGTATAACTATGGAGCGTATTGGTTTATTTGTTTGATCTATTTTAGTTACAGTATTTTTATTATTGCTTTCTCTCCCTGTATTAGCCGGGGCTATTACTATACTTCTTACTGATCGTAATTTTAACACTTCATTTTTTGATCCTGCTGGTGGAGGTGATCCAATTCTTTATCAACATTTATTTTGATTTTTTGGTCACC
>CHGCM04
-------------GGTATAGTAGGTACTGCTCTTTCACTTTTAATTCGACTTGAATTAGGTACATCTGGTGTTCTTATAGATGATCAATTTTATAATGTAATTGTTACAGCTCACGCTTTTGTTATAATTTTCTTTATAGTTATACCTTTAATAATTGGAGGATTTGGTAATTGAATACTACCATTATTATTAGGAGCGCCAGATATAAGGTTTCCTCGTATAAATAATATAAGATTTTGACTTTTACCTCCTGCTTTTATTTTTCTTATTTCTTCTAGAATAGTTGAAGGAGGAGCTGGTACAGGTTGAACAGTATATCCTCCATTAAGAGGAATTACAGGACATAGTGGTGCCTCAGTTGATTTTGCAATTTTCTCACTGCATTTAGCTGGAATATCTTCAATTTTAGGAGCAATTAATTTTATTACTACTATTTATAATATACGAGCTCCAGGTATAACTATGGAGCGTATTGGTTTATTTGTTTGATCTATTTTAGTTACAGTATTTTTATTATTGCTTTCTCTCCCTGTATTAGCCGGGGCTATTACTATACTTCTTACTGATCGTAATTTTAACACTTCATTTTTTGATCCTGCTGGTGGAGGTGATCCAATTCTTTATCAACATTTATTTTGATTTTTTGGTCACC
>CHGCM05
-------------GGTATAGTAGGTACTGCTCTTTCACTTTTAATTCGACTTGAATTAGGTACATCTGGTGTTCTTATAGATGATCAATTTTATAATGTAATTGTTACAGCTCACGCTTTTGTTATAATTTTCTTTATAGTTATACCTTTAATAATTGGAGGATTTGGTAATTGAATACTACCATTATTATTAGGAGCGCCAGATATAAGGTTTCCTCGTATAAATAATATAAGATTTTGACTTTTACCTCCTGCTTTTATTTTTCTTATTTCTTCTAGAATAGTTGAAGGAGGAGCTGGTACAGGTTGAACAGTATATCCTCCATTAAGAGGAATTACAGGACATAGTGGTGCCTCAGTTGATTTTGCAATTTTCTCACTGCATTTAGCTGGAATATCTTCAATTTTAGGAGCAATTAATTTTATTACTACTATTTATAATATACGAGCTCCAGGTATAACTATGGAGCGTATTGGTTTATTTGTTTGATCTATTTTAGTTACAGTATTTTTATTATTGCTTTCTCTCCCTGTATTAGCCGGGGCTATTACTATACTTCTTACTGATCGTAATTTTAACACTTCATTTTTTGATCCTGCTGGTGGAGGTGATCCAATTCTTTATCAACATTTATTTTGATTTTTTGGTCACC
>CHGCM06
-------------GGTATAGTAGGTACTGCTCTTTCACTTTTAATTCGACTTGAATTAGGTACATCTGGTGTTCTTATAGATGATCAATTTTATAATGTAATTGTTACAGCTCACGCTTTTGTTATAATTTTCTTTATAGTTATACCTTTAATAATTGGAGGATTTGGTAATTGAATACTACCATTATTATTAGGAGCGCCAGATATAAGGTTTCCTCGTATAAATAATATAAGATTTTGACTTTTACCTCCTGCTTTTATTTTTCTTATTTCTTCTAGAATAGTTGAAGGAGGAGCTGGTACAGGTTGAACAGTATATCCTCCATTAAGAGGAATTACAGGACATAGTGGTGCCTCAGTTGATTTTGCAATTTTCTCACTGCATTTAGCTGGAATATCTTCAATTTTAGGAGCAATTAATTTTATTACTACTATTTATAATATACGAGCTCCAGGTATAACTATGGAGCGTATTGGTTTATTTGTTTGATCTATTTTAGTTACAGTATTTTTATTATTGCTTTCTCTCCCTGTATTAGCCGGGGCTATTACTATACTTCTTACTGATCGTAATTTTAACACTTCATTTTTTGATCCTGCTGGTGGAGGTGATCCAATTCTTTATCAACATTTATTTTGATTTTTTGGTCACC
>CHGCM07
-------------GGTATAGTAGGTACTGCTCTTTCACTTTTAATTCGACTTGAATTAGGTACATCTGGTGTTCTTATAGATGATCAATTTTATAATGTAATTGTTACAGCTCACGCTTTTGTTATAATTTTCTTTATAGTTATACCTTTAATAATTGGAGGATTTGGTAATTGAATACTACCATTATTATTAGGAGCGCCAGATATAAGGTTTCCTCGTATAAATAATATAAGATTTTGACTTTTACCTCCTGCTTTTATTTTTCTTATTTCTTCTAGAATAGTTGAAGGAGGAGCTGGTACAGGTTGAACAGTATATCCTCCATTAAGAGGAATTACAGGACATAGTGGTGCCTCAGTTGATTTTGCAATTTTCTCACTGCATTTAGCTGGAATATCTTCAATTTTAGGAGCAATTAATTTTATTACTACTATTTATAATATACGAGCTCCAGGTATAACTATGGAGCGTATTGGTTTATTTGTTTGATCTATTTTAGTTACAGTATTTTTATTATTGCTTTCTCTCCCTGTATTAGCCGGGGCTATTACTATACTTCTTACTGATCGTAATTTTAACACTTCATTTTTTGATCCTGCTGGTGGAGGTGATCCAATTCTTTATCAACATTTATTTTGATTTTTTGGTCACC
>CHGCM08
-------------GGTATAGTAGGTACTGCTCTTTCACTTTTAATTCGACTTGAATTAGGTACATCTGGTGTTCTTATAGATGATCAATTTTATAATGTAATTGTTACAGCTCACGCTTTTGTTATAATTTTCTTTATAGTTATACCTTTAATAATTGGAGGATTTGGTAATTGAATACTACCATTATTATTAGGAGCGCCAGATATAAGGTTTCCTCGTATAAATAATATAAGATTTTGACTTTTACCTCCTGCTTTTATTTTTCTTATTTCTTCTAGAATAGTTGAAGGAGGAGCTGGTACAGGTTGAACAGTATATCCTCCATTAAGAGGAATTACAGGACATAGTGGTGCCTCAGTTGATTTTGCAATTTTCTCACTGCATTTAGCTGGAATATCTTCAATTTTAGGAGCAATTAATTTTATTACTACTATTTATAATATACGAGCTCCAGGTATAACTATGGAGCGTATTGGTTTATTTGTTTGATCTATTTTAGTTACAGTATTTTTATTATTGCTTTCTCTCCCTGTATTAGCCGGGGCTATTACTATACTTCTTACTGATCGTAATTTTAACACTTCATTTTTTGATCCTGCTGGTGGAGGTGATCCAATTCTTTATCAACATTTATTTTGATTTTTTGGTCACC
>CHHSC01
------ATGATGTGGTATAGTTGGTACAGCTCTTTCTCTTTTAATTCGTTTAGAGCTAGGAACATCTGGAGTTTTAATAGATGATCAATTTTATAATGTAATTGTTACAGCCCATGCCTTTGTAATAATTTTTTTTATAGTTATACCATTAATAATTGGTGGGTTTGGTAATTGAATAGTTCCATTATTATTAGGGGCACCAGATATAAGGTTTCCCCGTATAAATAATATAAGATTTTGATTACTTCCACCAGCTTTTATTTTTCTTATTTCTTCTAGTATAATTGAAGGGGGAGCAGGAACTGGATGAACTGTATACCCACCTTTAAGGGGAAATGTAGGTCATAGAGGTGCTTCAGTTGATTTTGCTATTTTTTCTTTACATCTGGCTGGGATGTCATCTATTTTAGGCGCTATTAATTTTATTACTACTATTTATAATATACGTGCCCCAGGAATAACTATAGAACGGATTGGTTTATTTGTTTGATCTATTTTAGTTACTGTATTTTTACTTCTTTTATCACTTCCTGTTTTGGCGGGGGCAATTACAATATTACTTACAGATCGTAATTTTAATACATCTTTTTTTGACCCTGCAGGAGGGGGTGACCCTATTTTATATCAACACTTGTTTTGATTTTTTGGTCACC
>CHHSC02
TGCTGTATGGTGTGGTATAGTAGGTACTGCTCTTTCACTTTTAATTCGACTTGAATTAGGTACATCTGGTGTTCTTATAGATGATCAATTTTATAATGTAATTGTTACAGCTCACGCTTTTGTTATAATTTTCTTTATAGTTATACCTTTAATAATTGGAGGATTTGGTAATTGAATACTACCATTATTATTAGGAGCGCCAGATATAAGGTTTCCTCGTATAAATAATATAAGATTTTGACTTTTACCTCCTGCTTTTATTTTTCTTATTTCTTCTAGAATAGTTGAAGGAGGAGCTGGTACAGGTTGAACAGTATATCCTCCATTAAGAGGAATTACAGGACATAGTGGTGCCTCAGTTGATTTTGCAATTTTCTCACTGCATTTAGCTGGAATATCTTCAATTTTAGGAGCAATTAATTTTATTACTACTATTTATAATATACGAGCTCCAGGTATAACTATGGAGCGTATTGGTTTATTTGTTTGATCTATTTTAGTTACAGTATTTTTATTATTGCTTTCTCTCCCTGTATTAGCCGGGGCTATTACTATACTTCTTACTGATCGTAATTTTAACACTTCATTTTTTGATCCTGCTGGTGGAGGTGATCCAAT???????????????????????????????????
>CHHSC03
------ATGGTGTGGTATAGTAGGTACTGCTCTTTCACTTTTAATTCGACTTGAATTAGGTACATCTGGTGTTCTTATAGATGATCAATTTTATAATGTAATTGTTACAGCTCACGCTTTTGTTATAATTTTCTTTATAGTTATACCTTTAATAATTGGAGGATTTGGTAATTGAATACTACCATTATTATTAGGAGCGCCAGATATAAGGTTTCCTCGTATAAATAATATAAGATTTTGACTTTTACCTCCTGCTTTTATTTTTCTTATTTCTTCTAGAATAGTTGAAGGAGGAGCTGGTACAGGTTGAACAGTATATCCTCCATTAAGAGGAATTACAGGACATAGTGGTGCCTCAGTTGATTTTGCAATTTTCTCACTGCATTTAGCTGGAATATCTTCAATTTTAGGAGCAATTAATTTTATTACTACTATTTATAATATACGAGCTCCAGGTATAACTATGGAGCGTATTGGTTTATTTGTTTGATCTATTTTAGTTACAGTATTTTTATTATTGCTTTCTCTCCCTGTATTAGCCGGGGCTATTACTATACTTCTTACTGATCGTAATTTTAACACTTCATTTTTTGATCCTGCTGGTGGAGGTGATCCAATTCTTTATCAACATTTATTTTGATTTTTTGGTCACC
>CHHSC04
TGCTGTATGGTGTGGTATAGTAGGTACTGCTCTTTCACTTTTAATTCGACTTGAATTAGGTACATCTGGTGTTCTTATAGATGATCAATTTTATAATGTAATTGTTACAGCTCACGCTTTTGTTATAATTTTCTTTATAGTTATACCTTTAATAATTGGAGGATTTGGTAATTGAATACTACCATTATTATTAGGAGCGCCAGATATAAGGTTTCCTCGTATAAATAATATAAGATTTTGACTTTTACCTCCTGCTTTTATTTTTCTTATTTCTTCTAGAATAGTTGAAGGAGGAGCTGGTACAGGTTGAACAGTATATCCTCCATTAAGAGGAATTACAGGACATAGTGGTGCCTCAGTTGATTTTGCAATTTTCTCACTGCATTTAGCTGGAATATCTTCAATTTTAGGAGCAATTAATTTTATTACTACTATTTATAATATACGAGCTCCAGGTATAACTATGGAGCGTATTGGTTTATTTGTTTGATCTATTTTAGTTACAGTATTTTTATTATTGCTTTCTCTCCCTGTATTAGCCGGGGCTATTACTATACTTCTTACTGATCGTAATTTTAACACTTCATTTTTTGATCCTGCTGGTGGAGGTGATCCAAT???????????????????????????????????
>CHHSC05
------ATGGTGTGGTATAGTAGGTACTGCTCTTTCACTTTTAATTCGACTTGAATTAGGTACATCTGGTGTTCTTATAGATGATCAATTTTATAATGTAATTGTTACAGCTCACGCTTTTGTTATAATTTTCTTTATAGTTATACCTTTAATAATTGGAGGATTTGGTAATTGAATACTACCATTATTATTAGGAGCGCCAGATATAAGGTTTCCTCGTATAAATAATATAAGATTTTGACTTTTACCTCCTGCTTTTATTTTTCTTATTTCTTCTAGAATAGTTGAAGGAGGAGCTGGTACAGGTTGAACAGTATATCCTCCATTAAGAGGAATTACAGGACATAGTGGTGCCTCAGTTGATTTTGCAATTTTCTCACTGCATTTAGCTGGAATATCTTCAATTTTAGGAGCAATTAATTTTATTACTACTATTTATAATATACGAGCTCCAGGTATAACTATGGAGCGTATTGGTTTATTTGTTTGATCTATTTTAGTTACAGTATTTTTATTATTGCTTTCTCTCCCTGTATTAGCCGGGGCTATTACTATACTTCTTACTGATCGTAATTTTAACACTTCATTTTTTGATCCTGCTGGTGGAGGTGATCCAATTCTTTATCAACATTTATTTTGATTTTTTGGTCACC
>CHHSC06
TGCTGTATGGTGTGGTATAGTAGGTACTGCTCTTTCACTTTTAATTCGACTTGAATTAGGTACATCTGGTGTTCTTATAGATGATCAATTTTATAATGTAATTGTTACAGCTCACGCTTTTGTTATAATTTTCTTTATAGTTATACCTTTAATAATTGGAGGATTTGGTAATTGAATACTACCATTATTATTAGGAGCGCCAGATATAAGGTTTCCTCGTATAAATAATATAAGATTTTGACTTTTACCTCCTGCTTTTATTTTTCTTATTTCTTCTAGAATAGTTGAAGGAGGAGCTGGTACAGGTTGAACAGTATATCCTCCATTAAGAGGAATTACAGGACATAGTGGTGCCTCAGTTGATTTTGCAATTTTCTCACTGCATTTAGCTGGAATATCTTCAATTTTAGGAGCAATTAATTTTATTACTACTATTTATAATATACGAGCTCCAGGTATAACTATGGAGCGTATTGGTTTATTTGTTTGATCTATTTTAGTTACAGTATTTTTATTATTGCTTTCTCTCCCTGTATTAGCCGGGGCTATTACTATACTTCTTACTGATCGTAATTTTAACACTTCATTTTTTGATCCTGCTGGTGGAGGTGATCCAAT???????????????????????????????????
>CHHSC07
------ATGGTGTGGTATAGTAGGTACTGCTCTTTCACTTTTAATTCGACTTGAATTAGGTACATCTGGTGTTCTTATAGATGATCAATTTTATAATGTAATTGTTACAGCTCACGCTTTTGTTATAATTTTCTTTATAGTTATACCTTTAATAATTGGAGGATTTGGTAATTGAATACTACCATTATTATTAGGAGCGCCAGATATAAGGTTTCCTCGTATAAATAATATAAGATTTTGACTTTTACCTCCTGCTTTTATTTTTCTTATTTCTTCTAGAATAGTTGAAGGAGGAGCTGGTACAGGTTGAACAGTATATCCTCCATTAAGAGGAATTACAGGACATAGTGGTGCCTCAGTTGATTTTGCAATTTTCTCACTGCATTTAGCTGGAATATCTTCAATTTTAGGAGCAATTAATTTTATTACTACTATTTATAATATACGAGCTCCAGGTATAACTATGGAGCGTATTGGTTTATTTGTTTGATCTATTTTAGTTACAGTATTTTTATTATTGCTTTCTCTCCCTGTATTAGCCGGGGCTATTACTATACTTCTTACTGATCGTAATTTTAACACTTCATTTTTTGATCCTGCTGGTGGAGGTGATCCAATTCTTTATCAACATTTATTTTGATTTTTTGGTCACC
>CHHSC08
TGCTGTATGGTGTGGTATAGTAGGTACTGCTCTTTCACTTTTAATTCGACTTGAATTAGGTACATCTGGTGTTCTTATAGATGATCAATTTTATAATGTAATTGTTACAGCTCACGCTTTTGTTATAATTTTCTTTATAGTTATACCTTTAATAATTGGAGGATTTGGTAATTGAATACTACCATTATTATTAGGAGCGCCAGATATAAGGTTTCCTCGTATAAATAATATAAGATTTTGACTTTTACCTCCTGCTTTTATTTTTCTTATTTCTTCTAGAATAGTTGAAGGAGGAGCTGGTACAGGTTGAACAGTATATCCTCCATTAAGAGGAATTACAGGACATAGTGGTGCCTCAGTTGATTTTGCAATTTTCTCACTGCATTTAGCTGGAATATCTTCAATTTTAGGAGCAATTAATTTTATTACTACTATTTATAATATACGAGCTCCAGGTATAACTATGGAGCGTATTGGTTTATTTGTTTGATCTATTTTAGTTACAGTATTTTTATTATTGCTTTCTCTCCCTGTATTAGCCGGGGCTATTACTATACTTCTTACTGATCGTAATTTTAACACTTCATTTTTTGATCCTGCTGGTGGAGGTGATCCAAT???????????????????????????????????
>CHHSC09
------ATGGTGTGGTATAGTAGGTACTGCTCTTTCACTTTTAATTCGACTTGAATTAGGTACATCTGGTGTTCTTATAGATGATCAATTTTATAATGTAATTGTTACAGCTCACGCTTTTGTTATAATTTTCTTTATAGTTATACCTTTAATAATTGGAGGATTTGGTAATTGAATACTACCATTATTATTAGGAGCGCCAGATATAAGGTTTCCTCGTATAAATAATATAAGATTTTGACTTTTACCTCCTGCTTTTATTTTTCTTATTTCTTCTAGAATAGTTGAAGGAGGAGCTGGTACAGGTTGAACAGTATATCCTCCATTAAGAGGAATTACAGGACATAGTGGTGCCTCAGTTGATTTTGCAATTTTCTCACTGCATTTAGCTGGAATATCTTCAATTTTAGGAGCAATTAATTTTATTACTACTATTTATAATATACGAGCTCCAGGTATAACTATGGAGCGTATTGGTTTATTTGTTTGATCTATTTTAGTTACAGTATTTTTATTATTGCTTTCTCTCCCTGTATTAGCCGGGGCTATTACTATACTTCTTACTGATCGTAATTTTAACACTTCATTTTTTGATCCTGCTGGTGGAGGTGATCCAATTCTTTATCAACATTTATTTTGATTTTTTGGTCACC
>CHHSC10
TGCTGTATGGTGTGGTATAGTAGGTACTGCTCTTTCACTTTTAATTCGACTTGAATTAGGTACATCTGGTGTTCTTATAGATGATCAATTTTATAATGTAATTGTTACAGCTCACGCTTTTGTTATAATTTTCTTTATAGTTATACCTTTAATAATTGGAGGATTTGGTAATTGAATACTACCATTATTATTAGGAGCGCCAGATATAAGGTTTCCTCGTATAAATAATATAAGATTTTGACTTTTACCTCCTGCTTTTATTTTTCTTATTTCTTCTAGAATAGTTGAAGGAGGAGCTGGTACAGGTTGAACAGTATATCCTCCATTAAGAGGAATTACAGGACATAGTGGTGCCTCAGTTGATTTTGCAATTTTCTCACTGCATTTAGCTGGAATATCTTCAATTTTAGGAGCAATTAATTTTATTACTACTATTTATAATATACGAGCTCCAGGTATAACTATGGAGCGTATTGGTTTATTTGTTTGATCTATTTTAGTTACAGTATTTTTATTATTGCTTTCTCTCCCTGTATTAGCCGGGGCTATTACTATACTTCTTACTGATCGTAATTTTAACACTTCATTTTTTGATCCTGCTGGTGGAGGTGATCCAAT???????????????????????????????????
>CHHSC11
------ATGGTGTGGTATAGTAGGTACTGCTCTTTCACTTTTAATTCGACTTGAATTAGGTACATCTGGTGTTCTTATAGATGATCAATTTTATAATGTAATTGTTACAGCTCACGCTTTTGTTATAATTTTCTTTATAGTTATACCTTTAATAATTGGAGGATTTGGTAATTGAATACTACCATTATTATTAGGAGCGCCAGATATAAGGTTTCCTCGTATAAATAATATAAGATTTTGACTTTTACCTCCTGCTTTTATTTTTCTTATTTCTTCTAGAATAGTTGAAGGAGGAGCTGGTACAGGTTGAACAGTATATCCTCCATTAAGAGGAATTACAGGACATAGTGGTGCCTCAGTTGATTTTGCAATTTTCTCACTGCATTTAGCTGGAATATCTTCAATTTTAGGAGCAATTAATTTTATTACTACTATTTATAATATACGAGCTCCAGGTATAACTATGGAGCGTATTGGTTTATTTGTTTGATCTATTTTAGTTACAGTATTTTTATTATTGCTTTCTCTCCCTGTATTAGCCGGGGCTATTACTATACTTCTTACTGATCGTAATTTTAACACTTCATTTTTTGATCCTGCTGGTGGAGGTGATCCAATTCTTTATCAACATTTATTTTGATTTTTTGGTCACC
>CHHW001
------ATGATGTGGTATAGTTGGTACAGCTCTTTCTCTTTTAATTCGTTTAGAGCTAGGTACATCTGGAGTTTTAATAGATGATCAATTTTACAATGTAATTGTTACAGCACATGCTTTTGTAATAATTTTTTTTATAGTTATACCTTTAATGATTGGGGGTTTTGGTAATTGAATAGTTCCATTATTACTAGGGGCTCCAGATATAAGGTTTCCCCGTATAAATAACATAAGATTTTGGTTACTTCCACCAGCCTTTATTTTTCTTATTTCTTCTAGTATAATTGAAGGGGGTGCAGGCACAGGATGAACTGTATACCCACCTTTAAGGGGAAATGTAGGTCATAGAGGAGCTTCAGTTGATTTTGCTATTTTTTCTTTACATTTGGCAGGGATATCATCTATTTTAGGTGCTATTAATTTTATCACTACAATTTATAATATACGTGCCCCAGGAATAAATATGGAACGTATTGGTTTATTTGTTTGATCTATTTTAGTTACTGTATTTTTACTTCTTTTATCACTTCCTGTTTTGGCAGGGGCAATTACAATATTACTTACAGATCGTAACTTTAATACATCTTTTTTTGATCCAGCAGGAGGGGGCGACCCTATTTTATACCAACACTTATTTTGATTTTTTGGTCACC
>CHHW002
TGGGGTATGATGTGGTATAGTTGGTACAGCTCTTTCTCTTTTAATTCGTTTAGAGCTAGGTACATCTGGAGTTTTAATAGATGATCAATTTTACAATGTAATTGTTACAGCACATGCTTTTGTAATAATTTTTTTTATAGTTATACCTTTAATGATTGGGGGTTTTGGTAATTGAATAGTTCCATTATTACTAGGGGCTCCAGATATAAGGTTTCCCCGTATAAATAACATAAGATTTTGGTTACTTCCACCAGCCTTTATTTTTCTTATTTCTTCTAGTATAATTGAAGGGGGTGCAGGCACAGGATGAACTGTATACCCACCTTTAAGGGGAAATGTAGGTCATAGAGGAGCTTCAGTTGATTTTGCTATTTTTTCTTTACATTTGGCAGGGATATCATCTATTTTAGGTGCTATTAATTTTATCACTACAATTTATAATATACGTGCCCCAGGAATAAATATGGAACGTATTGGTTTATTTGTTTGATCTATTTTAGTTACTGTATTTTTACTTCTTTTATCACTTCCTGTTTTGGCAGGGGCAATTACAATATTACTTACAGATCGTAACTTTAATACATCTTTTTTTGATCCAGCAGGAGGGGGCGACCCTATT??????????????????????????????????
>CHHW003
------ATGATGTGGTATAGTTGGTACAGCTCTTTCTCTTTTAATTCGTTTAGAGCTAGGTACATCTGGAGTTTTAATAGATGATCAATTTTACAATGTAATTGTTACAGCACATGCTTTTGTAATAATTTTTTTTATAGTTATACCTTTAATGATTGGGGGTTTTGGTAATTGAATAGTTCCATTATTACTAGGGGCTCCAGATATAAGGTTTCCCCGTATAAATAACATAAGATTTTGGTTACTTCCACCAGCCTTTATTTTTCTTATTTCTTCTAGTATAATTGAAGGGGGTGCAGGCACAGGATGAACTGTATACCCACCTTTAAGGGGAAATGTAGGTCATAGAGGAGCTTCAGTTGATTTTGCTATTTTTTCTTTACATTTGGCAGGGATATCATCTATTTTAGGTGCTATTAATTTTATCACTACAATTTATAATATACGTGCCCCAGGAATAAATATGGAACGTATTGGTTTATTTGTTTGATCTATTTTAGTTACTGTATTTTTACTTCTTTTATCACTTCCTGTTTTGGCAGGGGCAATTACAATATTACTTACAGATCGTAACTTTAATACATCTTTTTTTGATCCAGCAGGAGGGGGCGACCCTATTTTATACCAACACTTATTTTGATTTTTTGGTCACC
>CHHW004
TGGGGTATGATGTGGTATAGTTGGTACAGCTCTTTCTCTTTTAATTCGTTTAGAGCTAGGTACATCTGGAGTTTTAATAGATGATCAATTTTACAATGTAATTGTTACAGCACATGCTTTTGTAATAATTTTTTTTATAGTTATACCTTTAATGATTGGGGGTTTTGGTAATTGAATAGTTCCATTATTACTAGGGGCTCCAGATATAAGGTTTCCCCGTATAAATAACATAAGATTTTGGTTACTTCCACCAGCCTTTATTTTTCTTATTTCTTCTAGTATAATTGAAGGGGGTGCAGGCACAGGATGAACTGTATACCCACCTTTAAGGGGAAATGTAGGTCATAGAGGAGCTTCAGTTGATTTTGCTATTTTTTCTTTACATTTGGCAGGGATATCATCTATTTTAGGTGCTATTAATTTTATCACTACAATTTATAATATACGTGCCCCAGGAATAAATATGGAACGTATTGGTTTATTTGTTTGATCTATTTTAGTTACTGTATTTTTACTTCTTTTATCACTTCCTGTTTTGGCAGGGGCAATTACAATATTACTTACAGATCGTAACTTTAATACATCTTTTTTTGATCCAGCAGGAGGGGGCGACCCTATT??????????????????????????????????
>CHHW005
------ATGATGTGGTATAGTTGGTACAGCTCTTTCTCTTTTAATTCGTTTAGAGCTAGGTACATCTGGAGTTTTAATAGATGATCAATTTTACAATGTAATTGTTACAGCACATGCTTTTGTAATAATTTTTTTTATAGTTATACCTTTAATGATTGGGGGTTTTGGTAATTGAATAGTTCCATTATTACTAGGGGCTCCAGATATAAGGTTTCCCCGTATAAATAACATAAGATTTTGGTTACTTCCACCAGCCTTTATTTTTCTTATTTCTTCTAGTATAATTGAAGGGGGTGCAGGCACAGGATGAACTGTATACCCACCTTTAAGGGGAAATGTAGGTCATAGAGGAGCTTCAGTTGATTTTGCTATTTTTTCTTTACATTTGGCAGGGATATCATCTATTTTAGGTGCTATTAATTTTATCACTACAATTTATAATATACGTGCCCCAGGAATAAATATGGAACGTATTGGTTTATTTGTTTGATCTATTTTAGTTACTGTATTTTTACTTCTTTTATCACTTCCTGTTTTGGCAGGGGCAATTACAATATTACTTACAGATCGTAACTTTAATACATCTTTTTTTGATCCAGCAGGAGGGGGCGACCCTATTTTATACCAACACTTATTTTGATTTTTTGGTCACC
>CHHW006
TGGGGTATGATGTGGTATAGTTGGTACAGCTCTTTCTCTTTTAATTCGTTTAGAGCTAGGTACATCTGGAGTTTTAATAGATGATCAATTTTACAATGTAATTGTTACAGCACATGCTTTTGTAATAATTTTTTTTATAGTTATACCTTTAATGATTGGGGGTTTTGGTAATTGAATAGTTCCATTATTACTAGGGGCTCCAGATATAAGGTTTCCCCGTATAAATAACATAAGATTTTGGTTACTTCCACCAGCCTTTATTTTTCTTATTTCTTCTAGTATAATTGAAGGGGGTGCAGGCACAGGATGAACTGTATACCCACCTTTAAGGGGAAATGTAGGTCATAGAGGAGCTTCAGTTGATTTTGCTATTTTTTCTTTACATTTGGCAGGGATATCATCTATTTTAGGTGCTATTAATTTTATCACTACAATTTATAATATACGTGCCCCAGGAATAAATATGGAACGTATTGGTTTATTTGTTTGATCTATTTTAGTTACTGTATTTTTACTTCTTTTATCACTTCCTGTTTTGGCAGGGGCAATTACAAAATTACTTACAGATCGTAACTTTAATACATCTTTTTTTGATCCAGCAGGAGGGGGCGACCCTATT??????????????????????????????????
>CHHW007
------ATGATGTGGTATAGTTGGTACAGCTCTTTCTCTTTTAATTCGTTTAGAGCTAGGTACATCTGGAGTTTTAATAGATGATCAATTTTACAATGTAATTGTTACAGCACATGCTTTTGTAATAATTTTTTTTATAGTTATACCTTTAATGATTGGGGGTTTTGGTAATTGAATAGTTCCATTATTACTAGGGGCTCCAGATATAAGGTTTCCCCGTATAAATAACATAAGATTTTGGTTACTTCCACCAGCCTTTATTTTTCTTATTTCTTCTAGTATAATTGAAGGGGGTGCAGGCACAGGATGAACTGTATACCCACCTTTAAGGGGAAATGTAGGTCATAGAGGAGCTTCAGTTGATTTTGCTATTTTTTCTTTACATTTGGCAGGGATATCATCTATTTTAGGTGCTATTAATTTTATCACTACAATTTATAATATACGTGCCCCAGGAATAAATATGGAACGTATTGGTTTATTTGTTTGATCTATTTTAGTTACTGTATTTTTACTTCTTTTATCACTTCCTGTTTTGGCAGGGGCAATTACAATATTACTTACAGATCGTAACTTTAATACATCTTTTTTTGATCCAGCAGGAGGGGGCGACCCTATTTTATACCAACACTTATTTTGATTTTTTGGTCACC
>CHHW008
TGGGGTATGATGTGGTATAGTTGGTACAGCTCTTTCTCTTTTAATTCGTTTAGAGCTAGGTACATCTGGAGTTTTAATAGATGATCAATTTTACAATGTAATTGTTACAGCACATGCTTTTGTAATAATTTTTTTTATAGTTATACCTTTAATGATTGGGGGTTTTGGTAATTGAATAGTTCCATTATTACTAGGGGCTCCAGATATAAGGTTTCCCCGTATAAATAACATAAGATTTTGGTTACTTCCACCAGCCTTTATTTTTCTTATTTCTTCTAGTATAATTGAAGGGGGTGCAGGCACAGGATGAACTGTATACCCACCTTTAAGGGGAAATGTAGGTCATAGAGGAGCTTCAGTTGATTTTGCTATTTTTTCTTTACATTTGGCAGGGATATCATCTATTTTAGGTGCTATTAATTTTATCACTACAATTTATAATATACGTGCCCCAGGAATAAATATGGAACGTATTGGTTTATTTGTTTGATCTATTTTAGTTACTGTATTTTTACTTCTTTTATCACTTCCTGTTTTGGCAGGGGCAATTACAATATTACTTACAGATCGTAACTTTAATACATCTTTTTTTGATCCAGCAGGAGGGGGCGAC????????????????????????????????????????
>CHHW009
------ATGATGTGGTATAGTTGGTACAGCTCTTTCTCTTTTAATTCGTTTAGAGCTAGGTACATCTGGAGTTTTAATAGATGATCAATTTTACAATGTAATTGTTACAGCACATGCTTTTGTAATAATTTTTTTTATAGTTATACCTTTAATGATTGGGGGTTTTGGTAATTGAATAGTTCCATTATTACTAGGGGCTCCAGATATAAGGTTTCCCCGTATAAATAACATAAGATTTTGGTTACTTCCACCAGCCTTTATTTTTCTTATTTCTTCTAGTATAATTGAAGGGGGTGCAGGCACAGGATGAACTGTATACCCACCTTTAAGGGGAAATGTAGGTCATAGAGGAGCTTCAGTTGATTTTGCTATTTTTTCTTTACATTTGGCAGGGATATCATCTATTTTAGGTGCTATTAATTTTATCACTACAATTTATAATATACGTGCCCCAGGAATAAATATGGAACGTATTGGTTTATTTGTTTGATCTATTTTAGTTACTGTATTTTTACTTCTTTTATCACTTCCTGTTTTGGCAGGGGCAATTACAATATTACTTACAGATCGTAACTTTAATACATCTTTTTTTGATCCAGCAGGAGGGGGCGACCCTATTTTATACCAACACTTATTTTGATTTTTTGGTCACC
>CHHW010
TGGGGTATGATGTGGTATAGTTGGTACAGCTCTTTCTCTTTTAATTCGTTTAGAGCTAGGTACATCTGGAGTTTTAATAGATGATCAATTTTACAATGTAATTGTTACAGCACATGCTTTTGTAATAATTTTTTTTATAGTTATACCTTTAATGATTGGGGGTTTTGGTAATTGAATAGTTCCATTATTACTAGGGGCTCCAGATATAAGGTTTCCCCGTATAAATAACATAAGATTTTGGTTACTTCCACCAGCCTTTATTTTTCTTATTTCTTCTAGTATAATTGAAGGGGGTGCAGGCACAGGATGAACTGTATACCCACCTTTAAGGGGAAATGTAGGTCATAGAGGAGCTTCAGTTGATTTTGCTATTTTTTCTTTACATTTGGCAGGGATATCATCTATTTTAGGTGCTATTAATTTTATCACTACAATTTATAATATACGTGCCCCAGGAATAAATATGGAACGTATTGGTTTATTTGTTTGATCTATTTTAGTTACTGTATTTTTACTTCTTTTATCACTTCCTGTTTTGGCAGGGGCAATTACAATATTACTTACAGATCGTAACTTTAATACATCTTTTTTTGATCCAGCAGGAGGGGGCGACCCTATT??????????????????????????????????
>CHHW011
------ATGATGTGGTATAGTTGGTACAGCTCTTTCTCTTTTAATTCGTTTAGAGCTAGGTACATCTGGAGTTTTAATAGATGATCAATTTTACAATGTAATTGTTACAGCACATGCTTTTGTAATAATTTTTTTTATAGTTATACCTTTAATGATTGGGGGTTTTGGTAATTGAATAGTTCCATTATTACTAGGGGCTCCAGATATAAGGTTTCCCCGTATAAATAACATAAGATTTTGGTTACTTCCACCAGCCTTTATTTTTCTTATTTCTTCTAGTATAATTGAAGGGGGTGCAGGCACAGGATGAACTGTATACCCACCTTTAAGGGGAAATGTAGGTCATAGAGGAGCTTCAGTTGATTTTGCTATTTTTTCTTTACATTTGGCAGGGATATCATCTATTTTAGGTGCTATTAATTTTATCACTACAATTTATAATATACGTGCCCCAGGAATAAATATGGAACGTATTGGTTTATTTGTTTGATCTATTTTAGTTACTGTATTTTTACTTCTTTTATCACTTCCTGTTTTGGCAGGGGCAATTACAATATTACTTACAGATCGTAACTTTAATACATCTTTTTTTGATCCAGCAGGAGGGGGCGACCCTATTTTATACCAACACTTATTTTGATTTTTTGGTCACC
>CHHW012
TGGGGTATGATGTGGTATAGTTGGTACAGCTCTTTCTCTTTTAATTCGTTTAGAGCTAGGTACATCTGGAGTTTTAATAGATGATCAATTTTACAATGTAATTGTTACAGCACATGCTTTTGTAATAATTTTTTTTATAGTTATACCTTTAATGATTGGGGGTTTTGGTAATTGAATAGTTCCATTATTACTAGGGGCTCCAGATATAAGGTTTCCCCGTATAAATAACATAAGATTTTGGTTACTTCCACCAGCCTTTATTTTTCTTATTTCTTCTAGTATAATTGAAGGGGGTGCAGGCACAGGATGAACTGTATACCCACCTTTAAGGGGAAATGTAGGTCATAGAGGAGCTTCAGTTGATTTTGCTATTTTTTCTTTACATTTGGCAGGGATATCATCTATTTTAGGTGCTATTAATTTTATCACTACAATTTATAATATACGTGCCCCAGGAATAAATATGGAACGTATTGGTTTATTTGTTTGATCTATTTTAGTTACTGTATTTTTACTTCTTTTATCACTTCCTGTTTTGGCAGGGGCAATTACAATATTACTTACAGATCGTAACTTTAATACATCTTTTTTTGATCCAGCAGGAGGGGGCGACCCTATT??????????????????????????????????
>CHHW101
--GAGTATGATGTGGTATAGTTGGTACAGCTCTTTCTCTTTTAATTCGTTTAGAGCTAGGTACATCTGGAGTTTTAATAGATGATCAATTTTACAATGTAATTGTTACAGCACATGCTTTTGTAATAATTTTTTTTATAGTTATACCTTTAATGATTGGGGGTTTTGGTAATTGAATAGTTCCATTATTACTAGGGGCTCCAGATATAAGGTTTCCCCGTATAAATAACATAAGATTTTGGTTACTTCCACCAGCCTTTATTTTTCTTATTTCTTCTAGTATAATTGAAGGGGGTGCAGGCACAGGATGAACTGTATACCCACCTTTAAGGGGAAATGTAGGTCATAGAGGAGCTTCAGTTGATTTTGCTATTTTTTCTTTACATTTGGCAGGGATATCATCTATTTTAGGTGCTATTAATTTTATCACTACAATTTATAATATACGTGCCCCAGGAATAAATATGGAACGTATTGGTTTATTTGTTTGATCTATTTTAGTTACTGTATTTTTACTTCTTTTATCACTTCCTGTTTTGGCAGGGGCAATTACAATATTACTTACAGATCGTAACTTTAATACATCTTTTTTTGATCCAGCAGGAGGGGGCGACCCTATTTTATACCAACACTTATTTTGATTTTTTGGTCACC
>CHHW102
TGGGGTATGATGTGGTATAGTTGGTACAGCTCTTTCTCTTTTAATTCGTTTAGAGCTAGGTACATCTGGAGTTTTAATAGATGATCAATTTTACAATGTAATTGTTACAGCACATGCTTTTGTAATAATTTTTTTTATAGTTATACCTTTAATGATTGGGGGTTTTGGTAATTGAATAGTTCCATTATTACTAGGGGCTCCAGATATAAGGTTTCCCCGTATAAATAACATAAGATTTTGGTTACTTCCACCAGCCTTTATTTTTCTTATTTCTTCTAGTATAATTGAAGGGGGTGCAGGCACAGGATGAACTGTATACCCACCTTTAAGGGGAAATGTAGGTCATAGAGGAGCTTCAGTTGATTTTGCTATTTTTTCTTTACATTTGGCAGGGATATCATCTATTTTAGGTGCTATTAATTTTATCACTACAATTTATAATATACGTGCCCCAGGAATAAATATGGAACGTATTGGTTTATTTGTTTGATCTATTTTAGTTACTGTATTTTTACTTCTTTTATCACTTCCTGTTTTGGCAGGGGCAATTACAATATTACTTACAGATCGTAACTTTAATACATCTTTTTTTGATCCAGCAGGAGGGGGCGACCCTATTT?????????????????????????????????
>CHHW103
--GAGTATGATGTGGTATAGTTGGTACAGCTCTTTCTCTTTTAATTCGTTTAGAGCTAGGTACATCTGGAGTTTTAATAGATGATCAATTTTACAATGTAATTGTTACAGCACATGCTTTTGTAATAATTTTTTTTATAGTTATACCTTTAATGATTGGGGGTTTTGGTAATTGAATAGTTCCATTATTACTAGGGGCTCCAGATATAAGGTTTCCCCGTATAAATAACATAAGATTTTGGTTACTTCCACCAGCCTTTATTTTTCTTATTTCTTCTAGTATAATTGAAGGGGGTGCAGGCACAGGATGAACTGTATACCCACCTTTAAGGGGAAATGTAGGTCATAGAGGAGCTTCAGTTGATTTTGCTATTTTTTCTTTACATTTGGCAGGGATATCATCTATTTTAGGTGCTATTAATTTTATCACTACAATTTATAATATACGTGCCCCAGGAATAAATATGGAACGTATTGGTTTATTTGTTTGATCTATTTTAGTTACTGTATTTTTACTTCTTTTATCACTTCCTGTTTTGGCAGGGGCAATTACAATATTACTTACAGATCGTAACTTTAATACATCTTTTTTTGATCCAGCAGGAGGGGGCGACCCTATTTTATACCAACACTTATTTTGATTTTTTGGTCACC
>CHHW104
TGGGGTATGATGTGGTATAGTTGGTACAGCTCTTTCTCTTTTAATTGGTTTAGAGCTAGGTACATCTGGAGTTTTAATAGATGATCAATTTTACAATGTAATTGTTACAGCACATGCTTTTGTAATAATTTTTTTTATAGTTATACCTTTAATGATTGGGGGTTTTGGTAATTGAATAGTTCCATTATTACTAGGGGCTCCAGATATAAGGTTTCCCCGTATAAATAACATAAGATTTTGGTTACTTCCACCAGCCTTTATTTTTCTTATTTCTTCTAGTATAATTGAAGGGGGTGCAGGCACAGGATGAACTGTATACCCACCTTTAAGGGGAAATGTAGGTCATAGAGGAGCTTCAGTTGATTTTGCTATTTTTTCTTTACATTTGGCAGGGATATCATCTATTTTAGGTGCTATTAATTTTATCACTACAATTTATAATATACGTGCCCCAGGAATAAATATGGAACGTATTGGTTTATTTGTTTGATCTATTTTAGTTACTGTATTTTTACTTCTTTTATCACTTCCTGTTTTGGCAGGGGCAATTACAATATTACTTACAGATCGTAACTTTAATACATCTTTTTTTGATCCAGCAGGAGGGGGCGACCCT?????????????????????????????????????
>CHHW105
--GAGTATGATGTGGTATAGTTGGTACAGCTCTTTCTCTTTTAATTCGTTTAGAGCTAGGTACATCTGGAGTTTTAATAGATGATCAATTTTACAATGTAATTGTTACAGCACATGCTTTTGTAATAATTTTTTTTATAGTTATACCTTTAATGATTGGGGGTTTTGGTAATTGAATAGTTCCATTATTACTAGGGGCTCCAGATATAAGGTTTCCCCGTATAAATAACATAAGATTTTGGTTACTTCCACCAGCCTTTATTTTTCTTATTTCTTCTAGTATAATTGAAGGGGGTGCAGGCACAGGATGAACTGTATACCCACCTTTAAGGGGAAATGTAGGTCATAGAGGAGCTTCAGTTGATTTTGCTATTTTTTCTTTACATTTGGCAGGGATATCATCTATTTTAGGTGCTATTAATTTTATCACTACAATTTATAATATACGTGCCCCAGGAATAAATATGGAACGTATTGGTTTATTTGTTTGATCTATTTTAGTTACTGTATTTTTACTTCTTTTATCACTTCCTGTTTTGGCAGGGGCAATTACAATATTACTTACAGATCGTAACTTTAATACATCTTTTTTTGATCCAGCAGGAGGGGGCGACCCTATTTTATACCAACACTTATTTTGATTTTTTGGTCACC
>CHHW106
TGGGGTATGATGTGGTATAGTTGGTACAGCTCTTTCTCTTTTAATTCGTTTAGAGCTAGGTACATCTGGAGTTTTAATAGATGATCAATTTTACAATGTAATTGTTACAGCACATGCTTTTGTAATAATTTTTTTTATAGTTATACCTTTAATGATTGGGGGTTTTGGTAATTGAATAGTTCCATTATTACTAGGGGCTCCAGATATAAGGTTTCCCCGTATAAATAACATAAGATTTTGGTTACTTCCACCAGCCTTTATTTTTCTTATTTCTTCTAGTATAATTGAAGGGGGTGCAGGCACAGGATGAACTGTATACCCACCTTTAAGGGGAAATGTAGGTCATAGAGGAGCTTCAGTTGATTTTGCTATTTTTTCTTTACATTTGGCAGGGATATCATCTATTTTAGGTGCTATTAATTTTATCACTACAATTTATAATATACGTGCCCCAGGAATAAATATGGAACGTATTGGTTTATTTGTTTGATCTATTTTAGTTACTGTATTTTTACTTCTTTTATCACTTCCTGTTTTGGCAGGGGCAATTACAATATTACTTACAGATCGTAACTTTAATACATCTTTTTTTGATCCAGCAGGAGGGGGCGACCCTATT??????????????????????????????????
>CHHW107
--GAGTATGATGTGGTATAGTTGGTACAGCTCTTTCTCTTTTAATTCGTTTAGAGCTAGGTACATCTGGAGTTTTAATAGATGATCAATTTTACAATGTAATTGTTACAGCACATGCTTTTGTAATAATTTTTTTTATAGTTATACCTTTAATGATTGGGGGTTTTGGTAATTGAATAGTTCCATTATTACTAGGGGCTCCAGATATAAGGTTTCCCCGTATAAATAACATAAGATTTTGGTTACTTCCACCAGCCTTTATTTTTCTTATTTCTTCTAGTATAATTGAAGGGGGTGCAGGCACAGGATGAACTGTATACCCACCTTTAAGGGGAAATGTAGGTCATAGAGGAGCTTCAGTTGATTTTGCTATTTTTTCTTTACATTTGGCAGGGATATCATCTATTTTAGGTGCTATTAATTTTATCACTACAATTTATAATATACGTGCCCCAGGAATAAATATGGAACGTATTGGTTTATTTGTTTGATCTATTTTAGTTACTGTATTTTTACTTCTTTTATCACTTCCTGTTTTGGCAGGGGCAATTACAATATTACTTACAGATCGTAACTTTAATACATCTTTTTTTGATCCAGCAGGAGGGGGCGACCCTATTTTATACCAACACTTATTTTGATTTTTTGGTCACC
>CHHW108
TGGGGTATGATGTGGTATAGTTGGTACAGCTCTTTCTCTTTTAATTCGTTTAGAGCTAGGTACATCTGGAGTTTTAATAGATGATCAATTTTACAATGTAATTGTTACAGCACATGCTTTTGTAATAATTTTTTTTATAGTTATACCTTTAATGATTGGGGGTTTTGGTAATTGAATAGTTCCATTATTACTAGGGGCTCCAGATATAAGGTTTCCCCGTATAAATAACATAAGATTTTGGTTACTTCCACCAGCCTTTATTTTTCTTATTTCTTCTAGTATAATTGAAGGGGGTGCAGGCACAGGATGAACTGTATACCCACCTTTAAGGGGAAATGTAGGTCATAGAGGAGCTTCAGTTGATTTTGCTATTTTTTCTTTACATTTGGCAGGGATATCATCTATTTTAGGTGCTATTAATTTTATCACTACAATTTATAATATACGTGCCCCAGGAATAAATATGGAACGTATTGGTTTATTTGTTTGATCTATTTTAGTTACTGTATTTTTACTTCTTTTATCACTTCCTGTTTTGGCAGGGGCAATTACAATATTACTTACAGATCGTAACTTTAATACATCTTTTTTTGATCCAGCAGGAGGGGGCGACCCTAT???????????????????????????????????
>CHHW201
--GAGTATGATGTGGTATAGTTGGTACAGCTCTTTCTCTTTTAATTCGTTTAGAGCTAGGTACATCTGGAGTTTTAATAGATGATCAATTTTACAATGTAATTGTTACAGCACATGCTTTTGTAATAATTTTTTTTATAGTTATACCTTTAATGATTGGGGGTTTTGGTAATTGAATAGTTCCATTATTACTAGGGGCTCCAGATATAAGGTTTCCCCGTATAAATAACATAAGATTTTGGTTACTTCCACCAGCCTTTATTTTTCTTATTTCTTCTAGTATAATTGAAGGGGGTGCAGGCACAGGATGAACTGTATACCCACCTTTAAGGGGAAATGTAGGTCATAGAGGAGCTTCAGTTGATTTTGCTATTTTTTCTTTACATTTGGCAGGGATATCATCTATTTTAGGTGCTATTAATTTTATCACTACAATTTATAATATACGTGCCCCAGGAATAAATATGGAACGTATTGGTTTATTTGTTTGATCTATTTTAGTTACTGTATTTTTACTTCTTTTATCACTTCCTGTTTTGGCAGGGGCAATTACAATATTACTTACAGATCGTAACTTTAATACATCTTTTTTTGATCCAGCAGGAGGGGGCGACCCTATTTTATACCAACACTTATTTTGATTTTTTGGTCACC
>CHHW202
TGGGGTATGATGTGGTATAGTTGGTACAGCTCTTTCTCTTTTAATTCGTTTAGAGCTAGGTACATCTGGAGTTTTAATAGATGATCAATTTTACAATGTAATTGTTACAGCACATGCTTTTGTAATAATTTTTTTTATAGTTATACCTTTAATGATTGGGGGTTTTGGTAATTGAATAGTTCCATTATTACTAGGGGCTCCAGATATAAGGTTTCCCCGTATAAATAACATAAGATTTTGGTTACTTCCACCAGCCTTTATTTTTCTTATTTCTTCTAGTATAATTGAAGGGGGTGCAGGCACAGGATGAACTGTATACCCACCTTTAAGGGGAAATGTAGGTCATAGAGGAGCTTCAGTTGATTTTGCTATTTTTTCTTTACATTTGGCAGGGATATCATCTATTTTAGGTGCTATTAATTTTATCACTACAATTTATAATATACGTGCCCCAGGAATAAATATGGAACGTATTGGTTTATTTGTTTGATCTATTTTAGTTACTGTATTTTTACTTCTTTTATCACTTCCTGTTTTGGCAGGGGCAATTACAATATTACTTACAGATCGTAACTTTAATACATCTTTTTTTGATCCAGCAGGAGGGGGCGACCCTAT???????????????????????????????????
>CHHW203
--GAGTATGATGTGGTATAGTTGGTACAGCTCTTTCTCTTTTAATTCGTTTAGAGCTAGGTACATCTGGAGTTTTAATAGATGATCAATTTTACAATGTAATTGTTACAGCACATGCTTTTGTAATAATTTTTTTTATAGTTATACCTTTAATGATTGGGGGTTTTGGTAATTGAATAGTTCCATTATTACTAGGGGCTCCAGATATAAGGTTTCCCCGTATAAATAACATAAGATTTTGGTTACTTCCACCAGCCTTTATTTTTCTTATTTCTTCTAGTATAATTGAAGGGGGTGCAGGCACAGGATGAACTGTATACCCACCTTTAAGGGGAAATGTAGGTCATAGAGGAGCTTCAGTTGATTTTGCTATTTTTTCTTTACATTTGGCAGGGATATCATCTATTTTAGGTGCTATTAATTTTATCACTACAATTTATAATATACGTGCCCCAGGAATAAATATGGAACGTATTGGTTTATTTGTTTGATCTATTTTAGTTACTGTATTTTTACTTCTTTTATCACTTCCTGTTTTGGCAGGGGCAATTACAATATTACTTACAGATCGTAACTTTAATACATCTTTTTTTGATCCAGCAGGAGGGGGCGACCCTATTTTATACCAACACTTATTTTGATTTTTTGGTCACC
>CHHW204
TGGTGTATGATGTGGTATAGTTGGTACAGCTCTTTCTCTTTTAATTCGTTTAGAGCTAGGAACATCTGGAGTTTTAATAGATGATCAATTTTATAATGTAATTGTTACAGCCCATGCCTTTGTAATAATTTTTTTTATAGTTATACCATTAATAATTGGTGGGTTTGGTAATTGAATAGTTCCATTATTATTAGGGGCACCAGATATAAGGTTTCCCCGTATAAATAATATAAGATTTTGATTACTTCCACCAGCTTTTATTTTTCTTATTTCTTCTAGTATAATTGAAGGGGGAGCAGGAACTGGATGAACTGTATACCCACCTTTAAGGGGAAATGTAGGTCATAGAGGTGCTTCAGTTGATTTTGCTATTTTTTCTTTACATCTGGCTGGGATGTCATCTATTTTAGGCGCTATTAATTTTATTACTACTATTTATAATATACGTGCCCCAGGAATAACTATAGAACGGATTGGTTTATTTGTTTGATCTATTTTAGTTACTGTATTTTTACTTCTTTTATCACTTCCTGTTTTGGCGGGGGCAATTACAATATTACTTACAGATCGTAATTTTAATACATCTTTTTTTGACCCTGCAGGAGGGGGTGACCCTATTT?????????????????????????????????
>CHHW205
--GAGTATGATGTGGTATAGTTGGTACAGCTCTTTCTCTTTTAATTCGTTTAGAGCTAGGAACATCTGGAGTTTTAATAGATGATCAATTTTATAATGTAATTGTTACAGCCCATGCCTTTGTAATAATTTTTTTTATAGTTATACCATTAATAATTGGTGGGTTTGGTAATTGAATAGTTCCATTATTATTAGGGGCACCAGATATAAGGTTTCCCCGTATAAATAATATAAGATTTTGATTACTTCCACCAGCTTTTATTTTTCTTATTTCTTCTAGTATAATTGAAGGGGGAGCAGGAACTGGATGAACTGTATACCCACCTTTAAGGGGAAATGTAGGTCATAGAGGTGCTTCAGTTGATTTTGCTATTTTTTCTTTACATCTGGCTGGGATGTCATCTATTTTAGGCGCTATTAATTTTATTACTACTATTTATAATATACGTGCCCCAGGAATAACTATAGAACGGATTGGTTTATTTGTTTGATCTATTTTAGTTACTGTATTTTTACTTCTTTTATCACTTCCTGTTTTGGCGGGGGCAATTACAATATTACTTACAGATCGTAATTTTAATACATCTTTTTTTGACCCTGCAGGAGGGGGTGACCCTATTTTATATCAACACTTGTTTTGATTTTTTGGTCACC
>CHHW206
TGGGGTATGATGTGGTATAGTTGGTACAGCTCTTTCTCTTTTAATTCGTTTAGAGCTAGGTACATCTGGAGTTTTAATAGATGATCAATTTTACAATGTAATTGTTACAGCACATGCTTTTGTAATAATTTTTTTTATAGTTATACCTTTAATGATTGGGGGTTTTGGTAATTGAATAGTTCCATTATTACTAGGGGCTCCAGATATAAGGTTTCCCCGTATAAATAACATAAGATTTTGGTTACTTCCACCAGCCTTTATTTTTCTTATTTCTTCTAGTATAATTGAAGGGGGTGCAGGCACAGGATGAACTGTATACCCACCTTTAAGGGGAAATGTAGGTCATAGAGGAGCTTCAGTTGATTTTGCTATTTTTTCTTTACATTTGGCAGGGATATCATCTATTTTAGGTGCTATTAATTTTATCACTACAATTTATAATATACGTGCCCCAGGAATAAATATGGAACGTATTGGTTTATTTGTTTGATCTATTTTAGTTACTGTATTTTTACTTCTTTTATCACTTCCTGTTTTGGCAGGGGCAATTCCAATATTACTTACAGATCGTAACTTTAATACATCTTTTTTTGATCCAGCAGGAGGGGGTGACCCTAT???????????????????????????????????
>CHHW207
--GAGTATGATGTGGTATAGTTGGTACAGCTCTTTCTCTTTTAATTCGTTTAGAGCTAGGTACATCTGGAGTTTTAATAGATGATCAATTTTACAATGTAATTGTTACAGCACATGCTTTTGTAATAATTTTTTTTATAGTTATACCTTTAATGATTGGGGGTTTTGGTAATTGAATAGTTCCATTATTACTAGGGGCTCCAGATATAAGGTTTCCCCGTATAAATAACATAAGATTTTGGTTACTTCCACCAGCCTTTATTTTTCTTATTTCTTCTACTATAATTGAAGGGGGTGCAGGCACAGGATGAACTGTATACCCACCTTTAAGGGGAAATGAAGGTCATAGAGGAGCTTCAGTTGATTTTGCTATTTTTTCTTTACATTTGGCAGGGATATCATCTATTTTAGGTGCTATTAATTTTATCACTACAATTTATAATATACGTGCCCCAGGAATAAATATGGAACGTATTGGTTTATTTGTTTGATCTATTTTAGTTACTGTATTTTTACTTCTTTTATCACTTCCTGTTTTGGCAGGGGCAATTACAATATTACTTACAGATCGTAACTTTAATACATCTTTTTTTGATCCAGCAGGAGGGGGCGACCCTATTTTATATCAACACTTGTTTTGATTTTTTGGTCACC
>CHHW208
TGGTGTATGATGTGGTATAGTTGGTACAGCTCTTTCTCTTTTAATTCGTTTAGAGCTAGGAACATCTGGAGTTTTAATAGATGATCAATTTTATAATGTAATTGTTACAGCCCATGCCTTTGTAATAATTTTTTTTATAGTTATACCATTAATAATTGGTGGGTTTGGTAATTGAATAGTTCCATTATTATTAGGGGCACCAGATATAAGGTTTCCCCGTATAAATAATATAAGATTTTGATTACTTCCACCAGCTTTTATTTTTCTTATTTCTTCTAGTATAATTGAAGGGGGAGCAGGAACTGGATGAACTGTATACCCACCTTTAAGGGGAAATGTAGGTCATAGAGGTGCTTCAGTTGATTTTGCTATTTTTTCTTTACATCTGGCTGGGATGTCATCTATTTTAGGCGCTATTAATTTTATTACTACTATTTATAATATACGTGCCCCAGGAATAACTATAGCACGGATTGGTTTATTTCTTTGATCTATTTTAGTTACTGTATTTTTACTTCTTTTATCACTTCCTGTTTTGGCGGGGGCAATTACAATATTACTTACAGATCGTAATTTTAATACATCTTTTTTTGACCCTGCAGGAGGGGGTGACCCGATTT?????????????????????????????????
>CHHW302
TGGTGTATGATGTGGTATAGTTGGTACAGCTCTTTCTCTTTTAATTCGTTTAGAGCTAGGAACATCTGGAGTTTTAATAGATGATCAATTTTATAATGTAATTGTTACAGCCCATGCCTTTGTAATAATTTTTTTTATAGTTATACCATTAATAATTGGTGGGTTTGGTAATTGAATAGTTCCATTATTATTAGGGGCACCAGATATAAGGTTTCCCCGTATAAATAATATAAGATTTTGATTACTTCCACCAGCTTTTATTTTTCTTATTTCTTCTAGTATAATTGAAGGGGGAGCAGGAACTGGATGAACTGTATACCCACCTTTAAGGGGAAATGTAGGTCATAGAGGTGCTTCAGTTGATTTTGCTATTTTTTCTTTACATCTGGCTGGGATGTCATCTATTTTAGGCGCTATTAATTTTATTACTACTATTTATAATATACGTGCCCCAGGAATAACTATAGAACGGATTGGTTTATTTGTTTGATCTATATTAGTTACTGTATTTTTACTTCTTTTATCACTTCCTGTTTTGGCGGGGGCAATTACAATATTACTTACAGATCGTAATTTTAATACATCTTTTTTTGACCCTGCAGGAGGGGGTGACCCTATTT?????????????????????????????????
>CHHW303
--GAGTATGATGTGGTATAGTTGGTACAGCTCTTTCTCTTTTAATTCGTTTAGAGCTAGGAACATCTGGAGTTTTAATAGATGATCAATTTTATAATGTAATTGTTACAGCCCATGCCTTTGTAATAATTTTTTTTATAGTTATACCATTAATAATTGGTGGGTTTGGTAATTGAATAGTTCCATTATTATTAGGGGCACCAGATATAAGGTTTCCCCGTATAAATAATATAAGATTTTGATTACTTCCACCAGCTTTTATTTTTCTTATTTCTTCTAGTATAATTGAAGGGGGAGCAGGAACTGGATGAACTGTATACCCACCTTTAAGGGGAAATGTAGGTCATAGAGGTGCTTCAGTTGATTTTGCTATTTTTTCTTTACATCTGGCTGGGATGTCATCTATTTTAGGCGCTATTAATTTTATTACTACTATTTATAATATACGTGCCCCAGGAATAACTATAGAACGGATTGGTTTATTTGTTTGATCTATTTTAGTTACTGTATTTTTACTTCTTTTATCACTTCCTGTTTTGGCGGGGGCAATTACAATATTACTTACAGATCGTAATTTTAATACATCTTTTTTTGACCCTGCAGGAGGGGGTGACCCTATTTTATATCAACACTTGTTTTGATTTTTTGGTCACC
>CHHW304
TGGTGTATGATGTGGTATAGTTGGTACAGCTCTTTCTCTTTTAATTCGTTTAGAGCTAGGAACATCTGGAGTTTTAATAGATGATCAATTTTATAATGTAATTGTTACAGCCCATGCCTTTGTAATAATTTTTTTTATAGTTATACCATTAATAATTGGTGGGTTTGGTAATTGAATAGTTCCATTATTATTAGGGGCACCAGATATAAGGTTTCCCCGTATAAATAATATAAGATTTTGATTACTTCCACCAGCTTTTATTTTTCTTATTTCTTCTAGTATAATTGAAGGGGGAGCAGGAACTGGATGAACTGTATACCCACCTTTAAGGGGAAATGTAGGTCATAGAGGTGCTTCAGTTGATTTTGCTATTTTTTCTTTACATCTGGCTGGGATGTCATCTATTTTAGGCGCTATTAATTTTATTACTACTATTTATAATATACGTGCCCCAGGAATAACTATAGAACGGATTGGTTTATTTGTTTGATCTATTTTAGTTACTGTATTTTTACTTCTTTTATCACTTCCTGTTTTGGCGGGGGCAATTACAATATTACTTACAGATCGTAATTTTAATACATCTTTTTTTGACCCTGCAGGAGGGGGTGACCCTATTT?????????????????????????????????
>CHHW305
--GAGTATGATGTGGTATAGTTGGTACAGCTCTTTCTCTTTTAATTCGTTTAGAGCTAGGAACATCTGGAGTTTTAATAGATGATCAATTTTATAATGTAATTGTTACAGCCCATGCCTTTGTAATAATTTTTTTTATAGTTATACCATTAATAATTGGTGGGTTTGGTAATTGAATAGTTCCATTATTATTAGGGGCACCAGATATAAGGTTTCCCCGTATAAATAATATAAGATTTTGATTACTTCCACCAGCTTTTATTTTTCTTATTTCTTCTAGTATAATTGAAGGGGGAGCAGGAACTGGATGAACTGTATACCCACCTTTAAGGGGAAATGTAGGTCATAGAGGTGCTTCAGTTGATTTTGCTATTTTTTCTTTACATCTGGCTGGGATGTCATCTATTTTAGGCGCTATTAATTTTATTACTACTATTTATAATATACGTGCCCCAGGAATAACTATAGAACGGATTGGTTTATTTGTTTGATCTATTTTAGTTACTGTATTTTTACTTCTTTTATCACTTCCTGTTTTGGCGGGGGCAATTACAATATTACTTACAGATCGTAATTTTAATACATCTTTTTTTGACCCTGCAGGAGGGGGTGACCCTATTTTATATCAACACTTGTTTTGATTTTTTGGTCACC
>CHHW306
TGGTGTATGATGTGGTATAGTTGGTACAGCTCTTTCTCTTTTAATTCGTTTAGAGCTAGGAACATCTGGAGTTTTAATAGATGATCAATTTTATAATGTAATTGTTACAGCCCATGCCTTTGTAATAATTTTTTTTATAGTTATACCATTAATAATTGGTGGGTTTGGTAATTGAATAGTTCCATTATTATTAGGGGCACCAGATATAAGGTTTCCCCGTATAAATAATATAAGATTTTGATTACTTCCACCAGCTTTTATTTTTCTTATTTCTTCTAGTATAATTGAAGGGGGAGCAGGAACTGGATGAACTGTATACCCACCTTTAAGGGGAAATGTAGGTCATAGAGGTGCTTCAGTTGATTTTGCTATTTTTTCTTTACATCTGGCTGGGATGTCATCTATTTTAGGCGCTATTAATTTTATTACTACTATTTATAATATACGTGCCCCAGGAATAACTATAGAACGGATTGGTTTATTTGTTTGATCTATTTTAGTTACTGTATTTTTACTTCTTTTATCACTTCCTGTTTTGGCGGGGGCAATTACAATATTACTTACAGATCGTAATTTTAATACATCTTTTTTTGACCCTGCAGGAGGGGGTGACCCCATTT?????????????????????????????????
>CHHW307
--------------------------------------------------------------------GAGTTTTAATAGATGATCAATTTTATAATGTAATTGTTACAGCCCATGCCTTTGTAATAATTTTTTTTATAGTTATACCATTAATAATTGGTGGGTTTGGTAATTGAATAGTTCCATTATTATTAGGGGCACCAGATATAAGGTTTCCCCGTATAAATAATATAAGATTTTGATTACTTCCACCAGCTTTTATTTTTCTTATTTCTTCTAGTATAATTGAAGGGGGAGCAGGAACTGGATGAACTGTATACCCACCTTTAAGGGGAAATGTAGGTCATAGAGGTGCTTCAGTTGATTTTGCTATTTTTTCTTTACATCTGGCTGGGATGTCATCTATTTTAGGCGCTATTAATTTTATTACTACTATTTATAATATACGTGCCCCAGGAATAACTATAGAACGGATTGGTTTATTTGTTTGATCTATTTTAGTTACTGTATTTTTACTTCTTTTATCACTTCCTGTTTTGGCGGGGGCAATTACAATATTACTTACAGATCGTAATTTTAATACATCTTTTTTTGACCCTGCAGGAGGGGGTGACCCTATTTTATATCAACACTTGTTTTGATTTTTTGGTCACC
>CHHW308
TGGTGTATGATGTGGTATAGTTGGTACAGCTCTTTCTCTTTTAATTCGTTTAGAGCTAGGAACATCTGGAGTTTTAATAGATGATCAATTTTATAATGTAATTGTTACAGCCCATGCCTTTGTAATAATTTTTTTTATAGTTATACCATTAATAATTGGTGGGTTTGGTAATTGAATAGTTCCATTATTATTAGGGGCACCAGATATAAGGTTTCCCCGTATAAATAATATAAGATTTTGATTACTTCCACCAGCTTTTATTTTTCTTATTTCTTCTAGTATAATTGAAGGGGGAGCAGGAACTGGATGAACTGTATACCCACCTTTAAGGGGAAATGTAGGTCATAGAGGTGCTTCAGTTGATTTTGCTATTTTTTCTTTACATCTGGCTGGGATGTCATCTATTTTAGGCGCTATTAATTTTATTACTACTATTTATAATATACGTGCCCCAGGAATAACTATAGAACGGATTGGTTTATTTGTTTGATCTATTTTAGTTACTGTATTTTTACTTCTTTTATCACTTCCTGTTTTGGCGGGGGCAATTACAATATTACTTACAGATCGTAATTTTAATACATCTTTTTTTGACCCTGCAGGAGGGGGTGACCCTATTT?????????????????????????????????
>CHLRE01
--GAGTATGGTGTGGTATAGTAGGTACTGCTCTTTCACTTTTAATTCGACTTGAATTAGGTACATCTGGTGTTCTTATAGATGATCAATTTTATAATGTAATTGTTACAGCTCACGCTTTTGTTATAATTTTCTTTATAGTTATACCTTTAATAATTGGAGGATTTGGTAATTGAATACTACCATTATTATTAGGAGCGCCAGATATAAGGTTTCCTCGTATAAATAATATAAGATTTTGACTTTTACCTCCTGCTTTTATTTTTCTTATTTCTTCTAGAATAGTTGAAGGAGGAGCTGGTACAGGTTGAACAGTATATCCTCCATTAAGAGGAATTACAGGACATAGTGGTGCCTCAGTTGATTTTGCAATTTTCTCACTGCATTTAGCTGGAATATCTTCAATTTTAGGAGCAATTAATTTTATTACTACTATTTATAATATACGAGCTCCAGGTATAACTATGGAGCGTATTGGTTTATTTGTTTGATCTATTTTAGTTACAGTATTTTTATTATTGCTTTCTCTCCCTGTATTAGCCGGGGCTATTACTATACTTCTTACTGATCGTAATTTTAACACTTCATTTTTTGATCCTGCTGGTGGAGGTGATCCAATTCTTTATCAACATTTATTTTGATTTTTTGGTCACC
>CHLRE02
TGCTGTATGGTGTGGTATAGTAGGTACTGCTCTTTCACTTTTAATTCGACTTGAATTAGGTACATCTGGTGTTCTTATAGATGATCAATTTTATAATGTAATTGTTACAGCTCACGCTTTTGTTATAATTTTCTTTATAGTTATACCTTTAATAATTGGAGGATTTGGTAATTGAATACTACCATTATTATTAGGAGCGCCAGATATAAGGTTTCCTCGTATAAATAATATAAGATTTTGACTTTTACCTCCTGCTTTTATTTTTCTTATTTCTTCTAGAATAGTTGAAGGAGGAGCTGGTACAGGTTGAACAGTATATCCTCCATTAAGAGGAATTACAGGACATAGTGGTGCCTCAGTTGATTTTGCAATTTTCTCACTGCATTTAGCTGGAATATCTTCAATTTTAGGAGCAATTAATTTTATTACTACTATTTATAATATACGAGCTCCAGGTATAACTATGGAGCGTATTGGTTTATTTGTTTGATCTATTTTAGTTACAGTATTTTTATTATTGCTTTCTCTCCCTGTATTAGCCGGGGCTATTACTATACTTCTTACTGATCGTAATTTTAACACTTCATTTTTTGATCCTGCTGGTGGAGGTGATCCAAT???????????????????????????????????
>CHLRE03
--GAGTATGGTGTGGTATAGTAGGTACTGCTCTTTCACTTTTAATTCGACTTGAATTAGGTACATCTGGTGTTCTTATAGATGATCAATTTTATAATGTAATTGTTACAGCTCACGCTTTTGTTATAATTTTCTTTATAGTTATACCTTTAATAATTGGAGGATTTGGTAATTGAATACTACCATTATTATTAGGAGCGCCAGATATAAGGTTTCCTCGTATAAATAATATAAGATTTTGACTTTTACCTCCTGCTTTTATTTTTCTTATTTCTTCTAGAATAGTTGAAGGAGGAGCTGGTACAGGTTGAACAGTATATCCTCCATTAAGAGGAATTACAGGACATAGTGGTGCCTCAGTTGATTTTGCAATTTTCTCACTGCATTTAGCTGGAATATCTTCAATTTTAGGAGCAATTAATTTTATTACTACTATTTATAATATACGAGCTCCAGGTATAACTATGGAGCGTATTGGTTTATTTGTTTGATCTATTTTAGTTACAGTATTTTTATTATTGCTTTCTCTCCCTGTATTAGCCGGGGCTATTACTATACTTCTTACTGATCGTAATTTTAACACTTCATTTTTTGATCCTGCTGGTGGAGGTGATCCAATTCTTTATCAACATTTATTTTGATTTTTTGGTCACC
>CHLRE04
TGGAGTATGGTGTGGTATAGTAGGTACTGCTCTTTCACTTTTAATTCGACTTGAATTAGGTACATCTGGTGTTCTTATAGATGATCAATTTTATAATGTAATTGTTACAGCTCACGCTTTTGTTATAATTTTCTTTATAGTTATACCTTTAATAATTGGAGGATTTGGTAATTGAATACTACCATTATTATTAGGAGCGCCAGATATAAGGTTTCCTCGTATAAATAATATAAGATTTTGACTTTTACCTCCTGCTTTTATTTTTCTTATTTCTTCTAGAATAGTTGAAGGAGGAGCTGGTACAGGTTGAACAGTATATCCTCCATTAAGAGGAATTACAGGACATAGTGGTGCCTCAGTTGATTTTGCAATTTTCTCACTGCATTTAGGTGGAATATCTTCAATTTTAGGAGCAATTAATTTTATTACTACTATTTATAATATACGAGCTCCAGGTATAACTATGGAGCGTATTGGTTTATTTGTTTGATCTATTTTAGTTACAGTATTTTTATTATTGCTTTCTCTCCCTGTATTAGCCGGGGCTATTACTATACTTCTTACTGATCGTAATTTTAACACTTCATTTTTTGATCCTGCTGGTGGAGGTGATCCAAT???????????????????????????????????
>CHLRE05
--GAGTATGGTGTGGTATAGTAGGTACTGCTCTTTCACTTTTAATTCGACTTGAATTAGGTACTTCTGGTGTTCTTATAGATGATCAATTTTATAATGTAATTGTTACAGCTCACGCTTTTGTTATAATTTTCTTTATAGTTATACCTTTAATAATTGGAGGATTTGGTAATTGAATACTACCATTATTATTAGGAGCGCCAGATATAAGGTTTCCTCGTATAAATAATATAAGATTTTGACTTTTACCTCCTGCTTTTATTTTTCTTATTTCTTCTAGAATAGTTGAAGGAGGAGCTGGTACAGGTTGAACAGTATATCCTCCATTAAGAGGAATTACAGGACATAGTGGTGCCTCAGTTGATTTTGCAATTTTCTCACTGCATTTAGCTGGAATATCTTCAATTTTAGGAGCAATTAATTTTATTACTACTATTTATAATATACGAGCTCCAGGTATAACTATGGAGCGTATTGGTTTATTTGTTTGATCTATTTTAGTTACAGTATTTTTATTATTGCTTTCTCTCCCTGTATTAGCCGGGGCTATTACTATACTTCTTACTGATCGTAATTTTAACACTTCATTTTTTGATCCTGCTGGTGGAGGTGATCCAATTCTTTATCAACATTTATTTTGATTTTTTGGTCACC
>CHLRE06
TGCTGTATGGTGTGGTATAGTAGGTACTGCTCTTTCACTTTTAATTCGACTTGAATTAGGTACATCTGGTGTTCTTATAGATGATCAATTTTATAATGTAATTGTTACAGCTCACGCTTTTGTTATAATTTTCTTTATAGTTATACCTTTAATAATTGGAGGATTTGGTAATTGAATACTACCATTATTATTAGGAGCGCCAGATATAAGGTTTCCTCGTATAAATAATATAAGATTTTGACTTTTACCTCCTGCTTTTATTTTTCTTATTTCTTCTAGAATAGTTGAAGGAGGAGCTGGTACAGGTTGAACAGTATATCCTCCATTAAGAGGAATTACAGGACATAGTGGTGCCTCAGTTGATTTTGCAATTTTCTCACTGCATTTAGCTGGAATATCTTCAATTTTAGGAGCAATTAATTTTATTACTACTATTTATAATATACGAGCTCCAGGTATAACTATGGAGCGTATTGGTTTATTTGTTTGATCTATTTTAGTTACAGTATTTTTATTATTGCTTTCTCTCCCTGTATTAGCCGGGGCTATTACTATACTTCTTACTGATCGTAATTTTAACACTTCATTTTTTGATCCTGCTGGTGGAGGTGATCCAAT???????????????????????????????????
>CHLRE07
--GAGTATGGTGTGGTATAGTAGGTACTGCTCTTTCACTTTTAATTCGACTTGAATTAGGTACATCTGGTGTTCTTATAGATGATCAATTTTATAATGTAATTGTTACAGCTCACGCTTTTGTTATAATTTTCTTTATAGTTATACCTTTAATAATTGGAGGATTTGGTAATTGAATACTACCATTATTATTAGGAGCGCCAGATATAAGGTTTCCTCGTATAAATAATATAAGATTTTGACTTTTACCTCCTGCTTTTATTTTTCTTATTTCTTCTAGAATAGTTGAAGGAGGAGCTGGTACAGGTTGAACAGTATATCCTCCATTAAGAGGAATTACAGGACATAGTGGTGCCTCAGTTGATTTTGCAATTTTCTCACTGCATTTAGCTGGAATATCTTCAATTTTAGGAGCAATTAATTTTATTACTACTATTTATAATATACGAGCTCCAGGTATAACTATGGAGCGTATTGGTTTATTTGTTTGATCTATTTTAGTTACAGTATTTTTATTATTGCTTTCTCTCCCTGTATTAGCCGGGGCTATTACTATACTTCTTACTGATCGTAATTTTAACACTTCATTTTTTGATCCTGCTGGTGGAGGTGATCCAATTCTTTATCAACATTTATTTTGATTTTTTGGTCACC
>CHLRE08
TGCTGTATGGTGTGGTATAGTAGGTACTGCTCTTTCACTTTTAATTCGACTTGAATTAGGTACATCTGGTGTTCTTATAGATGATCAATTTTATAATGTAATTGTTACAGCTCACGCTTTTGTTATAATTTTCTTTATAGTTATACCTTTAATAATTGGAGGATTTGGTAATTGAATACTACCATTATTATTAGGAGCGCCAGATATAAGGTTTCCTCGTATAAATAATATAAGATTTTGACTTTTACCTCCTGCTTTTATTTTTCTTATTTCTTCTAGAATAGTTGAAGGAGGAGCTGGTACAGGTTGAACAGTATATCCTCCATTAAGAGGAATTACAGGACATAGTGGTGCCTCAGTTGATTTTGCAATTTTCTCACTGCATTTAGCTGGAATATCTTCAATTTTAGGAGCAATTAATTTTATTACTACTATTTATAATATACGAGCTCCAGGTATAACTATGGAGCGTATTGGTTTATTTGTTTGATCTATTTTAGTTACAGTATTTTTATTATTGCTTTCTCTCCCTGTATTAGCCGGGGCTATTACTATACTTCTTACTGATCGTAATTTTAACACTTCATTTTTTGATCCTGCTGGTGGAGGTGATCCAAT???????????????????????????????????
>CHNM06
TGGGGTATGATGTGGTATAGTTGGTACAGCTCTTTCTCTTTTAATTCGTTTAGAGCTAGGTACATCTGGAGTTTTAATAGATGATCAATTTTACAATGTAATTGTTACAGCACATGCTTTTGTAATAATTTTTTTTATAGTTATACCTTTAATGATTGGGGGTTTTGGTAATTGAATAGTTCCATTATTACTAGGGGCTCCAGATATAAGGTTTCCCCGTATAAATAACATAAGATTTTGGTTACTTCCACCAGCCTTTATTTTTCTTATTTCTTCTAGTATAATTGAAGGGGGTGCAGGCACAGGATGAACTGTATACCCACCTTTAAGGGGAAATGTAGGTCATAGAGGAGCTTCAGTTGATTTTGCTATTTTTTCTTTACATTTGGCAGGGATATCATCTATTTTAGGTGCTATTAATTTTATCACTACAATTTATAATATACGTGCCCCAGGAATAAATATGGAACGTATTGGTTTATTTGTTTGATCTATTTTAGTTACTGTATTTTTACTTCTTTTATCACTTCCTGTTTTGGCAGGGGCAATTACAATATTACTTACAGATCGTAACTTTAATACATCTTTTTTTGATCCAGCAGGAGGGGGCGACC???????????????????????????????????????
>CHNM07
--------GATGTGGTATAGTTGGTACAGCTCTTTCTCTTTTAATTCGTTTAGAGCTAGGTACATCTGGAGTTTTAATAGATGATCAATTTTACAATGTAATTGTTACAGCACATGCTTTTGTAATAATTTTTTTTATAGTTATACCTTTAATGATTGGGGGTTTTGGTAATTGAATAGTTCCATTATTACTAGGGGCTCCCGATATAAGGTTTCCCCGTATAAATAACATAAGATTGTGGTTACTTCCACCAGCCTTTATTTTTCTTATTTCTTCTAGTATAATTGAAGGGGGTGCAGGCACAGGATGAACTGTATACCCACCTTTAAGGGGAAATGTAGGTCATAGAGGAGCTTCAGTTGATTTTGCTATTTTTTCTTTACATTTGGCAGGGATATCATCTATTTTAGGTGCTATTAATTTTATCACTACAATTTATAATATACGTGCCCCAGGAATAAATATGGAACGTATTGGTTTATTTGTTTGATCTATTTTAGTTACTGTATTTTTACTTCTTTTATCACTTCCTGTTTTGGCAGGGGCAATTACAATATTACTTACAGATCGTAACTTTAATACATCTTTTTTTGATCCAGCAGGAGGGGGCGACCCTATTTTATACCAACACTTATTTTGATTTTTTGGTCTCC
>CHNM08
TGGGGTATGATGTGGTATAGTTGGTACAGCTCTTTCTCTTTTAATTCGTTTAGAGCTAGGTACATCTGGAGTTTTAATAGATGATCAATTTTACAATGTAATTGTTACAGCACATGCTTTTGTAATAATTTTTTTTATAGTTATACCTTTAATGATTGGGGGTTTTGGTAATTGAATAGTTCCATTATTACTAGGGGCTCCAGATATAAGGTTTCCCCGTATAAATAACATAAGATTTTGGTTACTTCCACCAGCCTTTATTTTTCTTATTTCTTCTAGTATAATTGAAGGGGGTGCAGGCACAGGATGAACTGTATACCCACCTTTAAGGGGAAATGTAGGTCATAGAGGAGCTTCAGTTGATTTTGCTATTTTTTCTTTACATTTGGCAGGGATATCATCTATTTTAGGTGCTATTAATTTTATCACTACAATTTATAATATACGTGCCCCAGGAATAAATATGGAACGTATTGGTTTATTTGTTTGATCTATTTTAGTTACTGTATTTTTACTTCTTTTATCACTTCCTGTTTTGGCAGGGGCAATTACAATATTACTTACAGATCGTAACTTTAATACATCTTTTTTTGATCCAGCAGGAGGGGGCGACC???????????????????????????????????????
>CHNM09
-----------GTGGTATAGTTGGTACAGCTCTTTCTCTTTTAATTCGTTTAGAGCTAGGTACATCTGGAGTTTTAATAGATGATCAATTTTACAATGTAATTGTTACAGCACATGCTTTTGTAATAATTTTTTTTATAGTTATACCTTTAATGATTGGGGGTTTTGGTAATTGAATAGTTCCATTATTACTAGGGGCTCCAGATATAAGGTTTCCCCGTATAAATAACATAAGATTTTGGTTACTTCCACCCGCCTTTATTTTTCTTATTTCTTCTAGTATAATTGAAGGGGGTGCAGGCACAGGATGAACTGTATACCCACCTTTAAGGGGAAATGTAGGTCATAGAGGAGCTTCAGTTGATTTTGCTATTTTTTCTTTACATTTGGCAGGGATATCATCTATTTTAGGTGCTATTAATTTTATCACTACAATTTATAATATACGTGCCCCAGGAATAAATATGGAACGTATTGGTTTATTTGTTTGATCTATTTTAGTTACTGTATTTTTACTTCTTTTATCACTTCCTGTTTTGGCAGGGGCAATTACAATATTACTTACAGATCGTAACTTTAATACATCTTTTTTTGATCCAGCAGGAGGGGGCGACCCTATTTTATACCAACACTTATTTTGATTTTTTGGTCACC
>CHNM10
TGGGGTATGATGTGGTATAGTTGGTACAGCTCTTTCTCTTTTAATTCGTTTAGAGCTAGGTACATCTGGAGTTTTAATAGATGATCAATTTTACAATGTAATTGTTACAGCACATGCTTTTGTAATAATTTTTTTTATAGTTATACCTTTAATGATTGGGGGTTTTGGTAATTGAATAGTTCCATTATTACTAGGGGCTCCAGATATAAGGTTTCCCCGTATAAATAACATAAGATTTTGGTTACTTCCACCAGCCTTTATTTTTCTTATTTCTTCTAGTATAATTGAAGGGGGTGCAGGCACAGGATGAACTGTATACCCACCTTTAAGGGGAAATGTAGGTCATAGAGGAGCTTCAGTTGATTTTGCTATTTTTTCTTTACATTTGGCAGGGATATCATCTATTTTAGGTGCTATTAATTTTATCACTACAATTTATAATATACGTGCCCCAGGAATAAATATGGAACGTATTGGTTTATTTGTTTGATCTATTTTAGTTACTGTATTTTTACTTCTTTTATCACTTCCTGTTTTGGCAGGGGCAATTACAATATTACTTACAGATCGTAACTTTAATACATCTTTTTTTGATCCAGCAGGAGGGGGCGACC???????????????????????????????????????
>CHRE06
TGGGGTATGATGTGGTATAGTTGGTACAGCTCTTTCTCTTTTAATTCGTTTAGAGCTAGGTACATCTGGAGTTTTAATAGATGATCAATTTTACAATGTAATTGTTACAGCACATGCTTTTGTAATAATTTTTTTTATAGTTATACCTTTAATGATTGGGGGTTTTGGTAATTGAATAGTTCCATTATTACTAGGGGCTCCAGATATAAGGTTTCCCCGTATAAATAACATAAGATTTTGGTTACTTCCACCAGCCTTTATTTTTCTTATTTCTTCTAGTATAATTGAAGGGGGTGCAGGCACAGGATGAACTGTATACCCACCTTTAAGGGGAAATGTAGGTCATAGAGGAGCTTCAGTTGATTTTGCTATTTTTTCTTTACATTTGGCAGGGATATCATCTATTTTAGGTGCTATTAATTTTATCACTACAATTTATAATATACGTGCCCCAGGAATAAATATGGAACGTATTGGTTTATTTGTTTGATCTATTTTAGTTACTGTATTTTTACTTCTTTTATCACTTCCTGTTTTGGCAGGGGCAATTACAATATTACTTACAGATCGTAACTTTAATACATCTTTTTTTGATCCAGCAGGAGGGGGCGACC???????????????????????????????????????
>CHRE07
----GTATGATGTGGTATAGTTGGTACAGCTCTTTCTCTTTTAATTCGTTTAGAGCTAGGTACATCTGGAGTTTTAATAGATGATCAATTTTACAATGTAATTGTTACAGCACATGCTTTTGTAATAATTTTTTTTATAGTTATACCTTTAATGATTGGGGGTTTTGGTAATTGAATAGTTCCATTATTACTAGGGGCTCCAGATATAAGGTTTCCCCGTATAAATAACATAAGATTTTGGTTACTTCCACCAGCCTTTATTTTTCTTATTTCTTCTAGTATAATTGAAGGGGGTGCAGGCACAGGATGAACTGTATACCCACCTTTAAGGGGAAATGTAGGTCATAGAGGAGCTTCAGTTGATTTTGCTATTTTTTCTTTACATTTGGCAGGGATATCATCTATTTTAGGTGCTATTAATTTTATCACTACAATTTATAATATACGTGCCCCAGGAATAAATATGGAACGTATTGGTTTATTTGTTTGATCTATTTTAGTTACTGTATTTTTACTTCTTTTATCACTTCCTGTTTTGGCAGGGGCAATTACAATATTACTTACAGATCGTAACTTTAATACATCTTTTTTTGATCCAGCAGGAGGGGGCGACCCTATTTTATACCAACACTTATTTTGATTTTTTGGTCACC
>CHRE08
TGGGGTATGATGTGGTATAGTTGGTACAGCTCTTTCTCTTTTAATTCGTTTAGAGCTAGGTACATCTGGAGTTTTAATAGATGATCAATTTTACAATGTAATTGTTACAGCACATGCTTTTGTAATAATTTTTTTTATAGTTATACCTTTAATGATTGGGGGTTTTGGTAATTGAATAGTTCCATTATTACTAGGGGCTCCAGATATAAGGTTTCCCCGTATAAATAACATAAGATTTTGGTTACTTCCACCAGCCTTTATTTTTCTTATTTCTTCTAGTATAATTGAAGGGGGTGCAGGCACAGGATGAACTGTATACCCACCTTTAAGGGGAAATGTAGGTCATAGAGGAGCTTCAGTTGATTTTGCTATTTTTTCTTTACATTTGGCAGGGATATCATCTATTTTAGGTGCTATTAATTTTATCACTACAATTTATAATATACGTGCCCCAGGAATAAATATGGAACGTATTGGTTTATTTGTTTGATCTATTTTAGTTACTGTATTTTTACTTCTTTTATCACTTCCTGTTTTGGCAGGGGCAATTACAATATTACTTACAGATCGTAACTTTAATACATCTTTTTTTGATCCAGCAGGAGGGGGCGACC???????????????????????????????????????
>CHRE09
TGGGGTATGATGTGGTATAGTTGGTACAGCTCTTTCTCTTTTAATTCGTTTAGAGCTAGGTACATCTGGAGTTTTAATAGATGATCAATTTTACAATGTAATTGTTACAGCACATGCTTTTGTAATAATTTTTTTTATAGTTATACCTTTAATGATTGGGGGTTTTGGTAATTGAATAGTTCCATTATTACTAGGGGCTCCAGATATAAGGTTTCCCCGTATAAATAACATAAGATTTTGGTTACTTCCACCAGCCTTTATTTTTCTTATTTCTTCTAGTATAATTGAAGGGGGTGCAGGCACAGGATGAACTGTATACCCACCTTTAAGGGGAAATGTAGGTCATAGAGGAGCTTCAGTTGATTTTGCTATTTTTTCTTTACATTTGGCAGGGATATCATCTATTTTAGGTGCTATTAATTTTATCACTACAATTTATAATATACGTGCCCCAGGAATAAATATGGAACGTATTGGTTTATTTGTTTGATCTATTTTAGTTACTGTATTTTTACTTCTTTTATCACTTCCTGTTTTGGCAGGGGCAATTACAATATTACTTACAGATCGTAACTTTAATACATCTTTTTTTGATCCAGCAGGA?????????????????????????????????????????????????
>CHRE10
-----------------TAGTTGGTACAGCTCTTTCTCTTTTAATTCGTTTAGAGCTAGGTACATCTGGAGTTTTAATAGATGATCAATTTTACAATGTAATTGTTACAGCACATGCTTTTGTAATAATTTTTTTTATAGTTATACCTTTAATGATTGGGGGTTTTGGTAATTGAATAGTTCCATTATTACTAGGGGCTCCAGATATAAGGTTTCCCCGTATAAATAACATAAGATTTTGGTTACTTCCACCAGCCTTTATTTTTCTTATTTCTTCTAGTATAATTGAAGGGGGTGCAGGCACAGGATGAACTGTATACCCACCTTTAAGGGGAAATGTAGGTCATAGAGGAGCTTCAGTCGATTTTGTTATTTTTTCTTTACATTTGGCAGGGATATCATCTATTTTAGGTGCTATTAATTTTATCACTACAATTTATAATATACGTGCCCCAGGAATAAATATGGAACGTATTGGTTTATTTGTTTGATCTATTTTAGTTACTGTATTTTTACTTCTTTTATCACTTCCTGTTTTGGCAGGGGCAATTACAATATTACTTACAGATCGTAACTTTAATACATCTTTTTTTGATCCAGCAGGAGGGGGCGACCCTATTTTATACCAACACTTATTTTGATTTTTTGGTCACC
>CHSC01
-------------GGTATAGTTGGTACAGCTCTTTCTCTTTTAATTCGTTTAGAGCTAGGAACATCTGGAGTTTTAATAGATGATCAATTTTATAATGTAATTGTTACAGCCCATGCCTTTGTAATAATTTTTTTTATAGTTATACCATTAATAATTGGTGGGTTTGGTAATTGAATAGTTCCATTATTATTAGGGGCACCAGATATAAGGTTTCCCCGTATAAATAATATAAGATTTTGATTACTTCCACCAGCTTTTATTTTTCTTATTTCTTCTAGTATAATTGAAGGGGGAGCAGGAACTGGATGAACTGTATACCCACCTTTAAGGGGAAATGTAGGTCATAGAGGTGCTTCAGTTGATTTTGCTATTTTTTCTTTACATCTGGCTGGGATGTCATCTATTTTAGGCGCTATTAATTTTATTACTACTATTTATAATATACGTGCCCCAGGAATAACTATAGAACGGATTGGTTTATTTGTTTGATCTATTTTAGTTACTGTATTTTTACTTCTTTTATCACTTCCTGTTTTGGCGGGGGCAATTACAATATTACTTACAGATCGTAATTTTAATACATCTTTTTTTGACCCTGCAGGAGGGGGTGACCCTATTTTATATCAACACTTGTTTTGATTTTTTGGTCACC
>CHSC02
-------------GGTATAGTTGGTACAGCTCTTTCTCTTTTAATTCGTTTAGAGCTAGGAACATCTGGAGTTTTAATAGATGATCAATTTTATAATGTAATTGTTACAGCCCATGCCTTTGTAATAATTTTTTTTATAGTTATACCATTAATAATTGGGGGGTTTGGTAATTGAATAGTTCCATTATTATTAGGGGCACCAGATATAAGGTTTCCCCGTATAAATAATATAAGATTTTGATTACTTCCACCAGCTTTTATTTTTCTTATTTCTTCTAGTATAATTGAAGGGGGAGCAGGAACTGGATGAACTGTATACCCACCTTTAAGGGGAAATGTAGGTCATAGAGGTGCTTCAGTTGATTTTGCTATTTTTTCTTTACATCTGGCTGGGATGTCATCTATTTTAGGCGCTATTAATTTTATTACTACTATTTATAATATACGTGCCCCAGGAATAACTATAGAACGGATTGGTTTATTTGTTTGATCTATTTTAGTTACTGTATTTTTACTTCTTTTATCACTTCCTGTTTTGGCGGGGGCAATTACAATATTACTTACAGATCGTAATTTTAATACATCTTTTTTTGACCCTGCAGGAGGGGGTGACCCTATTTTATATCAACACTTGTTTTGATTTTTTGGTCACC
>CHSC03
-------------GGTATAGTTGGTACAGCTCTTTCTCTTTTAATTCGTTTAGAGCTAGGAACATCTGGAGTTTTAATAGATGATCAATTTTACAATGTAATTGTTACAGCCCATGCCTTTGTAATAATTTTTTTTATAGTTATACCATTAATAATTGGTGGGTTTGGTAATTGAATAGTTCCATTATTATTAGGGGCACCAGATATAAGGTTTCCCCGTATAAATAATATAAGATTTTGATTACTTCCACCAGCTTTTATTTTTCTTATTTCTTCTAGTATAATTGAAGGGGGAGCAGGAACTGGATGAACTGTATACCCACCTTTAAGGGGAAATGTAGGTCATAGAGGTGCTTCAGTTGATTTTGCTATTTTTTCTTTACATCTGGCTGGGATGTCATCTATTTTAGGCGCTATTAATTTTATTACTACTATTTATAATATACGTGCCCCAGGAATAACTATAGAACGGATTGGTTTATTTGTTTGATCTATTTTAGTTACTGTATTTTTACTTCTTTTATCACTTCCTGTTTTGGCGGGGGCAATTACAATATTACTTACAGATCGTAATTTTAATACATCTTTTTTTGACCCTGCAGGAGGGGGTGACCCTATTTTATATCAACACTTGTTTTGATTTTTTGGTCACC
>CHSC04
-------------GGTATAGTTGGTACAGCTCTTTCTCTTTTAATTCGTTTAGAGCTAGGAACATCTGGAGTTTTAATAGATGATCAATTTTATAATGTAATTGTTACAGCCCATGCCTTTGTAATAATTTTTTTTATAGTTATACCATTAATAATTGGTGGGTTTGGTAATTGAATAGTTCCATTATTATTAGGGGCACCAGATATAAGGTTTCCCCGTATAAATAATATAAGATTTTGATTACTTCCACCAGCTTTTATTTTTCTTATTTCTTCTAGTATAATTGAAGGGGGAGCAGGAACTGGATGAACTGTATACCCACCTTTAAGGGGAAATGTAGGTCATAGAGGTGCTTCAGTTGATTTTGCTATTTTTTCTTTACATCTGGCTGGGATGTCATCTATTTTAGGCGCTATTAATTTTATTACTACTATTTATAATATACGTGCCCCAGGAATAACTATAGAACGGATTGGTTTATTTGTTTGATCTATTTTAGTTACTGTATTTTTACTTCTTTTATCACTTCCTGTTTTGGCGGGGGCAATTACAATATTACTTACAGATCGTAATTTTAATACATCTTTTTTTGACCCTGCAGGAGGGGGTGACCCTATTTTATATCAACACTTGTTTTGATTTTTTGGTCACC
>CHSC05
-------------GGTATAGTTGGTACAGCTCTTTCTCTTTTAATTCGTTTAGAGCTAGGAACATCTGGAGTTTTAATAGATGATCAATTTTATAATGTAATTGTTACAGCCCATGCCTTTGTAATAATTTTTTTTATAGTTATACCATTAATAATTGGTGGGTTTGGTAATTGAATAGTTCCATTATTATTAGGGGCACCAGATATAAGGTTTCCCCGTATAAATAATATAAGATTTTGATTACTTCCACCAGCTTTTATTTTTCTTATTTCTTCTAGTATAATTGAAGGGGGAGCAGGAACTGGATGAACTGTATACCCACCTTTAAGGGGAAATGTAGGTCATAGAGGTGCTTCAGTTGATTTTGCTATTTTTTCTTTACATCTGGCTGGGATGTCATCTATTTTAGGCGCTATTAATTTTATTACTACTATTTATAATATACGTGCCCCAGGAATAACTATAGAACGGATTGGTTTATTTGTTTGATCTATTTTAGTTACTGTATTTTTACTTCTTTTATCACTTCCTGTTTTGGCGGGGGCAATTACAATATTACTTACAGATCGTAATTTTAATACATCTTTTTTTGACCCTGCAGGAGGGGGTGACCCTATTTTATATCAACACTTGTTTTGATTTTTTGGTCACC
>CHSC06
-------------GGTATAGTTGGTACAGCTCTTTCTCTTTTAATTCGTTTAGAGCTAGGAACATCTGGAGTTTTAATAGATGATCAATTTTATAATGTAATTGTTACAGCCCATGCCTTTGTAATAATTTTTTTTATAGTTATACCATTAATAATTGGTGGGTTTGGTAATTGAATAGTTCCATTATTATTAGGGGCACCAGATATAAGGTTTCCCCGTATAAATAATATAAGATTTTGATTACTTCCACCAGCTTTTATTTTTCTTATTTCTTCTAGTATAATTGAAGGGGGAGCAGGAACTGGATGAACTGTATACCCACCTTTAAGGGGAAATGTAGGTCATAGAGGTGCTTCAGTTGATTTTGCTATTTTTTCTTTACATCTGGCTGGGATGTCATCTATTTTAGGCGCTATTAATTTTATTACTACTATTTATAATATACGTGCCCCAGGAATAACTATAGAACGGATTGGTTTATTTGTTTGATCTATTTTAGTTACTGTATTTTTACTTCTTTTATCACTTCCTGTTTTGGCGGGGGCAATTACAATATTACTTACAGATCGTAATTTTAATACATCTTTTTTTGACCCTGCAGGAGGGGGTGACCCTATTTTATATCAACACTTGTTTTGATTTTTTGGTCACC
>CHSC07
-------------GGTATAGTTGGTACAGCTCTTTCTCTTTTAATTCGTTTAGAGCTAGGAACATCTGGAGTTTTAATAGATGATCAATTTTATAATGTAATTGTTACAGCCCATGCCTTTGTAATAATTTTTTTTATAGTTATACCATTAATAATTGGTGGGTTTGGTAATTGAATAGTTCCATTATTATTAGGGGCACCAGATATAAGGTTTCCCCGTATAAATAATATAAGATTTTGATTACTTCCACCAGCTTTTATTTTTCTTATTTCTTCTAGTATAATTGAAGGGGGAGCAGGAACTGGATGAACTGTATACCCACCTTTAAGGGGAAATGTAGGTCATAGAGGTGCTTCAGTTGATTTTGCTATTTTTTCTTTACATCTGGCTGGGATGTCATCTATTTTAGGCGCTATTAATTTTATTACTACTATTTATAATATACGTGCCCCAGGAATAACTATAGAACGGATTGGTTTATTTGTTTGATCTATTTTAGTTACTGTATTTTTACTTCTTTTATCACTTCCTGTTTTGGCGGGGGCAATTACAATATTACTTACAGATCGTAATTTTAATACATCTTTTTTTGACCCTGCAGGAGGGGGTGACCCTATTTTATATCAACACTTGTTTTGATTTTTTGGTCACC
>CHSC08
-------------GGTATAGTTGGTACAGCTCTTTCTCTTTTAATTCGTTTAGAGCTAGGAACATCTGGAGTTTTAATAGATGATCAATTTTATAATGTAATTGTTACAGCCCATGCCTTTGTAATAATTTTTTTTATAGTTATACCATTAATAATTGGTGGGTTTGGTAATTGAATAGTTCCATTATTATTAGGGGCACCAGATATAAGGTTTCCCCGTATAAATAATATAAGATTTTGATTACTTCCACCAGCTTTTATTTTTCTTATTTCTTCTAGTATAATTGAAGGGGGAGCAGGAACTGGATGAACTGTATACCCACCTTTAAGGGGAAATGTAGGTCATAGAGGTGCTTCAGTTGATTTTGCTATTTTTTCTTTACATCTGGCTGGGATGTCATCTATTTTAGGCGCTATTAATTTTATTACTACTATTTATAATATACGTGCCCCAGGAATAACTATAGAACGGATTGGTTTATTTGTTTGATCTATTTTAGTTACTGTATTTTTACTTCTTTTATCACTTCCTGTTTTGGCGGGGGCAATTACAATATTACTTACAGATCGTAATTTTAATACATCTTTTTTTGACCCTGCAGGAGGGGGTGACCCTATTTTATATCAACACTTGTTTTGATTTTTTGGTCACC
>CHSH01
-GGTGTATGATGTGGTATAGTTGGTACAGCTCTTTCTCTTTTAATTCGTTTAGAGCTAGGAACATCTGGAGTTTTAATAGATGATCAATTTTATAATGTAATTGTTACAGCCCATGCCTTTGTAATAATTTTTTTTATAGTTATACCATTAATAATTGGTGGGTTTGGTAATTGAATAGTTCCATTATTATTAGGGGCACCAGATATAAGGTTTCCCCGTATAAATAATATAAGATTTTGATTACTTCCACCAGCTTTTATTTTTCTTATTTCTTCTAGTATAATTGAAGGGGGAGCAGGAACTGGATGAACTGTATACCCACCTTTAAGGGGAAATGTAGGTCATAGAGGTGCTTCAGTTGATTTTGCTATTTTTTCTTTACATCTGGCTGGGATGTCATCTATTTTAGGCGCTATTAATTTTATTACTACTATTTATAATATACGTGCCCCAGGAATAACTATAGAACGGATTGGTTTATTTGTTTGATCTATTTTAGTTACTGTATTTTTACTTCTTTTATCACTTCCTGTTTTGGCGGGGGCAATTACAATATTACTTACAGATCGTAATTTTAATACATCTTTTTTTGACCCTGCAGGAGGGGGTGACCCTATTTTATATCAACACTTGTTTTGATTTTTTGGTCACC
>CHSH02
TGGTGTATGATGTGGTATAGTTGGTACAGCTCTTTCTCTTTTAATTCGTTTAGAGCTAGGAACATCTGGAGTTTTAATAGATGATCAATTTTATAATGTAATTGTTACAGCCCATGCCTTTGTAATAATTTTTTTTATAGTTATACCATTAATAATTGGTGGGTTTGGTAATTGAATAGTTCCATTATTATTAGGGGCACCAGATATAAGGTTTCCCCGTATAAATAATATAAGATTTTGATTACTTCCACCAGCTTTTATTTTTCTTATTTCTTCTAGTATAATTGAAGGGGGAGCAGGAACTGGATGAACTGTATACCCACCTTTAAGGGGAAATGTAGGTCATAGAGGTGCTTCAGTTGATTTTGCTATTTTTTCTTTACATCTGGCTGGGATGTCATCTATTTTAGGCGCTATTAATTTTATTACTACTATTTATAATATACGTGCCCCAGGAATAACTATAGAACGGATTGGTTTATTTGTTTGATCTATTTTAGTTACTGTATTTTTACTTCTTTTATCACTTCCTGTTTTGGCGGGGGCAATTACAATATTACTTACAGATCGTAATTTTAATACATCTTTTTTTGACCCTGCAGGAGGGGGTGACCCCAT???????????????????????????????????
>CHSH03
----GTATGATGTGGTATAGTTGGTACAGCTCTTTCTCTTTTAATTCGTTTAGAGCTAGGAACATCTGGAGTTTTAATAGATGATCAATTTTATAATGTAATTGTTACAGCCCATGCCTTTGTAATAATTTTTTTTATAGTTATACCATTAATAATTGGTGGGTTTGGTAATTGAATAGTTCCATTATTATTAGGGGCACCAGATATAAGGTTTCCCCGTATAAATAATATAAGATTTTGATTACTTCCACCAGCTTTTATTTTTCTTATTTCTTCTAGTATAATTGAAGGGGGAGCAGGAACTGGATGAACTGTATACCCACCTTTAAGGGGAAATGTAGGTCATAGAGGTGCTTCAGTTGATTTTGCTATTTTTTCTTTACATCTGGCTGGGATGTCATCTATTTTAGGCGCTATTAATTTTATTACTACTATTTATAATATACGTGCCCCAGGAATAACTATAGAACGGATTGGTTTATTTGTTTGATCTATTTTAGTTACTGTATTTTTACTTCTTTTATCACTTCCTGTTTTGGCGGGGGCAATTACAATATTACTTACAGATCGTAATTTTAATACATCTTTTTTTGACCCTGCAGGAGGGGGTGACCCTATTTTATATCAACACTTGTTTTGATTTTTTGGTCACC
>CHSH04
TGGTGTATGATGTGGTATAGTTGGTACAGCTCTTTCTCTTTTAATTCGTTTAGAGCTAGGAACATCTGGAGTTTTAATAGATGATCAATTTTATAATGTAATTGTTACAGCCCATGCCTTTGTAATAATTTTTTTTATAGTTATACCATTAATAATTGGTGGGTTTGGTAATTGAATAGTTCCATTATTATTAGGGGCACCAGATATAAGGTTTCCCCGTATAAATAATATAAGATTTTGATTACTTCCACCAGCTTTTATTTTTCTTATTTCTTCTAGTATAATTGAAGGGGGAGCAGGAACTGGATGAACTGTATACCCACCTTTAAGGGGAAATGTAGGTCATAGAGGTGCTTCAGTTGATTTTGCTATTTTTTCTTTACATCTGGCTGGGATGTCATCTATTTTAGGCGCTATTAATTTTATTACTACTATTTATAATATACGTGCCCCAGGAATAACTATAGAACGGATTGGTTTATTTGTTTGATCTATTTTAGTTACTGTATTTTTACTTCTTTTATCACTTCCTGTTTTGGCGGGGGCAATTACAATATTACTTACAGATCGTAATTTTAATACATCTTTTTTTGACCCTGCAGGAGGGGG????????????????????????????????????????????
>CHSH05
--------GATGTGGTATAGTTGGTACAGCTCTTTCTCTTTTAATTCGTTTAGAGCTAGGAACATCTGGAGTTTTAATAGATGATCAATTTTATAATGTAATTGTTACAGCCCATGCCTTTGTAATAATTTTTTTTATAGTTATACCATTAATAATTGGTGGGTTTGGTAATTGAATAGTTCCATTATTATTAGGGGCACCAGATATAAGGTTTCCCCGTATAAATAATATAAGATTTTGATTACTTCCACCAGCTTTTATTTTTCTTATTTCTTCTAGTATAATTGAAGGGGGAGCAGGAACTGGATGAACTGTATACCCACCTTTAAGGGGAAATGTAGGTCATAGAGGTGCTTCAGTTGATTTTGCTATTTTTTCTTTACATCTGGCTGGGATGTCATCTATTTTAGGCGCTATTAATTTTATTACTACTATTTATAATATACGTGCCCCAGGAATAACTATAGAACGGATTGGTTTATTTGTTTGATCTATTTTAGTTACTGTATTTTTACTTCTTTTATCACTTCCTGTTTTGGCGGGGGCAATTACAATATTACTTACAGATCGTAATTTTAATACATCTTTTTTTGACCCTGCAGGAGGGGGTGACCCTATTTTATATCAACACTTGTTTTGATTTTTTGGTCACC
>CHSH07
TGGTGTATGATGTGGTATAGTTGGTACAGCTCTTTCTCTTTTAATTCGTTTAGAGCTAGGAACATCTGGAGTTTTAATAGATGATCAATTTTATAATGTAATTGTTACAGCCCATGCCTTTGTAATAATTTTTTTTATAGTTATACCATTAATAATTGGTGGGTTTGGTAATTGAATAGTTCCATTATTATTAGGGGCACCAGATATAAGGTTTCCCCGTATAAATAATATAAGATTTTGATTACTTCCACCAGCTTTTATTTTTCTTATTTCTTCTAGTATAATTGAAGGGGGAGCAGGAACTGGATGAACTGTATACCCACCTTTAAGGGGAAATGTAGGTCATAGAGGTGCTTCAGTTGATTTTGCTATTTTTTCTTTACATCTGGCTGGGATGTCATCTATTTTAGGCGCTATTAATTTTATTACTACTATTTATAATATACGTGCCCCAGGAATAACTATAGAACGGATTGGTTTATTTGTTTGATCTATTTTAGTTACTGTATTTTTACTTCTTTTATCACTTCCTGTTTTGGCGGGGGCAATTACAATATTACTTACAGATCGTAATTTTAATACATCTTTTTTTGACCCTGCAGGAGGGGGTGACC???????????????????????????????????????
>CHSH08
----------TGTGGTATAGTTGGTACAGCTCTTTCTCTTTTAATTCGTTTAGAGCTAGGAACATCTGGAGTTTTAATAGATGATCAATTTTATAATGTAATTGTTACAGCCCATGCCTTTGTAATAATTTTTTTTATAGTTATACCATTAATAATTGGTGGGTTTGGTAATTGAATAGTTCCATTATTATTAGGGGCACCAGATATAAGGTTTCCCCGTATAAATAATATAAGATTTTGATTACTTCCACCAGCTTTTATTTTTCTTATTTCTTCTAGTATAATTGAAGGGGGAGCAGGAACTGGATGAACTGTATACCCACCTTTAAGGGGAAATGTAGGTCATAGAGGTGCTTCAGTTGATTTTGCTATTTTTTCTTTACATCTGGCTGGGATGTCATCTATTTTAGGCGCTATTAATTTTATTACTACTATTTATAATATACGTGCCCCAGGAATAACTATAGAACGGATTGGTTTATTTGTTTGATCTATTTTAGTTACTGTATTTTTACTTCTTTTATCACTTCCTGTTTTGGCGGGGGCAATTACAATATTACTTACAGATCGTAATTTTAATACATCTTTTTTTGACCCTGCAGGAGGGGGTGACCCTATTTTATATCAACACTTGTTTTGATTTTTTGGTCACC
>CHSH09
TGGTGTATGATGTGGTATAGTTGGTACAGCTCTTTCTCTTTTAATTCGTTTAGAGCTAGGAACATCTGGAGTTTTAATAGATGATCAATTTTATAATGTAATTGTTACAGCCCATGCCTTTGTAATAATTTTTTTTATAGTTATACCATTAATAATTGGTGGGTTTGGTAATTGAATAGTTCCATTATTATTAGGGGCACCAGATATAAGGTTTCCCCGTATAAATAATATAAGATTTTGATTACTTCCACCAGCTTTTATTTTTCTTATTTCTTCTAGTATAATTGAAGGGGGAGCAGGAACTGGATGAACTGTATACCCACCTTTAAGGGGAAATGTAGGTCATAGAGGTGCTTCAGTTGATTTTGCTATTTTTTCTTTACATCTGGCTGGGATGTCATCTATTTTAGGCGCTATTAATTTTATTACTACTATTTATAATATACGTGCCCCAGGAATAACTATAGAACGGATTGGTTTATTTGTTTGATCTATTTTAGTTACTGTATTTTTACTTCTTTTATCACTTCCTGTTTTGGCGGGGGCAATTACAATATTACTTACAGATCGTAATTTTAATACATCTTTTTTTGACCCTGCAGGAGGGGGTGACC???????????????????????????????????????
>CHSH10
------ATGATGTGGTATAGTTGGTACAGCTCTTTCTCTTTTAATTCGTTTAGAGCTAGGAACATCTGGAGTTTTAATAGATGATCAATTTTATAATGTAATTGTTACAGCCCATGCCTTTGTAATAATTTTTTTTATAGTTATACCATTAATAATTGGTGGGTTTGGTAATTGAATAGTTCCATTATTATTAGGGGCACCAGATATAAGGTTTCCCCGTATAAATAATATAAGATTTTGATTACTTCCACCAGCTTTTATTTTTCTTATTTCTTCTAGTATAATTGAAGGGGGAGCAGGAACTGGATGAACTGTATACCCACCTTTAAGGGGAAATGTAGGTCATAGAGGTGCTTCAGTTGATTTTGCTATTTTTTCTTTACATCTGGCTGGGATGTCATCTATTTTAGGCGCTATTAATTTTATTACTACTATTTATAATATACGTGCCCCAGGAATAACTATAGAACGGATTGGTTTATTTGTTTGATCTATTTTAGTTACTGTATTTTTACTTCTTTTATCACTTCCTGTTTTGGCGGGGGCAATTACAATATTACTTACAGATCGTAATTTTAATACATCTTTTTTTGACCCTGCAGGAGGGGGTGACCCTATTTTATATCAACACTTGTTTTGATTTTTTGGTCACC
>CHTCT01
------ATGATGTGGTATAGTTGGTACAGCTCTTTCTCTTTTAATTCGTTTAGAGCTAGGTACATCTGGAGTTTTAATAGATGATCAATTTTACAATGTAATTGTTACAGCACATGCTTTTGTAATAATTTTTTTTATAGTTATACCTTTAATGATTGGGGGTTTTGGTAATTGAATAGTTCCATTATTACTAGGGGCTCCAGATATAAGGTTTCCCCGTATAAATAACATAAGATTTTGGTTACTTCCACCAGCCTTTATTTTTCTTATTTCTTCTAGTATAATTGAAGGGGGTGCAGGCACAGGATGAACTGTATACCCACCTTTAAGGGGAAATGTAGGTCATAGAGGAGCTTCAGTTGATTTTGCTATTTTTTCTTTACATTTGGCAGGGATATCATCTATTTTAGGTGCTATTAATTTTATCACTACAATTTATAATATACGTGCCCCAGGAATAAATATGGAACGTATTGGTTTATTTGTTTGATCTATTTTAGTTACTGTATTTTTACTTCTTTTATCACTTCCTGTTTTGGCAGGGGCAATTACAATATTACTTACAGATCGTAACTTTAATACATCTTTTTTTGATCCAGCAGGAGGGGGCGACCCTATTTTATACCAACACTTATTTTGATTTTTTGGTCACC
>CHTCT02
TGGGGTATGATGTGGTATAGTTGGTACAGCTCTTTCTCTTTTAATTCGTTTAGAGCTAGGTACATCTGGAGTTTTAATAGATGATCAATTTTACAATGTAATTGTTACAGCACATGCTTTTGTAATAATTTTTTTTATAGTTATACCTTTAATGATTGGGGGTTTTGGTAATTGAATAGTTCCATTATTACTAGGGGCTCCAGATATAAGGTTTCCCCGTATAAATAACATAAGATTTTGGTTACTTCCACCAGCCTTTATTTTTCTTATTTCTTCTAGTATAATTGAAGGGGGTGCAGGCACAGGATGAACTGTATACCCACCTTTAAGGGGAAATGTAGGTCATAGAGGAGCTTCAGTTGATTTTGCTATTTTTTCTTTACATTTGGCAGGGATATCATCTATTTTAGGTGCTATTAATTTTATCACTACAATTTATAATATACGTGCCCCAGGAATAAATATGGAACGTATTGGTTTATTTGTTTGATCTATTTTAGTTACTGTATTTTTACTTCTTTTATCACTTCCTGTTTTGGCAGGGGCAATTACAATATTACTTACAGATCGTAACTTTAATACATCTTTTTTTGATCCAGCAGGAGGGGGCGACCCTATT??????????????????????????????????
>CHTCT03
------ATGATGTGGTATAGTTGGTACAGCTCTTTCTCTTTTAATTCGTTTAGAGCTAGGTACATCTGGAGTTTTAATAGATGATCAATTTTACAATGTAATTGTTACAGCACATGCTTTTGTAATAATTTTTTTTATAGTTATACCTTTAATGATTGGGGGTTTTGGTAATTGAATAGTTCCATTATTACTAGGGGCTCCAGATATAAGGTTTCCCCGTATAAATAACATAAGATTTTGGTTACTTCCACCAGCCTTTATTTTTCTTATTTCTTCTAGTATAATTGAAGGGGGTGCAGGCACAGGATGAACTGTATACCCACCTTTAAGGGGAAATGTAGGTCATAGAGGAGCTTCAGTTGATTTTGCTATTTTTTCTTTACATTTGGCAGGGATATCATCTATTTTAGGTGCTATTAATTTTATCACTACAATTTATAATATACGTGCCCCAGGAATAAATATGGAACGTATTGGTTTATTTGTTTGATCTATTTTAGTTACTGTATTTTTACTTCTTTTATCACTTCCTGTTTTGGCAGGGGCAATTACAATATTACTTACAGATCGTAACTTTAATACATCTTTTTTTGATCCAGCAGGAGGGGGCGACCCTATTTTATACCAACACTTATTTTGATTTTTTGGTCACC
>CHTCT04
TGGGGTATGATGTGGTATAGTTGGTACAGCTCTTTCTCTTTTAATTCGTTTAGAGCTAGGTACATCTGGAGTTTTAATAGATGATCAATTTTACAATGTAATTGTTACAGCACATGCTTTTGTAATAATTTTTTTTATAGTTATACCTTTAATGATTGGGGGTTTTGGTAATTGAATAGTTCCATTATTACTAGGGGCTCCAGATATAAGGTTTCCCCGTATAAATAACATAAGATTTTGGTTACTTCCACCAGCCTTTATTTTTCTTATTTCTTCTAGTATAATTGAAGGGGGTGCAGGCACAGGATGAACTGTATACCCACCTTTAAGGGGAAATGTAGGTCATAGAGGAGCTTCAGTTGATTTTGCTATTTTTTCTTTACATTTGGCAGGGATATCATCTATTTTAGGTGCTATTAATTTTATCACTACAATTTATAATATACGTGCCCCAGGAATAAATATGGAACGTATTGGTTTATTTGTTTGATCTATTTTAGTTACTGTATTTTTACTTCTTTTATCACTTCCTGTTTTGGCAGGGGCAATTACAATATTACTTACAGATCGTAACTTTAATACATCTTTTTTTGATCCAGCAGGAGGGGGCGACCCTATT??????????????????????????????????
>CHTCT05
------ATGATGTGGTATAGTTGGTACAGCTCTTTCTCTTTTAATTCGTTTAGAGCTAGGTACATCTGGAGTTTTAATAGATGATCAATTTTACAATGTAATTGTTACAGCACATGCTTTTGTAATAATTTTTTTTATAGTTATACCTTTAATGATTGGGGGTTTTGGTAATTGAATAGTTCCATTATTACTAGGGGCTCCAGATATAAGGTTTCCCCGTATAAATAACATAAGATTTTGGTTACTTCCACCAGCCTTTATTTTTCTTATTTCTTCTAGTATAATTGAAGGGGGTGCAGGCACAGGATGAACTGTATACCCACCTTTAAGGGGAAATGTAGGTCATAGAGGAGCTTCAGTTGATTTTGCTATTTTTTCTTTACATTTGGCAGGGATATCATCTATTTTAGGTGCTATTAATTTTATCACTACAATTTATAATATACGTGCCCCAGGAATAAATATGGAACGTATTGGTTTATTTGTTTGATCTATTTTAGTTACTGTATTTTTACTTCTTTTATCACTTCCTGTTTTGGCAGGGGCAATTACAATATTACTTACAGATCGTAACTTTAATACATCTTTTTTTGATCCAGCAGGAGGGGGCGACCCTATTTTATACCAACACTTATTTTGATTTTTTGGTCACC
>CHTCT06
TGGGGTATGATGTGGTATAGTTGGTACAGCTCTTTCTCTCTTAATTCGTTTAGAGCTAGGTACATCTGGAGTTTTAATAGATGATCAATTTTACAATGTAATTGTTACAGCACATGCTTTTGTAATAATTTTTTTTATAGTTATACCTTTAATGATTGGGGGTTTTGGTAATTGAATAGTTCCATTATTACTAGGGGCTCCAGATATAAGGTTTCCCCGTATAAATAACATAAGATTTTGGTTACTTCCACCAGCCTTTATTTTTCTTATTTCTTCTAGTATAATTGAAGGGGGTGCAGGCACAGGATGAACTGTATACCCACCTTTAAGGGGAAATGTAGGTCATAGAGGAGCTTCAGTTGATTTTGCTATTTTTTCTTTACATTTGGCAGGGATATCATCTATTTTAGGTGCTATTAATTTTATCACTACAATTTATAATATACGTGCCCCAGGAATAAATATGGAACGTATTGGTTTATTTGTTTGATCTATTTTAGTTACTGTATTTTTACTTCTTTTATCACTTCCTGTTTTGGCAGGGGCAATTACAATATTACTTACAGATCGTAACTTTAATACATCTTTTTTTGATCCAGCAGGAGGGGGCGACCCTATT??????????????????????????????????
>CHTCT07
------ATGATGTGGTATAGTTGGTACAGCTCTTTCTCTTTTAATTCGTTTAGAGCTAGGTACATCTGGAGTTTTAATAGATGATCAATTTTACAATGTAATTGTTACAGCACATGCTTTTGTAATAATTTTTTTTATAGTTATACCTTTAATGATTGGGGGTTTTGGTAATTGAATAGTTCCATTATTACTAGGGGCTCCAGATATAAGGTTTCCCCGTATAAATAACATAAGATTTTGGTTACTTCCACCAGCCTTTATTTTTCTTATTTCTTCTAGTATAATTGAAGGGGGTGCAGGCACAGGATGAACTGTATACCCACCTTTAAGGGGAAATGTAGGTCATAGAGGAGCTTCAGTTGATTTTGCTATTTTTTCTTTACATTTGGCAGGGATATCATCTATTTTAGGTGCTATTAATTTTATCACTACAATTTATAATATACGTGCCCCAGGAATAAATATGGAACGTATTGGTTTATTTGTTTGATCTATTTTAGTTACTGTATTTTTACTTCTTTTATCACTTCCTGTTTTGGCAGGGGCAATTACAATATTACTTACAGATCGTAACTTTAATACATCTTTTTTTGATCCAGCAGGAGGGGGCGACCCTATTTTATACCAACACTTATTTTGATTTTTTGGTCACC
>CHTCT08
TGGGGTATGATGTGGTATAGTTGGTACAGCTCTTTCTCTTTTAATTCGTTTAGAGCTAGGTACATCTGGAGTTTTAATAGATGATCAATTTTACAATGTAATTGTTACAGCACATGCTTTTGTAATAATTTTTTTTATAGTTATACCTTTAATGATTGGGGGTTTTGGTAATTGAATAGTTCCATTATTACTAGGGGCTCCAGATATAAGGTTTCCCCGTATAAATAACATAAGATTTTGGTTACTTCCACCAGCCTTTATTTTTCTTATTTCTTCTAGTATAATTGAAGGGGGTGCAGGCACAGGATGAACTGTATACCCACCTTTAAGGGGAAATGTAGGTCATAGAGGAGCTTCAGTTGATTTTGCTATTTTTTCTTTACATTTGGCAGGGATATCATCTATTTTAGGTGCTATTAATTTTATCACTACAATTTATAATATACGTGCCCCAGGAATAAATATGGAACGTATTGGTTTATTTGTTTGATCTATTTTAGTTACTGTATTTTTACTTCTTTTATCACTTCCTGTTTTGGCAGGGGCAATTACAATATTACTTACAGATCGTAACTTTAATACATCTTTTTTTGATCCAGCAGGAGGGGGCGACCCTATT??????????????????????????????????
>CHTCT09
------ATGATGTGGTATAGTTGGTACAGCTCTTTCTCTTTTAATTCGTTTAGAGCTAGGTACATCTGGAGTTTTAATAGATGATCAATTTTACAATGTAATTGTTACAGCACATGCTTTTGTAATAATTTTTTTTATAGTTATACCTTTAATGATTGGGGGTTTTGGTAATTGAATAGTTCCATTATTACTAGGGGCTCCAGATATAAGGTTTCCCCGTATAAATAACATAAGATTTTGGTTACTTCCACCAGCCTTTATTTTTCTTATTTCTTCTAGTATAATTGAAGGGGGTGCAGGCACAGGATGAACTGTATACCCACCTTTAAGGGGAAATGTAGGTCATAGAGGAGCTTCAGTTGATTTTGCTATTTTTTCTTTACATTTGGCAGGGATATCATCTATTTTAGGTGCTATTAATTTTATCACTACAATTTATAATATACGTGCCCCAGGAATAAATATGGAACGTATTGGTTTATTTGTTTGATCTATTTTAGTTACTGTATTTTTACTTCTTTTATCACTTCCTGTTTTGGCAGGGGCAATTACAATATTACTTACAGATCGTAACTTTAATACATCTTTTTTTGATCCAGCAGGAGGGGGCGACCCTATTTTATACCAACACTTATTTTGATTTTTTGGTCACC
>CHTCT10
TGGGGTATGATGTGGTATAGTTGGTACAGCTCTTTCTCTTTTAATTCGTTTAGAGCTAGGTACATCTGGAGTTTTAATAGATGATCAATTTTACAATGTAATTGTTACAGCACATGCTTTTGTAATAATTTTTTTTATAGTTATACCTTTAATGATTGGGGGTTTTGGTAATTGAATAGTTCCATTATTACTAGGGGCTCCAGATATAAGGTTTCCCCGTATAAATAACATAAGATTTTGGTTACTTCCACCAGCCTTTATTTTTCTTATTTCTTCTAGTATAATTGAAGGGGGTGCAGGCACAGGATGAACTGTATACCCACCTTTAAGGGGAAATGTAGGTCATAGAGGAGCTTCAGTTGATTTTGCTATTTTTTCTTTACATTTGGCAGGGATATCATCTATTTTAGGTGCTATTAATTTTATCACTACAATTTATAATATACGTGCCCCAGGAATAAATATGGAACGTATTGGTTTATTTGTTTGATCTATTTTAGTTACTGTATTTTTACTTCTTTTATCACTTCCTGTTTTGGCAGGGGCAATTACAATATTACTTACAGATCGTAACTTTAATACATCTTTTTTTGATCCAGCAGGAGGGGGCGACCCTATT??????????????????????????????????
>CNCL01
-----------GTGGTATAGTTGGTACAGCTCTTTCTCTTTTAATTCGTTTAGAGCTAGGAACATCTGGAGTTTTAATAGATGATCAATTTTATAATGTAATTGTTACAGCCCATGCCTTTGTAATAATTTTTTTTATAGTTATACCATTAATAATTGGTGGGTTTGGTAATTGAATAGTTCCATTATTATTAGGGGCACCAGATATAAGGTTTCCCCGTATAAATAATATAAGATTTTGATTACTTCCACCAGCTTTTATTTTTCTTATTTCTTCTAGTATAATTGAAGGGGGAGCAGGAACTGGATGAACTGTATACCCACCTTTAAGGGGAAATGTAGGTCATAGAGGTGCTTCAGTTGATTTTGCTATTTTTTCTTTACATCTGGCTGGGATGTCATCTATTTTAGGCGCTATTAATTTTATTACTACTATTTATAATATACGTGCCCCAGGAATAACTATAGAACGGATTGGTTTATTTGTTTGATCTATTTTAGTTACTGTATTTTTACTTCTTTTATCACTTCCTGTTTTGGCGGGGGCAATTACAATATTACTTACAGATCGTAATTTTAATACATCTTTTTTTGACCCTGCAGGAGGGGGTGACCCTATTTTATATCAACACTTGTTTTGATTTTTTGGTCACC
>CNCL02
-----------GTGGTATAGTTGGTACAGCTCTTTCTCTTTTAATTCGTTTAGAGCTAGGAACATCTGGAGTTTTAATAGATGATCAATTTTATAATGTAATTGTTACAGCCCATGCCTTTGTAATAATTTTTTTTATAGTTATACCATTAATAATTGGTGGGTTTGGTAATTGAATAGTTCCATTATTATTAGGGGCACCAGATATAAGGTTTCCCCGTATAAATAATATAAGATTTTGATTACTTCCACCAGCTTTTATTTTTCTTATTTCTTCTAGTATAATTGAAGGGGGAGCAGGAACTGGATGAACTGTATACCCACCTTTAAGGGGAAATGTAGGTCATAGAGGTGCTTCAGTTGATTTTGCTATTTTTTCTTTACATCTGGCTGGGATGTCATCTATTTTAGGCGCTATTAATTTTATTACTACTATTTATAATATACGTGCCCCAGGAATAACTATAGAACGGATTGGTTTATTTGTTTGATCTATTTTAGTTACTGTATTTTTACTTCTTTTATCACTTCCTGTTTTGGCGGGGGCAATTACAATATTACTTACAGATCGTAATTTTAATACATCTTTTTTTGACCCTGCAGGAGGGGGTGACCCTATTTTATATCAACACTTGTTTTGATTTTTTGGTCACC
>CNCL03
-----------GTGGTATAGTTGGTACAGCTCTTTCTCTTTTAATTCGTTTAGAGCTAGGAACATCTGGAGTTTTAATAGATGATCAATTTTATAATGTAATTGTTACAGCCCATGCCTTTGTAATAATTTTTTTTATAGTTATACCATTAATAATTGGTGGGTTTGGTAATTGAATAGTTCCATTATTATTAGGGGCACCAGATATAAGGTTTCCCCGTATAAATAATATAAGATTTTGATTACTTCCACCAGCTTTTATTTTTCTTATTTCTTCTAGTATAATTGAAGGGGGAGCAGGAACTGGATGAACTGTATACCCACCTTTAAGGGGAAATGTAGGTCATAGAGGTGCTTCAGTTGATTTTGCTATTTTTTCTTTACATCTGGCTGGGATGTCATCTATTTTAGGCGCTATTAATTTTATTACTACTATTTATAATATACGTGCCCCAGGAATAACTATAGAACGGATTGGTTTATTTGTTTGATCTATTTTAGTTACTGTATTTTTACTTCTTTTATCACTTCCTGTTTTGGCGGGGGCAATTACAATATTACTTACAGATCGTAATTTTAATACATCTTTTTTTGACCCTGCAGGAGGGGGTGACCCTATTTTATATCAACACTTGTTTTGATTTTTTGGTCACC
>CNCL04
-----------GTGGTATAGTTGGTACAGCTCTTTCTCTTTTAATTCGTTTAGAGCTAGGAACATCTGGAGTTTTAATAGATGATCAATTTTATAATGTAATTGTTACAGCCCATGCCTTTGTAATAATTTTTTTTATAGTTATACCATTAATAATTGGTGGGTTTGGTAATTGAATAGTTCCATTATTATTAGGGGCACCAGATATAAGGTTTCCCCGTATAAATAATATAAGATTTTGATTACTTCCACCAGCTTTTATTTTTCTTATTTCTTCTAGTATAATTGAAGGGGGAGCAGGAACTGGATGAACTGTATACCCACCTTTAAGGGGAAATGTAGGTCATAGAGGTGCTTCAGTTGATTTTGCTATTTTTTCTTTACATCTGGCTGGGATGTCATCTATTTTAGGCGCTATTAATTTTATTACTACTATTTATAATATACGTGCCCCAGGAATAACTATAGAACGGATTGGTTTATTTGTTTGATCTATTTTAGTTACTGTATTTTTACTTCTTTTATCACTTCCTGTTTTGGCGGGGGCAATTACAATATTACTTACAGATCGTAATTTTAATACATCTTTTTTTGACCCTGCAGGAGGGGGTGACCCTATTTTATATCAACACTTGTTTTGATTTTTTGGTCACC
>CNCL05
-----------GTGGTATAGTTGGTACAGCTCTTTCTCTTTTAATTCGTTTAGAGCTAGGAACATCTGGAGTTTTAATAGATGATCAATTTTATAATGTAATTGTTACAGCCCATGCCTTTGTAATAATTTTTTTTATAGTTATACCATTAATAATTGGTGGGTTTGGTAATTGAATAGTTCCATTATTATTAGGGGCACCAGATATAAGGTTTCCCCGTATAAATAATATAAGATTTTGATTACTTCCACCAGCTTTTATTTTTCTTATTTCTTCTAGTATAATTGAAGGGGGAGCAGGAACTGGATGAACTGTATACCCACCTTTAAGGGGAAATGTAGGTCATAGAGGTGCTTCAGTTGATTTTGCTATTTTTTCTTTACATCTGGCTGGGATGTCATCTATTTTAGGCGCTATTAATTTTATTACTACTATTTATAATATACGTGCCCCAGGAATAACTATAGAACGGATTGGTTTATTTGTTTGATCTATTTTAGTTACTGTATTTTTACTTCTTTTATCACTTCCTGTTTTGGCGGGGGCAATTACAATATTACTTACAGATCGTAATTTTAATACATCTTTTTTTGACCCTGCAGGAGGGGGTGACCCTATTTTATATCAACACTTGTTTTGATTTTTTGGTCACC
>CNCL06
-----------GTGGTATAGTTGGTACAGCTCTTTCTCTTTTAATTCGTTTAGAGCTAGGAACATCTGGAGTTTTAATAGATGATCAATTTTATAATGTAATTGTTACAGCCCATGCCTTTGTAATAATTTTTTTTATAGTTATACCATTAATAATTGGTGGGTTTGGTAATTGAATAGTTCCATTATTATTAGGGGCACCAGATATAAGGTTTCCCCGTATAAATAATATAAGATTTTGATTACTTCCACCAGCTTTTATTTTTCTTATTTCTTCTAGTATAATTGAAGGGGGAGCAGGAACTGGATGAACTGTATACCCACCTTTAAGGGGAAATGTAGGTCATAGAGGTGCTTCAGTTGATTTTGCTATTTTTTCTTTACATCTGGCTGGGATGTCATCTATTTTAGGCGCTATTAATTTTATTACTACTATTTATAATATACGTGCCCCAGGAATAACTATAGAACGGATTGGTTTATTTGTTTGATCTATTTTAGTTACTGTATTTTTACTTCTTTTATCACTTCCTGTTTTGGCGGGGGCAATTACAATATTACTTACAGATCGTAATTTTAATACATCTTTTTTTGACCCTGCAGGAGGGGGTGACCCTATTTTATATCAACACTTGTTTTGATTTTTTGGTCACC
>CNCL07
-----------GTGGTATAGTTGGTACAGCTCTTTCTCTTTTAATTCGTTTAGAGCTAGGAACATCTGGAGTTTTAATAGATGATCAATTTTATAATGTAATTGTTACAGCCCATGCCTTTGTAATAATTTTTTTTATAGTTATACCATTAATAATTGGTGGGTTTGGTAATTGAATAGTTCCATTATTATTAGGGGCACCAGATATAAGGTTTCCCCGTATAAATAATATAAGATTTTGATTACTTCCACCAGCTTTTATTTTTCTTATTTCTTCTAGTATAATTGAAGGGGGAGCAGGAACTGGATGAACTGTATACCCACCTTTAAGGGGAAATGTAGGTCATAGAGGTGCTTCAGTTGATTTTGCTATTTTTTCTTTACATCTGGCTGGGATGTCATCTATTTTAGGCGCTATTAATTTTATTACTACTATTTATAATATACGTGCCCCAGGAATAACTATAGAACGGATTGGTTTATTTGTTTGATCTATTTTAGTTACTGTATTTTTACTTCTTTTATCACTTCCTGTTTTGGCGGGGGCAATTACAATATTACTTACAGATCGTAATTTTAATACATCTTTTTTTGACCCTGCAGGAGGGGGTGACCCTATTTTATATCAACACTTGTTTTGATTTTTTGGTCACC
>CNCL08
-----------GTGGTATAGTTGGTACAGCTCTTTCTCTTTTAATTCGTTTAGAGCTAGGAACATCTGGAGTTTTAATAGATGATCAATTTTATAATGTAATTGTTACAGCCCATGCCTTTGTAATAATTTTTTTTATAGTTATACCATTAATAATTGGTGGGTTTGGTAATTGAATAGTTCCATTATTATTAGGGGCACCAGATATAAGGTTTCCCCGTATAAATAATATAAGATTTTGATTACTTCCACCAGCTTTTATTTTTCTTATTTCTTCTAGTATAATTGAAGGGGGAGCAGGAACTGGATGAACTGTATACCCACCTTTAAGGGGAAATGTAGGTCATAGAGGTGCTTCAGTTGATTTTGCTATTTTTTCTTTACATCTGGCTGGGATGTCATCTATTTTAGGCGCTATTAATTTTATTACTACTATTTATAATATACGTGCCCCAGGAATAACTATAGAACGGATTGGTTTATTTGTTTGATCTATTTTAGTTACTGTATTTTTACTTCTTTTATCACTTCCTGTTTTGGCGGGGGCAATTACAATATTACTTACAGATCGTAATTTTAATACATCTTTTTTTGACCCTGCAGGAGGGGGTGACCCTATTTTATATCAACACTTGTTTTGATTTTTTGGTCACC
>CNFS01
-----------GTGGTATAGTTGGGACAGCTCTTTCTCTTTTAATTCGTTTAGAGCTAGGAACATCTGGAGTTTTAATAGATGATCAATTTTATAATGTTATTGTTACAGCCCATGCCTTTGTAATAATTTTTTTTATAGTAATACCATTAATAATTGGTGGGTTTGGTAATTGGATAGTTCCATTATTATTAGGGGCACCAGATATAAGGTTTCCCCGTATAAATAATATAAGATTTTGATTACTTCCGCCAGCCTTTATTTTTCTTATTTCTTCTAGTATAATTGAAGGAGGAGCAGGAACTGGATGAACTGTATATCCACCTTTAAGGGGAAATGTAGGGCATAGAGGTGCTTCAGTTGATTTTGCTATTTTTTCTTTACATCTGGCTGGGATATCATCTATTTTAGGCGCTATTAATTTTATTACTACTATTTATAATATACGTGCCCCAGGAATAATTATAGAACGTATTGGTTTATTTGTTTGATCTATTTTAGTTACTGTATTTTTACTTCTTTTATCACTTCCTGTTTTGGCGGGTGCAATTACAATATTACTTACAGATCGTAACTTTAATACATCATTTTTTGATCCTGCAGGAGGGGGTGACCCCATTTTATATCAACACTTATTTTGATTTTTTGGTCACC
>CNFS02
-----------GTGGTATAGTTGGGACAGCTCTTTCTCTTTTAATTCGTTTAGAGCTAGGAACATCTGGAGTTTTAATAGATGATCAATTTTATAATGTTATTGTTACAGCCCATGCCTTTGTAATAATTTTTTTTATAGTAATACCATTAATAATTGGTGGGTTTGGTAATTGGATAGTTCCATTATTATTAGGGGCACCAGATATAAGGTTTCCCCGTATAAATAATATAAGATTTTGATTACTTCCGCCAGCCTTTATTTTTCTTATTTCTTCTAGTATAATTGAAGGAGGAGCAGGAACTGGATGAACTGTATATCCACCTTTAAGGGGAAATGTAGGGCATAGAGGTGCTTCAGTTGATTTTGCTATTTTTTCTTTACATCTGGCTGGGATATCATCTATTTTAGGCGCTATTAATTTTATTACTACTATTTATAATATACGTGCCCCAGGAATAATTATAGAACGTATTGGTTTATTTGTTTGATCTATTTTAGTTACTGTATTTTTACTTCTTTTATCACTTCCTGTTTTGGCGGGTGCAATTACAATATTACTTACAGATCGTAACTTTAATACATCATTTTTTGATCCTGCAGGAGGGGGTGACCCCATTTTATATCAACACTTATTTTGATTTTTTGGTCACC
>CNFS03
-----------GTGGTATAGTTGGTACAGCTCTTTCTCTTTTAATTCGTTTAGAGCTAGGAACATCTGGAGTTTTAATAGATGATCAATTTTATAATGTAATTGTTACAGCCCATGCCTTTGTAATAATTTTTTTTATAGTTATACCATTAATAATTGGTGGGTTTGGTAATTGAATAGTTCCATTATTATTAGGGGCACCAGATATAAGGTTTCCCCGTATAAATAATATAAGATTTTGATTACTTCCACCAGCTTTTATTTTTCTTATTTCTTCTAGTATAATTGAAGGGGGAGCAGGAACTGGATGAACTGTATACCCACCTTTAAGGGGAAATGTAGGTCATAGAGGTGCTTCAGTTGATTTTGCTATTTTTTCTTTACATCTGGCTGGGATGTCATCTATTTTAGGCGCTATTAATTTTATTACTACTATTTATAATATACGTGCCCCAGGAATAACTATAGAACGGATTGGTTTATTTGTTTGATCTATTTTAGTTACTGTATTTTTACTTCTTTTATCACTTCCTGTTTTGGCGGGGGCAATTACAATATTACTTACAGATCGTAATTTTAATACATCTTTTTTTGACCCTGCAGGAGGGGGTGACCCTATTTTATATCAACACTTGTTTTGATTTTTTGGTCACC
>CNFS04
-----------GTGGTATAGTTGGTACAGCTCTTTCTCTTTTAATTCGTTTAGAGCTAGGAACATCTGGAGTTTTAATAGATGATCAATTTTATAATGTAATTGTTACAGCCCATGCCTTTGTAATAATTTTTTTTATAGTTATACCATTAATAATTGGTGGGTTTGGTAATTGAATAGTTCCATTATTATTAGGGGCACCAGATATAAGGTTTCCCCGTATAAATAATATAAGATTTTGATTACTTCCACCAGCTTTTATTTTTCTTATTTCTTCTAGTATAATTGAAGGGGGAGCAGGAACTGGATGAACTGTATACCCACCTTTAAGGGGAAATGTAGGTCATAGAGGTGCTTCAGTTGATTTTGCTATTTTTTCTTTACATCTGGCTGGGATGTCATCTATTTTAGGCGCTATTAATTTTATTACTACTATTTATAATATACGTGCCCCAGGAATAACTATAGAACGGATTGGTTTATTTGTTTGATCTATTTTAGTTACTGTATTTTTACTTCTTTTATCACTTCCTGTTTTGGCGGGGGCAATTACAATATTACTTACAGATCGTAATTTTAATACATCTTTTTTTGACCCTGCAGGAGGGGGTGACCCTATTTTATATCAACACTTGTTTTGATTTTTTGGTCACC
>CNFS05
-----------GTGGTATAGTTGGGACAGCTCTTTCTCTTTTAATTCGTTTAGAGCTAGGAACATCTGGAGTTTTAATAGATGATCAATTTTATAATGTTATTGTTACAGCCCATGCCTTTGTAATAATTTTTTTTATAGTAATACCATTAATAATTGGTGGGTTTGGTAATTGGATAGTTCCATTATTATTAGGGGCACCAGATATAAGGTTTCCCCGTATAAATAATATAAGATTTTGATTACTTCCGCCAGCCTTTATTTTTCTTATTTCTTCTAGTATAATTGAAGGAGGAGCAGGAACTGGATGAACTGTATATCCACCTTTAAGGGGAAATGTAGGGCATAGAGGTGCTTCAGTTGATTTTGCTATTTTTTCTTTACATCTGGCTGGGATATCATCTATTTTAGGCGCTATTAATTTTATTACTACTATTTATAATATACGTGCCCCAGGAATAATTATAGAACGTATTGGTTTATTTGTTTGATCTATTTTAGTTACTGTATTTTTACTTCTTTTATCACTTCCTGTTTTGGCGGGTGCAATTACAATATTACTTACAGATCGTAACTTTAATACATCATTTTTTGATCCTGCAGGAGGGGGTGACCCCATTTTATATCAACACTTATTTTGATTTTTTGGTCACC
>CNFS06
-----------GTGGTATAGTTGGGACAGCTCTTTCTCTTTTAATTCGTTTAGAGCTAGGAACATCTGGAGTTTTAATAGATGATCAATTTTATAATGTTATTGTTACAGCCCATGCCTTTGTAATAATTTTTTTTATAGTAATACCATTAATAATTGGTGGGTTTGGTAATTGGATAGTTCCATTATTATTAGGGGCACCAGATATAAGGTTTCCCCGTATAAATAATATAAGATTTTGATTACTTCCGCCAGCCTTTATTTTTCTTATTTCTTCTAGTATAATTGAAGGAGGAGCAGGAACTGGATGAACTGTATATCCACCTTTAAGGGGAAATGTAGGGCATAGAGGTGCTTCAGTTGATTTTGCTATTTTTTCTTTACATCTGGCTGGGATATCATCTATTTTAGGCGCTATTAATTTTATTACTACTATTTATAATATACGTGCCCCAGGAATAATTATAGAACGTATTGGTTTATTTGTTTGATCTATTTTAGTTACTGTATTTTTACTTCTTTTATCACTTCCTGTTTTGGCGGGTGCAATTACAATATTACTTACAGATCGTAACTTTAATACATCATTTTTTGATCCTGCAGGAGGGGGTGACCCCATTTTATATCAACACTTATTTTGATTTTTTGGTCACC
>CNFS07
-----------GTGGTATAGTTGGGACAGCTCTTTCTCTTTTAATTCGTTTAGAGCTAGGAACATCTGGAGTTTTAATAGATGATCAATTTTATAATGTTATTGTTACAGCCCATGCCTTTGTAATAATTTTTTTTATAGTAATACCATTAATAATTGGTGGGTTTGGTAATTGGATAGTTCCATTATTATTAGGGGCACCAGATATAAGGTTTCCCCGTATAAATAATATAAGATTTTGATTACTTCCGCCAGCCTTTATTTTTCTTATTTCTTCTAGTATAATTGAAGGAGGAGCAGGAACTGGATGAACTGTATATCCACCTTTAAGGGGAAATGTAGGGCATAGAGGTGCTTCAGTTGATTTTGCTATTTTTTCTTTACATCTGGCTGGGATATCATCTATTTTAGGCGCTATTAATTTTATTACTACTATTTATAATATACGTGCCCCAGGAATAATTATAGAACGTATTGGTTTATTTGTTTGATCTATTTTAGTTACTGTATTTTTACTTCTTTTATCACTTCCTGTTTTGGCGGGTGCAATTACAATATTACTTACAGATCGTAACTTTAATACATCATTTTTTGATCCTGCAGGAGGGGGTGACCCCATTTTATATCAACACTTATTTTGATTTTTTGGTCACC
>CNFS08
-----------GTGGTATAGTTGGTACAGCTCTTTCTCTTTTAATTCGTTTAGAGCTAGGAACATCTGGAGTTTTAATAGATGATCAATTTTATAATGTAATTGTTACAGCCCATGCCTTTGTAATAATTTTTTTTATAGTTATACCATTAATAATTGGTGGGTTTGGTAATTGAATAGTTCCATTATTATTAGGGGCACCAGATATAAGGTTTCCCCGTATAAATAATATAAGATTTTGATTACTTCCACCAGCTTTTATTTTTCTTATTTCTTCTAGTATAATTGAAGGGGGAGCAGGAACTGGATGAACTGTATACCCACCTTTAAGGGGAAATGTAGGTCATAGAGGTGCTTCAGTTGATTTTGCTATTTTTTCTTTACATCTGGCTGGGATGTCATCTATTTTAGGCGCTATTAATTTTATTACTACTATTTATAATATACGTGCCCCAGGAATAACTATAGAACGGATTGGTTTATTTGTTTGATCTATTTTAGTTACTGTATTTTTACTTCTTTTATCACTTCCTGTTTTGGCGGGGGCAATTACAATATTACTTACAGATCGTAATTTTAATACATCTTTTTTTGACCCTGCAGGAGGGGGTGACCCTATTTTATATCAACACTTGTTTTGATTTTTTGGTCACC
>CNLF01
-----------GTGGTATAGTTGGTACAGCTCTTTCTCTTTTAATTCGTTTAGAGCTAGGAACATCTGGAGTTTTAATAGATGATCAATTTTATAATGTAATTGTTACAGCCCATGCCTTTGTAATAATTTTTTTTATAGTTATACCATTAATAATTGGTGGGTTTGGTAATTGAATAGTTCCATTATTATTAGGGGCACCAGATATAAGGTTTCCCCGTATAAATAATATAAGATTTTGATTACTTCCACCAGCTTTTATTTTTCTTATTTCTTCTAGTATAATTGAAGGGGGAGCAGGAACTGGATGAACTGTATACCCACCTTTAAGGGGAAATGTAGGTCATAGAGGTGCTTCAGTTGATTTTGCTATTTTTTCTTTACATCTGGCTGGGATGTCATCTATTTTAGGCGCTATTAATTTTATTACTACTATTTATAATATACGTGCCCCAGGAATAACTATAGAACGGATTGGTTTATTTGTTTGATCTATTTTAGTTACTGTATTTTTACTTCTTTTATCACTTCCTGTTTTGGCGGGGGCAATTACAATATTACTTACAGATCGTAATTTTAATACATCTTTTTTTGACCCTGCAGGAGGGGGTGACCCTATTTTATATCAACACTTGTTTTGATTTTTTGGTCACC
>CNLF02
-----------GTGGTATAGTTGGTACAGCTCTTTCTCTTTTAATTCGTTTAGAGCTAGGAACATCTGGAGTTTTAATAGATGATCAATTTTATAATGTAATTGTTACAGCCCATGCCTTTGTAATAATTTTTTTTATAGTTATACCATTAATAATTGGTGGGTTTGGTAATTGAATAGTTCCATTATTATTAGGGGCACCAGATATAAGGTTTCCCCGTATAAATAATATAAGATTTTGATTACTTCCACCAGCTTTTATTTTTCTTATTTCTTCTAGTATAATTGAAGGGGGAGCAGGAACTGGATGAACTGTATACCCACCTTTAAGGGGAAATGTAGGTCATAGAGGTGCTTCAGTTGATTTTGCTATTTTTTCTTTACATCTGGCTGGGATGTCATCTATTTTAGGCGCTATTAATTTTATTACTACTATTTATAATATACGTGCCCCAGGAATAACTATAGAACGGATTGGTTTATTTGTTTGATCTATTTTAGTTACTGTATTTTTACTTCTTTTATCACTTCCTGTTTTGGCGGGGGCAATTACAATATTACTTACAGATCGTAATTTTAATACATCTTTTTTTGACCCTGCAGGAGGGGGTGACCCTATTTTATATCAACACTTGTTTTGATTTTTTGGTCACC
>CNLF03
-----------GTGGTATAGTTGGTACAGCTCTTTCTCTTTTAATTCGTTTAGAGCTAGGAACATCTGGAGTTTTAATAGATGATCAATTTTATAATGTAATTGTTACAGCCCATGCCTTTGTAATAATTTTTTTTATAGTTATACCATTAATAATTGGTGGGTTTGGTAATTGAATAGTTCCATTATTATTAGGGGCACCAGATATAAGGTTTCCCCGTATAAATAATATAAGATTTTGATTACTTCCACCAGCTTTTATTTTTCTTATTTCTTCTAGTATAATTGAAGGGGGAGCAGGAACTGGATGAACTGTATACCCACCTTTAAGGGGAAATGTAGGTCATAGAGGTGCTTCAGTTGATTTTGCTATTTTTTCTTTACATCTGGCTGGGATGTCATCTATTTTAGGCGCTATTAATTTTATTACTACTATTTATAATATACGTGCCCCAGGAATAACTATAGAACGGATTGGTTTATTTGTTTGATCTATTTTAGTTACTGTATTTTTACTTCTTTTATCACTTCCTGTTTTGGCGGGGGCAATTACAATATTACTTACAGATCGTAATTTTAATACATCTTTTTTTGACCCTGCAGGAGGGGGTGACCCTATTTTATATCAACACTTGTTTTGATTTTTTGGTCACC
>CNLF04
-----------GTGGTATAGTTGGTACAGCTCTTTCTCTTTTAATTCGTTTAGAGCTAGGAACATCTGGAGTTTTAATAGATGATCAATTTTATAATGTAATTGTTACAGCCCATGCCTTTGTAATAATTTTTTTTATAGTTATACCATTAATAATTGGTGGGTTTGGTAATTGAATAGTTCCATTATTATTAGGGGCACCAGATATAAGGTTTCCCCGTATAAATAATATAAGATTTTGATTACTTCCACCAGCTTTTATTTTTCTTATTTCTTCTAGTATAATTGAAGGGGGAGCAGGAACTGGATGAACTGTATACCCACCTTTAAGGGGAAATGTAGGTCATAGAGGTGCTTCAGTTGATTTTGCTATTTTTTCTTTACATCTGGCTGGGATGTCATCTATTTTAGGCGCTATTAATTTTATTACTACTATTTATAATATACGTGCCCCAGGAATAACTATAGAACGGATTGGTTTATTTGTTTGATCTATTTTAGTTACTGTATTTTTACTTCTTTTATCACTTCCTGTTTTGGCGGGGGCAATTACAATATTACTTACAGATCGTAATTTTAATACATCTTTTTTTGACCCTGCAGGAGGGGGTGACCCTATTTTATATCAACACTTGTTTTGATTTTTTGGTCACC
>CNLF05
-----------GTGGTATAGTTGGTACAGCTCTTTCTCTTTTAATTCGTTTAGAGCTAGGAACATCTGGAGTTTTAATAGATGATCAATTTTATAATGTAATTGTTACAGCCCATGCCTTTGTAATAATTTTTTTTATAGTTATACCATTAATAATTGGTGGGTTTGGTAATTGAATAGTTCCATTATTATTAGGGGCACCAGATATAAGGTTTCCCCGTATAAATAATATAAGATTTTGATTACTTCCACCAGCTTTTATTTTTCTTATTTCTTCTAGTATAATTGAAGGGGGAGCAGGAACTGGATGAACTGTATACCCACCTTTAAGGGGAAATGTAGGTCATAGAGGTGCTTCAGTTGATTTTGCTATTTTTTCTTTACATCTGGCTGGGATGTCATCTATTTTAGGCGCTATTAATTTTATTACTACTATTTATAATATACGTGCCCCAGGAATAACTATAGAACGGATTGGTTTATTTGTTTGATCTATTTTAGTTACTGTATTTTTACTTCTTTTATCACTTCCTGTTTTGGCGGGGGCAATTACAATATTACTTACAGATCGTAATTTTAATACATCTTTTTTTGACCCTGCAGGAGGGGGTGACCCTATTTTATATCAACACTTGTTTTGATTTTTTGGTCACC
>CNLF06
-----------GTGGTATAGTTGGTACAGCTCTTTCTCTTTTAATTCGTTTAGAGCTAGGAACATCTGGAGTTTTAATAGATGATCAATTTTATAATGTAATTGTTACAGCCCATGCCTTTGTAATAATTTTTTTTATAGTTATACCATTAATAATTGGTGGGTTTGGTAATTGAATAGTTCCATTATTATTAGGGGCACCAGATATAAGGTTTCCCCGTATAAATAATATAAGATTTTGATTACTTCCACCAGCTTTTATTTTTCTTATTTCTTCTAGTATAATTGAAGGGGGAGCAGGAACTGGATGAACTGTATACCCACCTTTAAGGGGAAATGTAGGTCATAGAGGTGCTTCAGTTGATTTTGCTATTTTTTCTTTACATCTGGCTGGGATGTCATCTATTTTAGGCGCTATTAATTTTATTACTACTATTTATAATATACGTGCCCCAGGAATAACTATAGAACGGATTGGTTTATTTGTTTGATCTATTTTAGTTACTGTATTTTTACTTCTTTTATCACTTCCTGTTTTGGCGGGGGCAATTACAATATTACTTACAGATCGTAATTTTAATACATCTTTTTTTGACCCTGCAGGAGGGGGTGACCCTATTTTATATCAACACTTGTTTTGATTTTTTGGTCACC
>CNLF07
-----------GTGGTATAGTTGGTACAGCTCTTTCTCTTTTAATTCGTTTAGAGCTAGGAACATCTGGAGTTTTAATAGATGATCAATTTTATAATGTAATTGTTACAGCCCATGCCTTTGTAATAATTTTTTTTATAGTTATACCATTAATAATTGGTGGGTTTGGTAATTGAATAGTTCCATTATTATTAGGGGCACCAGATATAAGGTTTCCCCGTATAAATAATATAAGATTTTGATTACTTCCACCAGCTTTTATTTTTCTTATTTCTTCTAGTATAATTGAAGGGGGAGCAGGAACTGGATGAACTGTATACCCACCTTTAAGGGGAAATGTAGGTCATAGAGGTGCTTCAGTTGATTTTGCTATTTTTTCTTTACATCTGGCTGGGATGTCATCTATTTTAGGCGCTATTAATTTTATTACTACTATTTATAATATACGTGCCCCAGGAATAACTATAGAACGGATTGGTTTATTTGTTTGATCTATTTTAGTTACTGTATTTTTACTTCTTTTATCACTTCCTGTTTTGGCGGGGGCAATTACAATATTACTTACAGATCGTAATTTTAATACATCTTTTTTTGACCCTGCAGGAGGGGGTGACCCTATTTTATATCAACACTTGTTTTGATTTTTTGGTCACC
>CNLF08
-----------GTGGTATAGTTGGTACAGCTCTTTCTCTTTTAATTCGTTTAGAGCTAGGAACATCTGGAGTTTTAATAGATGATCAATTTTATAATGTAATTGTTACAGCCCATGCCTTTGTAATAATTTTTTTTATAGTTATACCATTAATAATTGGTGGGTTTGGTAATTGAATAGTTCCATTATTATTAGGGGCACCAGATATAAGGTTTCCCCGTATAAATAATATAAGATTTTGATTACTTCCACCAGCTTTTATTTTTCTTATTTCTTCTAGTATAATTGAAGGGGGAGCAGGAACTGGATGAACTGTATACCCACCTTTAAGGGGAAATGTAGGTCATAGAGGTGCTTCAGTTGATTTTGCTATTTTTTCTTTACATCTGGCTGGGATGTCATCTATTTTAGGCGCTATTAATTTTATTACTACTATTTATAATATACGTGCCCCAGGAATAACTATAGAACGGATTGGTTTATTTGTTTGATCTATTTTAGTTACTGTATTTTTACTTCTTTTATCACTTCCTGTTTTGGCGGGGGCAATTACAATATTACTTACAGATCGTAATTTTAATACATCTTTTTTTGACCCTGCAGGAGGGGGTGACCCTATTTTATATCAACACTTGTTTTGATTTTTTGGTCACC
>CNNY101
-----------GTGGTATAGTTGGGACAGCTCTTTCTCTTTTAATTCGTTTAGAGCTAGGAACATCTGGAGTTTTAATAGATGATCAATTTTATAATGTTATTGTTACAGCCCATGCCTTTGTAATAATTTTTTTTATAGTAATACCATTAATAATTGGTGGGTTTGGTAATTGGATAGTTCCATTATTATTAGGGGCACCAGATATAAGGTTTCCCCGTATAAATAATATAAGATTTTGATTACTTCCGCCAGCCTTTATTTTTCTTATTTCTTCTAGTATAATTGAAGGAGGAGCAGGAACTGGATGAACTGTATATCCACCTTTAAGGGGAAATGTAGGGCATAGAGGTGCTTCAGTTGATTTTGCTATTTTTTCTTTACATCTGGCTGGGATATCATCTATTTTAGGCGCTATTAATTTTATTACTACTATTTATAATATACGTGCCCCAGGAATAATTATAGAACGTATTGGTTTATTTGTTTGATCTATTTTAGTTACTGTATTTTTACTTCTTTTATCACTTCCTGTTTTGGCGGGTGCAATTACAATATTACTTACAGATCGTAACTTTAATACATCATTTTTTGATCCTGCAGGAGGGGGTGACCCCATTTTATATCAACACTTATTTTGATTTTTTGGTCACC
>CNNY102
-----------GTGGTATAGTTGGTACAGCTCTTTCTCTTTTAATTCGTTTAGAGCTAGGAACATCTGGAGTTTTAATAGATGATCAATTTTATAATGTAATTGTTACAGCCCATGCCTTTGTAATAATTTTTTTTATAGTTATACCATTAATAATTGGTGGGTTTGGTAATTGAATAGTTCCATTATTATTAGGGGCACCAGATATAAGGTTTCCCCGTATAAATAATATAAGATTTTGATTACTTCCACCAGCTTTTATTTTTCTTATTTCTTCTAGTATAATTGAAGGGGGAGCAGGAACTGGATGAACTGTATACCCACCTTTAAGGGGAAATGTAGGTCATAGAGGTGCTTCAGTTGATTTTGCTATTTTTTCTTTACATCTGGCTGGGATGTCATCTATTTTAGGCGCTATTAATTTTATTACTACTATTTATAATATACGTGCCCCAGGAATAACTATAGAACGGATTGGTTTATTTGTTTGATCTATTTTAGTTACTGTATTTTTACTTCTTTTATCACTTCCTGTTTTGGCGGGGGCAATTACAATATTACTTACAGATCGTAATTTTAATACATCTTTTTTTGACCCTGCAGGAGGGGGTGACCCTATTTTATATCAACACTTGTTTTGATTTTTTGGTCACC
>CNNY103
-----------GTGGTATAGTTGGTACAGCTCTTTCTCTTTTAATTCGTTTAGAGCTAGGAACATCTGGAGTTTTAATAGATGATCAATTTTATAATGTAATTGTTACAGCCCATGCCTTTGTAATAATTTTTTTTATAGTTATACCATTAATAATTGGTGGGTTTGGTAATTGAATAGTTCCATTATTATTAGGGGCACCAGATATAAGGTTTCCCCGTATAAATAATATAAGATTTTGATTACTTCCACCAGCTTTTATTTTTCTTATTTCTTCTAGTATAATTGAAGGGGGAGCAGGAACTGGATGAACTGTATACCCACCTTTAAGGGGAAATGTAGGTCATAGAGGTGCTTCAGTTGATTTTGCTATTTTTTCTTTACATCTGGCTGGGATGTCATCTATTTTAGGCGCTATTAATTTTATTACTACTATTTATAATATACGTGCCCCAGGAATAACTATAGAACGGATTGGTTTATTTGTTTGATCTATTTTAGTTACTGTATTTTTACTTCTTTTATCACTTCCTGTTTTGGCGGGGGCAATTACAATATTACTTACAGATCGTAATTTTAATACATCTTTTTTTGACCCTGCAGGAGGGGGTGACCCTATTTTATATCAACACTTGTTTTGATTTTTTGGTCACC
>CNNY104
-----------GTGGTATAGTTGGTACAGCTCTTTCTCTTTTAATTCGTTTAGAGCTAGGAACATCTGGAGTTTTAATAGATGATCAATTTTATAATGTAATTGTTACAGCCCATGCCTTTGTAATAATTTTTTTTATAGTTATACCATTAATAATTGGTGGGTTTGGTAATTGAATAGTTCCATTATTATTAGGGGCACCAGATATAAGGTTTCCCCGTATAAATAATATAAGATTTTGATTACTTCCACCAGCTTTTATTTTTCTTATTTCTTCTAGTATAATTGAAGGGGGAGCAGGAACTGGATGAACTGTATACCCACCTTTAAGGGGAAATGTAGGTCATAGAGGTGCTTCAGTTGATTTTGCTATTTTTTCTTTACATCTGGCTGGGATGTCATCTATTTTAGGCGCTATTAATTTTATTACTACTATTTATAATATACGTGCCCCAGGAATAACTATAGAACGGATTGGTTTATTTGTTTGATCTATTTTAGTTACTGTATTTTTACTTCTTTTATCACTTCCTGTTTTGGCGGGGGCAATTACAATATTACTTACAGATCGTAATTTTAATACATCTTTTTTTGACCCTGCAGGAGGGGGTGACCCTATTTTATATCAACACTTGTTTTGATTTTTTGGTCACC
>CNNY105
-----------GTGGTATAGTTGGTACAGCTCTTTCTCTTTTAATTCGTTTAGAGCTAGGAACATCTGGAGTTTTAATAGATGATCAATTTTATAATGTAATTGTTACAGCCCATGCCTTTGTAATAATTTTTTTTATAGTTATACCATTAATAATTGGTGGGTTTGGTAATTGAATAGTTCCATTATTATTAGGGGCACCAGATATAAGGTTTCCCCGTATAAATAATATAAGATTTTGATTACTTCCACCAGCTTTTATTTTTCTTATTTCTTCTAGTATAATTGAAGGGGGAGCAGGAACTGGATGAACTGTATACCCACCTTTAAGGGGAAATGTAGGTCATAGAGGTGCTTCAGTTGATTTTGCTATTTTTTCTTTACATCTGGCTGGGATGTCATCTATTTTAGGCGCTATTAATTTTATTACTACTATTTATAATATACGTGCCCCAGGAATAACTATAGAACGGATTGGTTTATTTGTTTGATCTATTTTAGTTACTGTATTTTTACTTCTTTTATCACTTCCTGTTTTGGCGGGGGCAATTACAATATTACTTACAGATCGTAATTTTAATACATCTTTTTTTGACCCTGCAGGAGGGGGTGACCCTATTTTATATCAACACTTGTTTTGATTTTTTGGTCACC
>CNNY106
-----------GTGGTATAGTTGGTACAGCTCTTTCTCTTTTAATTCGTTTAGAGCTAGGAACATCTGGAGTTTTAATAGATGATCAATTTTATAATGTAATTGTTACAGCCCATGCCTTTGTAATAATTTTTTTTATAGTTATACCATTAATAATTGGTGGGTTTGGTAATTGAATAGTTCCATTATTATTAGGGGCACCAGATATAAGGTTTCCCCGTATAAATAATATAAGATTTTGATTACTTCCACCAGCTTTTATTTTTCTTATTTCTTCTAGTATAATTGAAGGGGGAGCAGGAACTGGATGAACTGTATACCCACCTTTAAGGGGAAATGTAGGTCATAGAGGTGCTTCAGTTGATTTTGCTATTTTTTCTTTACATCTGGCTGGGATGTCATCTATTTTAGGCGCTATTAATTTTATTACTACTATTTATAATATACGTGCCCCAGGAATAACTATAGAACGGATTGGTTTATTTGTTTGATCTATTTTAGTTACTGTATTTTTACTTCTTTTATCACTTCCTGTTTTGGCGGGGGCAATTACAATATTACTTACAGATCGTAATTTTAATACATCTTTTTTTGACCCTGCAGGAGGGGGTGACCCTATTTTATATCAACACTTGTTTTGATTTTTTGGTCACC
>CNNY107
-----------GTGGTATAGTTGGTACAGCTCTTTCTCTTTTAATTCGTTTAGAGCTAGGAACATCTGGAGTTTTAATAGATGATCAATTTTATAATGTAATTGTTACAGCCCATGCCTTTGTAATAATTTTTTTTATAGTTATACCATTAATAATTGGTGGGTTTGGTAATTGAATAGTTCCATTATTATTAGGGGCACCAGATATAAGGTTTCCCCGTATAAATAATATAAGATTTTGATTACTTCCACCAGCTTTTATTTTTCTTATTTCTTCTAGTATAATTGAAGGGGGAGCAGGAACTGGATGAACTGTATACCCACCTTTAAGGGGAAATGTAGGTCATAGAGGTGCTTCAGTTGATTTTGCTATTTTTTCTTTACATCTGGCTGGGATGTCATCTATTTTAGGCGCTATTAATTTTATTACTACTATTTATAATATACGTGCCCCAGGAATAACTATAGAACGGATTGGTTTATTTGTTTGATCTATTTTAGTTACTGTATTTTTACTTCTTTTATCACTTCCTGTTTTGGCGGGGGCAATTACAATATTACTTACAGATCGTAATTTTAATACATCTTTTTTTGACCCTGCAGGAGGGGGTGACCCTATTTTATATCAACACTTGTTTTGATTTTTTGGTCACC
>CNNY108
-----------GTGGTATAGTTGGTACAGCTCTTTCTCTTTTAATTCGTTTAGAGCTAGGAACATCTGGAGTTTTAATAGATGATCAATTTTATAATGTAATTGTTACAGCCCATGCCTTTGTAATAATTTTTTTTATAGTTATACCATTAATAATTGGTGGGTTTGGTAATTGAATAGTTCCATTATTATTAGGGGCACCAGATATAAGGTTTCCCCGTATAAATAATATAAGATTTTGATTACTTCCACCAGCTTTTATTTTTCTTATTTCTTCTAGTATAATTGAAGGGGGAGCAGGAACTGGATGAACTGTATACCCACCTTTAAGGGGAAATGTAGGTCATAGAGGTGCTTCAGTTGATTTTGCTATTTTTTCTTTACATCTGGCTGGGATGTCATCTATTTTAGGCGCTATTAATTTTATTACTACTATTTATAATATACGTGCCCCAGGAATAACTATAGAACGGATTGGTTTATTTGTTTGATCTATTTTAGTTACTGTATTTTTACTTCTTTTATCACTTCCTGTTTTGGCGGGGGCAATTACAATATTACTTACAGATCGTAATTTTAATACATCTTTTTTTGACCCTGCAGGAGGGGGTGACCCTATTTTATATCAACACTTGTTTTGATTTTTTGGTCACC
>CNNY201
-----------GTGGTATAGTTGGTACAGCTCTTTCTCTTTTAATTCGTTTAGAGCTAGGAACATCTGGAGTTTTAATAGATGATCAATTTTATAATGTAATTGTTACAGCCCATGCCTTTGTAATAATTTTTTTTATAGTTATACCATTAATAATTGGTGGGTTTGGTAATTGAATAGTTCCATTATTATTAGGGGCACCAGATATAAGGTTTCCCCGTATAAATAATATAAGATTTTGATTACTTCCACCAGCTTTTATTTTTCTTATTTCTTCTAGTATAATTGAAGGGGGAGCAGGAACTGGATGAACTGTATACCCACCTTTAAGGGGAAATGTAGGTCATAGAGGTGCTTCAGTTGATTTTGCTATTTTTTCTTTACATCTGGCTGGGATGTCATCTATTTTAGGCGCTATTAATTTTATTACTACTATTTATAATATACGTGCCCCAGGAATAACTATAGAACGGATTGGTTTATTTGTTTGATCTATTTTAGTTACTGTATTTTTACTTCTTTTATCACTTCCTGTTTTGGCGGGGGCAATTACAATATTACTTACAGATCGTAATTTTAATACATCTTTTTTTGACCCTGCAGGAGGGGGTGACCCTATTTTATATCAACACTTGTTTTGATTTTTTGGTCACC
>CNNY202
-----------GTGGTATAGTTGGTACAGCTCTTTCTCTTTTAATTCGTTTAGAGCTAGGAACATCTGGAGTTTTAATAGATGATCAATTTTATAATGTAATTGTTACAGCCCATGCCTTTGTAATAATTTTTTTTATAGTTATACCATTAATAATTGGTGGGTTTGGTAATTGAATAGTTCCATTATTATTAGGGGCACCAGATATAAGGTTTCCCCGTATAAATAATATAAGATTTTGATTACTTCCACCAGCTTTTATTTTTCTTATTTCTTCTAGTATAATTGAAGGGGGAGCAGGAACTGGATGAACTGTATACCCACCTTTAAGGGGAAATGTAGGTCATAGAGGTGCTTCAGTTGATTTTGCTATTTTTTCTTTACATCTGGCTGGGATGTCATCTATTTTAGGCGCTATTAATTTTATTACTACTATTTATAATATACGTGCCCCAGGAATAACTATAGAACGGATTGGTTTATTTGTTTGATCTATTTTAGTTACTGTATTTTTACTTCTTTTATCACTTCCTGTTTTGGCGGGGGCAATTACAATATTACTTACAGATCGTAATTTTAATACATCTTTTTTTGACCCTGCAGGAGGGGGTGACCCTATTTTATATCAACACTTGTTTTGATTTTTTGGTCACC
>CNNY203
-----------GTGGTATAGTTGGTACAGCTCTTTCTCTTTTAATTCGTTTAGAGCTAGGAACATCTGGAGTTTTAATAGATGATCAATTTTATAATGTAATTGTTACAGCCCATGCCTTTGTAATAATTTTTTTTATAGTTATACCATTAATAATTGGTGGGTTTGGTAATTGAATAGTTCCATTATTATTAGGGGCACCAGATATAAGGTTTCCCCGTATAAATAATATAAGATTTTGATTACTTCCACCAGCTTTTATTTTTCTTATTTCTTCTAGTATAATTGAAGGGGGAGCAGGAACTGGATGAACTGTATACCCACCTTTAAGGGGAAATGTAGGTCATAGAGGTGCTTCAGTTGATTTTGCTATTTTTTCTTTACATCTGGCTGGGATGTCATCTATTTTAGGCGCTATTAATTTTATTACTACTATTTATAATATACGTGCCCCAGGAATAACTATAGAACGGATTGGTTTATTTGTTTGATCTATTTTAGTTACTGTATTTTTACTTCTTTTATCACTTCCTGTTTTGGCGGGGGCAATTACAATATTACTTACAGATCGTAATTTTAATACATCTTTTTTTGACCCTGCAGGAGGGGGTGACCCTATTTTATATCAACACTTGTTTTGATTTTTTGGTCACC
>CNNY204
-----------GTGGTATAGTTGGTACAGCTCTTTCTCTTTTAATTCGTTTAGAGCTAGGAACATCTGGAGTTTTAATAGATGATCAATTTTATAATGTAATTGTTACAGCCCATGCCTTTGTAATAATTTTTTTTATAGTTATACCATTAATAATTGGTGGGTTTGGTAATTGAATAGTTCCATTATTATTAGGGGCACCAGATATAAGGTTTCCCCGTATAAATAATATAAGATTTTGATTACTTCCACCAGCTTTTATTTTTCTTATTTCTTCTAGTATAATTGAAGGGGGAGCAGGAACTGGATGAACTGTATACCCACCTTTAAGGGGAAATGTAGGTCATAGAGGTGCTTCAGTTGATTTTGCTATTTTTTCTTTACATCTGGCTGGGATGTCATCTATTTTAGGCGCTATTAATTTTATTACTACTATTTATAATATACGTGCCCCAGGAATAACTATAGAACGGATTGGTTTATTTGTTTGATCTATTTTAGTTACTGTATTTTTACTTCTTTTATCACTTCCTGTTTTGGCGGGGGCAATTACAATATTACTTACAGATCGTAATTTTAATACATCTTTTTTTGACCCTGCAGGAGGGGGTGACCCTATTTTATATCAACACTTGTTTTGATTTTTTGGTCACC
>CNNY205
-----------GTGGTATAGTTGGTACAGCTCTTTCTCTTTTAATTCGTTTAGAGCTAGGAACATCTGGAGTTTTAATAGATGATCAATTTTATAATGTAATTGTTACAGCCCATGCCTTTGTAATAATTTTTTTTATAGTTATACCATTAATAATTGGTGGGTTTGGTAATTGAATAGTTCCATTATTATTAGGGGCACCAGATATAAGGTTTCCCCGTATAAATAATATAAGATTTTGATTACTTCCACCAGCTTTTATTTTTCTTATTTCTTCTAGTATAATTGAAGGGGGAGCAGGAACTGGATGAACTGTATACCCACCTTTAAGGGGAAATGTAGGTCATAGAGGTGCTTCAGTTGATTTTGCTATTTTTTCTTTACATCTGGCTGGGATGTCATCTATTTTAGGCGCTATTAATTTTATTACTACTATTTATAATATACGTGCCCCAGGAATAACTATAGAACGGATTGGTTTATTTGTTTGATCTATTTTAGTTACTGTATTTTTACTTCTTTTATCACTTCCTGTTTTGGCGGGGGCAATTACAATATTACTTACAGATCGTAATTTTAATACATCTTTTTTTGACCCTGCAGGAGGGGGTGACCCTATTTTATATCAACACTTGTTTTGATTTTTTGGTCACC
>CNNY206
-----------GTGGTATAGTTGGTACAGCTCTTTCTCTTTTAATTCGTTTAGAGCTAGGAACATCTGGAGTTTTAATAGATGATCAATTTTATAATGTAATTGTTACAGCCCATGCCTTTGTAATAATTTTTTTTATAGTTATACCATTAATAATTGGTGGGTTTGGTAATTGAATAGTTCCATTATTATTAGGGGCACCAGATATAAGGTTTCCCCGTATAAATAATATAAGATTTTGATTACTTCCACCAGCTTTTATTTTTCTTATTTCTTCTAGTATAATTGAAGGGGGAGCAGGAACTGGATGAACTGTATACCCACCTTTAAGGGGAAATGTAGGTCATAGAGGTGCTTCAGTTGATTTTGCTATTTTTTCTTTACATCTGGCTGGGATGTCATCTATTTTAGGCGCTATTAATTTTATTACTACTATTTATAATATACGTGCCCCAGGAATAACTATAGAACGGATTGGTTTATTTGTTTGATCTATTTTAGTTACTGTATTTTTACTTCTTTTATCACTTCCTGTTTTGGCGGGGGCAATTACAATATTACTTACAGATCGTAATTTTAATACATCTTTTTTTGACCCTGCAGGAGGGGGTGACCCTATTTTATATCAACACTTGTTTTGATTTTTTGGTCACC
>CNNY207
-----------GTGGTATAGTTGGTACAGCTCTTTCTCTTTTAATTCGTTTAGAGCTAGGAACATCTGGAGTTTTAATAGATGATCAATTTTATAATGTAATTGTTACAGCCCATGCCTTTGTAATAATTTTTTTTATAGTTATACCATTAATAATTGGTGGGTTTGGTAATTGAATAGTTCCATTATTATTAGGGGCACCAGATATAAGGTTTCCCCGTATAAATAATATAAGATTTTGATTACTTCCACCAGCTTTTATTTTTCTTATTTCTTCTAGTATAATTGAAGGGGGAGCAGGAACTGGATGAACTGTATACCCACCTTTAAGGGGAAATGTAGGTCATAGAGGTGCTTCAGTTGATTTTGCTATTTTTTCTTTACATCTGGCTGGGATGTCATCTATTTTAGGCGCTATTAATTTTATTACTACTATTTATAATATACGTGCCCCAGGAATAACTATAGAACGGATTGGTTTATTTGTTTGATCTATTTTAGTTACTGTATTTTTACTTCTTTTATCACTTCCTGTTTTGGCGGGGGCAATTACAATATTACTTACAGATCGTAATTTTAATACATCTTTTTTTGACCCTGCAGGAGGGGGTGACCCTATTTTATATCAACACTTGTTTTGATTTTTTGGTCACC
>MT11_spB
TGGTGTATGATGTGGTATAGTTGGTACAGCTCTTTCTCTTTTAATTCGTTTAGAGCTAGGAACATCTGGAGTNTTAATAGATGATCAATTTTATAATGTAATTGTTACAGCCCATGCCTTTGTAATAATTTTTTTTATAGTTATACCATTAATAATTGGTGGGTTTGGTAATTGAATAGTTCCATTATTATTAGGGGCACCAGATATAAGGTTTCCCCGTATAAATAATATAAGATTTTGATTACTTCCACCAGCTTTTATTTTTCTTATTTCTTCTAGTATAATTGAAGGAGGAGCAGGAACTGGATGAACTGTATACCCACCTTTAAGGGGAAATGTAGGTCATAGAGGTGCTTCAGTTGATTTTGCTATTTTTTCTTTACATCTGGCTGGGATGTCATCTATTTTAGGCGCTATTAATTTTATTACTACTATTTATAATATACGTGCCCCAGGAATAACTATAGAACGGATTGGTTTATTTGTTTGATCTATTTTAGTTACTGTATTTTTACTTCTTTTATCACTTCCTGTTTTGGCGGGGGCAATTACAATATTACTTACAGATCGTAATTTTAATACATCTTTTTTTGATCCTGCAGGAGGGGGTG??????????????????????????????????????????
>MT12_spB
TGGTGTATGATGTGGTATAGTTGGTACAGCTCTTTCTCTTTTAATTCGTTTAGAGCTAGGAACATCTGGAGTTTTAATAGATGATCAATTTTATAATGTAATTGTTACAGCCCATGCCTTTGTAATAATTTTTTTTATAGTTATACCATTAATAATTGGTGGGTTTGGTAATTGAATAGTTCCATTATTATTAGGGGCACCAGATATAAGGTTTCCCCGTATAAATAATATAAGATTTTGATTACTTCCACCAGCTTTTATTTTTCTTATTTCTTCTAGTATAATTGAAGGAGGAGCAGGAACTGGATGAACTGTATACCCACCTTTAAGGGGAAATGTAGGTCATAGAGGTGCTTCAGTTGATTTTGCTATTTTTTCTTTACATCTGGCTGGGATGTCATCTATTTTAGGCGCTATTAATTTTATTACTACTATTTATAATATACGTGCCCCAGGAATAACTATAGAACGGATTGGTTTATTTGTTTGATCTATTTTAGTTACTGTATTTTTACTTCTTTTATCACTTCCTGTTTTGGCGGGGGCAATTACAATATTACTTACAGATCGTAATTTTAATACATCTTTTTTTGACCCTGCAGGAGGGGGTGACCCTATTTTATAT????????????????????????????
>MT21_spC
TGGAGTATGATGTGGTATAGTTGGTACAGCTCTTTCTCTTTTAATTCGTTTAGAGCTAGGTACATCTGGAGTTTTAATAGATGATCAATTTTATAATGTAATTGTTACAGCCCATGCCTTTGTAATAATTTTTTTTATAGTTATACCATTAATAATTGGTGGTTTTGGTAATTGGATAGTTCCATTATTACTAGGAGCTCCAGATATAAGGTTTCCCCGTATAAATAATATAAGGTTTTGATTACTTCCCCCAGCATTTATTTTTCTTATTTCTTCTAGTATAATTGAAGGGGGAGCAGGCACTGGATGAACTGTATACCCACCTTTAAGGGGAAATGTAGGTCATAGAGGTGCTTCAGTCGATTTTGCTATTTTTTCTTTACATTTGGCTGGGATATCGTCTATCTTAGGTGCTATTAATTTTATTACTACTATTTATAATATACGTGCCCCAGGGATAAATATGGAACGTATTGGCTTATTTGTTTGATCTATTTTAGTTACAGTATTTTTACTTCTTTTATCACTTCCTGTTTTGGCGGGGGCAATTACAATATTACTAACAGATCGTAATTTTAATACATCATTTTTTGATCCAGCAGGAGGAGGTGATCCTATTTTATATCAACACTTATTTTGATTTTTTGG?????
>MT22_spC
TGGAGTATGATGTGGTATAGTTGGTACAGCTCTTTCTCTTTTAATTCGTTTAGAGCTAGGTACATCTGGAGTTTCAATAGATGATCAATTTTATAATGTAATTGTTACAGCCCATGCCTTTGTAATAATTTTTTTTATAGTTATACCATTAATAATTGGTGGTTTTGGTAATTGGATAGTTCCATTATTACTAGGAGCTCCAGATATAAGGTTTCCCCGTATAAATAATATAAGGTTTTGATTACTTCCCCCAGCATTTATTTTTCTTATTTCTTCTAGTATAATTGAAGGGGGAGCAGGCACTGGATGAACTGTATACCCACCTTTAAGGGGAAATGTAGGTCATAGAGGTGCTTCAGTTGATTTTGCTATTTTTTCTTTACATTTGGCTGGGATATCGTCTATCTTAGGTGCTATTAATTTTATTACTACTATTTATAATATACGTGCCCCAGGGATAAATATGGAACGTATTGGCTTATTTGTTTGATCTATTTTAGTTACAGTATTTTTACTTCTTTTATCACTTCCTGTTTTGGCGGGGGCAATTACAATATTACTAACAGATCGTAATTTTAATACATCATTTTTTGATCCAGCAGGAGGAGGTGATCCTATTTTATATCAACACTTAT??????????????????
>MT27_spC
TGGAGTATGATGTGGTATAGTTGGTACAGCTCTTTCTCTTTTAATTCGTTTAGAGCTAGGTACATCTGGAGTTTTAATAGATGATCAATTTTATAATGTAATTGTTACAGCCCATGCCTTTGTAATAATTTTTTTTATAGTTATACCATTAATAATTGGTGGTTTTGGTAATTGGATAGTTCCATTATTACTAGGAGCTCCAGATATAAGGTTTCCCCGTATAAATAATATAAGGTTTTGATTACTTCCCCCAGCATTTATTTTTCTTATTTCTTCTAGTATAATTGAAGGGGGAGCAGGCACTGGATGAACTGTATACCCACCTTTAAGGGGAAATGTAGGTCATAGAGGTGCTTCAGTTGATTTTGCTATTTTTTCTTTACATTTGGCTGGGATATCGTCTATCTTAGGTGCTATTAATTTTATTACTACTATTTATAATATACGTGCCCCAGGGATAAATATGGAACGTATTGGCTTATTTGTTTGATCTATTTTAGTTACAGTATTTTTACTTCTTTTATCACTTCCTGTTTTGGCGGGGGCAATTACAATATTACTAACAGATCGTAATTTTAATACATCATTTTTTGATCCAGCAGGAGGAGGTGATCCTATTTTATATCA??????????????????????????
>MT31
TGCTGTATGGTGTGGTATAGTAGGTACTGCTCTTTCACTTTTAATTCGACTTGAATTAGGTACATCTGGTGTTCTTATAGATGATCAATTTTATAATGTAATTGTTACAGCTCACGCTTTTGTTATAATTTTCTTTATAGTTATACCTTTAATAATTGGAGGATTTGGTAATTGAATACTACCATTATTATTAGGAGCGCCAGATATAAGGTTTCCTCGTATAAATAATATAAGATTTTGACTTTTACCTCCTGCTTTTATTTTTCTTATTTCTTCTAGAATAGTTGAAGGAGGAGCTGGTACAGGTTGAACAGTATATCCTCCATTAAGAGGAATTACAGGACATAGTGGTGCCTCAGTTGATTTTGCAATTTTCTCACTGCATTTAGCTGGAATATCTTCAATTTTAGGAGCAATTAATTTTATTACTACTATTTATAATATACGAGCTCCAGGTATAACTATGGAGCGTATTGGTTTATTTGTTTGATCTATTTTAGTTACAGTATTTTTATTATTGCTTTCTCTCCCTGTATTAGCCGGGGCTATTACTATACTTCTTACTGATCGTAATTTTAACACTTCATTTTTTGATCCTGCTGGTGGAGGTGATCCAATTCTTTATCAACATTTATTTTGATTTTTTGG?????
>MT33
TGCTGTATGGTGTGGTATAGTAGGTACTGCTCTTTCACTTTTAATTCGACTTGAATTAGGTACATCTGGTGTTCTTATAGATGATCAATTTTATAATGTAATTGTTACAGCTCACGCTTTTGTTATAATTTTCTTTATAGTTATACCTTTAATAATTGGAGGATTTGGTAATTGAATACTACCATTATTATTAGGAGCGCCAGATATAAGGTTTCCTCGTATAAATAATATAAGATTTTGACTTTTACCTCCTGCTTTTATTTTTCTTATTTCTTCTAGAATAGTTGAAGGAGGAGCTGGTACAGGTTGAACAGTATATCCTCCATTAAGAGGAATTACAGGACATAGTGGTGCCTCAGTTGATTTTGCAATTTTCTCACTGCATTTAGCTGGAATATCTTCAATTTTAGGAGCAATTAATTTTATTACTACTATTTATAATATACGAGCTCCAGGTATAACTATGGAGCGTATTGGTTTATTTGTTTGATCTATTTTAGTTACAGTATTTTTATTATTGCTTTCTCTCCCTGTATTAGCCGGGGCTATTACTATACTTCTTACTGATCGTAATTTTAACACTTCATTTTTTGATCCTGCTGGTGGAGGTGATCCAATTCTTTATCAACATTTATTTTGAT????????????
>MT34
TGCTGTATGGTGTGGTATAGTAGGTACTGCTCTTTCACTTTTAATTCGACTTGAATTAGGTACATCTGGTGTTCTTATAGATGATCAATTTTATAATGTAATTGTTACAGCTCACGCTTTTGTTATAATTTTCTTTATAGTTATACCTTTAATAATTGGAGGATTTGGTAATTGAATACTACCATTATTATTAGGAGCGCCAGATATAAGGTTTCCTCGTATAAATAATATAAGATTTTGACTTTTACCTCCTGCTTTTATTTTTCTTATTTCTTCTAGAATAGTTGAAGGAGGAGCTGGTACAGGTTGAACAGTATATCCTCCATTAAGAGGAATTACAGGACATAGTGGTGCCTCAGTTGATTTTGCAATTTTCTCACTGCATTTAGCTGGAATATCTTCAATTTTAGGAGCAATTAATTTTATTACTACTATTTATAATATACGAGCTCCAGGTATAACTATGGAGCGTATTGGTTTATTTGTTTGATCTATTTTAGTTACAGTATTTTTATTATTGCTTTCTCTCCCTGTATTAGCCGGGGCTATTACTATACTTCTTACTGATCGTAATTTTAACACTTCATTTTTTGATCCTGCTGGTGGAGGTGATCCAATTCTTTATCAACATTTATTTTGATTTTTTGG?????
>MT35
TGCTGTATGGTGTGGTATAGTAGGTACTGCTCTTTCACTTTTAATTCGACTTGAATTAGGTACATCTGGTGTTCTTATAGATGATCAATTTTATAATGTAATTGTTACAGCTCACGCTTTTGTTATAATTTTCTTTATAGTTATACCTTTAATAATTGGAGGATTTGGTAATTGAATACTACCATTATTATTAGGAGCGCCAGATATAAGGTTTCCTCGTATAAATAATATAAGATTTTGACTTTTACCTCCTGCTTTTATTTTTCTTATTTCTTCTAGAATAGTTGAAGGAGGAGCTGGTACAGGTTGAACAGTATATCCTCCATTAAGAGGAATTACAGGACATAGTGGTGCCTCAGTTGATTTTGCAATTTTCTCACTGCATTTAGCTGGAATATCTTCAATTTTAGGAGCAATTAATTTTATTACTACTATTTATAATATACGAGCTCCAGGTATAACTATGGAGCGTATTGGTTTATTTGTTTGATCTATTTTAGTTACAGTATTTTTATTATTGCTTTCTCTCCCTGTATTAGCCGGGGCTATTACTATACTTCTTACTGATCGTAATTTTAACACTTCATTTTTTGATCCTGCTGGTGGAGGTGATCCAATTCTTTATCAACATTTATTTTGATTTTTTG??????
>MT36
TGCTGTATGGTGTGGTATAGTAGGTACTGCTCTTTCACTTTTAATTCGACTTGAATTAGGTACATCTGGTGTTCTTATAGATGATCAATTTTATAATGTAATTGTTACAGCTCACGCTTTTGTTATAATTTTCTTTATAGTTATACCTTTAATAATTGGAGGATTTGGTAATTGAATACTACCATTATTATTAGGAGCGCCAGATATAAGGTTTCCTCGTATAAATAATATAAGATTTTGACTTTTACCTCCTGCTTTTATTTTTCTTATTTCTTCTAGAATAGTTGAAGGAGGAGCTGGTACAGGTTGAACAGTATATCCTCCATTAAGAGGAATTACAGGACATAGTGGTGCCTCAGTTGATTTTGCAATTTTCTCACTGCATTTAGCTGGAATATCTTCAATTTTAGGAGCAATTAATTTTATTACTACTATTTATAATATACGAGCTCCAGGTATAACTATGGAGCGTATTGGTTTATTTGTTTGATCTATTTTAGTTACAGTATTTTTATTATTGCTTTCTCTCCCTGTATTAGCCGGGGCTATTACTATACTTCTTACTGATCGTAATTTTAACACTTCATTTTTTGATCCTGCTGGTGGAGGTGATCCAATTCTTTATCAACATTTATTTTGATTTT?????????
>O_haydeni_hybrida1
TGCTGTATGGTGTGGTATAGTAGGAACTGCTCTTTCACTATTAATTCGACTAGAATTGGGTACATCAGGTGTTCTTATAGATGATCAATTTTATAATGTTATTGTTACAGCTCATGCATTTGTTATAATTTTTTTTATGGTTATACCTTTAATAATTGGAGGATTTGGTAATTGAATACTTCCACTATTATTAGGCGCCCCAGATATAAGGTTTCCTCGTATAAATAATATAAGATTTTGATTATTACCTCCCGCTTTTATTTTTTTAATTTCTTCTAGGATAGTTGAAGGAGGAGCTGGTACAGGTTGAACAGTATATCCTCCATTAAGGGGAAATACAGGGCATAGTGGTGCATCAGTCGACTTTGCAATTTTTTCATTGCATTTAGCTGGAATATCTTCGATTTTAGGAGCTATTAATTTTATTACTACTATTTTTAATATACGAGCTCCAGGTATGACTATGGAGCGTATTGGTTTATTTGTTTGATCTATTTTAGTTACAGTTTTTTTATTACTACTTTCTCTTCCTGTTTTAGCGGGTGCTATTACTATACTTCTTACTGATCGTAATTTTAATACTTCATTTTTTGATCCTGCTGGTGGAGGTGACCCAATTCTCTATCAACATTTATTTTGATTTTTTGGTCACC
>O_haydeni_hybrida2
TGCTGTATGGTGTGGTATAGTAGGAACTGCTCTTTCACTATTAATTCGACTAGAATTGGGTACATCAGGTGTTCTTATAGATGATCAATTTTATAATGTTATTGTTACAGCTCATGCATTTGTTATAATTTTTTTTATGGTTATACCTTTAATAATTGGAGGATTTGGTAATTGAATACTTCCACTATTATTAGGCGCCCCAGATATAAGGTTTCCTCGTATAAATAATATAAGATTTTGATTATTACCTCCCGCTTTTATTTTTTTAATTTCTTCTAGGATAGTTGAAGGAGGAGCTGGTACAGGTTGAACAGTATATCCTCCATTAAGGGGAAATACAGGGCATAGTGGTGCATCAGTCGACTTTGCAATTTTTTCATTGCATTTAGCTGGAATATCTTCGATTTTAGGAGCTATTAATTTTATTACTACTATTTTTAATATACGAGCTCCAGGTATGACTATGGAGCGTATTGGTTTATTTGTTTGATCTATTTTAGTTACAGTTTTTTTATTACTACTTTCTCTTCCTGTTTTAGCGGGTGCTATTACTATACTTCTTACTGATCGTAATTTTAATACTTCATTTTTTGATCCTGCTGGTGGAGGTGACCCAATTCTCTATCAACATTTATTTTGATTTTTTGGT????
>O_haydeni_hybrida3
TGCTGTATGATGTGGTATAGTAGGAACTGCTCTTTCACTATTAATTCGACTAGAATTGGGTACATCAGGTGTTCTTATAGATGATCAATTTTATAATGTTATTGTTACAGCTCATGCATTTGTTATAATTTTTTTTATGGTTATACCTTTAATAATTGGAGGATTTGGTAATTGAATACTTCCATTATTATTAGGCGCCCCAGATATAAGGTTTCCTCGTATAAATAATATAAGATTTTGATTATTACCTCCCGCTTTTATTTTTTTAATTTCTTCTAGGATAGTTGAAGGAGGAGCTGGTACAGGTTGAACAGTATATCCTCCATTAAGGGGAAATACAGGGCATAGTGGTGCATCAGTTGACTTTGCAATTTTTTCATTGCATTTAGCTGGAATATCTTCGATTTTAGGAGCTATTAATTTTATTACTACTATTTTTAATATACGAGCTCCAGGTATGACTATGGAGCGTATTGGTTTATTTGTTTGATCTATTTTAGTTACAGTGTTTTTATTACTACTTTCTCTTCCTGTTTTAGCGGGTGCTATTACTATACTTCTTACTGATCGTAATTTTAATACTTCATTTTTTGATCCTGCTGGTGGAGGTGACCCAATTCTCTATCAACATTTATTTTGATTTTTTGGTCACC
>WLBC01
-GGTGTATGATGTGGTATAGTTGGTACAGCTCTTTCTCTTTTAATTCGTTTAGAGCTAGGAACATCTGGAGTTTTAATAGATGATCAATTTTATAATGTAATTGTTACAGCCCATGCCTTTGTAATAATTTTTTTTATAGTTATACCATTAATAATTGGTGGGTTTGGTAATTGAATAGTTCCATTATTATTAGGGGCACCAGATATAAGGTTTCCCCGTATAAATAATATAAGATTTTGATTACTTCCACCAGCTTTTATTTTTCTTATTTCTTCTAGTATAATTGAAGGGGGAGCAGGAACTGGATGAACTGTATACCCACCTTTAAGGGGAAATGTAGGTCATAGAGGTGCTTCAGTTGATTTTGCTATTTTTTCTTTACATCTGGCTGGGATGTCATCTATTTTAGGCGCTATTAATTTTATTACTACTATTTATAATATACGTGCCCCAGGAATAACTATAGAACGGATTGGTTTATTTGTTTGATCTATTTTAGTTACTGTATTTTTACTTCTTTTATCACTTCCTGTTTTGGCGGGGGCAATTACAATATTACTTACAGATCGTAATTTTAATACATCTTTTTTTGACCCTGCAGGAGGGGGTGACCCTATTTTATATCAACACTTGTTTTGATTTTTTGGTCACC
>WLBC02
TGGTGTATGATGTGGTATAGTTGGTACAGCTCTTTCTCTTTTAATTCGTTTAGAGCTAGGAACATCTGGAGTTTTAATAGATGATCAATTTTATAATGTAATTGTTACAGCCCATGCCTTTGTAATAATTTTTTTTATAGTTATACCATTAATAATTGGTGGGTTTGGTAATTGAATAGTTCCATTATTATTAGGGGCACCAGATATAAGGTTTCCCCGTATAAATAATATAAGATTTTGATTACTTCCACCAGCTTTTATTTTTCTTATTTCTTCTAGTATAATTGAAGGGGGAGCAGGAACTGGATGAACTGTATACCCACCTTTAAGGGGAAATGTAGGTCATAGAGGTGCTTCAGTTGATTTTGCTATTTTTTCTTTACATCTGGCTGGGATGTCATCTATTTTAGGCGCTATTAATTTTATTACTACTATTTATAATATACGTGCCCCAGGAATAACTATAGAACGGATTGGTTTATTTGTTTGATCTATTTTAGTTACTGTATTTTTACTTCTTTTATCACTTCCTGTTTTGGCGGGGGCAATTACAATATTACTTACAGATCGTAATTTTAATACATCTTTTTTTGACCCTGCAGGAGGGGGTGACCCTAT???????????????????????????????????
>WLBC03
-GGTGTATGATGTGGTATAGTTGGTACAGCTCTTTCTCTTTTAATTCGTTTAGAGCTAGGAACATCTGGAGTTTTAATAGATGATCAATTTTATAATGTAATTGTTACAGCCCATGCCTTTGTAATAATTTTTTTTATAGTTATACCATTAATAATTGGTGGGTTTGGTAATTGAATAGTTCCATTATTATTAGGGGCACCAGATATAAGGTTTCCCCGTATAAATAATATAAGATTTTGATTACTTCCACCAGCTTTTATTTTTCTTATTTCTTCTAGTATAATTGAAGGGGGAGCAGGAACTGGATGAACTGTATACCCACCTTTAAGGGGAAATGTAGGTCATAGAGGTGCTTCAGTTGATTTTGCTATTTTTTCTTTACATCTGGCTGGGATGTCATCTATTTTAGGCGCTATTAATTTTATTACTACTATTTATAATATACGTGCCCCAGGAATAACTATAGAACGGATTGGTTTATTTGTTTGATCTATTTTAGTTACTGTATTTTTACTTCTTTTATCACTTCCTGTTTTGGCGGGGGCAATTACAATATTACTTACAGATCGTAATTTTAATACATCTTTTTTTGACCCTGCAGGAGGGGGTGACCCTATTTTATATCAACACTTGTTTTGATTTTTTGGTCACC
>WLBC04
TGGTGTATGATGTGGTATAGTTGGTACAGCTCTTTCTCTTTTAATTCGTTTAGAGCTAGGAACATCTGGAGTTTTAATAGATGATCAATTTTATAATGTAATTGTTACAGCCCATGCCTTTGTAATAATTTTTTTTATAGTTATACCATTAATAATTGGTGGGTTTGGTAATTGAATAGTTCCATTATTATTAGGGGCACCAGATATAAGGTTTCCCCGTATAAATAATATAAGATTTTGATTACTTCCACCAGCTTTTATTTTTCTTATTTCTTCTAGTATAATTGAAGGGGGAGCAGGAACTGGATGAACTGTATACCCACCTTTAAGGGGAAATGTAGGTCATAGAGGTGCTTCAGTTGATTTTGCTATTTTTTCTTTACATCTGGCTGGGATGTCATCTATTTTAGGCGCTATTAATTTTATTACTACTATTTATAATATACGTGCCCCAGGAATAACTATAGAACGGATTGGTTTATTTGTTTGATCTATTTTAGTTACTGTATTTTTACTTCTTTTATCACTTCCTGTTTTGGCGGGGGCAATTACAATATTACTTACAGATCGTAATTTTAATACATCTTTTTTTGACCCTGCAGGAGGGGGTGACCCTAT???????????????????????????????????
>WLBC05
-GGTGTATGATGTGGTATAGTTGGTACAGCTCTTTCTCTTTTAATTCGTTTAGAGCTAGGAACATCTGGAGTTTTAATAGATGATCAATTTTATAATGTAATTGTTACAGCCCATGCCTTTGTAATAATTTTTTTTATAGTTATACCATTAATAATTGGTGGGTTTGGTAATTGAATAGTTCCATTATTATTAGGGGCACCAGATATAAGGTTTCCCCGTATAAATAATATAAGATTTTGATTACTTCCACCAGCTTTTATTTTTCTTATTTCTTCTAGTATAATTGAAGGGGGAGCAGGAACTGGATGAACTGTATACCCACCTTTAAGGGGAAATGTAGGTCATAGAGGTGCTTCAGTTGATTTTGCTATTTTTTCTTTACATCTGGCTGGGATGTCATCTATTTTAGGCGCTATTAATTTTATTACTACTATTTATAATATACGTGCCCCAGGAATAACTATAGAACGGATTGGTTTATTTGTTTGATCTATTTTAGTTACTGTATTTTTACTTCTTTTATCACTTCCTGTTTTGGCGGGGGCAATTACAATATTACTTACAGATCGTAATTTTAATACATCTTTTTTTGACCCTGCAGGAGGGGGTGACCCTATTTTATATCAACACTTGTTTTGATTTTTTGGTCACC
>WLBC06
TGGTGTATGATGTGGTATAGTTGGTACAGCTCTTTCTCTTTTAATTCGTTTAGAGCTAGGAACATCTGGAGTTTTAATAGATGATCAATTTTATAATGTAATTGTTACAGCCCATGCCTTTGTAATAATTTTTTTTATAGTTATACCATTAATAATTGGTGGGTTTGGTAATTGAATAGTTCCATTATTATTAGGGGCACCAGATATAAGGTTTCCCCGTATAAATAATATAAGATTTTGATTACTTCCACCAGCTTTTATTTTTCTTATTTCTTCTAGTATAATTGAAGGGGGAGCAGGAACTGGATGAACTGTATACCCACCTTTAAGGGGAAATGTAGGTCATAGAGGTGCTTCAGTTGATTTTGCTATTTTTTCTTTACATCTGGCTGGGATGTCATCTATTTTAGGCGCTATTAATTTTATTACTACTATTTATAATATACGTGCCCCAGGAATAACTATAGAACGGATTGGTTTATTTGTTTGATCTATTTTAGTTACTGTATTTTTACTTCTTTTATCACTTCCTGTTTTGGCGGGGGCAATTACAATATTACTTACAGATCGTAATTTTAATACATCTTTTTTTGACCCTGCAGGAGGGGGTGACCCTAT???????????????????????????????????
>WLBC07
-GGTGTATGATGTGGTATAGTTGGTACAGCTCTTTCTCTTTTAATTCGTTTAGAGCTAGGAACATCTGGAGTTTTAATAGATGATCAATTTTATAATGTAATTGTTACAGCCCATGCCTTTGTAATAATTTTTTTTATAGTTATACCATTAATAATTGGTGGGTTTGGTAATTGAATAGTTCCATTATTATTAGGGGCACCAGATATAAGGTTTCCCCGTATAAATAATATAAGATTTTGATTACTTCCACCAGCTTTTATTTTTCTTATTTCTTCTAGTATAATTGAAGGGGGAGCAGGAACTGGATGAACTGTATACCCACCTTTAAGGGGAAATGTAGGTCATAGAGGTGCTTCAGTTGATTTTGCTATTTTTTCTTTACATCTGGCTGGGATGTCATCTATTTTAGGCGCTATTAATTTTATTACTACTATTTATAATATACGTGCCCCAGGAATAACTATAGAACGGATTGGTTTATTTGTTTGATCTATTTTAGTTACTGTATTTTTACTTCTTTTATCACTTCCTGTTTTGGCGGGGGCAATTACAATATTACTTACAGATCGTAATTTTAATACATCTTTTTTTGACCCTGCAGGAGGGGGTGACCCTATTTTATATCAACACTTGTTTTGATTTTTTGGTCACC
>WLBC08
TGGTGTATGATGTGGTATAGTTGGTACAGCTCTTTCTCTTTTAATTCGTTTAGAGCTAGGAACATCTGGAGTTTTAATAGATGATCAATTTTATAATGTAATTGTTACAGCCCATGCCTTTGTAATAATTTTTTTTATAGTTATACCATTAATAATTGGTGGGTTTGGTAATTGAATAGTTCCATTATTATTAGGGGCACCAGATATAAGGTTTCCCCGTATAAATAATATAAGATTTTGATTACTTCCACCAGCTTTTATTTTTCTTATTTCTTCTAGTATAATTGAAGGGGGAGCAGGAACTGGATGAACTGTATACCCACCTTTAAGGGGAAATGTAGGTCATAGAGGTGCTTCAGTTGATTTTGCTATTTTTTCTTTACATCTGGCTGGGATGTCATCTATTTTAGGCGCTATTAATTTTATTACTACTATTTATAATATACGTGCCCCAGGAATAACTATAGAACGGATTGGTTTATTTGTTTGATCTATTTTAGTTACTGTATTTTTACTTCTTTTATCACTTCCTGTTTTGGCGGGGGCAATTACAATATTACTTACAGATCGTAATTTTAATACATCTTTTTTTGACCCTGCAGGAGGGGGTGACCCTAT???????????????????????????????????
>WLBLT01
-GGTGTATGATGTGGTATAGTTGGTACAGCTCTTTCTCTTTTAATTCGTTTAGAGCTAGGAACATCTGGAGTTTTAATAGATGATCAATTTTATAATGTAATTGTTACAGCCCATGCCTTTGTAATAATTTTTTTTATAGTTATACCATTAATAATTGGTGGGTTTGGTAATTGAATAGTTCCATTATTATTAGGGGCACCAGATATAAGGTTTCCCCGTATAAATAATATAAGATTTTGATTACTTCCACCAGCTTTTATTTTTCTTATTTCTTCTAGTATAATTGAAGGGGGAGCAGGAACTGGATGAACTGTATACCCACCTTTAAGGGGAAATGTAGGTCATAGAGGTGCTTCAGTTGATTTTGCTATTTTTTCTTTACATCTGGCTGGGATGTCATCTATTTTAGGCGCTATTAATTTTATTACTACTATTTATAATATACGTGCCCCAGGAATAACTATAGAACGGATTGGTTTATTTGTTTGATCTATTTTAGTTACTGTATTTTTACTTCTTTTATCACTTCCTGTTTTGGCGGGGGCAATTACAATATTATTTACAGATCGTAATTTTAATACATCTTTTTTTGACCCTGCAGGAGGGGGTGACCCTATTTTATATCAACACTTGTTTTGATTTTTTGGTCACC
>WLBLT02
TGGTGTATGATGTGGTATAGTTGGTACAGCTCTTTCTCTTTTAATTCGTTTAGAGCTAGGAACATCTGGAGTTTTAATAGATGATCAATTTTATAATGTAATTGTTACAGCCCATGCCTTTGTAATAATTTTTTTTATAGTTATACCATTAATAATTGGTGGGTTTGGTAATTGAATAGTTCCATTATTATTAGGGGCACCAGATATAAGGTTTCCCCGTATAAATAATATAAGATTTTGATTACTTCCACCAGCTTTTATTTTTCTTATTTCTTCTAGTATAATTGAAGGGGGAGCAGGAACTGGATGAACTGTATACCCACCTTTAAGGGGAAATGTAGGTCATAGAGGTGCTTCAGTTGATTTTGCTATTTTTTCTTTACATCTGGCTGGGATGTCATCTATTTTAGGCGCTATTAATTTTATTACTACTATTTATAATATACGTGCCCCAGGAATAACTATAGAACGGATTGGTTTATTTGTTTGATCTATTTTAGTTACTGTATTTTTACTTCTTTTATCACTTCCTGTTTTGGCGGGGGCAATTACAATATTACTTACAGATCGTAATTTTAATACATCTTTTTTTGACCCTGCAGGAGGGGGTGACCCTAT???????????????????????????????????
>WLBLT03
-GGTGTATGATGTGGTATAGTTGGTACAGCTCTTTCTCTTTTAATTCGTTTAGAGCTAGGAACATCTGGAGTTTTAATAGATGATCAATTTTATAATGTAATTGTTACAGCCCATGCCTTTGTAATAATTTTTTTTATAGTTATACCATTAATAATTGGTGGGTTTGGTAATTGAATAGTTCCATTATTATTAGGGGCACCAGATATAAGGTTTCCCCGTATAAATAATATAAGATTTTGATTACTTCCACCAGCTTTTATTTTTCTTATTTCTTCTAGTATAATTGAAGGGGGAGCAGGAACTGGATGAACTGTATACCCACCTTTAAGGGGAAATGTAGGTCATAGAGGTGCTTCAGTTGATTTTGCTATTTTTTCTTTACATCTGGCTGGGATGTCATCTATTTTAGGCGCTATTAATTTTATTACTACTATTTATAATATACGTGCCCCAGGAATAACTATAGAACGGATTGGTTTATTTGTTTGATCTATTTTAGTTACTGTATTTTTACTTCTTTTATCACTTCCTGTTTTGGCGGGGGCAATTACAATATTACTTACAGATCGTAATTTTAATACATCTTTTTTTGACCCTGCAGGAGGGGGTGACCCTATTTTATATCAACACTTGTTTTGATTTTTTGGTCACC
>WLBLT04
TGGTGTATGATGTGGTATAGTTGGTACAGCTCTTTCTCTTTTAATTCGTTTAGAGCTAGGAACATCTGGAGTTTTAATAGATGATCAATTTTATAATGTAATTGTTACAGCCCATGCCTTTGTAATAATTTTTTTTATAGTTATACCATTAATAATTGGTGGGTTTGGTAATTGAATAGTTCCATTATTATTAGGGGCACCAGATATAAGGTTTCCCCGTATAAATAATATAAGATTTTGATTACTTCCACCAGCTTTTATTTTTCTTATTTCTTCTAGTATAATTGAAGGGGGAGCAGGAACTGGATGAACTGTATACCCACCTTTAAGGGGAAATGTAGGTCATAGAGGTGCTTCAGTTGATTTTGCTATTTTTTCTTTACATCTGGCTGGGATGTCATCTATTTTAGGCGCTATTAATTTTATTACTACTATTTATAATATACGTGCCCCAGGAATAACTATAGAACGGATTGGTTTATTTGTTTGATCTATTTTAGTTACTGTATTTTTACTTCTTTTATCACTTCCTGTTTTGGCGGGGGCAATTACAATATTACTTACAGATCGTAATTTTAATACATCTTTTTTTGACCCTGCAGGAGGGGGTGACCCTAT???????????????????????????????????
>WLBLT05
-GGTGTATGATGTGGTATAGTTGGTACAGCTCTTTCTCTTTTAATTCGTTTAGAGCTAGGAACATCTGGAGTTTTAATAGATGATCAATTTTATAATGTAATTGTTACAGCCCATGCCTTTGTAATAATTTTTTTTATAGTTATACCATTAATAATTGGTGGGTTTGGTAATTGAATAGTTCCATTATTATTAGGGGCACCAGATATAAGGTTTCCCCGTATAAATAATATAAGATTTTGATTACTTCCACCAGCTTTTATTTTTCTTATTTCTTCTAGTATAATTGAAGGGGGAGCAGGAACTGGATGAACTGTATACCCACCTTTAAGGGGAAATGTAGGTCATAGAGGTGCTTCAGTTGATTTTGCTATTTTTTCTTTACATCTGGCTGGGATGTCATCTATTTTAGGCGCTATTAATTTTATTACTACTATTTATAATATACGTGCCCCAGGAATAACTATAGAACGGATTGGTTTATTTGTTTGATCTATTTTAGTTACTGTATTTTTACTTCTTTTATCACTTCCTGTTTTGGCGGGGGCAATTACAATATTACTTACAGATCGTAATTTTAATACATCTTTTTTTGACCCTGCAGGAGGGGGTGACCCTATTTTATATCAACACTTGTTTTGATTTTTTGGTCACC
>WLBLT06
TGGTGTATGATGTGGTATAGTTGGTACAGCTCTTTCTCTTTTAATTCGTTTAGAGCTAGGAACATCTGGAGTTTTAATAGATGATCAATTTTATAATGTAATTGTTACAGCCCATGCCTTTGTAATAATTTTTTTTATAGTTATACCATTAATAATTGGTGGGTTTGGTAATTGAATAGTTCCATTATTATTAGGGGCACCAGATATAAGGTTTCCCCGTATAAATAATATAAGATTTTGATTACTTCCACCAGCTTTTATTTTTCTTATTTCTTCTAGTATAATTGAAGGGGGAGCAGGAACTGGATGAACTGTATACCCACCTTTAAGGGGAAATGTAGGTCATAGAGGTGCTTCAGTTGATTTTGCTATTTTTTCTTTACATCTGGCTGGGATGTCATCTATTTTAGGCGCTATTAATTTTATTACTACTATTTATAATATACGTGCCCCAGGAATAACTATAGAACGGATTGGTTTATTTGTTTGATCTATTTTAGTTACTGTATTTTTACTTCTTTTATCACTTCCTGTTTTGGCGGGGGCAATTACAATATTACTTACAGATCGTAATTTTAATACATCTTTTTTTGACCCTGCAGGAGGGGGTGACCCTAT???????????????????????????????????
>WLBLT07
-GGTGTATGATGTGGTATAGTTGGTACAGCTCTTTCTCTTTTAATTCGTTTAGAGCTAGGAACATCTGGAGTTTTAATAGATGATCAATTTTATAATGTAATTGTTACAGCCCATGCCTTTGTAATAATTTTTTTTATAGTTATACCATTAATAATTGGTGGGTTTGGTAATTGAATAGTTCCATTATTATTAGGGGCACCAGATATAAGGTTTCCCCGTATAAATAATATAAGATTTTGATTACTTCCACCAGCTTTTATTTTTCTTATTTCTTCTAGTATAATTGAAGGGGGAGCAGGAACTGGATGAACTGTATACCCACCTTTAAGGGGAAATGTAGGTCATAGAGGTGCTTCAGTTGATTTTGCTATTTTTTCTTTACATCTGGCTGGGATGTCATCTATTTTAGGCGCTATTAATTTTATTACTACTATTTATAATATACGTGCCCCAGGAATAACTATAGAACGGATTGGTTTATTTGTTTGATCTATTTTAGTTACTGTATTTTTACTTCTTTTATCACTTCCTGTTTTGGCGGGGGCAATTACAATATTACTTACAGATCGTAATTTTAATACATCTTTTTTTGACCCTGCAGGAGGGGGTGACCCTATTTTATATCAACACTTGTTTTGATTTTTTGGTCACC
>WLBLT08
TGGTGTATGATGTGGTATAGTTGGTACAGCTCTTTCTCTTTTAATTCGTTTAGAGCTAGGAACATCTGGAGTTTTAATAGATGATCAATTTTATAATGTAATTGTTACAGCCCATGCCTTTGTAATAATTTTTTTTATAGTTATACCATTAATAATTGGTGGGTTTGGTAATTGAATAGTTCCATTATTATTAGGGGCACCAGATATAAGGTTTCCCCGTATAAATAATATAAGATTTTGATTACTTCCACCAGCTTTTATTTTTCTTATTTCTTCTAGTATAATTGAAGGGGGAGCAGGAACTGGATGAACTGTATACCCACCTTTAAGGGGAAATGTAGGTCATAGAGGTGCTTCAGTTGATTTTGCTATTTTTTCTTTACATCTGGCTGGGATGTCATCTATTTTAGGCGCTATTAATTTTATTACTACTATTTATAATATACGTGCCCCAGGAATAATTATAGAACGGATTGGTTTATTTGTTTGATCTATTTTAGTTACTGTATTTTTACTTCTTTTATCACTTCCTGTTTTGGCGGGGGCAATTACAATATTACTTACAGATCGTAATTTTAATACATCTTTTTTTGACCCTGCAGGAGGGGGTGACCCTAT???????????????????????????????????
>WLCDL01
-----------GTGGTATAGTTGGTACAGCTCTTTCTCTTTTAATTCGTTTAGAGCTAGGAACATCTGGAGTTTTAATAGATGATCAATTTTATAATGTAATTGTTACAGCCCATGCCTTTGTAATAATTTTTTTTATAGTTATACCATTAATAATTGGTGGGTTTGGTAATTGAATAGTTCCATTATTATTAGGGGCACCAGATATAAGGTTTCCCCGTATAAATAATATAAGATTTTGATTACTTCCACCAGCTTTTATTTTTCTTATTTCTTCTAGTATAATTGAAGGGGGAGCAGGAACTGGATGAACTGTATACCCACCTTTAAGGGGAAATGTAGGTCATAGAGGTGCTTCAGTTGATTTTGCTATTTTTTCTTTACATCTGGCTGGGATGTCATCTATTTTAGGCGCTATTAATTTTATTACTACTATTTATAATATACGTGCCCCAGGAATAACTATAGAACGGATTGGTTTATTTGTTTGATCTATTTTAGTTACTGTATTTTTACTTCTTTTATCACTTCCTGTTTTGGCGGGGGCAATTACAATATTACTTACAGATCGTAATTTTAATACATCTTTTTTTGACCCTGCAGGAGGGGGTGACCCTATTTTATATCAACACTTGTTTTGATTTTTTGGTCACC
>WLCDL03
-----------GTGGTATAGTTGGTACAGCTCTTTCTCTTTTAATTCGTTTAGAGCTAGGAACATCTGGAGTTTTAATAGATGATCAATTTTATAATGTAATTGTTACAGCCCATGCCTTTGTAATAATTTTTTTTATAGTTATACCATTAATAATTGGTGGGTTTGGTAATTGAATAGTTCCATTATTATTAGGGGCACCAGATATAAGGTTTCCCCGTATAAATAATATAAGATTTTGATTACTTCCACCAGCTTTTATTTTTCTTATTTCTTCTAGTATAATTGAAGGGGGAGCAGGAACTGGATGAACTGTATACCCACCTTTAAGGGGAAATGTAGGTCATAGAGGTGCTTCAGTTGATTTTGCTATTTTTTCTTTACATCTGGCTGGGATGTCATCTATTTTAGGCGCTATTAATTTTATTACTACTATTTATAATATACGTGCCCCAGGAATAACTATAGAACGGATTGGTTTATTTGTTTGATCTATTTTAGTTACTGTATTTTTACTTCTTTTATCACTTCCTGTTTTGGCGGGGGCAATTACAATATTACTTACAGATCGTAATTTTAATACATCTTTTTTTGACCCTGCAGGAGGGGGTGACCCTATTTTATATCAACACTTGTTTTGATTTTTTGGTCACC
>WLCDL04
-----------GTGGTATAGTTGGTACAGCTCTTTCTCTTTTAATTCGTTTAGAGCTAGGAACATCTGGAGTTTTAATAGATGATCAATTTTATAATGTAATTGTTACAGCCCATGCCTTTGTAATAATTTTTTTTATAGTTATACCATTAATAATTGGTGGGTTTGGTAATTGAATAGTTCCATTATTATTAGGGGCACCAGATATAAGGTTTCCCCGTATAAATAATATAAGATTTTGATTACTTCCACCAGCTTTTATTTTTCTTATTTCTTCTAGTATAATTGAAGGGGGAGCAGGAACTGGATGAACTGTATACCCACCTTTAAGGGGAAATGTAGGTCATAGAGGTGCTTCAGTTGATTTTGCTATTTTTTCTTTACATCTGGCTGGGATGTCATCTATTTTAGGCGCTATTAATTTTATTACTACTATTTATAATATACGTGCCCCAGGAATAACTATAGAACGGATTGGTTTATTTGTTTGATCTATTTTAGTTACTGTATTTTTACTTCTTTTATCACTTCCTGTTTTGGCGGGGGCAATTACAATATTACTTACAGATCGTAATTTTAATACATCTTTTTTTGACCCTGCAGGAGGGGGTGACCCTATTTTATATCAACACTTGTTTTGATTTTTTGGTCACC
>WLOT01
-----------GTGGTATAGTTGGTACAGCTCTTTCTCTTTTAATTCGTTTAGAGCTAGGAACATCTGGAGTTTTAATAGATGATCAATTTTATAATGTAATTGTTACAGCCCATGCCTTTGTAATAATTTTTTTTATAGTTATACCATTAATAATTGGTGGGTTTGGTAATTGAATAGTTCCATTATTATTAGGGGCACCAGATATAAGGTTTCCCCGTATAAATAATATAAGATTTTGATTACTTCCACCAGCTTTTATTTTTCTTATTTCTTCTAGTATAATTGAAGGGGGAGCAGGAACTGGATGAACTGTATACCCACCTTTAAGGGGAAATGTAGGTCATAGAGGTGCTTCAGTTGATTTTGCTATTTTTTCTTTACATCTGGCTGGGATGTCATCTATTTTAGGCGCTATTAATTTTATTACTACTATTTATAATATACGTGCCCCAGGAATAACTATAGAACGGATTGGTTTATTTGTTTGATCTATTTTAGTTACTGTATTTTTACTTCTTTTATCACTTCCTGTTTTGGCGGGGGCAATTACAATATTACTTACAGATCGTAATTTTAATACATCTTTTTTTGACCCTGCAGGAGGGGGTGACCCTATTTTATATCAACACTTGTTTTGATTTTTTGGTCACC
>WLOT02
-----------GTGGTATAGTTGGTACAGCTCTTTCTCTTTTAATTCGTTTAGAGCTAGGAACATCTGGAGTTTTAATAGATGATCAATTTTATAATGTAATTGTTACAGCCCATGCCTTTGTAATAATTTTTTTTATAGTTATACCATTAATAATTGGTGGGTTTGGTAATTGAATAGTTCCATTATTATTAGGGGCACCAGATATAAGGTTTCCCCGTATAAATAATATAAGATTTTGATTACTTCCACCAGCTTTTATTTTTCTTATTTCTTCTAGTATAATTGAAGGGGGAGCAGGAACTGGATGAACTGTATACCCACCTTTAAGGGGAAATGTAGGTCATAGAGGTGCTTCAGTTGATTTTGCTATTTTTTCTTTACATCTGGCTGGGATGTCATCTATTTTAGGCGCTATTAATTTTATTACTACTATTTATAATATACGTGCCCCAGGAATAACTATAGAACGGATTGGTTTATTTGTTTGATCTATTTTAGTTACTGTATTTTTACTTCTTTTATCACTTCCTGTTTTGGCGGGGGCAATTACAATATTACTTACAGATCGTAATTTTAATACATCTTTTTTTGACCCTGCAGGAGGGGGTGACCCTATTTTATATCAACACTTGTTTTGATTTTTTGGTCACC
>WLOT03
-----------GTGGTATAGTTGGTACAGCTCTTTCTCTTTTAATTCGTTTAGAGCTAGGAACATCTGGAGTTTTAATAGATGATCAATTTTATAATGTAATTGTTACAGCCCATGCCTTTGTAATAATTTTTTTTATAGTTATACCATTAATAATTGGTGGGTTTGGTAATTGAATAGTTCCATTATTATTAGGGGCACCAGATATAAGGTTTCCCCGTATAAATAATATAAGATTTTGATTACTTCCACCAGCTTTTATTTTTCTTATTTCTTCTAGTATAATTGAAGGGGGAGCAGGAACTGGATGAACTGTATACCCACCTTTAAGGGGAAATGTAGGTCATAGAGGTGCTTCAGTTGATTTTGCTATTTTTTCTTTACATCTGGCTGGGATGTCATCTATTTTAGGCGCTATTAATTTTATTACTACTATTTATAATATACGTGCCCCAGGAATAACTATAGAACGGATTGGTTTATTTGTTTGATCTATTTTAGTTACTGTATTTTTACTTCTTTTATCACTTCCTGTTTTGGCGGGGGCAATTACAATATTACTTACAGATCGTAATTTTAATACATCTTTTTTTGACCCTGCAGGAGGGGGTGACCCTATTTTATATCAACACTTGTTTTGATTTTTTGGTCACC
>WLOT04
-----------GTGGTATAGTTGGTACAGCTCTTTCTCTTTTAATTCGTTTAGAGCTAGGAACATCTGGAGTTTTAATAGATGATCAATTTTATAATGTAATTGTTACAGCCCATGCCTTTGTAATAATTTTTTTTATAGTTATACCATTAATAATTGGTGGGTTTGGTAATTGAATAGTTCCATTATTATTAGGGGCACCAGATATAAGGTTTCCCCGTATAAATAATATAAGATTTTGATTACTTCCACCAGCTTTTATTTTTCTTATTTCTTCTAGTATAATTGAAGGGGGAGCAGGAACTGGATGAACTGTATACCCACCTTTAAGGGGAAATGTAGGTCATAGAGGTGCTTCAGTTGATTTTGCTATTTTTTCTTTACATCTGGCTGGGATGTCATCTATTTTAGGCGCTATTAATTTTATTACTACTATTTATAATATACGTGCCCCAGGAATAACTATAGAACGGATTGGTTTATTTGTTTGATCTATTTTAGTTACTGTATTTTTACTTCTTTTATCACTTCCTGTTTTGGCGGGGGCAATTACAATATTACTTACAGATCGTAATTTTAATACATCTTTTTTTGACCCTGCAGGAGGGGGTGACCCTATTTTATATCAACACTTGTTTTGATTTTTTGGTCACC
>WLRRC01
-----------GTGGTATAGTTGGTACAGCTCTTTCTCTTTTAATTCGTTTAGAGCTAGGAACATCTGGAGTTTTAATAGATGATCAATTTTATAATGTAATTGTTACAGCCCATGCCTTTGTAATAATTTTTTTTATAGTTATACCATTAATAATTGGTGGGTTTGGTAATTGAATAGTTCCATTATTATTAGGGGCACCAGATATAAGGTTTCCCCGTATAAATAATATAAGATTTTGATTACTTCCACCAGCTTTTATTTTTCTTATTTCTTCTAGTATAATTGAAGGGGGAGCAGGAACTGGATGAACTGTATACCCACCTTTAAGGGGAAATGTAGGTCATAGAGGTGCTTCAGTTGATTTTGCTATTTTTTCTTTACATCTGGCTGGGATGTCATCTATTTTAGGCGCTATTAATTTTATTACTACTATTTATAATATACGTGCCCCAGGAATAACTATAGAACGGATTGGTTTATTTGTTTGATCTATTTTAGTTACTGTATTTTTACTTCTTTTATCACTTCCTGTTTTGGCGGGGGCAATTACAATATTACTTACAGATCGTAATTTTAATACATCTTTTTTTGACCCTGCAGGAGGGGGTGACCCTATTTTATATCAACACTTGTTTTGATTTTTTGGTCACC
>WLRRC02
-----------GTGGTATAGTTGGTACAGCTCTTTCTCTTTTAATTCGTTTAGAGCTAGGAACATCTGGAGTTTTAATAGATGATCAATTTTATAATGTAATTGTTACAGCCCATGCCTTTGTAATAATTTTTTTTATAGTTATACCATTAATAATTGGTGGGTTTGGTAATTGAATAGTTCCATTATTATTAGGGGCACCAGATATAAGGTTTCCCCGTATAAATAATATAAGATTTTGATTACTTCCACCAGCTTTTATTTTTCTTATTTCTTCTAGTATAATTGAAGGGGGAGCAGGAACTGGATGAACTGTATACCCACCTTTAAGGGGAAATGTAGGTCATAGAGGTGCTTCAGTTGATTTTGCTATTTTTTCTTTACATCTGGCTGGGATGTCATCTATTTTAGGCGCTATTAATTTTATTACTACTATTTATAATATACGTGCCCCAGGAATAACTATAGAACGGATTGGTTTATTTGTTTGATCTATTTTAGTTACTGTATTTTTACTTCTTTTATCACTTCCTGTTTTGGCGGGGGCAATTACAATATTACTTACAGATCGTAATTTTAATACATCTTTTTTTGACCCTGCAGGAGGGGGTGACCCTATTTTATATCAACACTTGTTTTGATTTTTTGGTCACC
>WLRRC03
-----------GTGGTATAGTTGGTACAGCTCTTTCTCTTTTAATTCGTTTAGAGCTAGGAACATCTGGAGTTTTAATAGATGATCAATTTTATAATGTAATTGTTACAGCCCATGCCTTTGTAATAATTTTTTTTATAGTTATACCATTAATAATTGGTGGGTTTGGTAATTGAATAGTTCCATTATTATTAGGGGCACCAGATATAAGGTTTCCCCGTATAAATAATATAAGATTTTGATTACTTCCACCAGCTTTTATTTTTCTTATTTCTTCTAGTATAATTGAAGGGGGAGCAGGAACTGGATGAACTGTATACCCACCTTTAAGGGGAAATGTAGGTCATAGAGGTGCTTCAGTTGATTTTGCTATTTTTTCTTTACATCTGGCTGGGATGTCATCTATTTTAGGCGCTATTAATTTTATTACTACTATTTATAATATACGTGCCCCAGGAATAACTATAGAACGGATTGGTTTATTTGTTTGATCTATTTTAGTTACTGTATTTTTACTTCTTTTATCACTTCCTGTTTTGGCGGGGGCAATTACAATATTACTTACAGATCGTAATTTTAATACATCTTTTTTTGACCCTGCAGGAGGGGGTGACCCTATTTTATATCAACACTTGTTTTGATTTTTTGGTCACC
>WLRRC04
-----------GTGGTATAGTTGGTACAGCTCTTTCTCTTTTAATTCGTTTAGAGCTAGGAACATCTGGAGTTTTAATAGATGATCAATTTTATAATGTAATTGTTACAGCCCATGCCTTTGTAATAATTTTTTTTATAGTTATACCATTAATAATTGGTGGGTTTGGTAATTGAATAGTTCCATTATTATTAGGGGCACCAGATATAAGGTTTCCCCGTATAAATAATATAAGATTTTGATTACTTCCACCAGCTTTTATTTTTCTTATTTCTTCTAGTATAATTGAAGGGGGAGCAGGAACTGGATGAACTGTATACCCACCTTTAAGGGGAAATGTAGGTCATAGAGGTGCTTCAGTTGATTTTGCTATTTTTTCTTTACATCTGGCTGGGATGTCATCTATTTTAGGCGCTATTAATTTTATTACTACTATTTATAATATACGTGCCCCAGGAATAACTATAGAACGGATTGGTTTATTTGTTTGATCTATTTTAGTTACTGTATTTTTACTTCTTTTATCACTTCCTGTTTTGGCGGGGGCAATTACAATATTACTTACAGATCGTAATTTTAATACATCTTTTTTTGACCCTGCAGGAGGGGGTGACCCTATTTTATATCAACACTTGTTTTGATTTTTTGGTCACC
>WY11_spE
TGGGGTATGATGTGGAATAGTTGGTACAGCTCTTTCTCTTTTAATTCGTTTAGAGCTAGGTACATCTGGAGTTTTAATAGATGATCAATTTTATAATGTAATTGTTACAGCCCACGCTTTTGTAATAATTTTTTTTATAGTTATACCATTAATAATTGGTGGTTTTGGTAATTGGATAGTCCCATTATTACTAGGGGCACCAGATATAAGGTTTCCCCGTATAAATAACATAAGATTTTGATTACTTCCACCAGCATTAATTTTTCTTATTTCTTCTAGTATAATTGAAGGGGGAGCAGGCACTGGATGAACTGTATACCCACCTTTAAGGGGAAATGTAGGTCATAGAGGCGCTTCTGTCGATTTTGCCATTTTTTCTTTACATTTGGCAGGGATATCATCTATTTTAGGTGCTATTAATTTTATTACTACTATTTATAATATACGTGCCCCAGGAATAAATATGGAACGTATTGGTTTATTTGTTTGATCTATTTTAGTTACTGTTTTTTTACTTCTTTTATCACTTCCTGTTTTAGCAGGGGCAATTACAATATTACTTACAGATCGTAATTTTAATACATCTTTTTTTGACCCAGCAGGAGGGGGTGACCCTATTTTATACCAACACTTATTTTGATTTTTTGGT????
>WY12_spE
TGGGGTATGATGTGGAATAGTTGGTACAGCTCTTTCTCTTTTAATTCGTTTAGAGCTAGGTACATCTGGAGTTTTAATAGATGATCAATTTTATAATGTAATTGTTACAGCCCACGCTTTTGTAATAATTTTTTTTATAGTTATACCATTAATAATTGGTGGTTTTGGTAATTGGATAGTCCCATTATTACTAGGGGCACCAGATATAAGGTTTCCCCGTATAAATAACATAAGATTTTGATTACTTCCACCAGCATTAATTTTTCTTATTTCTTCTAGTATAATTGAAGGGGGAGCAGGCACTGGATGAACTGTATACCCACCTTTAAGGGGAAATGTAGGTCATAGAGGCGCTTCTGTCGATTTTGCCATTTTTTCTTTACATTTGGCAGGGATATCATCTATTTTAGGTGCTATTAATTTTATTACTACTATTTATAATATACGTGCCCCAGGAATAAATATGGAACGTATTGGTTTATTTGTTTGATCTATTTTAGTTACTGTTTTTTTACTTCTTTTATCACTTCCTGTTTTAGCAGGGGCAATTACAATATTACTTACAGATCGTAATTTTAATACATCTTTTTTTGACCCAGCAGGAGGGGGTGACCCTATTTTATACCAACACTTATTTTGATTTTTTGGT????
>WY13_spE
TGGGGTATGATGTGGAATAGTTGGTACAGCTCTTTCTCTTTTAATTCGTTTAGAGCTAGGTACATCTGGAGTTTTAATAGATGATCAATTTTATAATGTAATTGTTACAGCCCACGCTTTTGTAATAATTTTTTTTATAGTTATACCATTAATAATTGGAGGCTTTGGTAATTGGATAGTCCCATTATTACTAGGGGCACCAGATATAAGGTTTCCCCGTATAAATAACATAAGATTTTGATTACTTCCACCAGCATTTATTTTTCTTATTTCTTCTAGTATAATTGAAGGGGGAGCAGGCACTGGATGAACTGTATACCCACCTTTAAGGGGAAATGTAGGTCATAGAGGCGCTTCTGTTGATTTTGCCATTTTTTCTTTACATTTGGCAGGGATATCATCTATTTTAGGTGCTATTAATTTTATTACTACTATTTATAATATACGTGCCCCAGGAATAAATATGGAACGTATTGGTTTATTTGTTTGATCTATTTTAGTTACTGTTTTTTTACTTCTTTTATCACTTCCTGTTTTAGCAGGGGCAATTACAATATTACTTACAGATCGTAATTTTAATACATCTTTTTTTGACCCAGCAGGAGGGGGTGACCCTATTTTATACCAACACTTATTTTGATTTTTTG??????
>WY14_spA
TGCTGTATGCTGTGGTATAGTAGGTACTGCTCTTTCACTTTTAATTCGACTAGAATTGGGTACATCTGGTGTTCTTATAGATGATCAATTTTATAATGTAATTGTTACAGCTCATGCTTTTGTTATAATTTTCTTTATAGTTATACCTTTAATAATTGGAGGATTTGGTAATTGAATACTCCCATTATTATTAGGAGCGCCAGATATAAGGTTTCCTCGTATAAATAATATAAGATTTTGACTTTTACCTCCGGCTTTCATTTTTCTTATCTCTTCTAGGATAGTTGAAGGAGGAGCTGGTACAGGTTGAACAGTATATCCTCCATTAAGAGGAAATACTGGACATAGTGGTGCCTCAGTTGATTTTGCAATTTTTTCACTGCATTTAGCTGGAATATCTTCAATTTTAGGAGCAATTAATTTTATTACTACTATTTATAATATACGAGCTCCAGGTATAACTATGGAGCGTATTGGTTTATTTGTTTGATCTATTTTAGTTACAGTATTTTTATTATTGCTTTCTCTCCCTGTATTAGCCGGGGCTATTACTATACTTCTTACTGATCGTAATTTTAACACTTCATTTTTTGATCCTGCTGGTGGAGGTGATTCATTTCTTTATCAACATTTATTTTGATTTTTT???????
>WY15_spA
TGCTGTATGGTGTGGTATAGTAGGTACTGCTCTTTCACTTTTAATTCGACTAGAATTGGGTACATCTGGTGTTCTTATAGATGATCAATTTTATAATGTAATTGTTACAGCTCATGCTTTTGTTATAATTTTCTTTATAGTTATACCTTTAATAATTGGAGGATTTGGTAATTGAATACTCCCATTATTATTAGGAGCGCCAGATATAAGGTTTCCTCGTATAAATAATATAAGATTTTGACTTTTACCTCCGGCTTTCATTTTTCTTATCTCTTCTAGGATAGTTGAAGGAGGAGCTGGTACAGGTTGAACAGTATATCCTCCATTAAGAGGAAATACTGGACATAGTGGTGCCTCAGTTGATTTTGCAATTTTTTCACTGCATTTAGCTGGAATATCTTCAATTTTAGGAGCAATTAATTTTATTACTACTATTTATAATATACGAGCTCCAGGTATAACTATGGAGCGTATTGGTTTATTTGTTTGATCTATTTTAGTTACAGTATTTTTATTATTGCTTTCTCTCCCTGTATTAGCCGGGGCTATTACTATACTTCTTACTGATCGTAATTTTAACACTTCATTTTTTGATCCTGCTGGTGGAGGTGATCCAATTCTTTATCAACATTTATTTTGATTTTTTG??????
>WY17_spE
TGGGGTATGATGTGGAATAGTTGGTACAGCTCTTTCTCTTTTAATTCGTTTAGAGCTAGGTACATCTGGAGTTTTAATAGATGATCAATTTTATAATGTAATTGTTACAGCCCACGCTTTTGTAATAATTTTTTTTATAGTTATACCATTAATAATTGGTGGTTTTGGTAATTGGATAGTCCCATTATTACTAGGGGCACCAGATATAAGGTTTCCCCGTATAAATAACATAAGATTTTGATTACTTCCACCAGCATTTATTTTTCTTATTTCTTCTAGTATAATTGAAGGGGGAGCAGGCACTGGATGAACTGTATACCCACCTTTAAGGGGAAATGTAGGTCATAGAGGTGCTTCTGTAGATTTTGCCATTTTTTCTTTACATTTGGCAGGGATATCATCTATTTTAGGTGCTATTAATTTTATTACTACTATTTATAATATACGTGCCCCAGGAATAAATATGGAACGTATCGGTTTATTTGTTTGATCTATTTTAGTTACTGTTTTTTTACTTCTTTTATCACTTCCTGTTTTAGCAGGGGCAATTACAATATTACTTACAGATCGTAATTTTAATACATCTTTTTTTGACCCAGCAGGAGGAGGTGACCCTA-TTTATACCAACACTTATTTTGATTTT?????????
>WY28_spA
TGCTGTATGGTGTGGTATAGTAGGTACTGCTCTTTCACTTTTAATTCGACTAGAATTGGGTACATCTGGTGTTCTTATAGATGATCAATTTTATAATGTAATTGTTACAGCTCATGCTTTTGTTATAATTTTCTTTATAGTTATACCTTTAATAATTGGAGGATTTGGTAATTGAATACTCCCATTATTATTAGGAGCGCCAGATATAAGGTTTCCTCGTATAAATAATATAAGATTTTGACTTTTACCTCCGGCTTTCATTTTTCTTATCTCTTCTAGGATAGTTGAAGGAGGAGCTGGTACAGGTTGAACAGTATATCCTCCATTAAGAGGAAATACTGGACATAGTGGTGCCTCAGTTGATTTTGCAATTTTTTCACTGCATTTAGCTGGAATATCTTCAATTTTAGGAGCAATTAATTTTATTACTACTATTTATAATATACGAGCTCCAGGTATAACTATGGAGCGTATTGGTTTATTTGTTTGATCTATTTTAGTTACAGTATTTTTATTATTGCTTTCTCTCCCTGTATTAGCCGGGGCTATTACTATACTTCTTACTGATCGTAATTTTAACACTTCATTTTTTGATCCTGCTGGTGGAGGTGATCCAATTCTTTATCAACATTTATTTTGATTTTTGG??????
>WY308
--------------------TAGGTACTGCTCTTTCACTTTTAATTCGACTTGAATTAGGTACATCTGGTGTTCTTATAGATGATCAATTTTATAATGTAATTGTTACAGCTCACGCTTTTGTTATAATTTTCTTTATAGTTATACCTTTAATAATTGGAGGATTTGGTAATTGAATACTACCATTATTATTAGGAGCGCCAGATATAAGGTTTCCTCGTATAAATAATATAAGATTTTGACTTTTACCTCCTGCTTTTATTTTTCTTATCTCTTCTAGAATAATTGAAGGAGGAGCTGGTACAGGTTGAACAGTATATCCTCCATTAAGAGGAATTACAGGACATAGTGGTGCCTCAGTTGATTTTGCAATTTTCTCACTGCATTTAGCTGGAATATCTTCAATTTTAGGAGCAATTAATTTTATTACTACTATTTATAATATACGAGCTCCAGGTATAACTATGGAGCGTATTGGTTTATTTGTTTGATCTATTTTAGTTACAGTATTTTTATTATTGCTTTCTCTCCCTGTATTAGCCGGGGCTATTACTATACTCCTTACTGATCGTAACTTTAACACTTCATTTTTTGATCCTGCTGGTG????????????????????????????????????????????????
>WY316
--------------------TAGGTACTGCTCTTTCACTTTTAATTCGACTTGAATTAGGTACATCTGGTGTTCTTATAGATGATCAATTTTATAATGTAATTGTTACAGCTCACGCTTTTGTTATAATTTTCTTTATAGTTATACCTTTAATAATTGGAGGATTTGGTAATTGAATACTACCATTATTATTAGGAGCGCCNGATATAAGGTTTCCTCGTATAAATAATATAAGATTTTGACTTTTACCTCCCGCTTTTATTTTTCTTATCTCTTCAAGAATAATTGAAGGAGGAGCTGGTACAGGTTGAACAGTATATCCTCCATTAAGAGGAATTACAGGACATAGTGGTGCCTCAGTTGATTTTGCAATTTTCTCACTGCATTTAGCTGGAATATCTTCAATTTTAGGAGCAATTAATTTTATTACTACTATTTATAATATACGAGCTCCAGGTATAACTATGGAGCGTATTGGTTTATTTGTTTGATCTATTTTAGTTACGGTATTTTTATTATTGCTTTCTCTCCCTGTATTAGCCGGGGCTATTACTATACTCCTTACTGATCGTAACTTTAACACTTCATTTTTTGATCCTGCTGGTGGAGG????????????????????????????????????????????
>WY43_spD
TGGAGTATGATGTGGTATAGTTGGTACTGCTCTTTCTCTTTTAATTCGTTTAGAGTTAGGTACATCAGGAGTCTTAATAGATGATCAATTTTATAATGTAATTGTTACAGCCCATGCCTTTGTAATAATTTTTTTTATAGTTATACCATTAATAATTGGTGGTTTTGGTAATTGGATAGTTCCATTATTACTAGGAGCTCCAGATATAAGGTTTCCCCGTATAAATAATATAAGGTTTTGGTTACTTCCCCCAGCTTTTATTTTTCTTATTTCTTCTAGTATAATTGAAGGAGGAGCAGGCACTGGATGAACTGTATACCCTCCTTTAAGGGGAAATGTAGGTCATAGAGGTGCTTCAGTTGATTTTGCTATTTTTTCTTTACATTTGGCTGGAATATCATCTATCTTAGGTGCTATTAATTTTATTACTACTATTTATAATATACGTGCCCCAGGGATAAATATGGAACGTATTGGTTTATTTGTTTGATCCATTTTAGTTACTGTATTTTTACTTCTTTTATCACTTCCAGTTTTGGCGGGGGCAATTACAATGTTACTTACAGATCGTAATTTTAATACATCATTTTTTGATCCAGCAGGAGGAGGTGATCCTATTTTATACCAACACTTGTTTTGATTTTTTGGTCACC
>WY45_spD
TGGAGTATGATGTGGTATAGTTGGTACTGCTCTTTCTCTTTTAATTCGTTTAGAGTTAGGTACATCAGGAGTCTTAATAGATGATCAATTTTACAATGTAATTGTTACAGCCCATGCCTTTGTAATAATTTTTTTTATAGTTATACCATTAATAATTGGTGGTTTTGGTAATTGGATAGTTCCATTATTACTAGGAGCTCCAGATATAAGGTTTCCCCGTATAAATAATATAAGGTTTTGGTTACTTCCCCCAGCTTTTATTTTTCTTATTTCTTCTAGTATAATTGAAGGAGGAGCAGGCACTGGATGAACTGTATACCCTCCTTTAAGGGGAAATGTAGGTCATAGAGGTGCTTCAGTTGATTTTGCTATTTTTTCTTTACATTTGGCTGGAATATCATCTATCTTAGGTGCTATTAATTTTATTACTACTATTTATAATATACGTGCCCCAGGGATAAATATGGAACGTATTGGTTTATTTGTTTGATCCATTTTAGTTACTGTATTTTTACTTCTTTTATCACTTCCAGTTTTGGCGGGGGCAATTACAATGTTACTTACAGATCGTAATTTTAATACATCATTTTTTGATCCAGCAGGAGGAGGTGA?????????????????????????????????????????
>WY47_spD
TGGAGTATGATGTGGTATAGTTGGTACTGCTCTTTCTCTTTTAATTCGTTTAGAGTTAGGTACATCAGGAGTCTTAATAGATGATCAATTTTATAATGTAATTGTTACAGCCCATGCCTTTGTAATAATTTTTTTTATAGTTATACCATTAATAATTGGTGGTTTTGGTAATTGGATAGTTCCATTATTACTAGGAGCTCCAGATATAAGGTTTCCCCGTATAAATAATATAAGGTTTTGGTTACTTCCCCCAGCTTTTATTTTTCTTATTTCTTCTAGTATAATTGAAGGAGGAGCAGGCACTGGATGAACTGTATACCCTCCTTTAAGGGGAAATGTAGGTCATAGAGGTGCTTCAGTTGATTTTGCTATTTTTTCTTTACATTTGGCTGGAATATCATCTATCTTAGGTGCTATTAATTTTATTACTACTATTTATAATATACGTGCCCCAGGGATAAATATGGAACGTATTGGTTTATTTGTTTGATCCATTTTAGTTACTGTATTTTTACTTCTTTTATCACTTCCAGTTTTGGCGGGGGCAATTACAATGTTACTTACAGATCGTAATTTTAATACATCATTTTTTGATCCAGCAGGAGGAGGTGATCCTATTTTATACCAACACTTGTTTTGATTTTTTGGTCACC
>WY519_spD
TGGAGTATGATGTGGTATAGTTGGTACAGCTCTTTCTCTTTTAATTCGTTTAGAGTTAGGTACATCAGGAGTTTTAATAGATGATCAATTTTATAATGTAATTGTTACAGCCCATGCTTTTGTAATAATTTTTTTTATAGTTATACCATTAATAATTGGTGGTTTTGGTAATTGAATAGTTCCATTATTACTAGGAGCTCCAGATATAAGGTTTCCCCGTATAAATAATATAAGGTTTTGGTTACTTCCCCCAGCTTTTATTTTTCTTATTTCTTCTAGTATAATTGAGGGGGGAGCAGGCACTGGATGAACTGTTTACCCACCTTTAAGGGGAAATGTAGGTCATAGAGGTGCTTCAGTTGATTTTGCTATTTTTTCTTTACATTTGGCTGGAATATCATCTATCTTAGGTGCTATTAATTTTATTACTACTATTTATAATATACGTGCACCAGGCATAAATATAGAACGTATTGGTTTATTTGTTTGATCTATTTTAGTTACTGTATTTTTACTTCTTTTATCACTTCCTGTTTTGGCGGGGGCAATTACAATATTACTTACAGATCGTAATTTTAATACATCATTTTTTGATCCAGCAGGAGGAGGTGACCCTATTTTATACCAACACTTGTTTTGATTTTTTGG?????
>WY520_spD
TGGAGTATGATGTGGTATAGTTGGTACAGCTCTTTCTCTTTTAATTCGTTTAGAGTTAGGTACATCAGGAGTTTTAATAGATGATCAATTTTATAATGTAATTGTTACAGCCCATGCTTTTGTAATAATTTTTTTTATAGTTATACCATTAATAATTGGTGGTTTTGGTAATTGAATAGTTCCATTATTACTAGGAGCTCCAGATATAAGGTTTCCCCGTATAAATAATATAAGGTTTTGGTTACTTCCCCCAGCTTTTATTTTTCTTATTTCTTCTAGCATAATTGAGGGGGGAGCAGGCACTGGATGAACTGTTTACCCACCTTTAAGGGGAAATGTAGGTCATAGAGGTGCTTCAGTTGATTTTGCTATTTTTTCTTTACATTTGGCTGGAATATCATCTATCTTAGGTGCTATTAATTTTATTACTACTATTTATAATATACGTGCACCAGGCATAAATATAGAACGTATTGGTTTATTTGTTTGATCTATTTTAGTTACTGTATTTTTACTTCTTTTATCACTTCCTGTTTTGGCGGGGGCAATTACAATATTACTTACAGATCGTAATTTTAATACATCATTTTTTGATCCAGCAGGAGGAGGTGACCCTATTTTATACCAACACTTGTTTTGATTT??????????
