# Supplementary material for: Living on the edge: comparative phylogeography and phylogenetics of Oreohelix land snails at their range edge in Western Canada
Source: BMC Evol Biol. 2020 Jan 6;20:3. doi: 10.1186/s12862-019-1566-1 (PMC6945528; doi:10.1186/s12862-019-1566-1)
Supplement: Supplementary file 4 — Additional file 4. Input file for COI GenBank submission. Sequences have been trimmed to all have the same reading frame. (FAS 157 kb) [file 12862_2019_1566_MOESM4_ESM.fas]

>RM11-01
GGTATAGTTGGTACAGCTCTTTCTCTTTTAATTCGTTTAGAGCTAGGAACATCTGGAGTTTTAATAGATGATCAATTTTATAATGTAATTGTTACAGCCCATGCCTTTGTAATAATTTTTTTTATAGTTATACCATTAATAATTGGTGGGTTTGGTAATTGAATAGTTCCATTATTATTAGGGGCACCAGATATAAGGTTTCCCCGTATAAATAATATAAGATTTTGATTACTTCCACCAGCTTTTATTTTTCTTATTTCTTCTAGTATAATTGAAGGGGGAGCAGGAACTGGATGAACTGTATACCCACCTTTAAGGGGAAATGTAGGTCATAGAGGTGCTTCAGTTGATTTTGCTATTTTTTCTTTACATCTGGCTGGGATGTCATCTATTTTAGGCGCTATTAATTTTATTACTACTATTTATAATATACGTGCCCCAGGAATAACTATAGAACGGATTGGTTTATTTGTTTGATCTATTTTAGTTACTGTATTTTTACTTCTTTTATCACTTCCTGTTTTGGCGGGGGCAATTACAATATTACTTACAGATCGTAATTTTAATACATCTTTTTTTGACCCTGCAGGAGGGGGTGACCCTATTTTATATCAACACTTGTTTTGATTTTTTGGTCACC
>RM11-02
GGTATAGTTGGTACAGCTCTTTCTCTTTTAATTCGTTTAGAGCTAGGAACATCTGGAGTTTTAATAGATGATCAATTTTATAATGTAATTGTTACAGCCCATGCCTTTGTAATAATTTTTTTTATAGTTATACCATTAATAATTGGTGGGTTTGGTAATTGAATAGTTCCATTATTATTAGGGGCACCAGATATAAGGTTTCCCCGTATAAATAATATAAGATTTTGATTACTTCCACCAGCTTTTATTTTTCTTATTTCTTCTAGTATAATTGAAGGGGGAGCAGGAACTGGATGAACTGTATACCCACCTTTAAGGGGAAATGTAGGTCATAGAGGTGCTTCAGTTGATTTTGCTATTTTTTCTTTACATCTGGCTGGGATGTCATCTATTTTAGGCGCTATTAATTTTATTACTACTATTTATAATATACGTGCCCCAGGAATAACTATAGAACGGATTGGTTTATTTGTTTGATCTATTTTAGTTACTGTATTTTTACTTCTTTTATCACTTCCTGTTTTGGCGGGGGCAATTACAATATTACTTACAGATCGTAATTTTAATACATCTTTTTTTGACCCTGCAGGAGGGGGTGACCCTATTTTATATCAACACTTGTTTTGATTTTTTGGTCACC
>RM11-03
GGTATAGTTGGTACAGCTCTTTCTCTTTTAATTCGTTTAGAGCTAGGAACATCTGGAGTTTTAATAGATGATCAATTTTATAATGTAATTGTTACAGCCCATGCCTTTGTAATAATTTTTTTTATAGTTATACCATTAATAATTGGTGGGTTTGGTAATTGAATAGTTCCATTATTATTAGGGGCACCAGATATAAGGTTTCCCCGTATAAATAATATAAGATTTTGATTACTTCCACCAGCTTTTATTTTTCTTATTTCTTCTAGTATAATTGAAGGGGGAGCAGGAACTGGATGAACTGTATACCCACCTTTAAGGGGAAATGTAGGTCATAGAGGTGCTTCAGTTGATTTTGCTATTTTTTCTTTACATCTGGCTGGGATGTCATCTATTTTAGGCGCTATTAATTTTATTACTACTATTTATAATATACGTGCCCCAGGAATAACTATAGAACGGATTGGTTTATTTGTTTGATCTATTTTAGTTACTGTATTTTTACTTCTTTTATCACTTCCTGTTTTGGCGGGGGCAATTACAATATTACTTACAGATCGTAATTTTAATACATCTTTTTTTGACCCTGCAGGAGGGGGTGACCCTATTTTATATCAACACTTGTTTTGATTTTTTGGTCACC
>RM11-04
GGTATAGTTGGTACAGCTCTTTCTCTTTTAATTCGTTTAGAGCTAGGAACATCTGGAGTTTTAATAGATGATCAATTTTATAATGTAATTGTTACAGCCCATGCCTTTGTAATAATTTTTTTTATAGTTATACCATTAATAATTGGTGGGTTTGGTAATTGAATAGTTCCATTATTATTAGGGGCACCAGATATAAGGTTTCCCCGTATAAATAATATAAGATTTTGATTACTTCCACCAGCTTTTATTTTTCTTATTTCTTCTAGTATAATTGAAGGGGGAGCAGGAACTGGATGAACTGTATACCCACCTTTAAGGGGAAATGTAGGTCATAGAGGTGCTTCAGTTGATTTTGCTATTTTTTCTTTACATCTGGCTGGGATGTCATCTATTTTAGGCGCTATTAATTTTATTACTACTATTTATAATATACGTGCCCCAGGAATAACTATAGAACGGATTGGTTTATTTGTTTGATCTATTTTAGTTACTGTATTTTTACTTCTTTTATCACTTCCTGTTTTGGCGGGGGCAATTACAATATTACTTACAGATCGTAATTTTAATACATCTTTTTTTGACCCTGCAGGAGGGGGTGACCCTATTTTATATCAACACTTGTTTTGATTTTTTGGTCACC
>RM11-06
GGTATAGTTGGTACAGCTCTTTCTCTTTTAATTCGTTTAGAGCTAGGAACATCTGGAGTTTTAATAGATGATCAATTTTATAATGTAATTGTTACAGCCCATGCCTTTGTAATAATTTTTTTTATAGTTATACCATTAATAATTGGTGGGTTTGGTAATTGAATAGTTCCATTATTATTAGGGGCACCAGATATAAGGTTTCCCCGTATAAATAATATAAGATTTTGATTACTTCCACCAGCTTTTATTTTTCTTATTTCTTCTAGTATAATTGAAGGGGGAGCAGGAACTGGATGAACTGTATACCCACCTTTAAGGGGAAATGTAGGTCATAGAGGTGCTTCAGTTGATTTTGCTATTTTTTCTTTACATCTGGCTGGGATGTCATCTATTTTAGGCGCTATTAATTTTATTACTACTATTTATAATATACGTGCCCCAGGAATAACTATAGAACGGATTGGTTTATTTGTTTGATCTATTTTAGTTACTGTATTTTTACTTCTTTTATCACTTCCTGTTTTGGCGGGGGCAATTACAATATTACTTACAGATCGTAATTTTAATACATCTTTTTTTGACCCTGCAGGAGGGGGTGACCCTATTTTATATCAACACTTGTTTTGATTTTTTGGTCACC
>RM11-07
GGTATAGTTGGTACAGCTCTTTCTCTTTTAATTCGTTTAGAGCTAGGAACATCTGGAGTTTTAATAGATGATCAATTTTATAATGTAATTGTTACAGCCCATGCCTTTGTAATAATTTTTTTTATAGTTATACCATTAATAATTGGTGGGTTTGGTAATTGAATAGTTCCATTATTATTAGGGGCACCAGATATAAGGTTTCCCCGTATAAATAATATAAGATTTTGATTACTTCCACCAGCTTTTATTTTTCTTATTTCTTCTAGTATAATTGAAGGGGGAGCAGGAACTGGATGAACTGTATACCCACCTTTAAGGGGAAATGTAGGTCATAGAGGTGCTTCAGTTGATTTTGCTATTTTTTCTTTACATCTGGCTGGGATGTCATCTATTTTAGGCGCTATTAATTTTATTACTACTATTTATAATATACGTGCCCCAGGAATAACTATAGAACGGATTGGTTTATTTGTTTGATCTATTTTAGTTACTGTATTTTTACTTCTTTTATCACTTCCTGTTTTGGCGGGGGCAATTACAATATTACTTACAGATCGTAATTTTAATACATCTTTTTTTGACCCTGCAGGAGGGGGTGACCCTATTTTATATCAACACTTGTTTTGATTTTTTGGTCACC
>RM11-08
GGTATAGTTGGTACAGCTCTTTCTCTTTTAATTCGTTTAGAGCTAGGAACATCTGGAGTTTTAATAGATGATCAATTTTATAATGTAATTGTTACAGCCCATGCCTTTGTAATAATTTTTTTTATAGTTATACCATTAATAATTGGTGGGTTTGGTAATTGAATAGTTCCATTATTATTAGGGGCACCAGATATAAGGTTTCCCCGTATAAATAATATAAGATTTTGATTACTTCCACCAGCTTTTATTTTTCTTATTTCTTCTAGTATAATTGAAGGGGGAGCAGGAACTGGATGAACTGTATACCCACCTTTAAGGGGAAATGTAGGTCATAGAGGTGCTTCAGTTGATTTTGCTATTTTTTCTTTACATCTGGCTGGGATGTCATCTATTTTAGGCGCTATTAATTTTATTACTACTATTTATAATATACGTGCCCCAGGAATAACTATAGAACGGATTGGTTTATTTGTTTGATCTATTTTAGTTACTGTATTTTTACTTCTTTTATCACTTCCTGTTTTGGCGGGGGCAATTACAATATTACTTACAGATCGTAATTTTAATACATCTTTTTTTGACCCTGCAGGAGGGGGTGACCCTATTTTATATCAACACTTGTTTTGATTTTTTGGTCACC
>RM12-02
GGTATAGTTGGTACAGCTCTTTCTCTTTTAATTCGTTTAGAGCTAGGAACATCTGGAGTTTTAATAGATGATCAATTTTATAATGTAATTGTTACAGCCCATGCCTTTGTAATAATTTTTTTTATAGTTATACCATTAATAATTGGTGGGTTTGGTAATTGAATAGTTCCATTATTATTAGGGGCACCAGATATAAGGTTTCCCCGTATAAATAATATAAGATTTTGATTACTTCCACCAGCTTTTATTTTTCTTATTTCTTCTAGTATAATTGAAGGGGGAGCAGGAACTGGATGAACTGTATACCCACCTTTAAGGGGAAATGTAGGTCATAGAGGTGCTTCAGTTGATTTTGCTATTTTTTCTTTACATCTGGCTGGGATGTCATCTATTTTAGGCGCTATTAATTTTATTACTACTATTTATAATATACGTGCCCCAGGAATAACTATAGAACGGATTGGTTTATTTGTTTGATCTATTTTAGTTACTGTATTTTTACTTCTTTTATCACTTCCTGTTTTGGCGGGGGCAATTACAATATTACTTACAGATCGTAATTTTAATACATCTTTTTTTGACCCTGCAGGAGGGGGTGACCCTATTTTATATCAACACTTGTTTTGATTTTTTGGTCACC
>RM12-03
GGTATAGTTGGTACAGCTCTTTCTCTTTTAATTCGTTTAGAGCTAGGAACATCTGGAGTTTTAATAGATGATCAATTTTATAATGTAATTGTTACAGCCCATGCCTTTGTAATAATTTTTTTTATAGTTATACCATTAATAATTGGTGGGTTTGGTAATTGAATAGTTCCATTATTATTAGGGGCACCAGATATAAGGTTTCCCCGTATAAATAATATAAGATTTTGATTACTTCCACCAGCTTTTATTTTTCTTATTTCTTCTAGTATAATTGAAGGGGGAGCAGGAACTGGATGAACTGTATACCCACCTTTAAGGGGAAATGTAGGTCATAGAGGTGCTTCAGTTGATTTTGCTATTTTTTCTTTACATCTGGCTGGGATGTCATCTATTTTAGGCGCTATTAATTTTATTACTACTATTTATAATATACGTGCCCCAGGAATAATTATAGAACGGATTGGTTTATTTGTTTGATCTATTTTAGTTACTGTATTTTTACTTCTTTTATCACTTCCTGTTTTGGCGGGGGCAATTACAATATTACTTACAGATCGTAATTTTAATACATCTTTTTTTGACCCTGCAGGAGGGGGTGACCCTATTTTATATCAACACTTGTTTTGATTTTTTGGTCACC
>RM12-04
GGTATAGTTGGTACAGCTCTTTCTCTTTTAATTCGTTTAGAGCTAGGAACATCTGGAGTTTTAATAGATGATCAATTTTATAATGTAATTGTTACAGCCCATGCCTTTGTAATAATTTTTTTTATAGTTATACCATTAATAATTGGTGGGTTTGGTAATTGAATAGTTCCATTATTATTAGGGGCACCAGATATAAGGTTTCCCCGTATAAATAATATAAGATTTTGATTACTTCCACCAGCTTTTATTTTTCTTATTTCTTCTAGTATAATTGAAGGGGGAGCAGGAACTGGATGAACTGTATACCCACCTTTAAGGGGAAATGTAGGTCATAGAGGTGCTTCAGTTGATTTTGCTATTTTTTCTTTACATCTGGCTGGGATATCATCTATTTTAGGCGCTATTAATTTTATTACTACTATTTATAATATACGTGCCCCAGGAATAACTATAGAACGGATTGGTTTATTTGTTTGATCTATTTTAGTTACTGTATTTTTACTTCTTTTATCACTTCCTGTTTTGGCGGGGGCAATTACAATATTACTTACAGATCGTAATTTTAATACATCTTTTTTTGACCCTGCAGGAGGGGGTGACCCTATTTTATATCAACACTTGTTTTGATTTTTTGGTCACC
>RM12-05
GGTATAGTTGGTACAGCTCTTTCTCTTTTAATTCGTTTAGAGCTAGGAACATCTGGAGTTTTAATAGATGATCAATTTTATAATGTAATTGTTACAGCCCATGCCTTTGTAATAATTTTTTTTATAGTTATACCATTAATAATTGGTGGGTTTGGTAATTGAATAGTTCCATTATTATTAGGGGCACCAGATATAAGGTTTCCCCGTATAAATAATATAAGATTTTGATTACTTCCACCAGCTTTTATTTTTCTTATTTCTTCTAGTATAATTGAAGGGGGAGCAGGAACTGGATGAACTGTATACCCACCTTTAAGGGGAAATGTAGGTCATAGAGGTGCTTCAGTTGATTTTGCTATTTTTTCTTTACATCTGGCTGGGATGTCATCTATTTTAGGCGCTATTAATTTTATTACTACTATTTATAATATACGTGCCCCAGGAATAACTATAGAACGGATTGGTTTATTTGTTTGATCTATTTTAGTTACTGTATTTTTACTTCTTTTATCACTTCCTGTTTTGGCGGGGGCAATTACAATATTACTTACAGATCGTAATTTTAATACATCTTTTTTTGACCCTGCAGGAGGGGGTGACCCTATTTTATATCAACACTTGTTTTGATTTTTTGGTCACC
>RM12-06
GGTATAGTTGGTACAGCTCTTTCTCTTTTAATTCGTTTAGAGCTAGGAACATCTGGAGTTTTAATAGATGATCAATTTTATAATGTAATTGTTACAGCCCATGCCTTTGTAATAATTTTTTTTATAGTTATACCATTAATAATTGGTGGGTTTGGTAATTGAATAGTTCCATTATTATTAGGGGCACCAGATATAAGGTTTCCCCGTATAAATAATATAAGATTTTGATTACTTCCACCAGCTTTTATTTTTCTTATTTCTTCTAGTATAATTGAAGGGGGAGCAGGAACTGGATGAACTGTATACCCACCTTTAAGGGGAAATGTAGGTCATAGAGGTGCTTCAGTTGATTTTGCTATTTTTTCTTTACATCTGGCTGGGATATCATCTATTTTAGGCGCTATTAATTTTATTACTACTATTTATAATATACGTGCCCCAGGAATAACTATAGAACGGATTGGTTTATTTGTTTGATCTATTTTAGTTACTGTATTTTTACTTCTTTTATCACTTCCTGTTTTGGCGGGGGCAATTACAATATTACTTACAGATCGTAATTTTAATACATCTTTTTTTGACCCTGCAGGAGGGGGTGACCCTATTTTATATCAACACTTGTTTTGATTTTTTGGTCACC
>RM12-07
GGTATAGTTGGTACAGCTCTTTCTCTTTTAATTCGTTTAGAGCTAGGAACATCTGGAGTTTTAATAGATGATCAATTTTATAATGTAATTGTTACAGCCCATGCCTTTGTAATAATTTTTTTTATAGTTATACCATTAATAATTGGTGGGTTTGGTAATTGAATAGTTCCATTATTATTAGGGGCACCAGATATAAGGTTTCCCCGTATAAATAATATAAGATTTTGATTACTTCCACCAGCTTTTATTTTTCTTATTTCTTCTAGTATAATTGAAGGGGGAGCAGGAACTGGATGAACTGTATACCCACCTTTAAGGGGAAATGTAGGTCATAGAGGTGCTTCAGTTGATTTTGCTATTTTTTCTTTACATCTGGCTGGGATGTCATCTATTTTAGGCGCTATTAATTTTATTACTACTATTTATAATATACGTGCCCCAGGAATAACTATAGAACGGATTGGTTTATTTGTTTGATCTATTTTAGTTACTGTATTTTTACTTCTTTTATCACTTCCTGTTTTGGCGGGGGCAATTACAATATTACTTACAGATCGTAATTTTAATACATCTTTTTTTGACCCTGCAGGAGGGGGTGACCCTATTTTATATCAACACTTGTTTTGATTTTTTGGTCACC
>RM12-08
GGTATAGTTGGTACAGCTCTTTCTCTTTTAATTCGTTTAGAGCTAGGAACATCTGGAGTTTTAATAGATGATCAATTTTATAATGTAATTGTTACAGCCCATGCCTTTGTAATAATTTTTTTTATAGTTATACCATTAATAATTGGTGGGTTTGGTAATTGAATAGTTCCATTATTATTAGGGGCACCAGATATAAGGTTTCCCCGTATAAATAATATAAGATTTTGATTACTTCCACCAGCTTTTATTTTTCTTATTTCTTCTAGTATAATTGAAGGGGGAGCAGGAACTGGATGAACTGTATACCCACCTTTAAGGGGAAATGTAGGTCATAGAGGTGCTTCAGTTGATTTTGCTATTTTTTCTTTACATCTGGCTGGGATGTCATCTATTTTAGGCGCTATTAATTTTATTACTACTATTTATAATATACGTGCCCCAGGAATAACTATAGAACGGATTGGTTTATTTGTTTGATCTATTTTAGTTACTGTATTTTTACTTCTTTTATCACTTCCTGTTTTGGCGGGGGCAATTACAATATTACTTACAGATCGTAATTTTAATACATCTTTTTTTGACCCTGCAGGAGGGGGTGACCCTATTTTATATCAACACTTGTTTTGATTTTTTGGTCACC
>RM07-02
GGTATAGTTGGGACAGCTCTTTCTCTTTTAATTCGTTTAGAGCTAGGAACATCTGGAGTTTTAATAGATGATCAATTTTATAATGTTATTGTTACAGCCCATGCCTTTGTAATAATTTTTTTTATAGTAATACCATTAATAATTGGTGGGTTTGGTAATTGGATAGTTCCATTATTATTAGGGGCACCAGATATAAGGTTTCCCCGTATAAATAATATAAGATTTTGATTACTTCCGCCAGCCTTTATTTTTCTTATTTCTTCTAGTATAATTGAAGGAGGAGCAGGAACTGGATGAACTGTATATCCACCTTTAAGGGGAAATGTAGGGCATAGAGGTGCTTCAGTTGATTTTGCTATTTTTTCTTTACATCTGGCTGGGATATCATCTATTTTAGGCGCTATTAATTTTATTACTACTATTTATAATATACGTGCCCCAGGAATAATTATAGAACGTATTGGTTTATTTGTTTGATCTATTTTAGTTACTGTATTTTTACTTCTTTTATCACTTCCTGTTTTGGCGGGTGCAATTACAATATTACTTACAGATCGTAACTTTAATACATCATTTTTTGATCCTGCAGGAGGGGGTGACCCCATTTTATATCAACACTTATTTTGATTTTTTGGTCACC
>RM07-03
GGTATAGTTGGTACAGCTCTTTCTCTTTTAATTCGTTTAGAGCTAGGAACATCTGGAGTTTTAATAGATGATCAATTTTATAATGTAATTGTTACAGCCCATGCCTTTGTAATAATTTTTTTTATAGTTATACCATTAATAATTGGTGGGTTTGGTAATTGAATAGTTCCATTATTATTAGGGGCACCAGATATAAGGTTTCCCCGTATAAATAATATAAGATTTTGATTACTTCCACCAGCTTTTATTTTTCTTATTTCTTCTAGTATAATTGAAGGGGGAGCAGGAACTGGATGAACTGTATACCCACCTTTAAGGGGAAATGTAGGTCATAGAGGTGCTTCAGTTGATTTTGCTATTTTTTCTTTACATCTGGCTGGGATGTCATCTATTTTAGGCGCTATTAATTTTATTACTACTATTTATAATATACGTGCCCCAGGAATAACTATAGAACGGATTGGTTTATTTGTTTGATCTATTTTAGTTACTGTATTTTTACTTCTTTTATCACTTCCTGTTTTGGCGGGGGCAATTACAATATTACTTACAGATCGTAATTTTAATACATCTTTTTTTGACCCTGCAGGAGGGGGTGACCCTATTTTATATCAACACTTGTTTTGATTTTTTGGTCACC
>RM07-04
GGTATAGTTGGGACAGCTCTTTCTCTTTTAATTCGTTTAGAGCTAGGAACATCTGGAGTTTTAATAGATGATCAATTTTATAATGTTATTGTTACAGCCCATGCCTTTGTAATAATTTTTTTTATAGTAATACCATTAATAATTGGTGGGTTTGGTAATTGGATAGTTCCATTATTATTAGGGGCACCAGATATAAGGTTTCCCCGTATAAATAATATAAGATTTTGATTACTTCCGCCAGCCTTTATTTTTCTTATTTCTTCTAGTATAATTGAAGGAGGAGCAGGAACTGGATGAACTGTATATCCACCTTTAAGGGGAAATGTAGGGCATAGAGGTGCTTCAGTTGATTTTGCTATTTTTTCTTTACATCTGGCTGGGATATCATCTATTTTAGGCGCTATTAATTTTATTACTACTATTTATAATATACGTGCCCCAGGAATAATTATAGAACGTATTGGTTTATTTGTTTGATCTATTTTAGTTACTGTATTTTTACTTCTTTTATCACTTCCTGTTTTGGCGGGTGCAATTACAATATTACTTACAGATCGTAACTTTAATACATCATTTTTTGATCCTGCAGGAGGGGGTGACCCCATTTTATATCAACACTTATTTTGATTTTTTGGTCACC
>RM07-05
GGTATAGTTGGTACAGCTCTTTCTCTTTTAATTCGTTTAGAGCTAGGAACATCTGGAGTTTTAATAGATGATCAATTTTATAATGTAATTGTTACAGCCCATGCCTTTGTAATAATTTTTTTTATAGTTATACCATTAATAATTGGTGGGTTTGGTAATTGAATAGTTCCATTATTATTAGGGGCACCAGATATAAGGTTTCCCCGTATAAATAATATAAGATTTTGATTACTTCCACCAGCTTTTATTTTTCTTATTTCTTCTAGTATAATTGAAGGGGGAGCAGGAACTGGATGAACTGTATACCCACCTTTAAGGGGAAATGTAGGTCATAGAGGTGCTTCAGTTGATTTTGCTATTTTTTCTTTACATCTGGCTGGGATGTCATCTATTTTAGGCGCTATTAATTTTATTACTACTATTTATAATATACGTGCCCCAGGAATAACTATAGAACGGATTGGTTTATTTGTTTGATCTATTTTAGTTACTGTATTTTTACTTCTTTTATCACTTCCTGTTTTGGCGGGGGCAATTACAATATTACTTACAGATCGTAATTTTAATACATCTTTTTTTGACCCTGCAGGAGGGGGTGACCCTATTTTATATCAACACTTGTTTTGATTTTTTGGTCACC
>RM07-06
GGTATAGTTGGTACAGCTCTTTCTCTTTTAATTCGTTTAGAGCTAGGAACATCTGGAGTTTTAATAGATGATCAATTTTATAATGTAATTGTTACAGCCCATGCCTTTGTAATAATTTTTTTTATAGTTATACCATTAATAATTGGTGGGTTTGGTAATTGAATAGTTCCATTATTATTAGGGGCACCAGATATAAGGTTTCCCCGTATAAATAATATAAGATTTTGATTACTTCCACCAGCTTTTATTTTTCTTATTTCTTCTAGTATAATTGAAGGGGGAGCAGGAACTGGATGAACTGTATACCCACCTTTAAGGGGAAATGTAGGTCATAGAGGTGCTTCAGTTGATTTTGCTATTTTTTCTTTACATCTGGCTGGGATGTCATCTATTTTAGGCGCTATTAATTTTATTACTACTATTTATAATATACGTGCCCCAGGAATAACTATAGAACGGATTGGTTTATTTGTTTGATCTATTTTAGTTACTGTATTTTTACTTCTTTTATCACTTCCTGTTTTGGCGGGGGCAATTACAATATTACTTACAGATCGTAATTTTAATACATCTTTTTTTGACCCTGCAGGAGGGGGTGACCCTATTTTATATCAACACTTGTTTTGATTTTTTGGTCACC
>RM07-07
GGTATAGTTGGTACAGCTCTTTCTCTTTTAATTCGTTTAGAGCTAGGAACATCTGGAGTTTTAATAGATGATCAATTTTATAATGTAATTGTTACAGCCCATGCCTTTGTAATAATTTTTTTTATAGTTATACCATTAATAATTGGTGGGTTTGGTAATTGAATAGTTCCATTATTATTAGGGGCACCAGATATAAGGTTTCCCCGTATAAATAATATAAGATTTTGATTACTTCCACCAGCTTTTATTTTTCTTATTTCTTCTAGTATAATTGAAGGGGGAGCAGGAACTGGATGAACTGTATACCCACCTTTAAGGGGAAATGTAGGTCATAGAGGTGCTTCAGTTGATTTTGCTATTTTTTCTTTACATCTGGCTGGGATGTCATCTATTTTAGGCGCTATTAATTTTATTACTACTATTTATAATATACGTGCCCCAGGAATAACTATAGAACGGATTGGTTTATTTGTTTGATCTATTTTAGTTACTGTATTTTTACTTCTTTTATCACTTCCTGTTTTGGCGGGGGCAATTACAATATTACTTACAGATCGTAATTTTAATACATCTTTTTTTGACCCTGCAGGAGGGGGTGACCCTATTTTATATCAACACTTGTTTTGATTTTTTGGTCACC
>RM07-08
GGTATAGTTGGGACAGCTCTTTCTCTTTTAATTCGTTTAGAGCTAGGAACATCTGGAGTTTTAATAGATGATCAATTTTATAATGTTATTGTTACAGCCCATGCCTTTGTAATAATTTTTTTTATAGTAATACCATTAATAATTGGTGGGTTTGGTAATTGGATAGTTCCATTATTATTAGGGGCACCAGATATAAGGTTTCCCCGTATAAATAATATAAGATTTTGATTACTTCCGCCAGCCTTTATTTTTCTTATTTCTTCTAGTATAATTGAAGGAGGAGCAGGAACTGGATGAACTGTATATCCACCTTTAAGGGGAAATGTAGGGCATAGAGGTGCTTCAGTTGATTTTGCTATTTTTTCTTTACATCTGGCTGGGATATCATCTATTTTAGGCGCTATTAATTTTATTACTACTATTTATAATATACGTGCCCCAGGAATAATTATAGAACGTATTGGTTTATTTGTTTGATCTATTTTAGTTACTGTATTTTTACTTCTTTTATCACTTCCTGTTTTGGCGGGTGCAATTACAATATTACTTACAGATCGTAATTTTAATACATCATTTTTTGATCCTGCAGGAGGGGGTGACCCCATTTTATATCAACACTTATTTTGATTTTTTGGTCACC
>RM06-01
GGTATAGTTGGGACAGCTCTTTCTCTTTTAATTCGTTTAGAGCTAGGAACATCTGGAGTTTTAATAGATGATCAATTTTATAATGTTATTGTTACAGCCCATGCCTTTGTAATAATTTTTTTTATAGTAATACCATTAATAATTGGTGGGTTTGGTAATTGGATAGTTCCATTATTATTAGGGGCACCAGATATAAGGTTTCCCCGTATAAATAATATAAGATTTTGATTACTTCCGCCAGCCTTTATTTTTCTTATTTCTTCTAGTATAATTGAAGGAGGAGCAGGAACTGGATGAACTGTATATCCACCTTTAAGGGGAAATGTAGGGCATAGAGGTGCTTCAGTTGATTTTGCTATTTTTTCTTTACATCTGGCTGGGATATCATCTATTTTAGGCGCTATTAATTTTATTACTACTATTTATAATATACGTGCCCCAGGAATAATTATAGAACGTATTGGTTTATTTGTTTGATCTATTTTAGTTACTGTATTTTTACTTCTTTTATCACTTCCTGTTTTGGCGGGTGCAATTACAATATTACTTACAGATCGTAACTTTAATACATCATTTTTTGATCCTGCAGGAGGGGGTGACCCCATTTTATATCAACACTTATTTTGATTTTTTGGTCACC
>RM06-02
GGTATAGTTGGGACAGCTCTTTCTCTTTTAATTCGTTTAGAGCTAGGAACATCTGGAGTTTTAATAGATGATCAATTTTATAATGTTATTGTTACAGCCCATGCCTTTGTAATAATTTTTTTTATAGTAATACCATTAATAATTGGTGGGTTTGGTAATTGGATAGTTCCATTATTATTAGGGGCACCAGATATAAGGTTTCCCCGTATAAATAATATAAGATTTTGATTACTTCCGCCAGCCTTTATTTTTCTTATTTCTTCTAGTATAATTGAAGGAGGAGCAGGAACTGGATGAACTGTATATCCACCTTTAAGGGGAAATGTAGGGCATAGAGGTGCTTCAGTTGATTTTGCTATTTTTTCTTTACATCTGGCTGGGATATCATCTATTTTAGGCGCTATTAATTTTATTACTACTATTTATAATATACGTGCCCCAGGAATAATTATAGAACGTATTGGTTTATTTGTTTGATCTATTTTAGTTACTGTATTTTTACTTCTTTTATCACTTCCTGTTTTGGCGGGTGCAATTACAATATTACTTACAGATCGTAACTTTAATACATCATTTTTTGATCCTGCAGGAGGGGGTGACCCCATTTTATATCAACACTTATTTTGATTTTTTGGTCACC
>RM06-03
GGTATAGTTGGGACAGCTCTTTCTCTTTTAATTCGTTTAGAGCTAGGAACATCTGGAGTTTTAATAGATGATCAATTTTATAATGTTATTGTTACAGCCCATGCCTTTGTAATAATTTTTTTTATAGTAATACCATTAATAATTGGTGGGTTTGGTAATTGGATAGTTCCATTATTATTAGGGGCACCAGATATAAGGTTTCCCCGTATAAATAATATAAGATTTTGATTACTTCCGCCAGCCTTTATTTTTCTTATTTCTTCTAGTATAATTGAAGGAGGAGCAGGAACTGGATGAACTGTATATCCACCTTTAAGGGGAAATGTAGGGCATAGAGGTGCTTCAGTTGATTTTGCTATTTTTTCTTTACATCTGGCTGGGATATCATCTATTTTAGGCGCTATTAATTTTATTACTACTATTTATAATATACGTGCCCCAGGAATAATTATAGAACGTATTGGTTTATTTGTTTGATCTATTTTAGTTACTGTATTTTTACTTCTTTTATCACTTCCTGTTTTGGCGGGTGCAATTACAATATTACTTACAGATCGTAACTTTAATACATCATTTTTTGATCCTGCAGGAGGGGGTGACCCCATTTTATATCAACACTTATTTTGATTTTTTGGTCACC
>RM06-04
GGTATAGTTGGGACAGCTCTTTCTCTTTTAATTCGTTTAGAGCTAGGAACATCTGGAGTTTTAATAGATGATCAATTTTATAATGTTATTGTTACAGCCCATGCCTTTGTAATAATTTTTTTTATAGTAATACCATTAATAATTGGTGGGTTTGGTAATTGGATAGTTCCATTATTATTAGGGGCACCAGATATAAGGTTTCCCCGTATAAATAATATAAGATTTTGATTACTTCCGCCAGCCTTTATTTTTCTTATTTCTTCTAGTATAATTGAAGGAGGAGCAGGAACTGGATGAACTGTATATCCACCTTTAAGGGGAAATGTAGGGCATAGAGGTGCTTCAGTTGATTTTGCTATTTTTTCTTTACATCTGGCTGGGATATCATCTATTTTAGGCGCTATTAATTTTATTACTACTATTTATAATATACGTGCCCCAGGAATAATTATAGAACGTATTGGTTTATTTGTTTGATCTATTTTAGTTACTGTATTTTTACTTCTTTTATCACTTCCTGTTTTGGCGGGTGCAATTACAATATTACTTACAGATCGTAACTTTAATACATCATTTTTTGATCCTGCAGGAGGGGGTGACCCCATTTTATATCAACACTTATTTTGATTTTTTGGTCACC
>RM06-05
GGTATAGTTGGGACAGCTCTTTCTCTTTTAATTCGTTTAGAGCTAGGAACATCTGGAGTTTTAATAGATGATCAATTTTATAATGTTATTGTTACAGCCCATGCCTTTGTAATAATTTTTTTTATAGTAATACCATTAATAATTGGTGGGTTTGGTAATTGGATAGTTCCATTATTATTAGGGGCACCAGATATAAGGTTTCCCCGTATAAATAATATAAGATTTTGATTACTTCCGCCAGCCTTTATTTTTCTTATTTCTTCTAGTATAATTGAAGGAGGAGCAGGAACTGGATGAACTGTATATCCACCTTTAAGGGGAAATGTAGGGCATAGAGGTGCTTCAGTTGATTTTGCTATTTTTTCTTTACATCTGGCTGGGATATCATCTATTTTAGGCGCTATTAATTTTATTACTACTATTTATAATATACGTGCCCCAGGAATAATTATAGAACGTATTGGTTTATTTGTTTGATCTATTTTAGTTACTGTATTTTTACTTCTTTTATCACTTCCTGTTTTGGCGGGTGCAATTACAATATTACTTACAGATCGTAACTTTAATACATCATTTTTTGATCCTGCAGGAGGGGGTGACCCCATTTTATATCAACACTTATTTTGATTTTTTGGTCACC
>RM06-06
GGTATAGTTGGGACAGCTCTTTCTCTTTTAATTCGTTTAGAGCTAGGAACATCTGGAGTTTTAATAGATGATCAATTTTATAATGTTATTGTTACAGCCCATGCCTTTGTAATAATTTTTTTTATAGTAATACCATTAATAATTGGTGGGTTTGGTAATTGGATAGTTCCATTATTATTAGGGGCACCAGATATAAGGTTTCCCCGTATAAATAATATAAGATTTTGATTACTTCCGCCAGCCTTTATTTTTCTTATTTCTTCTAGTATAATTGAAGGAGGAGCAGGAACTGGATGAACTGTATATCCACCTTTAAGGGGAAATGTAGGGCATAGAGGTGCTTCAGTTGATTTTGCTATTTTTTCTTTACATCTGGCTGGGATATCATCTATTTTAGGCGCTATTAATTTTATTACTACTATTTATAATATACGTGCCCCAGGAATAATTATAGAACGTATTGGTTTATTTGTTTGATCTATTTTAGTTACTGTATTTTTACTTCTTTTATCACTTCCTGTTTTGGCGGGTGCAATTACAATATTACTTACAGATCGTAACTTTAATACATCATTTTTTGATCCTGCAGGAGGGGGTGACCCCATTTTATATCAACACTTATTTTGATTTTTTGGTCACC
>RM06-07
GGTATAGTTGGGACAGCTCTTTCTCTTTTAATTCGTTTAGAGCTAGGAACATCTGGAGTTTTAATAGATGATCAATTTTATAATGTTATTGTTACAGCCCATGCCTTTGTAATAATTTTTTTTATAGTAATACCATTAATAATTGGTGGGTTTGGTAATTGGATAGTTCCATTATTATTAGGGGCACCAGATATAAGGTTTCCCCGTATAAATAATATAAGATTTTGATTACTTCCGCCAGCCTTTATTTTTCTTATTTCTTCTAGTATAATTGAAGGAGGAGCAGGAACTGGATGAACTGTATATCCACCTTTAAGGGGAAATGTAGGGCATAGAGGTGCTTCAGTTGATTTTGCTATTTTTTCTTTACATCTGGCTGGGATATCATCTATTTTAGGCGCTATTAATTTTATTACTACTATTTATAATATACGTGCCCCAGGAATAATTATAGAACGTATTGGTTTATTTGTTTGATCTATTTTAGTTACTGTATTTTTACTTCTTTTATCACTTCCTGTTTTGGCGGGTGCAATTACAATATTACTTACAGATCGTAACTTTAATACATCATTTTTTGATCCTGCAGGAGGGGGTGACCCCATTTTATATCAACACTTATTTTGATTTTTTGGTCACC
>RM06-08
GGTATAGTTGGGACAGCTCTTTCTCTTTTAATTCGTTTAGAGCTAGGAACATCTGGAGTTTTAATAGATGATCAATTTTATAATGTTATTGTTACAGCCCATGCCTTTGTAATAATTTTTTTTATAGTAATACCATTAATAATTGGTGGGTTTGGTAATTGGATAGTTCCATTATTATTAGGGGCACCAGATATAAGGTTTCCCCGTATAAATAATATAAGATTTTGATTACTTCCGCCAGCCTTTATTTTTCTTATTTCTTCTAGTATAATTGAAGGAGGAGCAGGAACTGGATGAACTGTATATCCACCTTTAAGGGGAAATGTAGGGCATAGAGGTGCTTCAGTTGATTTTGCTATTTTTTCTTTACATCTGGCTGGGATATCATCTATTTTAGGCGCTATTAATTTTATTACTACTATTTATAATATACGTGCCCCAGGAATAATTATAGAACGTATTGGTTTATTTGTTTGATCTATTTTAGTTACTGTATTTTTACTTCTTTTATCACTTCCTGTTTTGGCGGGTGCAATTACAATATTACTTACAGATCGTAACTTTAATACATCATTTTTTGATCCTGCAGGAGGGGGTGACCCCATTTTATATCAACACTTATTTTGATTTTTTGGTCACC
>RM09-02
GGTATAGTTGGGACAGCTCTTTCTCTTTTAATTCGTTTAGAGCTAGGAACATCTGGAGTTTTAATAGATGATCAATTTTATAATGTTATTGTTACAGCCCATGCCTTTGTAATAATTTTTTTTATAGTAATACCATTAATAATTGGTGGGTTTGGTAATTGGATAGTTCCATTATTATTAGGGGCACCAGATATAAGGTTTCCCCGTATAAATAATATAAGATTTTGATTACTTCCGCCAGCCTTTATTTTTCTTATTTCTTCTAGTATAATTGAAGGAGGAGCAGGAACTGGATGAACTGTATATCCACCTTTAAGGGGAAATGTAGGGCATAGAGGTGCTTCAGTTGATTTTGCTATTTTTTCTTTACATCTGGCTGGGATATCATCTATTTTAGGCGCTATTAATTTTATTACTACTATTTATAATATACGTGCCCCAGGAATAATTATAGAACGTATTGGTTTATTTGTTTGATCTATTTTAGTTACTGTATTTTTACTTCTTTTATCACTTCCTGTTTTGGCGGGTGCAATTACAATATTACTTACAGATCGTAATTTTAATACATCATTTTTTGATCCTGCAGGAGGGGGTGACCCCATTTTATATCAACACTTATTTTGATTTTTTGGTCACC
>RM09-03
GGTATAGTTGGGACAGCTCTTTCTCTTTTAATTCGTTTAGAGCTAGGAACATCTGGAGTTTTAATAGATGATCAATTTTATAATGTTATTGTTACAGCCCATGCCTTTGTAATAATTTTTTTTATAGTAATACCATTAATAATTGGTGGGTTTGGTAATTGGATAGTTCCATTATTATTAGGGGCACCAGATATAAGGTTTCCCCGTATAAATAATATAAGATTTTGATTACTTCCGCCAGCCTTTATTTTTCTTATTTCTTCTAGTATAATTGAAGGAGGAGCAGGAACTGGATGAACTGTATATCCACCTTTAAGGGGAAATGTAGGGCATAGAGGTGCTTCAGTTGATTTTGCTATTTTTTCTTTACATCTGGCTGGGATATCATCTATTTTAGGCGCTATTAATTTTATTACTACTATTTATAATATACGTGCCCCAGGAATAATTATAGAACGTATTGGTTTATTTGTTTGATCTATTTTAGTTACTGTATTTTTACTTCTTTTATCACTTCCTGTTTTGGCGGGTGCAATTACAATATTACTTACAGATCGTAACTTTAATACATCATTTTTTGATCCTGCAGGAGGGGGTGACCCCATTTTATATCAACACTTATTTTGATTTTTTGGTCACC
>RM09-04
GGTATAGTTGGGACAGCTCTTTCTCTTTTAATTCGTTTAGAGCTAGGAACATCTGGAGTTTTAATAGATGATCAATTTTATAATGTTATTGTTACAGCCCATGCCTTTGTAATAATTTTTTTTATAGTAATACCATTAATAATTGGTGGGTTTGGTAATTGGATAGTTCCATTATTATTAGGGGCACCAGATATAAGGTTTCCCCGTATAAATAATATAAGATTTTGATTACTTCCGCCAGCCTTTATTTTTCTTATTTCTTCTAGTATAATTGAAGGAGGAGCAGGAACTGGATGAACTGTATATCCACCTTTAAGGGGAAATGTAGGGCATAGAGGTGCTTCAGTTGATTTTGCTATTTTTTCTTTACATCTGGCTGGGATATCATCTATTTTAGGCGCTATTAATTTTATTACTACTATTTATAATATACGTGCCCCAGGAATAATTATAGAACGTATTGGTTTATTTGTTTGATCTATTTTAGTTACTGTATTTTTACTTCTTTTATCACTTCCTGTTTTGGCGGGTGCAATTACAATATTACTTACAGATCGTAATTTTAATACATCATTTTTTGATCCTGCAGGAGGGGGTGACCCCATTTTATATCAACACTTATTTTGATTTTTTGGTCACC
>RM09-05
GGTATAGTTGGGACAGCTCTTTCTCTTTTAATTCGTTTAGAGCTAGGAACATCTGGAGTTTTAATAGATGATCAATTTTATAATGTTATTGTTACAGCCCATGCCTTTGTAATAATTTTTTTTATAGTAATACCATTAATAATTGGTGGGTTTGGTAATTGGATAGTTCCATTATTATTAGGGGCACCAGATATAAGGTTTCCCCGTATAAATAATATAAGATTTTGATTACTTCCGCCAGCCTTTATTTTTCTTATTTCTTCTAGTATAATTGAAGGAGGAGCAGGAACTGGATGAACTGTATATCCACCTTTAAGGGGAAATGTAGGGCATAGAGGTGCTTCAGTTGATTTTGCTATTTTTTCTTTACATCTGGCTGGGATATCATCTATTTTAGGCGCTATTAATTTTATTACTACTATTTATAATATACGTGCCCCAGGAATAATTATAGAACGTATTGGTTTATTTGTTTGATCTATTTTAGTTACTGTATTTTTACTTCTTTTATCACTTCCTGTTTTGGCGGGTGCAATTACAATATTACTTACAGATCGTAACTTTAATACATCATTTTTTGATCCTGCAGGAGGGGGTGACCCCATTTTATATCAACACTTATTTTGATTTTTTGGTCACC
>RM09-06
GGTATAGTTGGGACAGCTCTTTCTCTTTTAATTCGTTTAGAGCTAGGAACATCTGGAGTTTTAATAGATGATCAATTTTATAATGTTATTGTTACAGCCCATGCCTTTGTAATAATTTTTTTTATAGTAATACCATTAATAATTGGTGGGTTTGGTAATTGGATAGTTCCATTATTATTAGGGGCACCAGATATAAGGTTTCCCCGTATAAATAATATAAGATTTTGATTACTTCCGCCAGCCTTTATTTTTCTTATTTCTTCTAGTATAATTGAAGGAGGAGCAGGAACTGGATGAACTGTATATCCACCTTTAAGGGGAAATGTAGGGCATAGAGGTGCTTCAGTTGATTTTGCTATTTTTTCTTTACATCTGGCTGGGATATCATCTATTTTAGGCGCTATTAATTTTATTACTACTATTTATAATATACGTGCCCCAGGAATAATTATAGAACGTATTGGTTTATTTGTTTGATCTATTTTAGTTACTGTATTTTTACTTCTTTTATCACTTCCTGTTTTGGCGGGTGCAATTACAATATTACTTACAGATCGTAACTTTAATACATCATTTTTTGATCCTGCAGGAGGGGGTGACCCCATTTTATATCAACACTTATTTTGATTTTTTGGTCACC
>RM09-07
GGTATAGTTGGGACAGCTCTTTCTCTTTTAATTCGTTTAGAGCTAGGAACATCTGGAGTTTTAATAGATGATCAATTTTATAATGTTATTGTTACAGCCCATGCCTTTGTAATAATTTTTTTTATAGTAATACCATTAATAATTGGTGGGTTTGGTAATTGGATAGTTCCATTATTATTAGGGGCACCAGATATAAGGTTTCCCCGTATAAATAATATAAGATTTTGATTACTTCCGCCAGCCTTTATTTTTCTTATTTCTTCTAGTATAATTGAAGGAGGAGCAGGAACTGGATGAACTGTATATCCACCTTTAAGGGGAAATGTAGGGCATAGAGGTGCTTCAGTTGATTTTGCTATTTTTTCTTTACATCTGGCTGGGATATCATCTATTTTAGGCGCTATTAATTTTATTACTACTATTTATAATATACGTGCCCCAGGAATAATTATAGAACGTATTGGTTTATTTGTTTGATCTATTTTAGTTACTGTATTTTTACTTCTTTTATCACTTCCTGTTTTGGCGGGTGCAATTACAATATTACTTACAGATCGTAACTTTAATACATCATTTTTTGATCCTGCAGGAGGGGGTGACCCCATTTTATATCAACACTTATTTTGATTTTTTGGTCACC
>RM09-08
GGTATAGTTGGGACAGCTCTTTCTCTTTTAATTCGTTTAGAGCTAGGAACATCTGGAGTTTTAATAGATGATCAATTTTATAATGTTATTGTTACAGCCCATGCCTTTGTAATAATTTTTTTTATAGTAATACCATTAATAATTGGTGGGTTTGGTAATTGGATAGTTCCATTATTATTAGGGGCACCAGATATAAGGTTTCCCCGTATAAATAATATAAGATTTTGATTACTTCCGCCAGCCTTTATTTTTCTTATTTCTTCTAGTATAATTGAAGGAGGAGCAGGAACTGGATGAACTGTATATCCACCTTTAAGGGGAAATGTAGGGCATAGAGGTGCTTCAGTTGATTTTGCTATTTTTTCTTTACATCTGGCTGGGATATCATCTATTTTAGGCGCTATTAATTTTATTACTACTATTTATAATATACGTGCCCCAGGAATAATTATAGAACGTATTGGTTTATTTGTTTGATCTATTTTAGTTACTGTATTTTTACTTCTTTTATCACTTCCTGTTTTGGCGGGTGCAATTACAATATTACTTACAGATCGTAACTTTAATACATCATTTTTTGATCCTGCAGGAGGGGGTGACCCCATTTTATATCAACACTTATTTTGATTTTTTGGTCACC
>RM08-01
GGTATAGTTGGGACAGCTCTTTCTCTTTTAATTCGTTTAGAGCTAGGAACATCTGGAGTTTTAATAGATGATCAATTTTATAATGTTATTGTTACAGCCCATGCCTTTGTAATAATTTTTTTTATAGTAATACCATTAATAATTGGTGGGTTTGGTAATTGGATAGTTCCATTATTATTAGGGGCACCAGATATAAGGTTTCCCCGTATAAATAATATAAGATTTTGATTACTTCCGCCAGCCTTTATTTTTCTTATTTCTTCTAGTATAATTGAAGGAGGAGCAGGAACTGGATGAACTGTATATCCACCTTTAAGGGGAAATGTAGGGCATAGAGGTGCTTCAGTTGATTTTGCTATTTTTTCTTTACATCTGGCTGGGATATCATCTATTTTAGGCGCTATTAATTTTATTACTACTATTTATAATATACGTGCCCCAGGAATAATTATAGAACGTATTGGTTTATTTGTTTGATCTATTTTAGTTACTGTATTTTTACTTCTTTTATCACTTCCTGTTTTGGCGGGTGCAATTACAATATTACTTACAGATCGTAACTTTAATACATCATTTTTTGATCCTGCAGGAGGGGGTGACCCCATTTTATATCAACACTTATTTTGATTTTTTGGTCACC
>RM08-02
GGTATAGTTGGGACAGCTCTTTCTCTTTTAATTCGTTTAGAGCTAGGAACATCTGGAGTTTTAATAGATGATCAATTTTATAATGTTATTGTTACAGCCCATGCCTTTGTAATAATTTTTTTTATAGTAATACCATTAATAATTGGTGGGTTTGGTAATTGGATAGTTCCATTATTATTAGGGGCACCAGATATAAGGTTTCCCCGTATAAATAATATAAGATTTTGATTACTTCCGCCAGCCTTTATTTTTCTTATTTCTTCTAGTATAATTGAAGGAGGAGCAGGAACTGGATGAACTGTATATCCACCTTTAAGGGGAAATGTAGGGCATAGAGGTGCTTCAGTTGATTTTGCTATTTTTTCTTTACATCTGGCTGGGATATCATCTATTTTAGGCGCTATTAATTTTATTACTACTATTTATAATATACGTGCCCCAGGAATAATTATAGAACGTATTGGTTTATTTGTTTGATCTATTTTAGTTACTGTATTTTTACTTCTTTTATCACTTCCTGTTTTGGCGGGTGCAATTACAATATTACTTACAGATCGTAACTTTAATACATCATTTTTTGATCCTGCAGGAGGGGGTGACCCCATTTTATATCAACACTTATTTTGATTTTTTGGTCACC
>RM08-03
GGTATAGTTGGGACAGCTCTTTCTCTTTTAATTCGTTTAGAGCTAGGAACATCTGGAGTTTTAATAGATGATCAATTTTATAATGTTATTGTTACAGCCCATGCCTTTGTAATAATTTTTTTTATAGTAATACCATTAATAATTGGTGGGTTTGGTAATTGGATAGTTCCATTATTATTAGGGGCACCAGATATAAGGTTTCCCCGTATAAATAATATAAGATTTTGATTACTTCCGCCAGCCTTTATTTTTCTTATTTCTTCTAGTATAATTGAAGGAGGAGCAGGAACTGGATGAACTGTATATCCACCTTTAAGGGGAAATGTAGGGCATAGAGGTGCTTCAGTTGATTTTGCTATTTTTTCTTTACATCTGGCTGGGATATCATCTATTTTAGGCGCTATTAATTTTATTACTACTATTTATAATATACGTGCCCCAGGAATAATTATAGAACGTATTGGTTTATTTGTTTGATCTATTTTAGTTACTGTATTTTTACTTCTTTTATCACTTCCTGTTTTGGCGGGTGCAATTACAATATTACTTACAGATCGTAACTTTAATACATCATTTTTTGATCCTGCAGGAGGGGGTGACCCCATTTTATATCAACACTTATTTTGATTTTTTGGTCACC
>RM08-04
GGTATAGTTGGGACAGCTCTTTCTCTTTTAATTCGTTTAGAGCTAGGAACATCTGGAGTTTTAATAGATGATCAATTTTATAATGTTATTGTTACAGCCCATGCCTTTGTAATAATTTTTTTTATAGTAATACCATTAATAATTGGTGGGTTTGGTAATTGGATAGTTCCATTATTATTAGGGGCACCAGATATAAGGTTTCCCCGTATAAATAATATAAGATTTTGATTACTTCCGCCAGCCTTTATTTTTCTTATTTCTTCTAGTATAATTGAAGGAGGAGCAGGAACTGGATGAACTGTATATCCACCTTTAAGGGGAAATGTAGGGCATAGAGGTGCTTCAGTTGATTTTGCTATTTTTTCTTTACATCTGGCTGGGATATCATCTATTTTAGGCGCTATTAATTTTATTACTACTATTTATAATATACGTGCCCCAGGAATAATTATAGAACGTATTGGTTTATTTGTTTGATCTATTTTAGTTACTGTATTTTTACTTCTTTTATCACTTCCTGTTTTGGCGGGTGCAATTACAATATTACTTACAGATCGTAACTTTAATACATCATTTTTTGATCCTGCAGGAGGGGGTGACCCCATTTTATATCAACACTTATTTTGATTTTTTGGTCACC
>RM08-05
GGTATAGTTGGGACAGCTCTTTCTCTTTTAATTCGTTTAGAGCTAGGAACATCTGGAGTTTTAATAGATGATCAATTTTATAATGTTATTGTTACAGCCCATGCCTTTGTAATAATTTTTTTTATAGTAATACCATTAATAATTGGTGGGTTTGGTAATTGGATAGTTCCATTATTATTAGGGGCACCAGATATAAGGTTTCCCCGTATAAATAATATAAGATTTTGATTACTTCCGCCAGCCTTTATTTTTCTTATTTCTTCTAGTATAATTGAAGGAGGAGCAGGAACTGGATGAACTGTATATCCACCTTTAAGGGGAAATGTAGGGCATAGAGGTGCTTCAGTTGATTTTGCTATTTTTTCTTTACATCTGGCTGGGATATCATCTATTTTAGGCGCTATTAATTTTATTACTACTATTTATAATATACGTGCCCCAGGAATAATTATAGAACGTATTGGTTTATTTGTTTGATCTATTTTAGTTACTGTATTTTTACTTCTTTTATCACTTCCTGTTTTGGCGGGTGCAATTACAATATTACTTACAGATCGTAACTTTAATACATCATTTTTTGATCCTGCAGGAGGGGGTGACCCCATTTTATATCAACACTTATTTTGATTTTTTGGTCACC
>RM08-06
GGTATAGTTGGGACAGCTCTTTCTCTTTTAATTCGTTTAGAGCTAGGAACATCTGGAGTTTTAATAGATGATCAATTTTATAATGTTATTGTTACAGCCCATGCCTTTGTAATAATTTTTTTTATAGTAATACCATTAATAATTGGTGGGTTTGGTAATTGGATAGTTCCATTATTATTAGGGGCACCAGATATAAGGTTTCCCCGTATAAATAATATAAGATTTTGATTACTTCCGCCAGCCTTTATTTTTCTTATTTCTTCTAGTATAATTGAAGGAGGAGCAGGAACTGGATGAACTGTATATCCACCTTTAAGGGGAAATGTAGGGCATAGAGGTGCTTCAGTTGATTTTGCTATTTTTTCTTTACATCTGGCTGGGATATCATCTATTTTAGGCGCTATTAATTTTATTACTACTATTTATAATATACGTGCCCCAGGAATAATTATAGAACGTATTGGTTTATTTGTTTGATCTATTTTAGTTACTGTATTTTTACTTCTTTTATCACTTCCTGTTTTGGCGGGTGCAATTACAATATTACTTACAGATCGTAACTTTAATACATCATTTTTTGATCCTGCAGGAGGGGGTGACCCCATTTTATATCAACACTTATTTTGATTTTTTGGTCACC
>RM08-07
GGTATAGTTGGGACAGCTCTTTCTCTTTTAATTCGTTTAGAGCTAGGAACATCTGGAGTTTTAATAGATGATCAATTTTATAATGTTATTGTTACAGCCCATGCCTTTGTAATAATTTTTTTTATAGTAATACCATTAATAATTGGTGGGTTTGGTAATTGGATAGTTCCATTATTATTAGGGGCACCAGATATAAGGTTTCCCCGTATAAATAATATAAGATTTTGATTACTTCCGCCAGCCTTTATTTTTCTTATTTCTTCTAGTATAATTGAAGGAGGAGCAGGAACTGGATGAACTGTATATCCACCTTTAAGGGGAAATGTAGGGCATAGAGGTGCTTCAGTTGATTTTGCTATTTTTTCTTTACATCTGGCTGGGATATCATCTATTTTAGGCGCTATTAATTTTATTACTACTATTTATAATATACGTGCCCCAGGAATAATTATAGAACGTATTGGTTTATTTGTTTGATCTATTTTAGTTACTGTATTTTTACTTCTTTTATCACTTCCTGTTTTGGCGGGTGCAATTACAATATTACTTACAGATCGTAACTTTAATACATCATTTTTTGATCCTGCAGGAGGGGGTGACCCCATTTTATATCAACACTTATTTTGATTTTTTGGTCACC
>RM08-08
GGTATAGTTGGGACAGCTCTTTCTCTTTTAATTCGTTTAGAGCTAGGAACATCTGGAGTTTTAATAGATGATCAATTTTATAATGTTATTGTTACAGCCCATGCCTTTGTAATAATTTTTTTTATAGTAATACCATTAATAATTGGTGGGTTTGGTAATTGGATAGTTCCATTATTATTAGGGGCACCAGATATAAGGTTTCCCCGTATAAATAATATAAGATTTTGATTACTTCCGCCAGCCTTTATTTTTCTTATTTCTTCTAGTATAATTGAAGGAGGAGCAGGAACTGGATGAACTGTATATCCACCTTTAAGGGGAAATGTAGGGCATAGAGGTGCTTCAGTTGATTTTGCTATTTTTTCTTTACATCTGGCTGGGATATCATCTATTTTAGGCGCTATTAATTTTATTACTACTATTTATAATATACGTGCCCCAGGAATAATTATAGAACGTATTGGTTTATTTGTTTGATCTATTTTAGTTACTGTATTTTTACTTCTTTTATCACTTCCTGTTTTGGCGGGTGCAATTACAATATTACTTACAGATCGTAACTTTAATACATCATTTTTTGATCCTGCAGGAGGGGGTGACCCCATTTTATATCAACACTTATTTTGATTTTTTGGTCACC
>RM10-01
GGTATAGTTGGGACAGCTCTTTCTCTTTTAATTCGTTTAGAGCTAGGAACATCTGGAGTTTTAATAGATGATCAATTTTATAATGTTATTGTTACAGCCCATGCCTTTGTAATAATTTTTTTTATAGTAATACCATTAATAATTGGTGGGTTTGGTAATTGGATAGTTCCATTATTATTAGGGGCACCAGATATAAGGTTTCCCCGTATAAATAATATAAGATTTTGATTACTTCCGCCAGCCTTTATTTTTCTTATTTCTTCTAGTATAATTGAAGGAGGAGCAGGAACTGGATGAACTGTATATCCACCTTTAAGGGGAAATGTAGGGCATAGAGGTGCTTCAGTTGATTTTGCTATTTTTTCTTTACATCTGGCTGGGATATCATCTATTTTAGGCGCTATTAATTTTATTACTACTATTTATAATATACGTGCCCCAGGAATAATTATAGAACGTATTGGTTTATTTGTTTGATCTATTTTAGTTACTGTATTTTTACTTCTTTTATCACTTCCTGTTTTGGCGGGTGCAATTACAATATTACTTACAGATCGTAACTTTAATACATCATTTTTTGATCCTGCAGGAGGGGGTGACCCCATTTTATATCAACACTTATTTTGATTTTTTGGTCACC
>RM10-02
GGTATAGTTGGGACAGCTCTTTCTCTTTTAATTCGTTTAGAGCTAGGAACATCTGGAGTTTTAATAGATGATCAATTTTATAATGTTATTGTTACAGCCCATGCCTTTGTAATAATTTTTTTTATAGTAATACCATTAATAATTGGTGGGTTTGGTAATTGGATAGTTCCATTATTATTAGGGGCACCAGATATAAGGTTTCCCCGTATAAATAATATAAGATTTTGATTACTTCCGCCAGCCTTTATTTTTCTTATTTCTTCTAGTATAATTGAAGGAGGAGCAGGAACTGGATGAACTGTATATCCACCTTTAAGGGGAAATGTAGGGCATAGAGGTGCTTCAGTTGATTTTGCTATTTTTTCTTTACATCTGGCTGGGATATCATCTATTTTAGGCGCTATTAATTTTATTACTACTATTTATAATATACGTGCCCCAGGAATAATTATAGAACGTATTGGTTTATTTGTTTGATCTATTTTAGTTACTGTATTTTTACTTCTTTTATCACTTCCTGTTTTGGCGGGTGCAATTACAATATTACTTACAGATCGTAACTTTAATACATCATTTTTTGATCCTGCAGGAGGGGGTGACCCCATTTTATATCAACACTTATTTTGATTTTTTGGTCACC
>RM10-03
GGTATAGTTGGGACAGCTCTTTCTCTTTTAATTCGTTTAGAGCTAGGAACATCTGGAGTTTTAATAGATGATCAATTTTATAATGTTATTGTTACAGCCCATGCCTTTGTAATAATTTTTTTTATAGTAATACCATTAATAATTGGTGGGTTTGGTAATTGGATAGTTCCATTATTATTAGGGGCACCAGATATAAGGTTTCCCCGTATAAATAATATAAGATTTTGATTACTTCCGCCAGCCTTTATTTTTCTTATTTCTTCTAGTATAATTGAAGGAGGAGCAGGAACTGGATGAACTGTATATCCACCTTTAAGGGGAAATGTAGGGCATAGAGGTGCTTCAGTTGATTTTGCTATTTTTTCTTTACATCTGGCTGGGATATCATCTATTTTAGGCGCTATTAATTTTATTACTACTATTTATAATATACGTGCCCCAGGAATAATTATAGAACGTATTGGTTTATTTGTTTGATCTATTTTAGTTACTGTATTTTTACTTCTTTTATCACTTCCTGTTTTGGCGGGTGCAATTACAATATTACTTACAGATCGTAACTTTAATACATCATTTTTTGATCCTGCAGGAGGGGGTGACCCCATTTTATATCAACACTTATTTTGATTTTTTGGTCACC
>RM10-04
GGTATAGTTGGGACAGCTCTTTCTCTTTTAATTCGTTTAGAGCTAGGAACATCTGGAGTTTTAATAGATGATCAATTTTATAATGTTATTGTTACAGCCCATGCCTTTGTAATAATTTTTTTTATAGTAATACCATTAATAATTGGTGGGTTTGGTAATTGGATAGTTCCATTATTATTAGGGGCACCAGATATAAGGTTTCCCCGTATAAATAATATAAGATTTTGATTACTTCCGCCAGCCTTTATTTTTCTTATTTCTTCTAGTATAATTGAAGGAGGAGCAGGAACTGGATGAACTGTATATCCACCTTTAAGGGGAAATGTAGGGCATAGAGGTGCTTCAGTTGATTTTGCTATTTTTTCTTTACATCTGGCTGGGATATCATCTATTTTAGGCGCTATTAATTTTATTACTACTATTTATAATATACGTGCCCCAGGAATAATTATAGAACGTATTGGTTTATTTGTTTGATCTATTTTAGTTACTGTATTTTTACTTCTTTTATCACTTCCTGTTTTGGCGGGTGCAATTACAATATTACTTACAGATCGTAACTTTAATACATCATTTTTTGATCCTGCAGGAGGGGGTGACCCCATTTTATATCAACACTTATTTTGATTTTTTGGTCACC
>RM10-05
GGTATAGTTGGGACAGCTCTTTCTCTTTTAATTCGTTTAGAGCTAGGAACATCTGGAGTTTTAATAGATGATCAATTTTATAATGTTATTGTTACAGCCCATGCCTTTGTAATAATTTTTTTTATAGTAATACCATTAATAATTGGTGGGTTTGGTAATTGGATAGTTCCATTATTATTAGGGGCACCAGATATAAGGTTTCCCCGTATAAATAATATAAGATTTTGATTACTTCCGCCAGCCTTTATTTTTCTTATTTCTTCTAGTATAATTGAAGGAGGAGCAGGAACTGGATGAACTGTATATCCACCTTTAAGGGGAAATGTAGGGCATAGAGGTGCTTCAGTTGATTTTGCTATTTTTTCTTTACATCTGGCTGGGATATCATCTATTTTAGGCGCTATTAATTTTATTACTACTATTTACAATATACGTGCCCCAGGAATAATTATAGAACGTATTGGTTTATTTGTTTGATCTATTTTAGTTACTGTATTTTTACTTCTTTTATCACTTCCTGTTTTGGCGGGTGCAATTACAATATTACTTACAGATCGTAACTTTAATACATCATTTTTTGATCCTGCAGGAGGGGGTGACCCCATTTTATATCAACACTTATTTTGATTTTTTGGTCACC
>RM10-06
GGTATAGTTGGGACAGCTCTTTCTCTTTTAATTCGTTTAGAGCTAGGAACATCTGGAGTTTTAATAGATGATCAATTTTATAATGTTATTGTTACAGCCCATGCCTTTGTAATAATTTTTTTTATAGTAATACCATTAATAATTGGTGGGTTTGGTAATTGGATAGTTCCATTATTATTAGGGGCACCAGATATAAGGTTTCCCCGTATAAATAATATAAGATTTTGATTACTTCCGCCAGCCTTTATTTTTCTTATTTCTTCTAGTATAATTGAAGGAGGAGCAGGAACTGGATGAACTGTATATCCACCTTTAAGGGGAAATGTAGGGCATAGAGGTGCTTCAGTTGATTTTGCTATTTTTTCTTTACATCTGGCTGGGATATCATCTATTTTAGGCGCTATTAATTTTATTACTACTATTTATAATATACGTGCCCCAGGAATAATTATAGAACGTATTGGTTTATTTGTTTGATCTATTTTAGTTACTGTATTTTTACTTCTTTTATCACTTCCTGTTTTGGCGGGTGCAATTACAATATTACTTACAGATCGTAACTTTAATACATCATTTTTTGATCCTGCAGGAGGGGGTGACCCCATTTTATATCAACACTTATTTTGATTTTTTGGTCACC
>RM10-07
GGTATAGTTGGGACAGCTCTTTCTCTTTTAATTCGTTTAGAGCTAGGAACATCTGGAGTTTTAATAGATGATCAATTTTATAATGTTATTGTTACAGCCCATGCCTTTGTAATAATTTTTTTTATAGTAATACCATTAATAATTGGTGGGTTTGGTAATTGGATAGTTCCATTATTATTAGGGGCACCAGATATAAGGTTTCCCCGTATAAATAATATAAGATTTTGATTACTTCCGCCAGCCTTTATTTTTCTTATTTCTTCTAGTATAATTGAAGGAGGAGCAGGAACTGGATGAACTGTATATCCACCTTTAAGGGGAAATGTAGGGCATAGAGGTGCTTCAGTTGATTTTGCTATTTTTTCTTTACATCTGGCTGGGATATCATCTATTTTAGGCGCTATTAATTTTATTACTACTATTTATAATATACGTGCCCCAGGAATAATTATAGAACGTATTGGTTTATTTGTTTGATCTATTTTAGTTACTGTATTTTTACTTCTTTTATCACTTCCTGTTTTGGCGGGTGCAATTACAATATTACTTACAGATCGTAACTTTAATACATCATTTTTTGATCCTGCAGGAGGGGGTGACCCCATTTTATATCAACACTTATTTTGATTTTTTGGTCACC
>RM10-08
GGTATAGTTGGGACAGCTCTTTCTCTTTTAATTCGTTTAGAGCTAGGAACATCTGGAGTTTTAATAGATGATCAATTTTATAATGTTATTGTTACAGCCCATGCCTTTGTAATAATTTTTTTTATAGTAATACCATTAATAATTGGTGGGTTTGGTAATTGGATAGTTCCATTATTATTAGGGGCACCAGATATAAGGTTTCCCCGTATAAATAATATAAGATTTTGATTACTTCCGCCAGCCTTTATTTTTCTTATTTCTTCTAGTATAATTGAAGGAGGAGCAGGAACTGGATGAACTGTATATCCACCTTTAAGGGGAAATGTAGGGCATAGAGGTGCTTCAGTTGATTTTGCTATTTTTTCTTTACATCTGGCTGGGATATCATCTATTTTAGGCGCTATTAATTTTATTACTACTATTTATAATATACGTGCCCCAGGAATAATTATAGAACGTATTGGTTTATTTGTTTGATCTATTTTAGTTACTGTATTTTTACTTCTTTTATCACTTCCTGTTTTGGCGGGTGCAATTACAATATTACTTACAGATCGTAACTTTAATACATCATTTTTTGATCCTGCAGGAGGGGGTGACCCCATTTTATATCAACACTTATTTTGATTTTTTGGTCACC
>CH02-01
GGTATAGTTGGTACAGCTCTTTCTCTTTTAATTCGTTTAGAGCTAGGAACATCTGGAGTTTTAATAGATGATCAATTTTATAATGTAATTGTTACAGCCCATGCCTTTGTAATAATTTTTTTTATAGTTATACCATTAATAATTGGTGGGTTTGGTAATTGAATAGTTCCATTATTATTAGGGGCACCAGATATAAGGTTTCCCCGTATAAATAATATAAGATTTTGATTACTTCCACCAGCTTTTATTTTTCTTATTTCTTCTAGTATAATTGAAGGGGGAGCAGGAACTGGATGAACTGTATATCCACCTTTAAGGGGAAATGTAGGTCATAGAGGTGCTTCAGTTGATTTTGCTATTTTTTCTTTACATCTGGCTGGGATGTCATCTATTTTAGGCGCTATTAATTTTATTACTACTATTTATAATATACGTGCCCCAGGAATAACTATAGAACGGATTGGTTTATTTGTTTGATCTATTTTAGTTACTGTATTTTTACTTCTTTTATCACTTCCTGTTTTGGCGGGGGCAATTACAATATTACTTACAGATCGTAATTTTAATACATCTTTTTTTGACCCTGCAGGAGGGGGTGACCCTATTTTATATCAACACTTGTTTTGATTTTTTGGTCACC
>CH02-02
GGTATAGTTGGTACAGCTCTTTCTCTTTTAATTCGTTTAGAGCTAGGAACATCTGGAGTTTTAATAGATGATCAATTTTATAATGTAATTGTTACAGCCCATGCCTTTGTAATAATTTTTTTTATAGTTATACCATTAATAATTGGTGGGTTTGGTAATTGAATAGTTCCATTATTATTAGGGGCACCAGATATAAGGTTTCCCCGTATAAATAATATAAGATTTTGATTACTTCCACCAGCTTTTATTTTTCTTATTTCTTCTAGTATAATTGAAGGGGGAGCAGGAACTGGATGAACTGTATACCCACCTTTAAGGGGAAATGTAGGTCATAGAGGTGCTTCAGTTGATTTTGCTATTTTTTCTTTACATCTGGCTGGGATGTCATCTATTTTAGGCGCTATTAATTTTATTACTACTATTTATAATATACGTGCCCCAGGAATAACTATAGAACGGATTGGTTTATTTGTTTGATCTATTTTAGTTACTGTATTTTTACTTCTTTTATCACTTCCTGTTTTGGCGGGGGCAATTACAATATTACTTACAGATCGTAATTTTAATACATCTTTTTTTGACCCTGCAGGAGGGGGTGACCCTATTTTATATCAACACTTGTTTTGATTTTTTGGTCACC
>CH02-03
GGTATAGTTGGTACAGCTCTTTCTCTTTTAATTCGTTTAGAGCTAGGAACATCTGGAGTTTTAATAGATGATCAATTTTATAATGTAATTGTTACAGCCCATGCCTTTGTAATAATTTTTTTTATAGTTATACCATTAATAATTGGTGGGTTTGGTAATTGAATAGTTCCATTATTATTAGGGGCACCAGATATAAGGTTTCCCCGTATAAATAATATAAGATTTTGATTACTTCCACCAGCTTTTATTTTTCTTATTTCTTCTAGTATAATTGAAGGGGGAGCAGGAACTGGATGAACTGTATACCCACCTTTAAGGGGAAATGTAGGTCATAGAGGTGCTTCAGTTGATTTTGCTATTTTTTCTTTACATCTGGCTGGGATGTCATCTATTTTAGGCGCTATTAATTTTATTACTACTATTTATAATATACGTGCCCCAGGAATAACTATAGAACGGATTGGTTTATTTGTTTGATCTATTTTAGTTACTGTATTTTTACTTCTTTTATCACTTCCTGTTTTGGCGGGGGCAATTACAATATTACTTACAGATCGTAATTTTAATACATCTTTTTTTGACCCTGCAGGAGGGGGTGACCCTATTTTATATCAACACTTGTTTTGATTTTTTGGTCACC
>CH02-04
GGTATAGTTGGTACAGCTCTTTCTCTTTTAATTCGTTTAGAGCTAGGAACATCTGGAGTTTTAATAGATGATCAATTTTATAATGTAATTGTTACAGCCCATGCCTTTGTAATAATTTTTTTTATAGTTATACCATTAATAATTGGTGGGTTTGGTAATTGAATAGTTCCATTATTATTAGGGGCACCAGATATAAGGTTTCCCCGTATAAATAATATAAGATTTTGATTACTTCCACCAGCTTTTATTTTTCTTATTTCTTCTAGTATAATTGAAGGGGGAGCAGGAACTGGATGAACTGTATACCCACCTTTAAGGGGAAATGTAGGTCATAGAGGTGCTTCAGTTGATTTTGCTATTTTTTCTTTACATCTGGCTGGGATGTCATCTATTTTAGGCGCTATTAATTTTATTACTACTATTTATAATATACGTGCCCCAGGAATAACTATAGAACGGATTGGTTTATTTGTTTGATCTATTTTAGTTACTGTATTTTTACTTCTTTTATCACTTCCTGTTTTGGCGGGGGCAATTACAATATTACTTACAGATCGTAATTTTAATACATCTTTTTTTGACCCTGCAGGAGGGGGTGACCCTATTTTATATCAACACTTGTTTTGATTTTTTGGTCACC
>CH02-05
GGTATAGTTGGTACAGCTCTTTCTCTTTTAATTCGTTTAGAGCTAGGAACATCTGGAGTTTTAATAGATGATCAATTTTATAATGTAATTGTTACAGCCCATGCCTTTGTAATAATTTTTTTTATAGTTATACCATTAATAATTGGTGGGTTTGGTAATTGAATAGTTCCATTATTATTAGGGGCACCAGATATAAGGTTTCCCCGTATAAATAATATAAGATTTTGATTACTTCCACCAGCTTTTATTTTTCTTATTTCTTCTAGTATAATTGAAGGGGGAGCAGGAACTGGATGAACTGTATACCCACCTTTAAGGGGAAATGTAGGTCATAGAGGTGCTTCAGTTGATTTTGCTATTTTTTCTTTACATCTGGCTGGGATGTCATCTATTTTAGGCGCTATTAATTTTATTACTACTATTTATAATATACGTGCCCCAGGAATAACTATAGAACGGATTGGTTTATTTGTTTGATCTATTTTAGTTACTGTATTTTTACTTCTTTTATCACTTCCTGTTTTGGCGGGGGCAATTACAATATTACTTACAGATCGTAATTTTAATACATCTTTTTTTGACCCTGCAGGAGGGGGTGACCCTATTTTATATCAACACTTGTTTTGATTTTTTGGTCACC
>CH02-06
GGTATAGTTGGTACAGCTCTTTCTCTTTTAATTCGTTTAGAGCTAGGAACATCTGGAGTTTTAATAGATGATCAATTTTATAATGTAATTGTTACAGCCCATGCCTTTGTAATAATTTTTTTTATAGTTATACCATTAATAATTGGTGGGTTTGGTAATTGAATAGTTCCATTATTATTAGGGGCACCAGATATAAGGTTTCCCCGTATAAATAATATAAGATTTTGATTACTTCCACCAGCTTTTATTTTTCTTATTTCTTCTAGTATAATTGAAGGGGGAGCAGGAACTGGATGAACTGTATACCCACCTTTAAGGGGAAATGTAGGTCATAGAGGTGCTTCAGTTGATTTTGCTATTTTTTCTTTACATCTGGCTGGGATGTCATCTATTTTAGGCGCTATTAATTTTATTACTACTATTTATAATATACGTGCCCCAGGAATAACTATAGAACGGATTGGTTTATTTGTTTGATCTATTTTAGTTACTGTATTTTTACTTCTTTTATCACTTCCTGTTTTGGCGGGGGCAATTACAATATTACTTACAGATCGTAATTTTAATACATCTTTTTTTGACCCTGCAGGAGGGGGTGACCCTATTTTATATCAACACTTGTTTTGATTTTTTGGTCACC
>CH02-07
GGTATAGTTGGTACAGCTCTTTCTCTTTTAATTCGTTTAGAGCTAGGAACATCTGGAGTTTTAATAGATGATCAATTTTATAATGTAATTGTTACAGCCCATGCCTTTGTAATAATTTTTTTTATAGTTATACCATTAATAATTGGTGGGTTTGGTAATTGAATAGTTCCATTATTATTAGGGGCACCAGATATAAGGTTTCCCCGTATAAATAATATAAGATTTTGATTACTTCCACCAGCTTTTATTTTTCTTATTTCTTCTAGTATAATTGAAGGGGGAGCAGGAACTGGATGAACTGTATACCCACCTTTAAGGGGAAATGTAGGTCATAGAGGTGCTTCAGTTGATTTTGCTATTTTTTCTTTACATCTGGCTGGGATGTCATCTATTTTAGGCGCTATTAATTTTATTACTACTATTTATAATATACGTGCCCCAGGAATAACTATAGAACGGATTGGTTTATTTGTTTGATCTATTTTAGTTACTGTATTTTTACTTCTTTTATCACTTCCTGTTTTGGCGGGGGCAATTACAATATTACTTACAGATCGTAATTTTAATACATCTTTTTTTGACCCTGCAGGAGGGGGTGACCCTATTTTATATCAACACTTGTTTTGATTTTTTGGTCACC
>CH02-08
GGTATAGTTGGTACAGCTCTTTCTCTTTTAATTCGTTTAGAGCTAGGAACATCTGGAGTTTTAATAGATGATCAATTTTATAATGTAATTGTTACAGCCCATGCCTTTGTAATAATTTTTTTTATAGTTATACCATTAATAATTGGTGGGTTTGGTAATTGAATAGTTCCATTATTATTAGGGGCACCAGATATAAGGTTTCCCCGTATAAATAATATAAGATTTTGATTACTTCCACCAGCTTTTATTTTTCTTATTTCTTCTAGTATAATTGAAGGGGGAGCAGGAACTGGATGAACTGTATACCCACCTTTAAGGGGAAATGTAGGTCATAGAGGTGCTTCAGTTGATTTTGCTATTTTTTCTTTACATCTGGCTGGGATGTCATCTATTTTAGGCGCTATTAATTTTATTACTACTATTTATAATATACGTGCCCCAGGAATAACTATAGAACGGATTGGTTTATTTGTTTGATCTATTTTAGTTACTGTATTTTTACTTCTTTTATCACTTCCTGTTTTGGCGGGGGCAATTACAATATTACTTACAGATCGTAATTTTAATACATCTTTTTTTGACCCTGCAGGAGGGGGTGACCCTATTTTATATCAACACTTGTTTTGATTTTTTGGTCACC
>CH02-09
GGTATAGTTGGTACAGCTCTTTCTCTTTTAATTCGTTTAGAGCTAGGAACATCTGGAGTTTTAATAGATGATCAATTTTATAATGTAATTGTTACAGCCCATGCCTTTGTAATAATTTTTTTTATAGTTATACCATTAATAATTGGTGGGTTTGGTAATTGAATAGTTCCATTATTATTAGGGGCACCAGATATAAGGTTTCCCCGTATAAATAATATAAGATTTTGATTACTTCCACCAGCTTTTATTTTTCTTATTTCTTCTAGTATAATTGAAGGGGGAGCAGGAACTGGATGAACTGTATACCCACCTTTAAGGGGAAATGTAGGTCATAGAGGTGCTTCAGTTGATTTTGCTATTTTTTCTTTACATCTGGCTGGGATGTCATCTATTTTAGGCGCTATTAATTTTATTACTACTATTTATAATATACGTGCCCCAGGAATAACTATAGAACGGATTGGTTTATTTGTTTGATCTATTTTAGTTACTGTATTTTTACTTCTTTTATCACTTCCTGTTTTGGCGGGGGCAATTACAATATTACTTACAGATCGTAATTTTAATACATCTTTTTTTGACCCTGCAGGAGGGGGTGACCCTATTTTATATCAACACTTGTTTTGATTTTTTGGTCACC
>CH02-10
GGTATAGTTGGTACAGCTCTTTCTCTTTTAATTCGTTTAGAGCTAGGAACATCTGGAGTTTTAATAGATGATCAATTTTATAATGTAATTGTTACAGCCCATGCCTTTGTAATAATTTTTTTTATAGTTATACCATTAATAATTGGTGGGTTTGGTAATTGAATAGTTCCATTATTATTAGGGGCACCAGATATAAGGTTTCCCCGTATAAATAATATAAGATTTTGATTACTTCCACCAGCTTTTATTTTTCTTATTTCTTCTAGTATAATTGAAGGGGGAGCAGGAACTGGATGAACTGTATACCCACCTTTAAGGGGAAATGTAGGTCATAGAGGTGCTTCAGTTGATTTTGCTATTTTTTCTTTACATCTGGCTGGGATGTCATCTATTTTAGGCGCTATTAATTTTATTACTACTATTTATAATATACGTGCCCCAGGAATAACTATAGAACGGATTGGTTTATTTGTTTGATCTATTTTAGTTACTGTATTTTTACTTCTTTTATCACTTCCTGTTTTGGCGGGGGCAATTACAATATTACTTACAGATCGTAATTTTAATACATCTTTTTTTGACCCTGCAGGAGGGGGTGACCCTATTTTATATCAACACTTGTTTTGATTTTTTGGTCACC
>CH02-11
GGTATAGTTGGTACAGCTCTTTCTCTTTTAATTCGTTTAGAGCTAGGAACATCTGGAGTTTTAATAGATGATCAATTTTATAATGTAATTGTTACAGCCCATGCCTTTGTAATAATTTTTTTTATAGTTATACCATTAATAATTGGTGGGTTTGGTAATTGAATAGTTCCATTATTATTAGGGGCACCAGATATAAGGTTTCCCCGTATAAATAATATAAGATTTTGATTACTTCCACCAGCTTTTATTTTTCTTATTTCTTCTAGTATAATTGAAGGGGGAGCAGGAACTGGATGAACTGTATACCCACCTTTAAGGGGAAATGTAGGTCATAGAGGTGCTTCAGTTGATTTTGCTATTTTTTCTTTACATCTGGCTGGGATGTCATCTATTTTAGGCGCTATTAATTTTATTACTACTATTTATAATATACGTGCCCCAGGAATAACTATAGAACGGATTGGTTTATTTGTTTGATCTATTTTAGTTACTGTATTTTTACTTCTTTTATCACTTCCTGTTTTGGCGGGGGCAATTACAATATTACTTACAGATCGTAATTTTAATACATCTTTTTTTGACCCTGCAGGAGGGGGTGACCCTATTTTATATCAACACTTGTTTTGATTTTTTGGTCACC
>CH02-12
GGTATAGTTGGTACAGCTCTTTCTCTTTTAATTCGTTTAGAGCTAGGAACATCTGGAGTTTTAATAGATGATCAATTTTATAATGTAATTGTTACAGCCCATGCCTTTGTAATAATTTTTTTTATAGTTATACCATTAATAATTGGTGGGTTTGGTAATTGAATAGTTCCATTATTATTAGGGGCACCAGATATAAGGTTTCCCCGTATAAATAATATAAGATTTTGATTACTTCCACCAGCTTTTATTTTTCTTATTTCTTCTAGTATAATTGAAGGGGGAGCAGGAACTGGATGAACTGTATACCCACCTTTAAGGGGAAATGTAGGTCATAGAGGTGCTTCAGTTGATTTTGCTATTTTTTCTTTACATCTGGCTGGGATGTCATCTATTTTAGGCGCTATTAATTTTATTACTACTATTTATAATATACGTGCCCCAGGAATAACTATAGAACGGATTGGTTTATTTGTTTGATCTATTTTAGTTACTGTATTTTTACTTCTTTTATCACTTCCTGTTTTGGCGGGGGCAATTACAATATTACTTACAGATCGTAATTTTAATACATCTTTTTTTGACCCTGCAGGAGGGGGTGACCCTATTTTATATCAACACTTGTTTTGATTTTTTGGTCACC
>CHC-02
GGTATAGTTGGTACAGCTCTTTCTCTTTTAATTCGTTTAGAGCTAGGAACATCTGGAGTTTTAATAGATGATCAATTTTATAATGTAATTGTTACAGCCCATGCCTTTGTAATAATTTTTTTTATAGTTATACCATTAATAATTGGTGGGTTTGGTAATTGAATAGTTCCATTATTATTAGGGGCACCAGATATAAGGTTTCCCCGTATAAATAATATAAGATTTTGATTACTTCCACCAGCTTTTATTTTTCTTATTTCTTCTAGTATAATTGAAGGGGGAGCAGGAACTGGATGAACTGTATACCCACCTTTAAGGGGAAATGTAGGTCATAGAGGTGCTTCAGTTGATTTTGCTATTTTTTCTTTACATCTGGCTGGGATGTCATCTATTTTAGGCGCTATTAATTTTATTACTACTATTTATAATATACGTGCCCCAGGAATAACTATAGAACGGATTGGTTTATTTGTTTGATCTATTTTAGTTACTGTATTTTTACTTCTTTTATCACTTCCTGTTTTGGCGGGGGCAATTACAATATTACTTACAGATCGTAATTTTAATACATCTTTTTTTGACCCTGCAGGAGGGGGTGACCCTATTTTATATCAACACTTGTTTTGATTTTTTGGTCACC
>CHB-01
GGTATAGTTGGTACAGCTCTTTCTCTTTTAATTCGTTTAGAGCTAGGAACATCTGGAGTTTTAATAGATGATCAATTTTATAATGTAATTGTTACAGCCCATGCCTTTGTAATAATTTTTTTTATAGTTATACCATTAATAATTGGTGGGTTTGGTAATTGAATAGTTCCATTATTATTAGGGGCACCAGATATAAGGTTTCCCCGTATAAATAATATAAGATTTTGATTACTTCCACCAGCTTTTATTTTTCTTATTTCTTCTAGTATAATTGAAGGGGGAGCAGGAACTGGATGAACTGTATACCCACCTTTAAGGGGAAATGTAGGTCATAGAGGTGCTTCAGTTGATTTTGCTATTTTTTCTTTACATCTGGCTGGGATGTCATCTATTTTAGGCGCTATTAATTTTATTACTACTATTTATAATATACGTGCCCCAGGAATAACTATAGAACGGATTGGTTTATTTGTTTGATCTATTTTAGTTACTGTATTTTTACTTCTTTTATCACTTCCTGTTTTGGCGGGGGCAATTACAATATTACTTACAGATCGTAATTTTAATACATCTTTTTTTGACCCTGCAGGAGGGGGTGACCCTATTTTATATCAACACTTGTTTTGATTTTTTGGTCACC
>CHB-02
GGTATAGTTGGTACAGCTCTTTCTCTTTTAATTCGTTTAGAGCTAGGAACATCTGGAGTTTTAATAGATGATCAATTTTATAATGTAATTGTTACAGCCCATGCCTTTGTAATAATTTTTTTTATAGTTATACCATTAATAATTGGTGGGTTTGGTAATTGAATAGTTCCATTATTATTAGGGGCACCAGATATAAGGTTTCCCCGTATAAATAATATAAGATTTTGATTACTTCCACCAGCTTTTATTTTTCTTATTTCTTCTAGTATAATTGAAGGGGGAGCAGGAACTGGATGAACTGTATACCCACCTTTAAGGGGAAATGTAGGTCATAGAGGTGCTTCAGTTGATTTTGTTATTTTTTCTTTACATCTGGCTGGGATGTCATCTATTTTAGGCGCTATTAATTTTATTACTACTATTTATAATATACGTGCCCCAGGAATAACTATAGAACGGATTGGTTTATTTGTTTGATCTATTTTAGTTACTGTATTTTTACTTCTTTTATCACTTCCTGTTTTGGCGGGGGCAATTACAATATTACTTACAGATCGTAATTTTAATACATCTTTTTTTGACCCTGCAGGAGGGGGTGACCCTATTTTATATCAACACTTGTTTTGATTTTTTGGTCACC
>CH09-01
GGTATAGTAGGTACTGCTCTTTCACTTTTAATTCGACTTGAATTAGGTACATCTGGTGTTCTTATAGATGATCAATTTTATAATGTAATTGTTACAGCTCACGCTTTTGTTATAATTTTCTTTATAGTTATACCTTTAATAATTGGAGGATTTGGTAATTGAATACTACCATTATTATTAGGAGCGCCAGATATAAGGTTTCCTCGTATAAATAATATAAGATTTTGACTTTTACCTCCTGCTTTTATTTTTCTTATTTCTTCTAGAATAGTTGAAGGAGGAGCTGGTACAGGTTGAACAGTATATCCTCCATTAAGAGGAATTACAGGACATAGTGGTGCCTCAGTTGATTTTGCAATTTTCTCACTGCATTTAGCTGGAATATCTTCAATTTTAGGAGCAATTAATTTTATTACTACTATTTATAATATACGAGCTCCAGGTATAACTATGGAGCGTATTGGTTTATTTGTTTGATCTATTTTAGTTACAGTATTTTTATTATTGCTTTCTCTCCCTGTATTAGCCGGGGCTATTACTATACTTCTTACTGATCGTAATTTTAACACTTCATTTTTTGATCCTGCTGGTGGAGGTGATCCAATTCTTTATCAACATTTATTTTGATTTTTTGGTCACC
>CH09-02
GGTATAGTAGGTACTGCTCTTTCACTTTTAATTCGACTTGAATTAGGTACATCTGGTGTTCTTATAGATGATCAATTTTATAATGTAATTGTTACAGCTCACGCTTTTGTTATAATTTTCTTTATAGTTATACCTTTAATAATTGGAGGATTTGGTAATTGAATACTACCATTATTATTAGGAGCGCCAGATATAAGGTTTCCTCGTATAAATAATATAAGATTTTGACTTTTACCTCCTGCTTTTATTTTTCTTATTTCTTCTAGAATAGTTGAAGGAGGAGCTGGTACAGGTTGAACAGTATATCCTCCATTAAGAGGAATTACAGGACATAGTGGTGCCTCAGTTGATTTTGCAATTTTCTCACTGCATTTAGCTGGAATATCTTCAATTTTAGGAGCAATTAATTTTATTACTACTATTTATAATATACGAGCTCCAGGTATAACTATGGAGCGTATTGGTTTATTTGTTTGATCTATTTTAGTTACAGTATTTTTATTATTGCTTTCTCTCCCTGTATTAGCCGGGGCTATTACTATACTTCTTACTGATCGTAATTTTAACACTTCATTTTTTGATCCTGCTGGTGGAGGTGATCCAATTCTTTATCAACATTTATTTTGATTTTTTGGTCACC
>CH09-04
GGTATAGTAGGTACTGCTCTTTCACTTTTAATTCGACTTGAATTAGGTACATCTGGTGTTCTTATAGATGATCAATTTTATAATGTAATTGTTACAGCTCACGCTTTTGTTATAATTTTCTTTATAGTTATACCTTTAATAATTGGAGGATTTGGTAATTGAATACTACCATTATTATTAGGAGCGCCAGATATAAGGTTTCCTCGTATAAATAATATAAGATTTTGACTTTTACCTCCTGCTTTTATTTTTCTTATTTCTTCTAGAATAGTTGAAGGAGGAGCTGGTACAGGTTGAACAGTATATCCTCCATTAAGAGGAATTACAGGACATAGTGGTGCCTCAGTTGATTTTGCAATTTTCTCACTGCATTTAGCTGGAATATCTTCAATTTTAGGAGCAATTAATTTTATTACTACTATTTATAATATACGAGCTCCAGGTATAACTATGGAGCGTATTGGTTTATTTGTTTGATCTATTTTAGTTACAGTATTTTTATTATTGCTTTCTCTCCCTGTATTAGCCGGGGCTATTACTATACTTCTTACTGATCGTAATTTTAACACTTCATTTTTTGATCCTGCTGGTGGAGGTGATCCAATTCTTTATCAACATTTATTTTGATTTTTTGGTCACC
>CH09-05
GGTATAGTAGGTACTGCTCTTTCACTTTTAATTCGACTTGAATTAGGTACATCTGGTGTTCTTATAGATGATCAATTTTATAATGTAATTGTTACAGCTCACGCTTTTGTTATAATTTTCTTTATAGTTATACCTTTAATAATTGGAGGATTTGGTAATTGAATACTACCATTATTATTAGGAGCGCCGGATATAAGGTTTCCTCGTATAAATAATATAAGATTTTGACTTTTACCTCCTGCTTTTATTTTTCTTATTTCTTCTAGAATAGTTGAAGGAGGAGCTGGTACAGGTTGAACAGTATATCCTCCATTAAGAGGAATTACAGGACATAGTGGTGCCTCAGTTGATTTTGCAATTTTCTCACTGCATTTAGCTGGAATATCTTCAATTTTAGGAGCAATTAATTTTATTACTACTATTTATAATATACGAGCTCCAGGTATAACTATGGAGCGTATTGGTTTATTTGTTTGATCTATTTTAGTTACAGTATTTTTATTATTGCTTTCTCTCCCTGTATTAGCCGGGGCTATTACTATACTTCTTACTGATCGTAATTTTAACACTTCATTTTTTGATCCTGCTGGTGGAGGTGATCCAATTCTTTATCAACATTTATTTTGATTTTTTGGTCACC
>CH09-06
GGTATAGTAGGTACTGCTCTTTCACTTTTAATTCGACTTGAATTAGGTACATCTGGTGTTCTTATAGATGATCAATTTTATAATGTAATTGTTACAGCTCACGCTTTTGTTATAATTTTCTTTATAGTTATACCTTTAATAATTGGAGGATTTGGTAATTGAATACTACCATTATTATTAGGAGCGCCAGATATAAGGTTTCCTCGTATAAATAATATAAGATTTTGACTTTTACCTCCTGCTTTTATTTTTCTTATTTCTTCTAGAATAGTTGAAGGAGGAGCTGGTACAGGTTGAACAGTATATCCTCCATTAAGAGGAATTACAGGACATAGTGGTGCCTCAGTTGATTTTGCAATTTTCTCACTGCATTTAGCTGGAATATCTTCAATTTTAGGAGCAATTAATTTTATTACTACTATTTATAATATACGAGCTCCAGGTATAACTATGGAGCGTATTGGTTTATTTGTTTGATCTATTTTAGTTACAGTATTTTTATTATTGCTTTCTCTCCCTGTATTAGCCGGGGCTATTACTATACTTCTTACTGATCGTAATTTTAACACTTCATTTTTTGATCCTGCTGGTGGAGGTGATCCAATTCTTTATCAACATTTATTTTGATTTTTTGGTCACC
>CH09-07
GGTATAGTAGGTACTGCTCTTTCACTTTTAATTCGACTTGAATTAGGTACATCTGGTGTTCTTATAGATGATCAATTTTATAATGTAATTGTTACAGCTCACGCTTTTGTTATAATTTTCTTTATAGTTATACCTTTAATAATTGGAGGATTTGGTAATTGAATACTACCATTATTATTAGGAGCGCCAGATATAAGGTTTCCTCGTATAAATAATATAAGATTTTGACTTTTACCTCCTGCTTTTATTTTTCTTATTTCTTCTAGAATAGTTGAAGGAGGAGCTGGTACAGGTTGAACAGTATATCCTCCATTAAGAGGAATTACAGGACATAGTGGTGCCTCAGTTGATTTTGCAATTTTCTCACTGCATTTAGCTGGAATATCTTCAATTTTAGGAGCAATTAATTTTATTACTACTATTTATAATATACGAGCTCCAGGTATAACTATGGAGCGTATTGGTTTATTTGTTTGATCTATTTTAGTTACAGTATTTTTATTATTGCTTTCTCTCCCTGTATTAGCCGGGGCTATTACTATACTTCTTACTGATCGTAATTTTAACACTTCATTTTTTGATCCTGCTGGTGGAGGTGATCCAATTCTTTATCAACATTTATTTTGATTTTTTGGTCACC
>CH09-08
GGTATAGTAGGTACTGCTCTTTCACTTTTAATTCGACTTGAATTAGGTACATCTGGTGTTCTTATAGATGATCAATTTTATAATGTAATTGTTACAGCTCACGCTTTTGTTATAATTTTCTTTATAGTTATACCTTTAATAATTGGAGGATTTGGTAATTGAATACTACCATTATTATTAGGAGCGCCAGATATAAGGTTTCCTCGTATAAATAATATAAGATTTTGACTTTTACCTCCTGCTTTTATTTTTCTTATTTCTTCTAGAATAGTTGAAGGAGGAGCTGGTACAGGTTGAACAGTATATCCTCCATTAAGAGGAATTACAGGACATAGTGGTGCCTCAGTTGATTTTGCAATTTTCTCACTGCATTTAGCTGGAATATCTTCAATTTTAGGAGCAATTAATTTTATTACTACTATTTATAATATACGAGCTCCAGGTATAACTATGGAGCGTATTGGTTTATTTGTTTGATCTATTTTAGTTACAGTATTTTTATTATTGCTTTCTCTCCCTGTATTAGCCGGGGCTATTACTATACTTCTTACTGATCGTAATTTTAACACTTCATTTTTTGATCCTGCTGGTGGAGGTGATCCAATTCTTTATCAACATTTATTTTGATTTTTTGGTCACC
>CH14-01
GGTATAGTAGGTACTGCTCTTTCACTTTTAATTCGACTTGAATTAGGCACATCTGGTGTTCTTATAGATGATCAATTTTATAATGTAATTGTTACAGCTCACGCTTTTGTTATAATTTTCTTTATAGTTATACCTTTAATAATTGGAGGATTTGGTAATTGAATACTACCATTATTATTAGGAGCGCCAGATATAAGGTTTCCTCGTATAAATAATATAAGATTTTGACTTTTACCTCCTGCTTTTATTTTTCTTATTTCTTCTAGAATAGTTGAAGGAGGAGCTGGTACAGGTTGAACAGTATATCCTCCATTAAGAGGAATTACAGGACATAGTGGTGCCTCAGTTGATTTTGCAATTTTCTCACTGCATTTAGCTGGAATATCTTCAATTTTAGGAGCAATTAATTTTATTACTACTATTTATAATATACGAGCTCCAGGTATAACTATGGAGCGTATTGGTTTATTTGTTTGATCTATTTTAGTTACAGTATTTTTATTATTGCTTTCTCTCCCTGTATTAGCCGGGGCTATTACTATACTTCTTACTGATCGTAATTTTAACACTTCATTTTTTGATCCTGCTGGTGGAGGTGATCCAATTCTTTATCAACATTTATTTTGATTTTTTGGTCACC
>CH14-02
GGTATAGTAGGTACTGCTCTTTCACTTTTAATTCGACTTGAATTAGGTACATCTGGTGTTCTTATAGATGATCAATTTTATAATGTAATTGTTACAGCTCACGCTTTTGTTATAATTTTCTTTATAGTTATACCTTTAATAATTGGAGGATTTGGTAATTGAATACTACCATTATTATTAGGAGCGCCAGATATAAGGTTTCCTCGTATAAATAATATAAGATTTTGACTTTTACCTCCTGCTTTTATTTTTCTTATTTCTTCTAGAATAGTTGAAGGAGGAGCTGGTACAGGTTGAACAGTATATCCTCCATTAAGAGGAATTACAGGACATAGTGGTGCCTCAGTTGATTTTGCAATTTTCTCACTGCATTTAGCTGGAATATCTTCAATTTTAGGAGCAATTAATTTTATTACTACTATTTATAATATACGAGCTCCAGGTATAACTATGGAGCGTATTGGTTTATTTGTTTGATCTATTTTAGTTACAGTATTTTTATTATTGCTTTCTCTCCCTGTATTAGCCGGGGCTATTACTATACTTCTTACTGATCGTAATTTTAACACTTCATTTTTTGATCCTGCTGGTGGAGGTGATCCAATTCTTTATCAACATTTATTTTGATTTTTTGGTCACC
>CH14-03
GGTATAGTAGGTACTGCTCTTTCACTTTTAATTCGACTTGAATTAGGTACATCTGGTGTTCTTATAGATGATCAATTTTATAATGTAATTGTTACAGCTCACGCTTTTGTTATAATTTTCTTTATAGTTATACCTTTAATAATTGGAGGATTTGGTAATTGAATACTACCATTATTATTAGGAGCGCCAGATATAAGGTTTCCTCGTATAAATAATATAAGATTTTGACTTTTACCTCCTGCTTTTATTTTTCTTATTTCTTCTAGAATAGTTGAAGGAGGAGCTGGTACAGGTTGAACAGTATATCCTCCATTAAGAGGAATTACAGGACATAGTGGTGCCTCAGTTGATTTTGCAATTTTCTCACTGCATTTAGCTGGAATATCTTCAATTTTAGGAGCAATTAATTTTATTACTACTATTTATAATATACGAGCTCCAGGTATAACTATGGAGCGTATTGGTTTATTTGTTTGATCTATTTTAGTTACAGTATTTTTATTATTGCTTTCTCTCCCTGTATTAGCCGGGGCTATTACTATACTTCTTACTGATCGTAATTTTAACACTTCATTTTTTGATCCTGCTGGTGGAGGTGATCCAATTCTTTATCAACATTTATTTTGATTTTTTGGTCACC
>CH14-04
GGTATAGTAGGTACTGCTCTTTCACTTTTAATTCGACTTGAATTAGGTACATCTGGTGTTCTTATAGATGATCAATTTTATAATGTAATTGTTACAGCTCACGCTTTTGTCATAATTTTCTTTACAGTTATACCTTTAATAATTGGAGGATTTGGTAATTGAATACTACCATTATTATTAGGAGCGCCAGATATAAGGTTTCCTCGTATAAATAATATAAGATTTTGACTTTTACCTCCTGCTTTTATTTTTCTTATTTCTTCTAGAATAGTTGAAGGAGGAGCTGGTACAGGTTGAACAGTATATCCTCCATTAAGAGGAATTACAGGACATAGTGGTGCCTCAGTTGATTTTGCAATTTTCTCACTGCATTTAGCTGGAATATCTTCAATTTTAGGAGCAATTAATTTTATTACTACTATTTATAATATACGAGCTCCAGGTATAACTATGGAGCGTATTGGTTTATTTGTTTGATCTATTTTAGTTACAGTATTTTTATTATTGCTTTCTCTCCCTGTATTAGCCGGGGCTATTACTATACTTCTTACTGATCGTAATTTTAACACTTCATTTTTTGATCCTGCTGGTGGAGGTGATCCAATTCTTTATCAACATTTATTTTGATTTTTTGGTCACC
>CH14-05
GGTATAGTAGGTACTGCTCTTTCACTTTTAATTCGACTTGAATTAGGTACATCTGGTGTTCTTATAGATGATCAATTTTATAATGTAATTGTTACAGCTCACGCTTTTGTTATAATTTTCTTTATAGTTATACCTTTAATAATTGGAGGATTTGGTAATTGAATACTACCATTATTATTAGGAGCGCCAGATATAAGGTTTCCTCGTATAAATAATATAAGATTTTGACTTTTACCTCCTGCTTTTATTTTTCTTATTTCTTCTAGAATAGTTGAAGGAGGAGCTGGTACAGGTTGAACAGTATATCCTCCATTAAGAGGAATTACAGGACATAGTGGTGCCTCAGTTGATTTTGCAATTTTCTCACTGCATTTAGCTGGAATATCTTCAATTTTAGGAGCAATTAATTTTATTACTACTATTTATAATATACGAGCTCCAGGTATAACTATGGAGCGTATTGGTTTATTTGTTTGATCTATTTTAGTTACAGTATTTTTATTATTGCTTTCTCTCCCTGTATTAGCCGGGGCTATTACTATACTTCTTACTGATCGTAATTTTAACACTTCATTTTTTGATCCTGCTGGTGGAGGTGATCCAATTCTTTATCAACATTTATTTTGATTTTTTGGTCACC
>CH14-06
GGTATAGTAGGTACTGCTCTTTCACTTTTAATTCGACTTGAATTAGGTACATCTGGTGTTCTTATAGATGATCAATTTTATAATGTAATTGTTACAGCTCACGCTTTTGTTATAATTTTCTTTATAGTTATACCTTTAATAATTGGAGGATTTGGTAATTGAATACTACCATTATTATTAGGAGCGCCAGATATAAGGTTTCCTCGTATAAATAATATAAGATTTTGACTTTTACCTCCTGCTTTTATTTTTCTTATTTCTTCTAGAATAGTTGAAGGAGGAGCTGGTACAGGTTGAACAGTATATCCTCCATTAAGAGGAATTACAGGACATAGTGGTGCCTCAGTTGATTTTGCAATTTTCTCACTGCATTTAGCTGGAATATCTTCAATTTTAGGAGCAATTAATTTTATTACTACTATTTATAATATACGAGCTCCAGGTATAACTATGGAGCGTATTGGTTTATTTGTTTGATCTATTTTAGTTACAGTATTTTTATTATTGCTTTCTCTCCCTGTATTAGCCGGGGCTATTACTATACTTCTTACTGATCGTAATTTTAACACTTCATTTTTTGATCCTGCTGGTGGAGGTGATCCAATTCTTTATCAACATTTATTTTGATTTTTTGGTCACC
>CH14-07
GGTATAGTAGGTACTGCTCTTTCACTTTTAATTCGACTTGAATTAGGTACATCTGGTGTTCTTATAGATGATCAATTTTATAATGTAATTGTTACAGCTCACGCTTTTGTTATAATTTTCTTTATAGTTATACCTTTAATAATTGGAGGATTTGGTAATTGAATACTACCATTATTATTAGGAGCGCCAGATATAAGGTTTCCTCGTATAAATAATATAAGATTTTGACTTTTACCTCCTGCTTTTATTTTTCTTATTTCTTCTAGAATAGTTGAAGGAGGAGCTGGTACAGGTTGAACAGTATATCCTCCATTAAGAGGAATTACAGGACATAGTGGTGCCTCAGTTGATTTTGCAATTTTCTCACTGCATTTAGCTGGAATATCTTCAATTTTAGGAGCAATTAATTTTATTACTACTATTTATAATATACGAGCTCCAGGTATAACTATGGAGCGTATTGGTTTATTTGCTTGATCTATTTTAGTTACAGTATTTTTATTATTGCTTTCTCTCCCTGTATTAGCCGGGGCTATTACTATACTTCTTACTGATCGTAATTTTAACACTTCATTTTTTGATCCTGCTGGTGGAGGTGATCCAATTCTTTATCAACATTTATTTTGATTTTTTGGTCACC
>CH14-08
GGTATAGTAGGTACTGCTCTTTCACTTTTAATTCGACTTGAATTAGGTACATCTGGTGTTCTTATAGATGATCAATTTTATAATGTAATTGTTACAGCTCACGCTTTTGTTATAATTTTCTTTATAGTTATACCTTTAATAATTGGAGGATTTGGTAATTGAATACTACCATTATTATTAGGAGCGCCAGATATAAGGTTTCCTCGTATAAATAATATAAGATTTTGACTTTTACCTCCTGCTTTTATTTTTCTTATTTCTTCTAGAATAGTTGAAGGAGGAGCTGGTACAGGTTGAACAGTATATCCTCCATTAAGAGGAATTACAGGACATAGTGGTGCCTCAGTTGATTTTGCAATTTTCTCACTGCATTTAGCTGGAATATCTTCAATTTTAGGAGCAATTAATTTTATTACTACTATTTATAATATACGAGCTCCAGGTATAACTATGGAGCGTATTGGTTTATTTGTTTGATCTATTTTAGTTACAGTATTTTTATTATTGCTTTCTCTCCCTGTATTAGCCGGGGCTATTACTATACTTCTTACTGATCGTAATTTTAACACTTCATTTTTTGATCCTGCTGGTGGAGGTGATCCAATTCTTTATCAACATTTATTTTGATTTTTTGGTCACC
>CH13-01
GGTATAGTAGGTACTGCTCTTTCACTTTTAATTCGACTTGAATTAGGTACATCTGGTGTTCTTATAGATGATCAATTTTATAATGTAATTGTTACAGCTCACGCTTTTGTTATAATTTTCTTTATAGTTATACCTTTAATAATTGGAGGATTTGGTAATTGAATACTACCATTATTATTAGGAGCGCCAGATATAAGGTTTCCTCGTATAAATAATATAAGATTTTGACTTTTACCTCCTGCTTTTATTTTTCTTATTTCTTCTAGAATAGTTGAAGGAGGAGCTGGTACAGGTTGAACAGTATATCCTCCATTAAGAGGAATTACAGGACATAGTGGTGCCTCAGTTGATTTTGCAATTTTCTCACTGCATTTAGCTGGAATATCTTCAATTTTAGGAGCAATTAATTTTATTACTACTATTTATAATATACGAGCTCCAGGTATAACTATGGAGCGTATTGGTTTATTTGTTTGATCTATTTTAGTTACAGTATTTTTATTATTGCTTTCTCTCCCTGTATTAGCCGGGGCTATTACTATACTTCTTACTGATCGTAATTTTAACACTTCATTTTTTGATCCTGCTGGTGGAGGTGATCCAATTCTTTATCAACATTTATTTTGATTTTTTGGTCACC
>CH13-02
GGTATAGTAGGTACTGCTCTTTCACTTTTAATTCGACTTGAATTAGGTACATCTGGTGTTCTTATAGATGATCAATTTTATAATGTAATTGTTACAGCTCACGCTTTTGTTATAATTTTCTTTATAGTTATACCTTTAATAATTGGAGGATTTGGTAATTGAATACTACCATTATTATTAGGAGCGCCAGATATAAGGTTTCCTCGTATAAATAATATAAGATTTTGACTTTTACCTCCTGCTTTTATTTTTCTTATTTCTTCTAGAATAGTTGAAGGAGGAGCTGGTACAGGTTGAACAGTATATCCTCCATTAAGAGGAATTACAGGACATAGTGGTGCCTCAGTTGATTTTGCAATTTTCTCACTGCATTTAGCTGGAATATCTTCAATTTTAGGAGCAATTAATTTTATTACTACTATTTATAATATACGAGCTCCAGGTATAACTATGGAGCGTATTGGTTTATTTGTTTGATCTATTTTAGTTACAGTATTTTTATTATTGCTTTCTCTCCCTGTATTAGCCGGGGCTATTACTATACTTCTTACTGATCGTAATTTTAACACTTCATTTTTTGATCCTGCTGGTGGAGGTGATCCAATTCTTTATCAACATTTATTTTGATTTTTTGGTCACC
>CH13-03
GGTATAGTAGGTACTGCTCTTTCACTTTTAATTCGACTTGAATTAGGTACATCTGGTGTTCTTATAGATGATCAATTTTATAATGTAATTGTTACAGCTCACGCTTTTGTTATAATTTTCTTTATAGTTATACCTTTAATAATTGGAGGATTTGGTAATTGAATACTACCATTATTATTAGGAGCGCCAGATATAAGGTTTCCTCGTATAAATAATATAAGATTTTGACTTTTACCTCCTGCTTTTATTTTTCTTATTTCTTCTAGAATAGTTGAAGGAGGAGCTGGTACAGGTTGAACAGTATATCCTCCATTAAGAGGAATTACAGGACATAGTGGTGCCTCAGTTGATTTTGCAATTTTCTCACTGCATTTAGCTGGAATATCTTCAATTTTAGGAGCAATTAATTTTATTACTACTATTTATAATATACGAGCTCCAGGTATAACTATGGAGCGTATTGGTTTATTTGTTTGATCTATTTTAGTTACAGTATTTTTATTATTGCTTTCTCTCCCTGTATTAGCCGGGGCTATTACTATACTTCTTACTGATCGTAATTTTAACACTTCATTTTTTGATCCTGCTGGTGGAGGTGATCCAATTCTTTATCAACATTTATTTTGATTTTTTGGTCACC
>CH13-04
GGTATAGTAGGTACTGCTCTTTCACTTTTAATTCGACTTGAATTAGGTACATCTGGTGTTCTTATAGATGATCAATTTTATAATGTAATTGTTACAGCTCACGCTTTTGTTATAATTTTCTTTATAGTTATACCTTTAATAATTGGAGGATTTGGTAATTGAATACTACCATTATTATTAGGAGCGCCAGATATAAGGTTTCCTCGTATAAATAATATAAGATTTTGACTTTTACCTCCTGCTTTTATTTTTCTTATTTCTTCTAGAATAGTTGAAGGAGGAGCTGGTACAGGTTGAACAGTATATCCTCCATTAAGAGGAATTACAGGACATAGTGGTGCCTCAGTTGATTTTGCAATTTTCTCACTGCATTTAGCTGGAATATCTTCAATTTTAGGAGCAATTAATTTTATTACTACTATTTATAATATACGAGCTCCAGGTATAACTATGGAGCGTATTGGTTTATTTGTTTGATCTATTTTAGTTACAGTATTTTTATTATTGCTTTCTCTCCCTGTATTAGCCGGGGCTATTACTATACTTCTTACTGATCGTAATTTTAACACTTCATTTTTTGATCCTGCTGGTGGAGGTGATCCAATTCTTTATCAACATTTATTTTGATTTTTTGGTCACC
>CH13-05
GGTATAGTAGGTACTGCTCTTTCACTTTTAATTCGACTTGAATTAGGTACATCTGGTGTTCTTATAGATGATCAATTTTATAATGTAATTGTTACAGCTCACGCTTTTGTTATAATTTTCTTTATAGTTATACCTTTAATAATTGGAGGATTTGGTAATTGAATACTACCATTATTATTAGGAGCGCCAGATATAAGGTTTCCTCGTATAAATAATATAAGATTTTGACTTTTACCTCCTGCTTTTATTTTTCTTATTTCTTCTAGAATAGTTGAAGGAGGAGCTGGTACAGGTTGAACAGTATATCCTCCATTAAGAGGAATTACAGGACATAGTGGTGCCTCAGTTGATTTTGCAATTTTCTCACTGCATTTAGCTGGAATATCTTCAATTTTAGGAGCAATTAATTTTATTACTACTATTTATAATATACGAGCTCCAGGTATAACTATGGAGCGTATTGGTTTATTTGTTTGATCTATTTTAGTTACAGTATTTTTATTATTGCTTTCTCTCCCTGTATTAGCCGGGGCTATTACTATACTTCTTACTGATCGTAATTTTAACACTTCATTTTTTGATCCTGCTGGTGGAGGTGATCCAATTCTTTATCAACATTTATTTTGATTTTTTGGTCACC
>CH13-06
GGTATAGTAGGTACTGCTCTTTCACTTTTAATTCGACTTGAATTAGGTACATCTGGTGTTCTTATAGATGATCAATTTTATAATGTAATTGTTACAGCTCACGCTTTTGTTATAATTTTCTTTATAGTTATACCTTTAATAATTGGAGGATTTGGTAATTGAATACTACCATTATTATTAGGAGCGCCAGATATAAGGTTTCCTCGTATAAATAATATAAGATTTTGACTTTTACCTCCTGCTTTTATTTTTCTTATTTCTTCTAGAATAGTTGAAGGAGGAGCTGGTACAGGTTGAACAGTATATCCTCCATTAAGAGGAATTACAGGACATAGTGGTGCCTCAGTTGATTTTGCAATTTTCTCACTGCATTTAGCTGGAATATCTTCAATTTTAGGAGCAATTAATTTTATTACTACTATTTATAATATACGAGCTCCAGGTATAACTATGGAGCGTATTGGTTTATTTGTTTGATCTATTTTAGTTACAGTATTTTTATTATTGCTTTCTCTCCCTGTATTAGCCGGGGCTATTACTATACTTCTTACTGATCGTAATTTTAACACTTCATTTTTTGATCCTGCTGGTGGAGGTGATCCAATTCTTTATCAACATTTATTTTGATTTTTTGGTCACC
>CH13-07
GGTATAGTAGGTACTGCTCTTTCACTTTTAATTCGACTTGAATTAGGTACATCTGGTGTTCTTATAGATGATCAATTTTATAATGTAATTGTTACAGCTCACGCTTTTGTTATAATTTTCTTTATAGTTATACCTTTAATAATTGGAGGATTTGGTAATTGAATACTACCATTATTATTAGGAGCGCCAGATATAAGGTTTCCTCGTATAAATAATATAAGATTTTGACTTTTACCTCCTGCTTTTATTTTTCTTATTTCTTCTAGAATAGTTGAAGGAGGAGCTGGTACAGGTTGAACAGTATATCCTCCATTAAGAGGAATTACAGGACATAGTGGTGCCTCAGTTGATTTTGCAATTTTCTCACTGCATTTAGCTGGAATATCTTCAATTTTAGGAGCAATTAATTTTATTACTACTATTTATAATATACGAGCTCCAGGTATAACTATGGAGCGTATTGGTTTATTTGTTTGATCTATTTTAGTTACAGTATTTTTATTATTGCTTTCTCTCCCTGTATTAGCCGGGGCTATTACTATACTTCTTACTGATCGTAATTTTAACACTTCATTTTTTGATCCTGCTGGTGGAGGTGATCCAATTCTTTATCAACATTTATTTTGATTTTTTGGTCACC
>CH13-08
GGTATAGTAGGTACTGCTCTTTCACTTTTAATTCGACTTGAATTAGGTACATCTGGTGTTCTTATAGATGATCAATTTTATAATGTAATTGTTACAGCTCACGCTTTTGTTATAATTTTCTTTATAGTTATACCTTTAATAATTGGAGGATTTGGTAATTGAATACTACCATTATTATTAGGAGCGCCAGATATAAGGTTTCCTCGTATAAATAATATAAGATTTTGACTTTTACCTCCTGCTTTTATTTTTCTTATTTCTTCTAGAATAGTTGAAGGAGGAGCTGGTACAGGTTGAACAGTATATCCTCCATTAAGAGGAATTACAGGACATAGTGGTGCCTCAGTTGATTTTGCAATTTTCTCACTGCATTTAGCTGGAATATCTTCAATTTTAGGAGCAATTAATTTTATTACTACTATTTATAATATACGAGCTCCAGGTATAACTATGGAGCGTATTGGTTTATTTGTTTGATCTATTTTAGTTACAGTATTTTTATTATTGCTTTCTCTCCCTGTATTAGCCGGGGCTATTACTATACTTCTTACTGATCGTAATTTTAACACTTCATTTTTTGATCCTGCTGGTGGAGGTGATCCAATTCTTTATCAACATTTATTTTGATTTTTTGGTCACC
>CH01-01
GGTATAGTTGGTACAGCTCTTTCTCTTTTAATTCGTTTAGAGCTAGGAACATCTGGAGTTTTAATAGATGATCAATTTTATAATGTAATTGTTACAGCCCATGCCTTTGTAATAATTTTTTTTATAGTTATACCATTAATAATTGGTGGGTTTGGTAATTGAATAGTTCCATTATTATTAGGGGCACCAGATATAAGGTTTCCCCGTATAAATAATATAAGATTTTGATTACTTCCACCAGCTTTTATTTTTCTTATTTCTTCTAGTATAATTGAAGGGGGAGCAGGAACTGGATGAACTGTATACCCACCTTTAAGGGGAAATGTAGGTCATAGAGGTGCTTCAGTTGATTTTGCTATTTTTTCTTTACATCTGGCTGGGATGTCATCTATTTTAGGCGCTATTAATTTTATTACTACTATTTATAATATACGTGCCCCAGGAATAACTATAGAACGGATTGGTTTATTTGTTTGATCTATTTTAGTTACTGTATTTTTACTTCTTTTATCACTTCCTGTTTTGGCGGGGGCAATTACAATATTACTTACAGATCGTAATTTTAATACATCTTTTTTTGACCCTGCAGGAGGGGGTGACCCTATTTTATATCAACACTTGTTTTGATTTTTTGGTCACC
>CH01-02
GGTATAGTAGGTACTGCTCTTTCACTTTTAATTCGACTTGAATTAGGTACATCTGGTGTTCTTATAGATGATCAATTTTATAATGTAATTGTTACAGCTCACGCTTTTGTTATAATTTTCTTTATAGTTATACCTTTAATAATTGGAGGATTTGGTAATTGAATACTACCATTATTATTAGGAGCGCCAGATATAAGGTTTCCTCGTATAAATAATATAAGATTTTGACTTTTACCTCCTGCTTTTATTTTTCTTATTTCTTCTAGAATAGTTGAAGGAGGAGCTGGTACAGGTTGAACAGTATATCCTCCATTAAGAGGAATTACAGGACATAGTGGTGCCTCAGTTGATTTTGCAATTTTCTCACTGCATTTAGCTGGAATATCTTCAATTTTAGGAGCAATTAATTTTATTACTACTATTTATAATATACGAGCTCCAGGTATAACTATGGAGCGTATTGGTTTATTTGTTTGATCTATTTTAGTTACAGTATTTTTATTATTGCTTTCTCTCCCTGTATTAGCCGGGGCTATTACTATACTTCTTACTGATCGTAATTTTAACACTTCATTTTTTGATCCTGCTGGTGGAGGTGATCCAATTCTTTATCAACATTTATTTTGATTTTTTGGTCACC
>CH01-03
GGTATAGTAGGTACTGCTCTTTCACTTTTAATTCGACTTGAATTAGGTACATCTGGTGTTCTTATAGATGATCAATTTTATAATGTAATTGTTACAGCTCACGCTTTTGTTATAATTTTCTTTATAGTTATACCTTTAATAATTGGAGGATTTGGTAATTGAATACTACCATTATTATTAGGAGCGCCAGATATAAGGTTTCCTCGTATAAATAATATAAGATTTTGACTTTTACCTCCTGCTTTTATTTTTCTTATTTCTTCTAGAATAGTTGAAGGAGGAGCTGGTACAGGTTGAACAGTATATCCTCCATTAAGAGGAATTACAGGACATAGTGGTGCCTCAGTTGATTTTGCAATTTTCTCACTGCATTTAGCTGGAATATCTTCAATTTTAGGAGCAATTAATTTTATTACTACTATTTATAATATACGAGCTCCAGGTATAACTATGGAGCGTATTGGTTTATTTGTTTGATCTATTTTAGTTACAGTATTTTTATTATTGCTTTCTCTCCCTGTATTAGCCGGGGCTATTACTATACTTCTTACTGATCGTAATTTTAACACTTCATTTTTTGATCCTGCTGGTGGAGGTGATCCAATTCTTTATCAACATTTATTTTGATTTTTTGGTCACC
>CH01-04
GGTATAGTAGGTACTGCTCTTTCACTTTTAATTCGACTTGAATTAGGTACATCTGGTGTTCTTATAGATGATCAATTTTATAATGTAATTGTTACAGCTCACGCTTTTGTTATAATTTTCTTTATAGTTATACCTTTAATAATTGGAGGATTTGGTAATTGAATACTACCATTATTATTAGGAGCGCCAGATATAAGGTTTCCTCGTATAAATAATATAAGATTTTGACTTTTACCTCCTGCTTTTATTTTTCTTATTTCTTCTAGAATAGTTGAAGGAGGAGCTGGTACAGGTTGAACAGTATATCCTCCATTAAGAGGAATTACAGGACATAGTGGTGCCTCAGTTGATTTTGCAATTTTCTCACTGCATTTAGCTGGAATATCTTCAATTTTAGGAGCAATTAATTTTATTACTACTATTTATAATATACGAGCTCCAGGTATAACTATGGAGCGTATTGGTTTATTTGTTTGATCTATTTTAGTTACAGTATTTTTATTATTGCTTTCTCTCCCTGTATTAGCCGGGGCTATTACTATACTTCTTACTGATCGTAATTTTAACACTTCATTTTTTGATCCTGCTGGTGGAGGTGATCCAATTCTTTATCAACATTTATTTTGATTTTTTGGTCACC
>CH01-05
GGTATAGTAGGTACTGCTCTTTCACTTTTAATTCGACTTGAATTAGGTACATCTGGTGTTCTTATAGATGATCAATTTTATAATGTAATTGTTACAGCTCACGCTTTTGTTATAATTTTCTTTATAGTTATACCTTTAATAATTGGAGGATTTGGTAATTGAATACTACCATTATTATTAGGAGCGCCAGATATAAGGTTTCCTCGTATAAATAATATAAGATTTTGACTTTTACCTCCTGCTTTTATTTTTCTTATTTCTTCTAGAATAGTTGAAGGAGGAGCTGGTACAGGTTGAACAGTATATCCTCCATTAAGAGGAATTACAGGACATAGTGGTGCCTCAGTTGATTTTGCAATTTTCTCACTGCATTTAGCTGGAATATCTTCAATTTTAGGAGCAATTAATTTTATTACTACTATTTATAATATACGAGCTCCAGGTATAACTATGGAGCGTATTGGTTTATTTGTTTGATCTATTTTAGTTACAGTATTTTTATTATTGCTTTCTCTCCCTGTATTAGCCGGGGCTATTACTATACTTCTTACTGATCGTAATTTTAACACTTCATTTTTTGATCCTGCTGGTGGAGGTGATCCAATTCTTTATCAACATTTATTTTGATTTTTTGGTCACC
>CH01-06
GGTATAGTAGGTACTGCTCTTTCACTTTTAATTCGACTTGAATTAGGTACATCTGGTGTTCTTATAGATGATCAATTTTATAATGTAATTGTTACAGCTCACGCTTTTGTTATAATTTTCTTTATAGTTATACCTTTAATAATTGGAGGATTTGGTAATTGAATACTACCATTATTATTAGGAGCGCCAGATATAAGGTTTCCTCGTATAAATAATATAAGATTTTGACTTTTACCTCCTGCTTTTATTTTTCTTATTTCTTCTAGAATAGTTGAAGGAGGAGCTGGTACAGGTTGAACAGTATATCCTCCATTAAGAGGAATTACAGGACATAGTGGTGCCTCAGTTGATTTTGCAATTTTCTCACTGCATTTAGCTGGAATATCTTCAATTTTAGGAGCAATTAATTTTATTACTACTATTTATAATATACGAGCTCCAGGTATAACTATGGAGCGTATTGGTTTATTTGTTTGATCTATTTTAGTTACAGTATTTTTATTATTGCTTTCTCTCCCTGTATTAGCCGGGGCTATTACTATACTTCTTACTGATCGTAATTTTAACACTTCATTTTTTGATCCTGCTGGTGGAGGTGATCCAATTCTTTATCAACATTTATTTTGATTTTTTGGTCACC
>CH01-07
GGTATAGTAGGTACTGCTCTTTCACTTTTAATTCGACTTGAATTAGGTACATCTGGTGTTCTTATAGATGATCAATTTTATAATGTAATTGTTACAGCTCACGCTTTTGTTATAATTTTCTTTATAGTTATACCTTTAATAATTGGAGGATTTGGTAATTGAATACTACCATTATTATTAGGAGCGCCAGATATAAGGTTTCCTCGTATAAATAATATAAGATTTTGACTTTTACCTCCTGCTTTTATTTTTCTTATTTCTTCTAGAATAGTTGAAGGAGGAGCTGGTACAGGTTGAACAGTATATCCTCCATTAAGAGGAATTACAGGACATAGTGGTGCCTCAGTTGATTTTGCAATTTTCTCACTGCATTTAGCTGGAATATCTTCAATTTTAGGAGCAATTAATTTTATTACTACTATTTATAATATACGAGCTCCAGGTATAACTATGGAGCGTATTGGTTTATTTGTTTGATCTATTTTAGTTACAGTATTTTTATTATTGCTTTCTCTCCCTGTATTAGCCGGGGCTATTACTATACTTCTTACTGATCGTAATTTTAACACTTCATTTTTTGATCCTGCTGGTGGAGGTGATCCAATTCTTTATCAACATTTATTTTGATTTTTTGGTCACC
>CH01-08
GGTATAGTAGGTACTGCTCTTTCACTTTTAATTCGACTTGAATTAGGTACATCTGGTGTTCTTATAGATGATCAATTTTATAATGTAATTGTTACAGCTCACGCTTTTGTTATAATTTTCTTTATAGTTATACCTTTAATAATTGGAGGATTTGGTAATTGAATACTACCATTATTATTAGGAGCGCCAGATATAAGGTTTCCTCGTATAAATAATATAAGATTTTGACTTTTACCTCCTGCTTTTATTTTTCTTATTTCTTCTAGAATAGTTGAAGGAGGAGCTGGTACAGGTTGAACAGTATATCCTCCATTAAGAGGAATTACAGGACATAGTGGTGCCTCAGTTGATTTTGCAATTTTCTCACTGCATTTAGCTGGAATATCTTCAATTTTAGGAGCAATTAATTTTATTACTACTATTTATAATATACGAGCTCCAGGTATAACTATGGAGCGTATTGGTTTATTTGTTTGATCTATTTTAGTTACAGTATTTTTATTATTGCTTTCTCTCCCTGTATTAGCCGGGGCTATTACTATACTTCTTACTGATCGTAATTTTAACACTTCATTTTTTGATCCTGCTGGTGGAGGTGATCCAATTCTTTATCAACATTTATTTTGATTTTTTGGTCACC
>CH01-09
GGTATAGTAGGTACTGCTCTTTCACTTTTAATTCGACTTGAATTAGGTACATCTGGTGTTCTTATAGATGATCAATTTTATAATGTAATTGTTACAGCTCACGCTTTTGTTATAATTTTCTTTATAGTTATACCTTTAATAATTGGAGGATTTGGTAATTGAATACTACCATTATTATTAGGAGCGCCAGATATAAGGTTTCCTCGTATAAATAATATAAGATTTTGACTTTTACCTCCTGCTTTTATTTTTCTTATTTCTTCTAGAATAGTTGAAGGAGGAGCTGGTACAGGTTGAACAGTATATCCTCCATTAAGAGGAATTACAGGACATAGTGGTGCCTCAGTTGATTTTGCAATTTTCTCACTGCATTTAGCTGGAATATCTTCAATTTTAGGAGCAATTAATTTTATTACTACTATTTATAATATACGAGCTCCAGGTATAACTATGGAGCGTATTGGTTTATTTGTTTGATCTATTTTAGTTACAGTATTTTTATTATTGCTTTCTCTCCCTGTATTAGCCGGGGCTATTACTATACTTCTTACTGATCGTAATTTTAACACTTCATTTTTTGATCCTGCTGGTGGAGGTGATCCAATTCTTTATCAACATTTATTTTGATTTTTTGGTCACC
>CH01-10
GGTATAGTAGGTACTGCTCTTTCACTTTTAATTCGACTTGAATTAGGTACATCTGGTGTTCTTATAGATGATCAATTTTATAATGTAATTGTTACAGCTCACGCTTTTGTTATAATTTTCTTTATAGTTATACCTTTAATAATTGGAGGATTTGGTAATTGAATACTACCATTATTATTAGGAGCGCCAGATATAAGGTTTCCTCGTATAAATAATATAAGATTTTGACTTTTACCTCCTGCTTTTATTTTTCTTATTTCTTCTAGAATAGTTGAAGGAGGAGCTGGTACAGGTTGAACAGTATATCCTCCATTAAGAGGAATTACAGGACATAGTGGTGCCTCAGTTGATTTTGCAATTTTCTCACTGCATTTAGCTGGAATATCTTCAATTTTAGGAGCAATTAATTTTATTACTACTATTTATAATATACGAGCTCCAGGTATAACTATGGAGCGTATTGGTTTATTTGTTTGATCTATTTTAGTTACAGTATTTTTATTATTGCTTTCTCTCCCTGTATTAGCCGGGGCTATTACTATACTTCTTACTGATCGTAATTTTAACACTTCATTTTTTGATCCTGCTGGTGGAGGTGATCCAATTCTTTATCAACATTTATTTTGATTTTTTGGTCACC
>CH01-11
GGTATAGTAGGTACTGCTCTTTCACTTTTAATTCGACTTGAATTAGGTACATCTGGTGTTCTTATAGATGATCAATTTTATAATGTAATTGTTACAGCTCACGCTTTTGTTATAATTTTCTTTATAGTTATACCTTTAATAATTGGAGGATTTGGTAATTGAATACTACCATTATTATTAGGAGCGCCAGATATAAGGTTTCCTCGTATAAATAATATAAGATTTTGACTTTTACCTCCTGCTTTTATTTTTCTTATTTCTTCTAGAATAGTTGAAGGAGGAGCTGGTACAGGTTGAACAGTATATCCTCCATTAAGAGGAATTACAGGACATAGTGGTGCCTCAGTTGATTTTGCAATTTTCTCACTGCATTTAGCTGGAATATCTTCAATTTTAGGAGCAATTAATTTTATTACTACTATTTATAATATACGAGCTCCAGGTATAACTATGGAGCGTATTGGTTTATTTGTTTGATCTATTTTAGTTACAGTATTTTTATTATTGCTTTCTCTCCCTGTATTAGCCGGGGCTATTACTATACTTCTTACTGATCGTAATTTTAACACTTCATTTTTTGATCCTGCTGGTGGAGGTGATCCAATTCTTTATCAACATTTATTTTGATTTTTTGGTCACC
>CH08-01
GGTATAGTTGGTACAGCTCTTTCTCTTTTAATTCGTTTAGAGCTAGGTACATCTGGAGTTTTAATAGATGATCAATTTTACAATGTAATTGTTACAGCACATGCTTTTGTAATAATTTTTTTTATAGTTATACCTTTAATGATTGGGGGTTTTGGTAATTGAATAGTTCCATTATTACTAGGGGCTCCAGATATAAGGTTTCCCCGTATAAATAACATAAGATTTTGGTTACTTCCACCAGCCTTTATTTTTCTTATTTCTTCTAGTATAATTGAAGGGGGTGCAGGCACAGGATGAACTGTATACCCACCTTTAAGGGGAAATGTAGGTCATAGAGGAGCTTCAGTTGATTTTGCTATTTTTTCTTTACATTTGGCAGGGATATCATCTATTTTAGGTGCTATTAATTTTATCACTACAATTTATAATATACGTGCCCCAGGAATAAATATGGAACGTATTGGTTTATTTGTTTGATCTATTTTAGTTACTGTATTTTTACTTCTTTTATCACTTCCTGTTTTGGCAGGGGCAATTACAATATTACTTACAGATCGTAACTTTAATACATCTTTTTTTGATCCAGCAGGAGGGGGCGACCCTATTTTATACCAACACTTATTTTGATTTTTTGGTCACC
>CH08-02
GGTATAGTTGGTACAGCTCTTTCTCTTTTAATTCGTTTAGAGCTAGGTACATCTGGAGTTTTAATAGATGATCAATTTTACAATGTAATTGTTACAGCACATGCTTTTGTAATAATTTTTTTTATAGTTATACCTTTAATGATTGGGGGTTTTGGTAATTGAATAGTTCCATTATTACTAGGGGCTCCAGATATAAGGTTTCCCCGTATAAATAACATAAGATTTTGGTTACTTCCACCAGCCTTTATTTTTCTTATTTCTTCTAGTATAATTGAAGGGGGTGCAGGCACAGGATGAACTGTATACCCACCTTTAAGGGGAAATGTAGGTCATAGAGGAGCTTCAGTTGATTTTGCTATTTTTTCTTTACATTTGGCAGGGATATCATCTATTTTAGGTGCTATTAATTTTATCACTACAATTTATAATATACGTGCCCCAGGAATAAATATGGAACGTATTGGTTTATTTGTTTGATCTATTTTAGTTACTGTATTTTTACTTCTTTTATCACTTCCTGTTTTGGCAGGGGCAATTACAATATTACTTACAGATCGTAACTTTAATACATCTTTTTTTGATCCAGCAGGAGGGGGCGACCCTATTTTATACCAACACTTATTTTGATTTTTTGGTCACC
>CH08-03
GGTATAGTTGGTACAGCTCTTTCTCTTTTAATTCGTTTAGAGCTAGGTACATCTGGAGTTTTAATAGATGATCAATTTTACAATGTAATTGTTACAGCACATGCTTTTGTAATAATTTTTTTTATAGTTATACCTTTAATGATTGGGGGTTTTGGTAATTGAATAGTTCCATTATTACTAGGGGCTCCAGATATAAGGTTTCCCCGTATAAATAACATAAGATTTTGGTTACTTCCACCAGCCTTTATTTTTCTTATTTCTTCTAGTATAATTGAAGGGGGTGCAGGCACAGGATGAACTGTATACCCACCTTTAAGGGGAAATGTAGGTCATAGAGGAGCTTCAGTTGATTTTGCTATTTTTTCTTTACATTTGGCAGGGATATCATCTATTTTAGGTGCTATTAATTTTATCACTACAATTTATAATATACGTGCCCCAGGAATAAATATGGAACGTATTGGTTTATTTGTTTGATCTATTTTAGTTACTGTATTTTTACTTCTTTTATCACTTCCTGTTTTGGCAGGGGCAATTACAATATTACTTACAGATCGTAACTTTAATACATCTTTTTTTGATCCAGCAGGAGGGGGCGACCCTATTTTATACCAACACTTATTTTGATTTTTTGGTCACC
>CH08-04
GGTATAGTTGGTACAGCTCTTTCTCTTTTAATTCGTTTAGAGCTAGGTACATCTGGAGTTTTAATAGATGATCAATTTTACAATGTAATTGTTACAGCACATGCTTTTGTAATAATTTTTTTTATAGTTATACCTTTAATGATTGGGGGTTTTGGTAATTGAATAGTTCCATTATTACTAGGGGCTCCAGATATAAGGTTTCCCCGTATAAATAACATAAGATTTTGGTTACTTCCACCAGCCTTTATTTTTCTTATTTCTTCTAGTATAATTGAAGGGGGTGCAGGCACAGGATGAACTGTATACCCACCTTTAAGGGGAAATGTAGGTCATAGAGGAGCTTCAGTTGATTTTGCTATTTTTTCTTTACATTTGGCAGGGATATCATCTATTTTAGGTGCTATTAATTTTATCACTACAATTTATAATATACGTGCCCCAGGAATAAATATGGAACGTATTGGTTTATTTGTTTGATCTATTTTAGTTACTGTATTTTTACTTCTTTTATCACTTCCTGTTTTGGCAGGGGCAATTACAATATTACTTACAGATCGTAACTTTAATACATCTTTTTTTGATCCAGCAGGAGGGGGCGACCCTATTTTATACCAACACTTATTTTGATTTTTTGGTCACC
>CH08-05
GGTATAGTTGGTACAGCTCTTTCTCTTTTAATTCGTTTAGAGCTAGGTACATCTGGAGTTTTAATAGATGATCAATTTTACAATGTAATTGTTACAGCACATGCTTTTGTAATAATTTTTTTTATAGTTATACCTTTAATGATTGGGGGTTTTGGTAATTGAATAGTTCCATTATTACTAGGGGCTCCAGATATAAGGTTTCCCCGTATAAATAACATAAGATTTTGGTTACTTCCACCAGCCTTTATTTTTCTTATTTCTTCTAGTATAATTGAAGGGGGTGCAGGCACAGGATGAACTGTATACCCACCTTTAAGGGGAAATGTAGGTCATAGAGGAGCTTCAGTTGATTTTGCTATTTTTTCTTTACATTTGGCAGGGATATCATCTATTTTAGGTGCTATTAATTTTATCACTACAATTTATAATATACGTGCCCCAGGAATAAATATGGAACGTATTGGTTTATTTGTTTGATCTATTTTAGTTACTGTATTTTTACTTCTTTTATCACTTCCTGTTTTGGCAGGGGCAATTACAATATTACTTACAGATCGTAACTTTAATACATCTTTTTTTGATCCAGCAGGAGGGGGCGACCCTATTTTATACCAACACTTATTTTGATTTTTTGGTCACC
>CH08-06
GGTATAGTTGGTACAGCTCTTTCTCTTTTAATTCGTTTAGAGCTAGGTACATCTGGAGTTTTAATAGATGATCAATTTTACAATGTAATTGTTACAGCACATGCTTTTGTAATAATTTTTTTTATAGTTATACCTTTAATGATTGGGGGTTTTGGTAATTGAATAGTTCCATTATTACTAGGGGCTCCAGATATAAGGTTTCCCCGTATAAATAACATAAGATTTTGGTTACTTCCACCAGCCTTTATTTTTCTTATTTCTTCTAGTATAATTGAAGGGGGTGCAGGCACAGGATGAACTGTATACCCACCTTTAAGGGGAAATGTAGGTCATAGAGGAGCTTCAGTTGATTTTGCTATTTTTTCTTTACATTTGGCAGGGATATCATCTATTTTAGGTGCTATTAATTTTATCACTACAATTTATAATATACGTGCCCCAGGAATAAATATGGAACGTATTGGTTTATTTGTTTGATCTATTTTAGTTACTGTATTTTTACTTCTTTTATCACTTCCTGTTTTGGCAGGGGCAATTACAAAATTACTTACAGATCGTAACTTTAATACATCTTTTTTTGATCCAGCAGGAGGGGGCGACCCTATTTTATACCAACACTTATTTTGATTTTTTGGTCACC
>CH08-07
GGTATAGTTGGTACAGCTCTTTCTCTTTTAATTCGTTTAGAGCTAGGTACATCTGGAGTTTTAATAGATGATCAATTTTACAATGTAATTGTTACAGCACATGCTTTTGTAATAATTTTTTTTATAGTTATACCTTTAATGATTGGGGGTTTTGGTAATTGAATAGTTCCATTATTACTAGGGGCTCCAGATATAAGGTTTCCCCGTATAAATAACATAAGATTTTGGTTACTTCCACCAGCCTTTATTTTTCTTATTTCTTCTAGTATAATTGAAGGGGGTGCAGGCACAGGATGAACTGTATACCCACCTTTAAGGGGAAATGTAGGTCATAGAGGAGCTTCAGTTGATTTTGCTATTTTTTCTTTACATTTGGCAGGGATATCATCTATTTTAGGTGCTATTAATTTTATCACTACAATTTATAATATACGTGCCCCAGGAATAAATATGGAACGTATTGGTTTATTTGTTTGATCTATTTTAGTTACTGTATTTTTACTTCTTTTATCACTTCCTGTTTTGGCAGGGGCAATTACAATATTACTTACAGATCGTAACTTTAATACATCTTTTTTTGATCCAGCAGGAGGGGGCGACCCTATTTTATACCAACACTTATTTTGATTTTTTGGTCACC
>CH08-08
GGTATAGTTGGTACAGCTCTTTCTCTTTTAATTCGTTTAGAGCTAGGTACATCTGGAGTTTTAATAGATGATCAATTTTACAATGTAATTGTTACAGCACATGCTTTTGTAATAATTTTTTTTATAGTTATACCTTTAATGATTGGGGGTTTTGGTAATTGAATAGTTCCATTATTACTAGGGGCTCCAGATATAAGGTTTCCCCGTATAAATAACATAAGATTTTGGTTACTTCCACCAGCCTTTATTTTTCTTATTTCTTCTAGTATAATTGAAGGGGGTGCAGGCACAGGATGAACTGTATACCCACCTTTAAGGGGAAATGTAGGTCATAGAGGAGCTTCAGTTGATTTTGCTATTTTTTCTTTACATTTGGCAGGGATATCATCTATTTTAGGTGCTATTAATTTTATCACTACAATTTATAATATACGTGCCCCAGGAATAAATATGGAACGTATTGGTTTATTTGTTTGATCTATTTTAGTTACTGTATTTTTACTTCTTTTATCACTTCCTGTTTTGGCAGGGGCAATTACAATATTACTTACAGATCGTAACTTTAATACATCTTTTTTTGATCCAGCAGGAGGGGGCGACCCTATTTTATACCAACACTTATTTTGATTTTTTGGTCACC
>CH08-09
GGTATAGTTGGTACAGCTCTTTCTCTTTTAATTCGTTTAGAGCTAGGTACATCTGGAGTTTTAATAGATGATCAATTTTACAATGTAATTGTTACAGCACATGCTTTTGTAATAATTTTTTTTATAGTTATACCTTTAATGATTGGGGGTTTTGGTAATTGAATAGTTCCATTATTACTAGGGGCTCCAGATATAAGGTTTCCCCGTATAAATAACATAAGATTTTGGTTACTTCCACCAGCCTTTATTTTTCTTATTTCTTCTAGTATAATTGAAGGGGGTGCAGGCACAGGATGAACTGTATACCCACCTTTAAGGGGAAATGTAGGTCATAGAGGAGCTTCAGTTGATTTTGCTATTTTTTCTTTACATTTGGCAGGGATATCATCTATTTTAGGTGCTATTAATTTTATCACTACAATTTATAATATACGTGCCCCAGGAATAAATATGGAACGTATTGGTTTATTTGTTTGATCTATTTTAGTTACTGTATTTTTACTTCTTTTATCACTTCCTGTTTTGGCAGGGGCAATTACAATATTACTTACAGATCGTAACTTTAATACATCTTTTTTTGATCCAGCAGGAGGGGGCGACCCTATTTTATACCAACACTTATTTTGATTTTTTGGTCACC
>CH08-10
GGTATAGTTGGTACAGCTCTTTCTCTTTTAATTCGTTTAGAGCTAGGTACATCTGGAGTTTTAATAGATGATCAATTTTACAATGTAATTGTTACAGCACATGCTTTTGTAATAATTTTTTTTATAGTTATACCTTTAATGATTGGGGGTTTTGGTAATTGAATAGTTCCATTATTACTAGGGGCTCCAGATATAAGGTTTCCCCGTATAAATAACATAAGATTTTGGTTACTTCCACCAGCCTTTATTTTTCTTATTTCTTCTAGTATAATTGAAGGGGGTGCAGGCACAGGATGAACTGTATACCCACCTTTAAGGGGAAATGTAGGTCATAGAGGAGCTTCAGTTGATTTTGCTATTTTTTCTTTACATTTGGCAGGGATATCATCTATTTTAGGTGCTATTAATTTTATCACTACAATTTATAATATACGTGCCCCAGGAATAAATATGGAACGTATTGGTTTATTTGTTTGATCTATTTTAGTTACTGTATTTTTACTTCTTTTATCACTTCCTGTTTTGGCAGGGGCAATTACAATATTACTTACAGATCGTAACTTTAATACATCTTTTTTTGATCCAGCAGGAGGGGGCGACCCTATTTTATACCAACACTTATTTTGATTTTTTGGTCACC
>CH08-11
GGTATAGTTGGTACAGCTCTTTCTCTTTTAATTCGTTTAGAGCTAGGTACATCTGGAGTTTTAATAGATGATCAATTTTACAATGTAATTGTTACAGCACATGCTTTTGTAATAATTTTTTTTATAGTTATACCTTTAATGATTGGGGGTTTTGGTAATTGAATAGTTCCATTATTACTAGGGGCTCCAGATATAAGGTTTCCCCGTATAAATAACATAAGATTTTGGTTACTTCCACCAGCCTTTATTTTTCTTATTTCTTCTAGTATAATTGAAGGGGGTGCAGGCACAGGATGAACTGTATACCCACCTTTAAGGGGAAATGTAGGTCATAGAGGAGCTTCAGTTGATTTTGCTATTTTTTCTTTACATTTGGCAGGGATATCATCTATTTTAGGTGCTATTAATTTTATCACTACAATTTATAATATACGTGCCCCAGGAATAAATATGGAACGTATTGGTTTATTTGTTTGATCTATTTTAGTTACTGTATTTTTACTTCTTTTATCACTTCCTGTTTTGGCAGGGGCAATTACAATATTACTTACAGATCGTAACTTTAATACATCTTTTTTTGATCCAGCAGGAGGGGGCGACCCTATTTTATACCAACACTTATTTTGATTTTTTGGTCACC
>CH08-12
GGTATAGTTGGTACAGCTCTTTCTCTTTTAATTCGTTTAGAGCTAGGTACATCTGGAGTTTTAATAGATGATCAATTTTACAATGTAATTGTTACAGCACATGCTTTTGTAATAATTTTTTTTATAGTTATACCTTTAATGATTGGGGGTTTTGGTAATTGAATAGTTCCATTATTACTAGGGGCTCCAGATATAAGGTTTCCCCGTATAAATAACATAAGATTTTGGTTACTTCCACCAGCCTTTATTTTTCTTATTTCTTCTAGTATAATTGAAGGGGGTGCAGGCACAGGATGAACTGTATACCCACCTTTAAGGGGAAATGTAGGTCATAGAGGAGCTTCAGTTGATTTTGCTATTTTTTCTTTACATTTGGCAGGGATATCATCTATTTTAGGTGCTATTAATTTTATCACTACAATTTATAATATACGTGCCCCAGGAATAAATATGGAACGTATTGGTTTATTTGTTTGATCTATTTTAGTTACTGTATTTTTACTTCTTTTATCACTTCCTGTTTTGGCAGGGGCAATTACAATATTACTTACAGATCGTAACTTTAATACATCTTTTTTTGATCCAGCAGGAGGGGGCGACCCTATTTTATACCAACACTTATTTTGATTTTTTGGTCACC
>CH07-01
GGTATAGTTGGTACAGCTCTTTCTCTTTTAATTCGTTTAGAGCTAGGTACATCTGGAGTTTTAATAGATGATCAATTTTACAATGTAATTGTTACAGCACATGCTTTTGTAATAATTTTTTTTATAGTTATACCTTTAATGATTGGGGGTTTTGGTAATTGAATAGTTCCATTATTACTAGGGGCTCCAGATATAAGGTTTCCCCGTATAAATAACATAAGATTTTGGTTACTTCCACCAGCCTTTATTTTTCTTATTTCTTCTAGTATAATTGAAGGGGGTGCAGGCACAGGATGAACTGTATACCCACCTTTAAGGGGAAATGTAGGTCATAGAGGAGCTTCAGTTGATTTTGCTATTTTTTCTTTACATTTGGCAGGGATATCATCTATTTTAGGTGCTATTAATTTTATCACTACAATTTATAATATACGTGCCCCAGGAATAAATATGGAACGTATTGGTTTATTTGTTTGATCTATTTTAGTTACTGTATTTTTACTTCTTTTATCACTTCCTGTTTTGGCAGGGGCAATTACAATATTACTTACAGATCGTAACTTTAATACATCTTTTTTTGATCCAGCAGGAGGGGGCGACCCTATTTTATACCAACACTTATTTTGATTTTTTGGTCACC
>CH07-02
GGTATAGTTGGTACAGCTCTTTCTCTTTTAATTCGTTTAGAGCTAGGTACATCTGGAGTTTTAATAGATGATCAATTTTACAATGTAATTGTTACAGCACATGCTTTTGTAATAATTTTTTTTATAGTTATACCTTTAATGATTGGGGGTTTTGGTAATTGAATAGTTCCATTATTACTAGGGGCTCCAGATATAAGGTTTCCCCGTATAAATAACATAAGATTTTGGTTACTTCCACCAGCCTTTATTTTTCTTATTTCTTCTAGTATAATTGAAGGGGGTGCAGGCACAGGATGAACTGTATACCCACCTTTAAGGGGAAATGTAGGTCATAGAGGAGCTTCAGTTGATTTTGCTATTTTTTCTTTACATTTGGCAGGGATATCATCTATTTTAGGTGCTATTAATTTTATCACTACAATTTATAATATACGTGCCCCAGGAATAAATATGGAACGTATTGGTTTATTTGTTTGATCTATTTTAGTTACTGTATTTTTACTTCTTTTATCACTTCCTGTTTTGGCAGGGGCAATTACAATATTACTTACAGATCGTAACTTTAATACATCTTTTTTTGATCCAGCAGGAGGGGGCGACCCTATTTTATACCAACACTTATTTTGATTTTTTGGTCACC
>CH07-03
GGTATAGTTGGTACAGCTCTTTCTCTTTTAATTCGTTTAGAGCTAGGTACATCTGGAGTTTTAATAGATGATCAATTTTACAATGTAATTGTTACAGCACATGCTTTTGTAATAATTTTTTTTATAGTTATACCTTTAATGATTGGGGGTTTTGGTAATTGAATAGTTCCATTATTACTAGGGGCTCCAGATATAAGGTTTCCCCGTATAAATAACATAAGATTTTGGTTACTTCCACCAGCCTTTATTTTTCTTATTTCTTCTAGTATAATTGAAGGGGGTGCAGGCACAGGATGAACTGTATACCCACCTTTAAGGGGAAATGTAGGTCATAGAGGAGCTTCAGTTGATTTTGCTATTTTTTCTTTACATTTGGCAGGGATATCATCTATTTTAGGTGCTATTAATTTTATCACTACAATTTATAATATACGTGCCCCAGGAATAAATATGGAACGTATTGGTTTATTTGTTTGATCTATTTTAGTTACTGTATTTTTACTTCTTTTATCACTTCCTGTTTTGGCAGGGGCAATTACAATATTACTTACAGATCGTAACTTTAATACATCTTTTTTTGATCCAGCAGGAGGGGGCGACCCTATTTTATACCAACACTTATTTTGATTTTTTGGTCACC
>CH07-04
GGTATAGTTGGTACAGCTCTTTCTCTTTTAATTGGTTTAGAGCTAGGTACATCTGGAGTTTTAATAGATGATCAATTTTACAATGTAATTGTTACAGCACATGCTTTTGTAATAATTTTTTTTATAGTTATACCTTTAATGATTGGGGGTTTTGGTAATTGAATAGTTCCATTATTACTAGGGGCTCCAGATATAAGGTTTCCCCGTATAAATAACATAAGATTTTGGTTACTTCCACCAGCCTTTATTTTTCTTATTTCTTCTAGTATAATTGAAGGGGGTGCAGGCACAGGATGAACTGTATACCCACCTTTAAGGGGAAATGTAGGTCATAGAGGAGCTTCAGTTGATTTTGCTATTTTTTCTTTACATTTGGCAGGGATATCATCTATTTTAGGTGCTATTAATTTTATCACTACAATTTATAATATACGTGCCCCAGGAATAAATATGGAACGTATTGGTTTATTTGTTTGATCTATTTTAGTTACTGTATTTTTACTTCTTTTATCACTTCCTGTTTTGGCAGGGGCAATTACAATATTACTTACAGATCGTAACTTTAATACATCTTTTTTTGATCCAGCAGGAGGGGGCGACCCTATTTTATACCAACACTTATTTTGATTTTTTGGTCACC
>CH07-05
GGTATAGTTGGTACAGCTCTTTCTCTTTTAATTCGTTTAGAGCTAGGTACATCTGGAGTTTTAATAGATGATCAATTTTACAATGTAATTGTTACAGCACATGCTTTTGTAATAATTTTTTTTATAGTTATACCTTTAATGATTGGGGGTTTTGGTAATTGAATAGTTCCATTATTACTAGGGGCTCCAGATATAAGGTTTCCCCGTATAAATAACATAAGATTTTGGTTACTTCCACCAGCCTTTATTTTTCTTATTTCTTCTAGTATAATTGAAGGGGGTGCAGGCACAGGATGAACTGTATACCCACCTTTAAGGGGAAATGTAGGTCATAGAGGAGCTTCAGTTGATTTTGCTATTTTTTCTTTACATTTGGCAGGGATATCATCTATTTTAGGTGCTATTAATTTTATCACTACAATTTATAATATACGTGCCCCAGGAATAAATATGGAACGTATTGGTTTATTTGTTTGATCTATTTTAGTTACTGTATTTTTACTTCTTTTATCACTTCCTGTTTTGGCAGGGGCAATTACAATATTACTTACAGATCGTAACTTTAATACATCTTTTTTTGATCCAGCAGGAGGGGGCGACCCTATTTTATACCAACACTTATTTTGATTTTTTGGTCACC
>CH07-06
GGTATAGTTGGTACAGCTCTTTCTCTTTTAATTCGTTTAGAGCTAGGTACATCTGGAGTTTTAATAGATGATCAATTTTACAATGTAATTGTTACAGCACATGCTTTTGTAATAATTTTTTTTATAGTTATACCTTTAATGATTGGGGGTTTTGGTAATTGAATAGTTCCATTATTACTAGGGGCTCCAGATATAAGGTTTCCCCGTATAAATAACATAAGATTTTGGTTACTTCCACCAGCCTTTATTTTTCTTATTTCTTCTAGTATAATTGAAGGGGGTGCAGGCACAGGATGAACTGTATACCCACCTTTAAGGGGAAATGTAGGTCATAGAGGAGCTTCAGTTGATTTTGCTATTTTTTCTTTACATTTGGCAGGGATATCATCTATTTTAGGTGCTATTAATTTTATCACTACAATTTATAATATACGTGCCCCAGGAATAAATATGGAACGTATTGGTTTATTTGTTTGATCTATTTTAGTTACTGTATTTTTACTTCTTTTATCACTTCCTGTTTTGGCAGGGGCAATTACAATATTACTTACAGATCGTAACTTTAATACATCTTTTTTTGATCCAGCAGGAGGGGGCGACCCTATTTTATACCAACACTTATTTTGATTTTTTGGTCACC
>CH07-07
GGTATAGTTGGTACAGCTCTTTCTCTTTTAATTCGTTTAGAGCTAGGTACATCTGGAGTTTTAATAGATGATCAATTTTACAATGTAATTGTTACAGCACATGCTTTTGTAATAATTTTTTTTATAGTTATACCTTTAATGATTGGGGGTTTTGGTAATTGAATAGTTCCATTATTACTAGGGGCTCCAGATATAAGGTTTCCCCGTATAAATAACATAAGATTTTGGTTACTTCCACCAGCCTTTATTTTTCTTATTTCTTCTAGTATAATTGAAGGGGGTGCAGGCACAGGATGAACTGTATACCCACCTTTAAGGGGAAATGTAGGTCATAGAGGAGCTTCAGTTGATTTTGCTATTTTTTCTTTACATTTGGCAGGGATATCATCTATTTTAGGTGCTATTAATTTTATCACTACAATTTATAATATACGTGCCCCAGGAATAAATATGGAACGTATTGGTTTATTTGTTTGATCTATTTTAGTTACTGTATTTTTACTTCTTTTATCACTTCCTGTTTTGGCAGGGGCAATTACAATATTACTTACAGATCGTAACTTTAATACATCTTTTTTTGATCCAGCAGGAGGGGGCGACCCTATTTTATACCAACACTTATTTTGATTTTTTGGTCACC
>CH07-08
GGTATAGTTGGTACAGCTCTTTCTCTTTTAATTCGTTTAGAGCTAGGTACATCTGGAGTTTTAATAGATGATCAATTTTACAATGTAATTGTTACAGCACATGCTTTTGTAATAATTTTTTTTATAGTTATACCTTTAATGATTGGGGGTTTTGGTAATTGAATAGTTCCATTATTACTAGGGGCTCCAGATATAAGGTTTCCCCGTATAAATAACATAAGATTTTGGTTACTTCCACCAGCCTTTATTTTTCTTATTTCTTCTAGTATAATTGAAGGGGGTGCAGGCACAGGATGAACTGTATACCCACCTTTAAGGGGAAATGTAGGTCATAGAGGAGCTTCAGTTGATTTTGCTATTTTTTCTTTACATTTGGCAGGGATATCATCTATTTTAGGTGCTATTAATTTTATCACTACAATTTATAATATACGTGCCCCAGGAATAAATATGGAACGTATTGGTTTATTTGTTTGATCTATTTTAGTTACTGTATTTTTACTTCTTTTATCACTTCCTGTTTTGGCAGGGGCAATTACAATATTACTTACAGATCGTAACTTTAATACATCTTTTTTTGATCCAGCAGGAGGGGGCGACCCTATTTTATACCAACACTTATTTTGATTTTTTGGTCACC
>CH06-01
GGTATAGTTGGTACAGCTCTTTCTCTTTTAATTCGTTTAGAGCTAGGTACATCTGGAGTTTTAATAGATGATCAATTTTACAATGTAATTGTTACAGCACATGCTTTTGTAATAATTTTTTTTATAGTTATACCTTTAATGATTGGGGGTTTTGGTAATTGAATAGTTCCATTATTACTAGGGGCTCCAGATATAAGGTTTCCCCGTATAAATAACATAAGATTTTGGTTACTTCCACCAGCCTTTATTTTTCTTATTTCTTCTAGTATAATTGAAGGGGGTGCAGGCACAGGATGAACTGTATACCCACCTTTAAGGGGAAATGTAGGTCATAGAGGAGCTTCAGTTGATTTTGCTATTTTTTCTTTACATTTGGCAGGGATATCATCTATTTTAGGTGCTATTAATTTTATCACTACAATTTATAATATACGTGCCCCAGGAATAAATATGGAACGTATTGGTTTATTTGTTTGATCTATTTTAGTTACTGTATTTTTACTTCTTTTATCACTTCCTGTTTTGGCAGGGGCAATTACAATATTACTTACAGATCGTAACTTTAATACATCTTTTTTTGATCCAGCAGGAGGGGGCGACCCTATTTTATACCAACACTTATTTTGATTTTTTGGTCACC
>CH06-02
GGTATAGTTGGTACAGCTCTTTCTCTTTTAATTCGTTTAGAGCTAGGTACATCTGGAGTTTTAATAGATGATCAATTTTACAATGTAATTGTTACAGCACATGCTTTTGTAATAATTTTTTTTATAGTTATACCTTTAATGATTGGGGGTTTTGGTAATTGAATAGTTCCATTATTACTAGGGGCTCCAGATATAAGGTTTCCCCGTATAAATAACATAAGATTTTGGTTACTTCCACCAGCCTTTATTTTTCTTATTTCTTCTAGTATAATTGAAGGGGGTGCAGGCACAGGATGAACTGTATACCCACCTTTAAGGGGAAATGTAGGTCATAGAGGAGCTTCAGTTGATTTTGCTATTTTTTCTTTACATTTGGCAGGGATATCATCTATTTTAGGTGCTATTAATTTTATCACTACAATTTATAATATACGTGCCCCAGGAATAAATATGGAACGTATTGGTTTATTTGTTTGATCTATTTTAGTTACTGTATTTTTACTTCTTTTATCACTTCCTGTTTTGGCAGGGGCAATTACAATATTACTTACAGATCGTAACTTTAATACATCTTTTTTTGATCCAGCAGGAGGGGGCGACCCTATTTTATACCAACACTTATTTTGATTTTTTGGTCACC
>CH06-03
GGTATAGTTGGTACAGCTCTTTCTCTTTTAATTCGTTTAGAGCTAGGTACATCTGGAGTTTTAATAGATGATCAATTTTACAATGTAATTGTTACAGCACATGCTTTTGTAATAATTTTTTTTATAGTTATACCTTTAATGATTGGGGGTTTTGGTAATTGAATAGTTCCATTATTACTAGGGGCTCCAGATATAAGGTTTCCCCGTATAAATAACATAAGATTTTGGTTACTTCCACCAGCCTTTATTTTTCTTATTTCTTCTAGTATAATTGAAGGGGGTGCAGGCACAGGATGAACTGTATACCCACCTTTAAGGGGAAATGTAGGTCATAGAGGAGCTTCAGTTGATTTTGCTATTTTTTCTTTACATTTGGCAGGGATATCATCTATTTTAGGTGCTATTAATTTTATCACTACAATTTATAATATACGTGCCCCAGGAATAAATATGGAACGTATTGGTTTATTTGTTTGATCTATTTTAGTTACTGTATTTTTACTTCTTTTATCACTTCCTGTTTTGGCAGGGGCAATTACAATATTACTTACAGATCGTAACTTTAATACATCTTTTTTTGATCCAGCAGGAGGGGGCGACCCTATTTTATACCAACACTTATTTTGATTTTTTGGTCACC
>CH06-04
GGTATAGTTGGTACAGCTCTTTCTCTTTTAATTCGTTTAGAGCTAGGAACATCTGGAGTTTTAATAGATGATCAATTTTATAATGTAATTGTTACAGCCCATGCCTTTGTAATAATTTTTTTTATAGTTATACCATTAATAATTGGTGGGTTTGGTAATTGAATAGTTCCATTATTATTAGGGGCACCAGATATAAGGTTTCCCCGTATAAATAATATAAGATTTTGATTACTTCCACCAGCTTTTATTTTTCTTATTTCTTCTAGTATAATTGAAGGGGGAGCAGGAACTGGATGAACTGTATACCCACCTTTAAGGGGAAATGTAGGTCATAGAGGTGCTTCAGTTGATTTTGCTATTTTTTCTTTACATCTGGCTGGGATGTCATCTATTTTAGGCGCTATTAATTTTATTACTACTATTTATAATATACGTGCCCCAGGAATAACTATAGAACGGATTGGTTTATTTGTTTGATCTATTTTAGTTACTGTATTTTTACTTCTTTTATCACTTCCTGTTTTGGCGGGGGCAATTACAATATTACTTACAGATCGTAATTTTAATACATCTTTTTTTGACCCTGCAGGAGGGGGTGACCCTATTTTATATCAACACTTGTTTTGATTTTTTGGTCACC
>CH06-05
GGTATAGTTGGTACAGCTCTTTCTCTTTTAATTCGTTTAGAGCTAGGAACATCTGGAGTTTTAATAGATGATCAATTTTATAATGTAATTGTTACAGCCCATGCCTTTGTAATAATTTTTTTTATAGTTATACCATTAATAATTGGTGGGTTTGGTAATTGAATAGTTCCATTATTATTAGGGGCACCAGATATAAGGTTTCCCCGTATAAATAATATAAGATTTTGATTACTTCCACCAGCTTTTATTTTTCTTATTTCTTCTAGTATAATTGAAGGGGGAGCAGGAACTGGATGAACTGTATACCCACCTTTAAGGGGAAATGTAGGTCATAGAGGTGCTTCAGTTGATTTTGCTATTTTTTCTTTACATCTGGCTGGGATGTCATCTATTTTAGGCGCTATTAATTTTATTACTACTATTTATAATATACGTGCCCCAGGAATAACTATAGAACGGATTGGTTTATTTGTTTGATCTATTTTAGTTACTGTATTTTTACTTCTTTTATCACTTCCTGTTTTGGCGGGGGCAATTACAATATTACTTACAGATCGTAATTTTAATACATCTTTTTTTGACCCTGCAGGAGGGGGTGACCCTATTTTATATCAACACTTGTTTTGATTTTTTGGTCACC
>CH06-06
GGTATAGTTGGTACAGCTCTTTCTCTTTTAATTCGTTTAGAGCTAGGTACATCTGGAGTTTTAATAGATGATCAATTTTACAATGTAATTGTTACAGCACATGCTTTTGTAATAATTTTTTTTATAGTTATACCTTTAATGATTGGGGGTTTTGGTAATTGAATAGTTCCATTATTACTAGGGGCTCCAGATATAAGGTTTCCCCGTATAAATAACATAAGATTTTGGTTACTTCCACCAGCCTTTATTTTTCTTATTTCTTCTAGTATAATTGAAGGGGGTGCAGGCACAGGATGAACTGTATACCCACCTTTAAGGGGAAATGTAGGTCATAGAGGAGCTTCAGTTGATTTTGCTATTTTTTCTTTACATTTGGCAGGGATATCATCTATTTTAGGTGCTATTAATTTTATCACTACAATTTATAATATACGTGCCCCAGGAATAAATATGGAACGTATTGGTTTATTTGTTTGATCTATTTTAGTTACTGTATTTTTACTTCTTTTATCACTTCCTGTTTTGGCAGGGGCAATTCCAATATTACTTACAGATCGTAACTTTAATACATCTTTTTTTGATCCAGCAGGAGGGGGTGACCCTATTTTATATCAACACTTGTTTTGATTTTTTGGTCACC
>CH06-07
GGTATAGTTGGTACAGCTCTTTCTCTTTTAATTCGTTTAGAGCTAGGTACATCTGGAGTTTTAATAGATGATCAATTTTACAATGTAATTGTTACAGCACATGCTTTTGTAATAATTTTTTTTATAGTTATACCTTTAATGATTGGGGGTTTTGGTAATTGAATAGTTCCATTATTACTAGGGGCTCCAGATATAAGGTTTCCCCGTATAAATAACATAAGATTTTGGTTACTTCCACCAGCCTTTATTTTTCTTATTTCTTCTACTATAATTGAAGGGGGTGCAGGCACAGGATGAACTGTATACCCACCTTTAAGGGGAAATGAAGGTCATAGAGGAGCTTCAGTTGATTTTGCTATTTTTTCTTTACATTTGGCAGGGATATCATCTATTTTAGGTGCTATTAATTTTATCACTACAATTTATAATATACGTGCCCCAGGAATAAATATGGAACGTATTGGTTTATTTGTTTGATCTATTTTAGTTACTGTATTTTTACTTCTTTTATCACTTCCTGTTTTGGCAGGGGCAATTACAATATTACTTACAGATCGTAACTTTAATACATCTTTTTTTGATCCAGCAGGAGGGGGCGACCCTATTTTATATCAACACTTGTTTTGATTTTTTGGTCACC
>CH06-08
GGTATAGTTGGTACAGCTCTTTCTCTTTTAATTCGTTTAGAGCTAGGAACATCTGGAGTTTTAATAGATGATCAATTTTATAATGTAATTGTTACAGCCCATGCCTTTGTAATAATTTTTTTTATAGTTATACCATTAATAATTGGTGGGTTTGGTAATTGAATAGTTCCATTATTATTAGGGGCACCAGATATAAGGTTTCCCCGTATAAATAATATAAGATTTTGATTACTTCCACCAGCTTTTATTTTTCTTATTTCTTCTAGTATAATTGAAGGGGGAGCAGGAACTGGATGAACTGTATACCCACCTTTAAGGGGAAATGTAGGTCATAGAGGTGCTTCAGTTGATTTTGCTATTTTTTCTTTACATCTGGCTGGGATGTCATCTATTTTAGGCGCTATTAATTTTATTACTACTATTTATAATATACGTGCCCCAGGAATAACTATAGCACGGATTGGTTTATTTCTTTGATCTATTTTAGTTACTGTATTTTTACTTCTTTTATCACTTCCTGTTTTGGCGGGGGCAATTACAATATTACTTACAGATCGTAATTTTAATACATCTTTTTTTGACCCTGCAGGAGGGGGTGACCCGATTTTATATCAACACTTGTTTTGATTTTTTGGTCACC
>CH05-02
GGTATAGTTGGTACAGCTCTTTCTCTTTTAATTCGTTTAGAGCTAGGAACATCTGGAGTTTTAATAGATGATCAATTTTATAATGTAATTGTTACAGCCCATGCCTTTGTAATAATTTTTTTTATAGTTATACCATTAATAATTGGTGGGTTTGGTAATTGAATAGTTCCATTATTATTAGGGGCACCAGATATAAGGTTTCCCCGTATAAATAATATAAGATTTTGATTACTTCCACCAGCTTTTATTTTTCTTATTTCTTCTAGTATAATTGAAGGGGGAGCAGGAACTGGATGAACTGTATACCCACCTTTAAGGGGAAATGTAGGTCATAGAGGTGCTTCAGTTGATTTTGCTATTTTTTCTTTACATCTGGCTGGGATGTCATCTATTTTAGGCGCTATTAATTTTATTACTACTATTTATAATATACGTGCCCCAGGAATAACTATAGAACGGATTGGTTTATTTGTTTGATCTATATTAGTTACTGTATTTTTACTTCTTTTATCACTTCCTGTTTTGGCGGGGGCAATTACAATATTACTTACAGATCGTAATTTTAATACATCTTTTTTTGACCCTGCAGGAGGGGGTGACCCTATTTTATATCAACACTTGTTTTGATTTTTTGGTCACC
>CH05-03
GGTATAGTTGGTACAGCTCTTTCTCTTTTAATTCGTTTAGAGCTAGGAACATCTGGAGTTTTAATAGATGATCAATTTTATAATGTAATTGTTACAGCCCATGCCTTTGTAATAATTTTTTTTATAGTTATACCATTAATAATTGGTGGGTTTGGTAATTGAATAGTTCCATTATTATTAGGGGCACCAGATATAAGGTTTCCCCGTATAAATAATATAAGATTTTGATTACTTCCACCAGCTTTTATTTTTCTTATTTCTTCTAGTATAATTGAAGGGGGAGCAGGAACTGGATGAACTGTATACCCACCTTTAAGGGGAAATGTAGGTCATAGAGGTGCTTCAGTTGATTTTGCTATTTTTTCTTTACATCTGGCTGGGATGTCATCTATTTTAGGCGCTATTAATTTTATTACTACTATTTATAATATACGTGCCCCAGGAATAACTATAGAACGGATTGGTTTATTTGTTTGATCTATTTTAGTTACTGTATTTTTACTTCTTTTATCACTTCCTGTTTTGGCGGGGGCAATTACAATATTACTTACAGATCGTAATTTTAATACATCTTTTTTTGACCCTGCAGGAGGGGGTGACCCTATTTTATATCAACACTTGTTTTGATTTTTTGGTCACC
>CH05-04
GGTATAGTTGGTACAGCTCTTTCTCTTTTAATTCGTTTAGAGCTAGGAACATCTGGAGTTTTAATAGATGATCAATTTTATAATGTAATTGTTACAGCCCATGCCTTTGTAATAATTTTTTTTATAGTTATACCATTAATAATTGGTGGGTTTGGTAATTGAATAGTTCCATTATTATTAGGGGCACCAGATATAAGGTTTCCCCGTATAAATAATATAAGATTTTGATTACTTCCACCAGCTTTTATTTTTCTTATTTCTTCTAGTATAATTGAAGGGGGAGCAGGAACTGGATGAACTGTATACCCACCTTTAAGGGGAAATGTAGGTCATAGAGGTGCTTCAGTTGATTTTGCTATTTTTTCTTTACATCTGGCTGGGATGTCATCTATTTTAGGCGCTATTAATTTTATTACTACTATTTATAATATACGTGCCCCAGGAATAACTATAGAACGGATTGGTTTATTTGTTTGATCTATTTTAGTTACTGTATTTTTACTTCTTTTATCACTTCCTGTTTTGGCGGGGGCAATTACAATATTACTTACAGATCGTAATTTTAATACATCTTTTTTTGACCCTGCAGGAGGGGGTGACCCTATTTTATATCAACACTTGTTTTGATTTTTTGGTCACC
>CH05-05
GGTATAGTTGGTACAGCTCTTTCTCTTTTAATTCGTTTAGAGCTAGGAACATCTGGAGTTTTAATAGATGATCAATTTTATAATGTAATTGTTACAGCCCATGCCTTTGTAATAATTTTTTTTATAGTTATACCATTAATAATTGGTGGGTTTGGTAATTGAATAGTTCCATTATTATTAGGGGCACCAGATATAAGGTTTCCCCGTATAAATAATATAAGATTTTGATTACTTCCACCAGCTTTTATTTTTCTTATTTCTTCTAGTATAATTGAAGGGGGAGCAGGAACTGGATGAACTGTATACCCACCTTTAAGGGGAAATGTAGGTCATAGAGGTGCTTCAGTTGATTTTGCTATTTTTTCTTTACATCTGGCTGGGATGTCATCTATTTTAGGCGCTATTAATTTTATTACTACTATTTATAATATACGTGCCCCAGGAATAACTATAGAACGGATTGGTTTATTTGTTTGATCTATTTTAGTTACTGTATTTTTACTTCTTTTATCACTTCCTGTTTTGGCGGGGGCAATTACAATATTACTTACAGATCGTAATTTTAATACATCTTTTTTTGACCCTGCAGGAGGGGGTGACCCTATTTTATATCAACACTTGTTTTGATTTTTTGGTCACC
>CH05-06
GGTATAGTTGGTACAGCTCTTTCTCTTTTAATTCGTTTAGAGCTAGGAACATCTGGAGTTTTAATAGATGATCAATTTTATAATGTAATTGTTACAGCCCATGCCTTTGTAATAATTTTTTTTATAGTTATACCATTAATAATTGGTGGGTTTGGTAATTGAATAGTTCCATTATTATTAGGGGCACCAGATATAAGGTTTCCCCGTATAAATAATATAAGATTTTGATTACTTCCACCAGCTTTTATTTTTCTTATTTCTTCTAGTATAATTGAAGGGGGAGCAGGAACTGGATGAACTGTATACCCACCTTTAAGGGGAAATGTAGGTCATAGAGGTGCTTCAGTTGATTTTGCTATTTTTTCTTTACATCTGGCTGGGATGTCATCTATTTTAGGCGCTATTAATTTTATTACTACTATTTATAATATACGTGCCCCAGGAATAACTATAGAACGGATTGGTTTATTTGTTTGATCTATTTTAGTTACTGTATTTTTACTTCTTTTATCACTTCCTGTTTTGGCGGGGGCAATTACAATATTACTTACAGATCGTAATTTTAATACATCTTTTTTTGACCCTGCAGGAGGGGGTGACCCCATTTTATATCAACACTTGTTTTGATTTTTTGGTCACC
>CH05-07
GGTATAGTTGGTACAGCTCTTTCTCTTTTAATTCGTTTAGAGCTAGGAACATCTGGAGTTTTAATAGATGATCAATTTTATAATGTAATTGTTACAGCCCATGCCTTTGTAATAATTTTTTTTATAGTTATACCATTAATAATTGGTGGGTTTGGTAATTGAATAGTTCCATTATTATTAGGGGCACCAGATATAAGGTTTCCCCGTATAAATAATATAAGATTTTGATTACTTCCACCAGCTTTTATTTTTCTTATTTCTTCTAGTATAATTGAAGGGGGAGCAGGAACTGGATGAACTGTATACCCACCTTTAAGGGGAAATGTAGGTCATAGAGGTGCTTCAGTTGATTTTGCTATTTTTTCTTTACATCTGGCTGGGATGTCATCTATTTTAGGCGCTATTAATTTTATTACTACTATTTATAATATACGTGCCCCAGGAATAACTATAGAACGGATTGGTTTATTTGTTTGATCTATTTTAGTTACTGTATTTTTACTTCTTTTATCACTTCCTGTTTTGGCGGGGGCAATTACAATATTACTTACAGATCGTAATTTTAATACATCTTTTTTTGACCCTGCAGGAGGGGGTGACCCTATTTTATATCAACACTTGTTTTGATTTTTTGGTCACC
>CH05-08
GGTATAGTTGGTACAGCTCTTTCTCTTTTAATTCGTTTAGAGCTAGGAACATCTGGAGTTTTAATAGATGATCAATTTTATAATGTAATTGTTACAGCCCATGCCTTTGTAATAATTTTTTTTATAGTTATACCATTAATAATTGGTGGGTTTGGTAATTGAATAGTTCCATTATTATTAGGGGCACCAGATATAAGGTTTCCCCGTATAAATAATATAAGATTTTGATTACTTCCACCAGCTTTTATTTTTCTTATTTCTTCTAGTATAATTGAAGGGGGAGCAGGAACTGGATGAACTGTATACCCACCTTTAAGGGGAAATGTAGGTCATAGAGGTGCTTCAGTTGATTTTGCTATTTTTTCTTTACATCTGGCTGGGATGTCATCTATTTTAGGCGCTATTAATTTTATTACTACTATTTATAATATACGTGCCCCAGGAATAACTATAGAACGGATTGGTTTATTTGTTTGATCTATTTTAGTTACTGTATTTTTACTTCTTTTATCACTTCCTGTTTTGGCGGGGGCAATTACAATATTACTTACAGATCGTAATTTTAATACATCTTTTTTTGACCCTGCAGGAGGGGGTGACCCTATTTTATATCAACACTTGTTTTGATTTTTTGGTCACC
>CH10-01
GGTATAGTAGGTACTGCTCTTTCACTTTTAATTCGACTTGAATTAGGTACATCTGGTGTTCTTATAGATGATCAATTTTATAATGTAATTGTTACAGCTCACGCTTTTGTTATAATTTTCTTTATAGTTATACCTTTAATAATTGGAGGATTTGGTAATTGAATACTACCATTATTATTAGGAGCGCCAGATATAAGGTTTCCTCGTATAAATAATATAAGATTTTGACTTTTACCTCCTGCTTTTATTTTTCTTATTTCTTCTAGAATAGTTGAAGGAGGAGCTGGTACAGGTTGAACAGTATATCCTCCATTAAGAGGAATTACAGGACATAGTGGTGCCTCAGTTGATTTTGCAATTTTCTCACTGCATTTAGCTGGAATATCTTCAATTTTAGGAGCAATTAATTTTATTACTACTATTTATAATATACGAGCTCCAGGTATAACTATGGAGCGTATTGGTTTATTTGTTTGATCTATTTTAGTTACAGTATTTTTATTATTGCTTTCTCTCCCTGTATTAGCCGGGGCTATTACTATACTTCTTACTGATCGTAATTTTAACACTTCATTTTTTGATCCTGCTGGTGGAGGTGATCCAATTCTTTATCAACATTTATTTTGATTTTTTGGTCACC
>CH10-02
GGTATAGTAGGTACTGCTCTTTCACTTTTAATTCGACTTGAATTAGGTACATCTGGTGTTCTTATAGATGATCAATTTTATAATGTAATTGTTACAGCTCACGCTTTTGTTATAATTTTCTTTATAGTTATACCTTTAATAATTGGAGGATTTGGTAATTGAATACTACCATTATTATTAGGAGCGCCAGATATAAGGTTTCCTCGTATAAATAATATAAGATTTTGACTTTTACCTCCTGCTTTTATTTTTCTTATTTCTTCTAGAATAGTTGAAGGAGGAGCTGGTACAGGTTGAACAGTATATCCTCCATTAAGAGGAATTACAGGACATAGTGGTGCCTCAGTTGATTTTGCAATTTTCTCACTGCATTTAGCTGGAATATCTTCAATTTTAGGAGCAATTAATTTTATTACTACTATTTATAATATACGAGCTCCAGGTATAACTATGGAGCGTATTGGTTTATTTGTTTGATCTATTTTAGTTACAGTATTTTTATTATTGCTTTCTCTCCCTGTATTAGCCGGGGCTATTACTATACTTCTTACTGATCGTAATTTTAACACTTCATTTTTTGATCCTGCTGGTGGAGGTGATCCAATTCTTTATCAACATTTATTTTGATTTTTTGGTCACC
>CH10-03
GGTATAGTAGGTACTGCTCTTTCACTTTTAATTCGACTTGAATTAGGTACATCTGGTGTTCTTATAGATGATCAATTTTATAATGTAATTGTTACAGCTCACGCTTTTGTTATAATTTTCTTTATAGTTATACCTTTAATAATTGGAGGATTTGGTAATTGAATACTACCATTATTATTAGGAGCGCCAGATATAAGGTTTCCTCGTATAAATAATATAAGATTTTGACTTTTACCTCCTGCTTTTATTTTTCTTATTTCTTCTAGAATAGTTGAAGGAGGAGCTGGTACAGGTTGAACAGTATATCCTCCATTAAGAGGAATTACAGGACATAGTGGTGCCTCAGTTGATTTTGCAATTTTCTCACTGCATTTAGCTGGAATATCTTCAATTTTAGGAGCAATTAATTTTATTACTACTATTTATAATATACGAGCTCCAGGTATAACTATGGAGCGTATTGGTTTATTTGTTTGATCTATTTTAGTTACAGTATTTTTATTATTGCTTTCTCTCCCTGTATTAGCCGGGGCTATTACTATACTTCTTACTGATCGTAATTTTAACACTTCATTTTTTGATCCTGCTGGTGGAGGTGATCCAATTCTTTATCAACATTTATTTTGATTTTTTGGTCACC
>CH10-04
GGTATAGTAGGTACTGCTCTTTCACTTTTAATTCGACTTGAATTAGGTACATCTGGTGTTCTTATAGATGATCAATTTTATAATGTAATTGTTACAGCTCACGCTTTTGTTATAATTTTCTTTATAGTTATACCTTTAATAATTGGAGGATTTGGTAATTGAATACTACCATTATTATTAGGAGCGCCAGATATAAGGTTTCCTCGTATAAATAATATAAGATTTTGACTTTTACCTCCTGCTTTTATTTTTCTTATTTCTTCTAGAATAGTTGAAGGAGGAGCTGGTACAGGTTGAACAGTATATCCTCCATTAAGAGGAATTACAGGACATAGTGGTGCCTCAGTTGATTTTGCAATTTTCTCACTGCATTTAGGTGGAATATCTTCAATTTTAGGAGCAATTAATTTTATTACTACTATTTATAATATACGAGCTCCAGGTATAACTATGGAGCGTATTGGTTTATTTGTTTGATCTATTTTAGTTACAGTATTTTTATTATTGCTTTCTCTCCCTGTATTAGCCGGGGCTATTACTATACTTCTTACTGATCGTAATTTTAACACTTCATTTTTTGATCCTGCTGGTGGAGGTGATCCAATTCTTTATCAACATTTATTTTGATTTTTTGGTCACC
>CH10-05
GGTATAGTAGGTACTGCTCTTTCACTTTTAATTCGACTTGAATTAGGTACTTCTGGTGTTCTTATAGATGATCAATTTTATAATGTAATTGTTACAGCTCACGCTTTTGTTATAATTTTCTTTATAGTTATACCTTTAATAATTGGAGGATTTGGTAATTGAATACTACCATTATTATTAGGAGCGCCAGATATAAGGTTTCCTCGTATAAATAATATAAGATTTTGACTTTTACCTCCTGCTTTTATTTTTCTTATTTCTTCTAGAATAGTTGAAGGAGGAGCTGGTACAGGTTGAACAGTATATCCTCCATTAAGAGGAATTACAGGACATAGTGGTGCCTCAGTTGATTTTGCAATTTTCTCACTGCATTTAGCTGGAATATCTTCAATTTTAGGAGCAATTAATTTTATTACTACTATTTATAATATACGAGCTCCAGGTATAACTATGGAGCGTATTGGTTTATTTGTTTGATCTATTTTAGTTACAGTATTTTTATTATTGCTTTCTCTCCCTGTATTAGCCGGGGCTATTACTATACTTCTTACTGATCGTAATTTTAACACTTCATTTTTTGATCCTGCTGGTGGAGGTGATCCAATTCTTTATCAACATTTATTTTGATTTTTTGGTCACC
>CH10-06
GGTATAGTAGGTACTGCTCTTTCACTTTTAATTCGACTTGAATTAGGTACATCTGGTGTTCTTATAGATGATCAATTTTATAATGTAATTGTTACAGCTCACGCTTTTGTTATAATTTTCTTTATAGTTATACCTTTAATAATTGGAGGATTTGGTAATTGAATACTACCATTATTATTAGGAGCGCCAGATATAAGGTTTCCTCGTATAAATAATATAAGATTTTGACTTTTACCTCCTGCTTTTATTTTTCTTATTTCTTCTAGAATAGTTGAAGGAGGAGCTGGTACAGGTTGAACAGTATATCCTCCATTAAGAGGAATTACAGGACATAGTGGTGCCTCAGTTGATTTTGCAATTTTCTCACTGCATTTAGCTGGAATATCTTCAATTTTAGGAGCAATTAATTTTATTACTACTATTTATAATATACGAGCTCCAGGTATAACTATGGAGCGTATTGGTTTATTTGTTTGATCTATTTTAGTTACAGTATTTTTATTATTGCTTTCTCTCCCTGTATTAGCCGGGGCTATTACTATACTTCTTACTGATCGTAATTTTAACACTTCATTTTTTGATCCTGCTGGTGGAGGTGATCCAATTCTTTATCAACATTTATTTTGATTTTTTGGTCACC
>CH10-07
GGTATAGTAGGTACTGCTCTTTCACTTTTAATTCGACTTGAATTAGGTACATCTGGTGTTCTTATAGATGATCAATTTTATAATGTAATTGTTACAGCTCACGCTTTTGTTATAATTTTCTTTATAGTTATACCTTTAATAATTGGAGGATTTGGTAATTGAATACTACCATTATTATTAGGAGCGCCAGATATAAGGTTTCCTCGTATAAATAATATAAGATTTTGACTTTTACCTCCTGCTTTTATTTTTCTTATTTCTTCTAGAATAGTTGAAGGAGGAGCTGGTACAGGTTGAACAGTATATCCTCCATTAAGAGGAATTACAGGACATAGTGGTGCCTCAGTTGATTTTGCAATTTTCTCACTGCATTTAGCTGGAATATCTTCAATTTTAGGAGCAATTAATTTTATTACTACTATTTATAATATACGAGCTCCAGGTATAACTATGGAGCGTATTGGTTTATTTGTTTGATCTATTTTAGTTACAGTATTTTTATTATTGCTTTCTCTCCCTGTATTAGCCGGGGCTATTACTATACTTCTTACTGATCGTAATTTTAACACTTCATTTTTTGATCCTGCTGGTGGAGGTGATCCAATTCTTTATCAACATTTATTTTGATTTTTTGGTCACC
>CH10-08
GGTATAGTAGGTACTGCTCTTTCACTTTTAATTCGACTTGAATTAGGTACATCTGGTGTTCTTATAGATGATCAATTTTATAATGTAATTGTTACAGCTCACGCTTTTGTTATAATTTTCTTTATAGTTATACCTTTAATAATTGGAGGATTTGGTAATTGAATACTACCATTATTATTAGGAGCGCCAGATATAAGGTTTCCTCGTATAAATAATATAAGATTTTGACTTTTACCTCCTGCTTTTATTTTTCTTATTTCTTCTAGAATAGTTGAAGGAGGAGCTGGTACAGGTTGAACAGTATATCCTCCATTAAGAGGAATTACAGGACATAGTGGTGCCTCAGTTGATTTTGCAATTTTCTCACTGCATTTAGCTGGAATATCTTCAATTTTAGGAGCAATTAATTTTATTACTACTATTTATAATATACGAGCTCCAGGTATAACTATGGAGCGTATTGGTTTATTTGTTTGATCTATTTTAGTTACAGTATTTTTATTATTGCTTTCTCTCCCTGTATTAGCCGGGGCTATTACTATACTTCTTACTGATCGTAATTTTAACACTTCATTTTTTGATCCTGCTGGTGGAGGTGATCCAATTCTTTATCAACATTTATTTTGATTTTTTGGTCACC
>CH15-06
GGTATAGTTGGTACAGCTCTTTCTCTTTTAATTCGTTTAGAGCTAGGTACATCTGGAGTTTTAATAGATGATCAATTTTACAATGTAATTGTTACAGCACATGCTTTTGTAATAATTTTTTTTATAGTTATACCTTTAATGATTGGGGGTTTTGGTAATTGAATAGTTCCATTATTACTAGGGGCTCCAGATATAAGGTTTCCCCGTATAAATAACATAAGATTTTGGTTACTTCCACCAGCCTTTATTTTTCTTATTTCTTCTAGTATAATTGAAGGGGGTGCAGGCACAGGATGAACTGTATACCCACCTTTAAGGGGAAATGTAGGTCATAGAGGAGCTTCAGTTGATTTTGCTATTTTTTCTTTACATTTGGCAGGGATATCATCTATTTTAGGTGCTATTAATTTTATCACTACAATTTATAATATACGTGCCCCAGGAATAAATATGGAACGTATTGGTTTATTTGTTTGATCTATTTTAGTTACTGTATTTTTACTTCTTTTATCACTTCCTGTTTTGGCAGGGGCAATTACAATATTACTTACAGATCGTAACTTTAATACATCTTTTTTTGATCCAGCAGGAGGGGGCGACCCTATTTTATACCAACACTTATTTTGATTTTTTGGTCACC
>CH15-07
GGTATAGTTGGTACAGCTCTTTCTCTTTTAATTCGTTTAGAGCTAGGTACATCTGGAGTTTTAATAGATGATCAATTTTACAATGTAATTGTTACAGCACATGCTTTTGTAATAATTTTTTTTATAGTTATACCTTTAATGATTGGGGGTTTTGGTAATTGAATAGTTCCATTATTACTAGGGGCTCCCGATATAAGGTTTCCCCGTATAAATAACATAAGATTGTGGTTACTTCCACCAGCCTTTATTTTTCTTATTTCTTCTAGTATAATTGAAGGGGGTGCAGGCACAGGATGAACTGTATACCCACCTTTAAGGGGAAATGTAGGTCATAGAGGAGCTTCAGTTGATTTTGCTATTTTTTCTTTACATTTGGCAGGGATATCATCTATTTTAGGTGCTATTAATTTTATCACTACAATTTATAATATACGTGCCCCAGGAATAAATATGGAACGTATTGGTTTATTTGTTTGATCTATTTTAGTTACTGTATTTTTACTTCTTTTATCACTTCCTGTTTTGGCAGGGGCAATTACAATATTACTTACAGATCGTAACTTTAATACATCTTTTTTTGATCCAGCAGGAGGGGGCGACCCTATTTTATACCAACACTTATTTTGATTTTTTGGTCTCC
>CH15-08
GGTATAGTTGGTACAGCTCTTTCTCTTTTAATTCGTTTAGAGCTAGGTACATCTGGAGTTTTAATAGATGATCAATTTTACAATGTAATTGTTACAGCACATGCTTTTGTAATAATTTTTTTTATAGTTATACCTTTAATGATTGGGGGTTTTGGTAATTGAATAGTTCCATTATTACTAGGGGCTCCAGATATAAGGTTTCCCCGTATAAATAACATAAGATTTTGGTTACTTCCACCAGCCTTTATTTTTCTTATTTCTTCTAGTATAATTGAAGGGGGTGCAGGCACAGGATGAACTGTATACCCACCTTTAAGGGGAAATGTAGGTCATAGAGGAGCTTCAGTTGATTTTGCTATTTTTTCTTTACATTTGGCAGGGATATCATCTATTTTAGGTGCTATTAATTTTATCACTACAATTTATAATATACGTGCCCCAGGAATAAATATGGAACGTATTGGTTTATTTGTTTGATCTATTTTAGTTACTGTATTTTTACTTCTTTTATCACTTCCTGTTTTGGCAGGGGCAATTACAATATTACTTACAGATCGTAACTTTAATACATCTTTTTTTGATCCAGCAGGAGGGGGCGACCCTATTTTATACCAACACTTATTTTGATTTTTTGGTCACC
>CH15-09
GGTATAGTTGGTACAGCTCTTTCTCTTTTAATTCGTTTAGAGCTAGGTACATCTGGAGTTTTAATAGATGATCAATTTTACAATGTAATTGTTACAGCACATGCTTTTGTAATAATTTTTTTTATAGTTATACCTTTAATGATTGGGGGTTTTGGTAATTGAATAGTTCCATTATTACTAGGGGCTCCAGATATAAGGTTTCCCCGTATAAATAACATAAGATTTTGGTTACTTCCACCCGCCTTTATTTTTCTTATTTCTTCTAGTATAATTGAAGGGGGTGCAGGCACAGGATGAACTGTATACCCACCTTTAAGGGGAAATGTAGGTCATAGAGGAGCTTCAGTTGATTTTGCTATTTTTTCTTTACATTTGGCAGGGATATCATCTATTTTAGGTGCTATTAATTTTATCACTACAATTTATAATATACGTGCCCCAGGAATAAATATGGAACGTATTGGTTTATTTGTTTGATCTATTTTAGTTACTGTATTTTTACTTCTTTTATCACTTCCTGTTTTGGCAGGGGCAATTACAATATTACTTACAGATCGTAACTTTAATACATCTTTTTTTGATCCAGCAGGAGGGGGCGACCCTATTTTATACCAACACTTATTTTGATTTTTTGGTCACC
>CH15-10
GGTATAGTTGGTACAGCTCTTTCTCTTTTAATTCGTTTAGAGCTAGGTACATCTGGAGTTTTAATAGATGATCAATTTTACAATGTAATTGTTACAGCACATGCTTTTGTAATAATTTTTTTTATAGTTATACCTTTAATGATTGGGGGTTTTGGTAATTGAATAGTTCCATTATTACTAGGGGCTCCAGATATAAGGTTTCCCCGTATAAATAACATAAGATTTTGGTTACTTCCACCAGCCTTTATTTTTCTTATTTCTTCTAGTATAATTGAAGGGGGTGCAGGCACAGGATGAACTGTATACCCACCTTTAAGGGGAAATGTAGGTCATAGAGGAGCTTCAGTTGATTTTGCTATTTTTTCTTTACATTTGGCAGGGATATCATCTATTTTAGGTGCTATTAATTTTATCACTACAATTTATAATATACGTGCCCCAGGAATAAATATGGAACGTATTGGTTTATTTGTTTGATCTATTTTAGTTACTGTATTTTTACTTCTTTTATCACTTCCTGTTTTGGCAGGGGCAATTACAATATTACTTACAGATCGTAACTTTAATACATCTTTTTTTGATCCAGCAGGAGGGGGCGACCCTATTTTATACCAACACTTATTTTGATTTTTTGGTCACC
>CH12-06
GGTATAGTTGGTACAGCTCTTTCTCTTTTAATTCGTTTAGAGCTAGGTACATCTGGAGTTTTAATAGATGATCAATTTTACAATGTAATTGTTACAGCACATGCTTTTGTAATAATTTTTTTTATAGTTATACCTTTAATGATTGGGGGTTTTGGTAATTGAATAGTTCCATTATTACTAGGGGCTCCAGATATAAGGTTTCCCCGTATAAATAACATAAGATTTTGGTTACTTCCACCAGCCTTTATTTTTCTTATTTCTTCTAGTATAATTGAAGGGGGTGCAGGCACAGGATGAACTGTATACCCACCTTTAAGGGGAAATGTAGGTCATAGAGGAGCTTCAGTTGATTTTGCTATTTTTTCTTTACATTTGGCAGGGATATCATCTATTTTAGGTGCTATTAATTTTATCACTACAATTTATAATATACGTGCCCCAGGAATAAATATGGAACGTATTGGTTTATTTGTTTGATCTATTTTAGTTACTGTATTTTTACTTCTTTTATCACTTCCTGTTTTGGCAGGGGCAATTACAATATTACTTACAGATCGTAACTTTAATACATCTTTTTTTGATCCAGCAGGAGGGGGCGACCCTATTTTATACCAACACTTATTTTGATTTTTTGGTCACC
>CH12-07
GGTATAGTTGGTACAGCTCTTTCTCTTTTAATTCGTTTAGAGCTAGGTACATCTGGAGTTTTAATAGATGATCAATTTTACAATGTAATTGTTACAGCACATGCTTTTGTAATAATTTTTTTTATAGTTATACCTTTAATGATTGGGGGTTTTGGTAATTGAATAGTTCCATTATTACTAGGGGCTCCAGATATAAGGTTTCCCCGTATAAATAACATAAGATTTTGGTTACTTCCACCAGCCTTTATTTTTCTTATTTCTTCTAGTATAATTGAAGGGGGTGCAGGCACAGGATGAACTGTATACCCACCTTTAAGGGGAAATGTAGGTCATAGAGGAGCTTCAGTTGATTTTGCTATTTTTTCTTTACATTTGGCAGGGATATCATCTATTTTAGGTGCTATTAATTTTATCACTACAATTTATAATATACGTGCCCCAGGAATAAATATGGAACGTATTGGTTTATTTGTTTGATCTATTTTAGTTACTGTATTTTTACTTCTTTTATCACTTCCTGTTTTGGCAGGGGCAATTACAATATTACTTACAGATCGTAACTTTAATACATCTTTTTTTGATCCAGCAGGAGGGGGCGACCCTATTTTATACCAACACTTATTTTGATTTTTTGGTCACC
>CH12-08
GGTATAGTTGGTACAGCTCTTTCTCTTTTAATTCGTTTAGAGCTAGGTACATCTGGAGTTTTAATAGATGATCAATTTTACAATGTAATTGTTACAGCACATGCTTTTGTAATAATTTTTTTTATAGTTATACCTTTAATGATTGGGGGTTTTGGTAATTGAATAGTTCCATTATTACTAGGGGCTCCAGATATAAGGTTTCCCCGTATAAATAACATAAGATTTTGGTTACTTCCACCAGCCTTTATTTTTCTTATTTCTTCTAGTATAATTGAAGGGGGTGCAGGCACAGGATGAACTGTATACCCACCTTTAAGGGGAAATGTAGGTCATAGAGGAGCTTCAGTTGATTTTGCTATTTTTTCTTTACATTTGGCAGGGATATCATCTATTTTAGGTGCTATTAATTTTATCACTACAATTTATAATATACGTGCCCCAGGAATAAATATGGAACGTATTGGTTTATTTGTTTGATCTATTTTAGTTACTGTATTTTTACTTCTTTTATCACTTCCTGTTTTGGCAGGGGCAATTACAATATTACTTACAGATCGTAACTTTAATACATCTTTTTTTGATCCAGCAGGAGGGGGCGACCCTATTTTATACCAACACTTATTTTGATTTTTTGGTCACC
>CH12-09
GGTATAGTTGGTACAGCTCTTTCTCTTTTAATTCGTTTAGAGCTAGGTACATCTGGAGTTTTAATAGATGATCAATTTTACAATGTAATTGTTACAGCACATGCTTTTGTAATAATTTTTTTTATAGTTATACCTTTAATGATTGGGGGTTTTGGTAATTGAATAGTTCCATTATTACTAGGGGCTCCAGATATAAGGTTTCCCCGTATAAATAACATAAGATTTTGGTTACTTCCACCAGCCTTTATTTTTCTTATTTCTTCTAGTATAATTGAAGGGGGTGCAGGCACAGGATGAACTGTATACCCACCTTTAAGGGGAAATGTAGGTCATAGAGGAGCTTCAGTTGATTTTGCTATTTTTTCTTTACATTTGGCAGGGATATCATCTATTTTAGGTGCTATTAATTTTATCACTACAATTTATAATATACGTGCCCCAGGAATAAATATGGAACGTATTGGTTTATTTGTTTGATCTATTTTAGTTACTGTATTTTTACTTCTTTTATCACTTCCTGTTTTGGCAGGGGCAATTACAATATTACTTACAGATCGTAACTTTAATACATCTTTTTTTGATCCAGCAGGAGGGGGCGACCCTATTTTATACCAACACTTATTTTGATTTTTTGGTCACC
>CH12-10
GGTATAGTTGGTACAGCTCTTTCTCTTTTAATTCGTTTAGAGCTAGGTACATCTGGAGTTTTAATAGATGATCAATTTTACAATGTAATTGTTACAGCACATGCTTTTGTAATAATTTTTTTTATAGTTATACCTTTAATGATTGGGGGTTTTGGTAATTGAATAGTTCCATTATTACTAGGGGCTCCAGATATAAGGTTTCCCCGTATAAATAACATAAGATTTTGGTTACTTCCACCAGCCTTTATTTTTCTTATTTCTTCTAGTATAATTGAAGGGGGTGCAGGCACAGGATGAACTGTATACCCACCTTTAAGGGGAAATGTAGGTCATAGAGGAGCTTCAGTCGATTTTGTTATTTTTTCTTTACATTTGGCAGGGATATCATCTATTTTAGGTGCTATTAATTTTATCACTACAATTTATAATATACGTGCCCCAGGAATAAATATGGAACGTATTGGTTTATTTGTTTGATCTATTTTAGTTACTGTATTTTTACTTCTTTTATCACTTCCTGTTTTGGCAGGGGCAATTACAATATTACTTACAGATCGTAACTTTAATACATCTTTTTTTGATCCAGCAGGAGGGGGCGACCCTATTTTATACCAACACTTATTTTGATTTTTTGGTCACC
>CH03-01
GGTATAGTTGGTACAGCTCTTTCTCTTTTAATTCGTTTAGAGCTAGGAACATCTGGAGTTTTAATAGATGATCAATTTTATAATGTAATTGTTACAGCCCATGCCTTTGTAATAATTTTTTTTATAGTTATACCATTAATAATTGGTGGGTTTGGTAATTGAATAGTTCCATTATTATTAGGGGCACCAGATATAAGGTTTCCCCGTATAAATAATATAAGATTTTGATTACTTCCACCAGCTTTTATTTTTCTTATTTCTTCTAGTATAATTGAAGGGGGAGCAGGAACTGGATGAACTGTATACCCACCTTTAAGGGGAAATGTAGGTCATAGAGGTGCTTCAGTTGATTTTGCTATTTTTTCTTTACATCTGGCTGGGATGTCATCTATTTTAGGCGCTATTAATTTTATTACTACTATTTATAATATACGTGCCCCAGGAATAACTATAGAACGGATTGGTTTATTTGTTTGATCTATTTTAGTTACTGTATTTTTACTTCTTTTATCACTTCCTGTTTTGGCGGGGGCAATTACAATATTACTTACAGATCGTAATTTTAATACATCTTTTTTTGACCCTGCAGGAGGGGGTGACCCTATTTTATATCAACACTTGTTTTGATTTTTTGGTCACC
>CH03-02
GGTATAGTTGGTACAGCTCTTTCTCTTTTAATTCGTTTAGAGCTAGGAACATCTGGAGTTTTAATAGATGATCAATTTTATAATGTAATTGTTACAGCCCATGCCTTTGTAATAATTTTTTTTATAGTTATACCATTAATAATTGGGGGGTTTGGTAATTGAATAGTTCCATTATTATTAGGGGCACCAGATATAAGGTTTCCCCGTATAAATAATATAAGATTTTGATTACTTCCACCAGCTTTTATTTTTCTTATTTCTTCTAGTATAATTGAAGGGGGAGCAGGAACTGGATGAACTGTATACCCACCTTTAAGGGGAAATGTAGGTCATAGAGGTGCTTCAGTTGATTTTGCTATTTTTTCTTTACATCTGGCTGGGATGTCATCTATTTTAGGCGCTATTAATTTTATTACTACTATTTATAATATACGTGCCCCAGGAATAACTATAGAACGGATTGGTTTATTTGTTTGATCTATTTTAGTTACTGTATTTTTACTTCTTTTATCACTTCCTGTTTTGGCGGGGGCAATTACAATATTACTTACAGATCGTAATTTTAATACATCTTTTTTTGACCCTGCAGGAGGGGGTGACCCTATTTTATATCAACACTTGTTTTGATTTTTTGGTCACC
>CH03-03
GGTATAGTTGGTACAGCTCTTTCTCTTTTAATTCGTTTAGAGCTAGGAACATCTGGAGTTTTAATAGATGATCAATTTTACAATGTAATTGTTACAGCCCATGCCTTTGTAATAATTTTTTTTATAGTTATACCATTAATAATTGGTGGGTTTGGTAATTGAATAGTTCCATTATTATTAGGGGCACCAGATATAAGGTTTCCCCGTATAAATAATATAAGATTTTGATTACTTCCACCAGCTTTTATTTTTCTTATTTCTTCTAGTATAATTGAAGGGGGAGCAGGAACTGGATGAACTGTATACCCACCTTTAAGGGGAAATGTAGGTCATAGAGGTGCTTCAGTTGATTTTGCTATTTTTTCTTTACATCTGGCTGGGATGTCATCTATTTTAGGCGCTATTAATTTTATTACTACTATTTATAATATACGTGCCCCAGGAATAACTATAGAACGGATTGGTTTATTTGTTTGATCTATTTTAGTTACTGTATTTTTACTTCTTTTATCACTTCCTGTTTTGGCGGGGGCAATTACAATATTACTTACAGATCGTAATTTTAATACATCTTTTTTTGACCCTGCAGGAGGGGGTGACCCTATTTTATATCAACACTTGTTTTGATTTTTTGGTCACC
>CH03-04
GGTATAGTTGGTACAGCTCTTTCTCTTTTAATTCGTTTAGAGCTAGGAACATCTGGAGTTTTAATAGATGATCAATTTTATAATGTAATTGTTACAGCCCATGCCTTTGTAATAATTTTTTTTATAGTTATACCATTAATAATTGGTGGGTTTGGTAATTGAATAGTTCCATTATTATTAGGGGCACCAGATATAAGGTTTCCCCGTATAAATAATATAAGATTTTGATTACTTCCACCAGCTTTTATTTTTCTTATTTCTTCTAGTATAATTGAAGGGGGAGCAGGAACTGGATGAACTGTATACCCACCTTTAAGGGGAAATGTAGGTCATAGAGGTGCTTCAGTTGATTTTGCTATTTTTTCTTTACATCTGGCTGGGATGTCATCTATTTTAGGCGCTATTAATTTTATTACTACTATTTATAATATACGTGCCCCAGGAATAACTATAGAACGGATTGGTTTATTTGTTTGATCTATTTTAGTTACTGTATTTTTACTTCTTTTATCACTTCCTGTTTTGGCGGGGGCAATTACAATATTACTTACAGATCGTAATTTTAATACATCTTTTTTTGACCCTGCAGGAGGGGGTGACCCTATTTTATATCAACACTTGTTTTGATTTTTTGGTCACC
>CH03-05
GGTATAGTTGGTACAGCTCTTTCTCTTTTAATTCGTTTAGAGCTAGGAACATCTGGAGTTTTAATAGATGATCAATTTTATAATGTAATTGTTACAGCCCATGCCTTTGTAATAATTTTTTTTATAGTTATACCATTAATAATTGGTGGGTTTGGTAATTGAATAGTTCCATTATTATTAGGGGCACCAGATATAAGGTTTCCCCGTATAAATAATATAAGATTTTGATTACTTCCACCAGCTTTTATTTTTCTTATTTCTTCTAGTATAATTGAAGGGGGAGCAGGAACTGGATGAACTGTATACCCACCTTTAAGGGGAAATGTAGGTCATAGAGGTGCTTCAGTTGATTTTGCTATTTTTTCTTTACATCTGGCTGGGATGTCATCTATTTTAGGCGCTATTAATTTTATTACTACTATTTATAATATACGTGCCCCAGGAATAACTATAGAACGGATTGGTTTATTTGTTTGATCTATTTTAGTTACTGTATTTTTACTTCTTTTATCACTTCCTGTTTTGGCGGGGGCAATTACAATATTACTTACAGATCGTAATTTTAATACATCTTTTTTTGACCCTGCAGGAGGGGGTGACCCTATTTTATATCAACACTTGTTTTGATTTTTTGGTCACC
>CH03-06
GGTATAGTTGGTACAGCTCTTTCTCTTTTAATTCGTTTAGAGCTAGGAACATCTGGAGTTTTAATAGATGATCAATTTTATAATGTAATTGTTACAGCCCATGCCTTTGTAATAATTTTTTTTATAGTTATACCATTAATAATTGGTGGGTTTGGTAATTGAATAGTTCCATTATTATTAGGGGCACCAGATATAAGGTTTCCCCGTATAAATAATATAAGATTTTGATTACTTCCACCAGCTTTTATTTTTCTTATTTCTTCTAGTATAATTGAAGGGGGAGCAGGAACTGGATGAACTGTATACCCACCTTTAAGGGGAAATGTAGGTCATAGAGGTGCTTCAGTTGATTTTGCTATTTTTTCTTTACATCTGGCTGGGATGTCATCTATTTTAGGCGCTATTAATTTTATTACTACTATTTATAATATACGTGCCCCAGGAATAACTATAGAACGGATTGGTTTATTTGTTTGATCTATTTTAGTTACTGTATTTTTACTTCTTTTATCACTTCCTGTTTTGGCGGGGGCAATTACAATATTACTTACAGATCGTAATTTTAATACATCTTTTTTTGACCCTGCAGGAGGGGGTGACCCTATTTTATATCAACACTTGTTTTGATTTTTTGGTCACC
>CH03-07
GGTATAGTTGGTACAGCTCTTTCTCTTTTAATTCGTTTAGAGCTAGGAACATCTGGAGTTTTAATAGATGATCAATTTTATAATGTAATTGTTACAGCCCATGCCTTTGTAATAATTTTTTTTATAGTTATACCATTAATAATTGGTGGGTTTGGTAATTGAATAGTTCCATTATTATTAGGGGCACCAGATATAAGGTTTCCCCGTATAAATAATATAAGATTTTGATTACTTCCACCAGCTTTTATTTTTCTTATTTCTTCTAGTATAATTGAAGGGGGAGCAGGAACTGGATGAACTGTATACCCACCTTTAAGGGGAAATGTAGGTCATAGAGGTGCTTCAGTTGATTTTGCTATTTTTTCTTTACATCTGGCTGGGATGTCATCTATTTTAGGCGCTATTAATTTTATTACTACTATTTATAATATACGTGCCCCAGGAATAACTATAGAACGGATTGGTTTATTTGTTTGATCTATTTTAGTTACTGTATTTTTACTTCTTTTATCACTTCCTGTTTTGGCGGGGGCAATTACAATATTACTTACAGATCGTAATTTTAATACATCTTTTTTTGACCCTGCAGGAGGGGGTGACCCTATTTTATATCAACACTTGTTTTGATTTTTTGGTCACC
>CH03-08
GGTATAGTTGGTACAGCTCTTTCTCTTTTAATTCGTTTAGAGCTAGGAACATCTGGAGTTTTAATAGATGATCAATTTTATAATGTAATTGTTACAGCCCATGCCTTTGTAATAATTTTTTTTATAGTTATACCATTAATAATTGGTGGGTTTGGTAATTGAATAGTTCCATTATTATTAGGGGCACCAGATATAAGGTTTCCCCGTATAAATAATATAAGATTTTGATTACTTCCACCAGCTTTTATTTTTCTTATTTCTTCTAGTATAATTGAAGGGGGAGCAGGAACTGGATGAACTGTATACCCACCTTTAAGGGGAAATGTAGGTCATAGAGGTGCTTCAGTTGATTTTGCTATTTTTTCTTTACATCTGGCTGGGATGTCATCTATTTTAGGCGCTATTAATTTTATTACTACTATTTATAATATACGTGCCCCAGGAATAACTATAGAACGGATTGGTTTATTTGTTTGATCTATTTTAGTTACTGTATTTTTACTTCTTTTATCACTTCCTGTTTTGGCGGGGGCAATTACAATATTACTTACAGATCGTAATTTTAATACATCTTTTTTTGACCCTGCAGGAGGGGGTGACCCTATTTTATATCAACACTTGTTTTGATTTTTTGGTCACC
>CH04-01
GGTATAGTTGGTACAGCTCTTTCTCTTTTAATTCGTTTAGAGCTAGGAACATCTGGAGTTTTAATAGATGATCAATTTTATAATGTAATTGTTACAGCCCATGCCTTTGTAATAATTTTTTTTATAGTTATACCATTAATAATTGGTGGGTTTGGTAATTGAATAGTTCCATTATTATTAGGGGCACCAGATATAAGGTTTCCCCGTATAAATAATATAAGATTTTGATTACTTCCACCAGCTTTTATTTTTCTTATTTCTTCTAGTATAATTGAAGGGGGAGCAGGAACTGGATGAACTGTATACCCACCTTTAAGGGGAAATGTAGGTCATAGAGGTGCTTCAGTTGATTTTGCTATTTTTTCTTTACATCTGGCTGGGATGTCATCTATTTTAGGCGCTATTAATTTTATTACTACTATTTATAATATACGTGCCCCAGGAATAACTATAGAACGGATTGGTTTATTTGTTTGATCTATTTTAGTTACTGTATTTTTACTTCTTTTATCACTTCCTGTTTTGGCGGGGGCAATTACAATATTACTTACAGATCGTAATTTTAATACATCTTTTTTTGACCCTGCAGGAGGGGGTGACCCTATTTTATATCAACACTTGTTTTGATTTTTTGGTCACC
>CH04-02
GGTATAGTTGGTACAGCTCTTTCTCTTTTAATTCGTTTAGAGCTAGGAACATCTGGAGTTTTAATAGATGATCAATTTTATAATGTAATTGTTACAGCCCATGCCTTTGTAATAATTTTTTTTATAGTTATACCATTAATAATTGGTGGGTTTGGTAATTGAATAGTTCCATTATTATTAGGGGCACCAGATATAAGGTTTCCCCGTATAAATAATATAAGATTTTGATTACTTCCACCAGCTTTTATTTTTCTTATTTCTTCTAGTATAATTGAAGGGGGAGCAGGAACTGGATGAACTGTATACCCACCTTTAAGGGGAAATGTAGGTCATAGAGGTGCTTCAGTTGATTTTGCTATTTTTTCTTTACATCTGGCTGGGATGTCATCTATTTTAGGCGCTATTAATTTTATTACTACTATTTATAATATACGTGCCCCAGGAATAACTATAGAACGGATTGGTTTATTTGTTTGATCTATTTTAGTTACTGTATTTTTACTTCTTTTATCACTTCCTGTTTTGGCGGGGGCAATTACAATATTACTTACAGATCGTAATTTTAATACATCTTTTTTTGACCCTGCAGGAGGGGGTGACCCCATTTTATATCAACACTTGTTTTGATTTTTTGGTCACC
>CH04-03
GGTATAGTTGGTACAGCTCTTTCTCTTTTAATTCGTTTAGAGCTAGGAACATCTGGAGTTTTAATAGATGATCAATTTTATAATGTAATTGTTACAGCCCATGCCTTTGTAATAATTTTTTTTATAGTTATACCATTAATAATTGGTGGGTTTGGTAATTGAATAGTTCCATTATTATTAGGGGCACCAGATATAAGGTTTCCCCGTATAAATAATATAAGATTTTGATTACTTCCACCAGCTTTTATTTTTCTTATTTCTTCTAGTATAATTGAAGGGGGAGCAGGAACTGGATGAACTGTATACCCACCTTTAAGGGGAAATGTAGGTCATAGAGGTGCTTCAGTTGATTTTGCTATTTTTTCTTTACATCTGGCTGGGATGTCATCTATTTTAGGCGCTATTAATTTTATTACTACTATTTATAATATACGTGCCCCAGGAATAACTATAGAACGGATTGGTTTATTTGTTTGATCTATTTTAGTTACTGTATTTTTACTTCTTTTATCACTTCCTGTTTTGGCGGGGGCAATTACAATATTACTTACAGATCGTAATTTTAATACATCTTTTTTTGACCCTGCAGGAGGGGGTGACCCTATTTTATATCAACACTTGTTTTGATTTTTTGGTCACC
>CH04-04
GGTATAGTTGGTACAGCTCTTTCTCTTTTAATTCGTTTAGAGCTAGGAACATCTGGAGTTTTAATAGATGATCAATTTTATAATGTAATTGTTACAGCCCATGCCTTTGTAATAATTTTTTTTATAGTTATACCATTAATAATTGGTGGGTTTGGTAATTGAATAGTTCCATTATTATTAGGGGCACCAGATATAAGGTTTCCCCGTATAAATAATATAAGATTTTGATTACTTCCACCAGCTTTTATTTTTCTTATTTCTTCTAGTATAATTGAAGGGGGAGCAGGAACTGGATGAACTGTATACCCACCTTTAAGGGGAAATGTAGGTCATAGAGGTGCTTCAGTTGATTTTGCTATTTTTTCTTTACATCTGGCTGGGATGTCATCTATTTTAGGCGCTATTAATTTTATTACTACTATTTATAATATACGTGCCCCAGGAATAACTATAGAACGGATTGGTTTATTTGTTTGATCTATTTTAGTTACTGTATTTTTACTTCTTTTATCACTTCCTGTTTTGGCGGGGGCAATTACAATATTACTTACAGATCGTAATTTTAATACATCTTTTTTTGACCCTGCAGGAGGGGGTGACCCTATTTTATATCAACACTTGTTTTGATTTTTTGGTCACC
>CH04-05
GGTATAGTTGGTACAGCTCTTTCTCTTTTAATTCGTTTAGAGCTAGGAACATCTGGAGTTTTAATAGATGATCAATTTTATAATGTAATTGTTACAGCCCATGCCTTTGTAATAATTTTTTTTATAGTTATACCATTAATAATTGGTGGGTTTGGTAATTGAATAGTTCCATTATTATTAGGGGCACCAGATATAAGGTTTCCCCGTATAAATAATATAAGATTTTGATTACTTCCACCAGCTTTTATTTTTCTTATTTCTTCTAGTATAATTGAAGGGGGAGCAGGAACTGGATGAACTGTATACCCACCTTTAAGGGGAAATGTAGGTCATAGAGGTGCTTCAGTTGATTTTGCTATTTTTTCTTTACATCTGGCTGGGATGTCATCTATTTTAGGCGCTATTAATTTTATTACTACTATTTATAATATACGTGCCCCAGGAATAACTATAGAACGGATTGGTTTATTTGTTTGATCTATTTTAGTTACTGTATTTTTACTTCTTTTATCACTTCCTGTTTTGGCGGGGGCAATTACAATATTACTTACAGATCGTAATTTTAATACATCTTTTTTTGACCCTGCAGGAGGGGGTGACCCTATTTTATATCAACACTTGTTTTGATTTTTTGGTCACC
>CH04-07
GGTATAGTTGGTACAGCTCTTTCTCTTTTAATTCGTTTAGAGCTAGGAACATCTGGAGTTTTAATAGATGATCAATTTTATAATGTAATTGTTACAGCCCATGCCTTTGTAATAATTTTTTTTATAGTTATACCATTAATAATTGGTGGGTTTGGTAATTGAATAGTTCCATTATTATTAGGGGCACCAGATATAAGGTTTCCCCGTATAAATAATATAAGATTTTGATTACTTCCACCAGCTTTTATTTTTCTTATTTCTTCTAGTATAATTGAAGGGGGAGCAGGAACTGGATGAACTGTATACCCACCTTTAAGGGGAAATGTAGGTCATAGAGGTGCTTCAGTTGATTTTGCTATTTTTTCTTTACATCTGGCTGGGATGTCATCTATTTTAGGCGCTATTAATTTTATTACTACTATTTATAATATACGTGCCCCAGGAATAACTATAGAACGGATTGGTTTATTTGTTTGATCTATTTTAGTTACTGTATTTTTACTTCTTTTATCACTTCCTGTTTTGGCGGGGGCAATTACAATATTACTTACAGATCGTAATTTTAATACATCTTTTTTTGACCCTGCAGGAGGGGGTGACCCTATTTTATATCAACACTTGTTTTGATTTTTTGGTCACC
>CH04-08
GGTATAGTTGGTACAGCTCTTTCTCTTTTAATTCGTTTAGAGCTAGGAACATCTGGAGTTTTAATAGATGATCAATTTTATAATGTAATTGTTACAGCCCATGCCTTTGTAATAATTTTTTTTATAGTTATACCATTAATAATTGGTGGGTTTGGTAATTGAATAGTTCCATTATTATTAGGGGCACCAGATATAAGGTTTCCCCGTATAAATAATATAAGATTTTGATTACTTCCACCAGCTTTTATTTTTCTTATTTCTTCTAGTATAATTGAAGGGGGAGCAGGAACTGGATGAACTGTATACCCACCTTTAAGGGGAAATGTAGGTCATAGAGGTGCTTCAGTTGATTTTGCTATTTTTTCTTTACATCTGGCTGGGATGTCATCTATTTTAGGCGCTATTAATTTTATTACTACTATTTATAATATACGTGCCCCAGGAATAACTATAGAACGGATTGGTTTATTTGTTTGATCTATTTTAGTTACTGTATTTTTACTTCTTTTATCACTTCCTGTTTTGGCGGGGGCAATTACAATATTACTTACAGATCGTAATTTTAATACATCTTTTTTTGACCCTGCAGGAGGGGGTGACCCTATTTTATATCAACACTTGTTTTGATTTTTTGGTCACC
>CH04-09
GGTATAGTTGGTACAGCTCTTTCTCTTTTAATTCGTTTAGAGCTAGGAACATCTGGAGTTTTAATAGATGATCAATTTTATAATGTAATTGTTACAGCCCATGCCTTTGTAATAATTTTTTTTATAGTTATACCATTAATAATTGGTGGGTTTGGTAATTGAATAGTTCCATTATTATTAGGGGCACCAGATATAAGGTTTCCCCGTATAAATAATATAAGATTTTGATTACTTCCACCAGCTTTTATTTTTCTTATTTCTTCTAGTATAATTGAAGGGGGAGCAGGAACTGGATGAACTGTATACCCACCTTTAAGGGGAAATGTAGGTCATAGAGGTGCTTCAGTTGATTTTGCTATTTTTTCTTTACATCTGGCTGGGATGTCATCTATTTTAGGCGCTATTAATTTTATTACTACTATTTATAATATACGTGCCCCAGGAATAACTATAGAACGGATTGGTTTATTTGTTTGATCTATTTTAGTTACTGTATTTTTACTTCTTTTATCACTTCCTGTTTTGGCGGGGGCAATTACAATATTACTTACAGATCGTAATTTTAATACATCTTTTTTTGACCCTGCAGGAGGGGGTGACCCTATTTTATATCAACACTTGTTTTGATTTTTTGGTCACC
>CH04-10
GGTATAGTTGGTACAGCTCTTTCTCTTTTAATTCGTTTAGAGCTAGGAACATCTGGAGTTTTAATAGATGATCAATTTTATAATGTAATTGTTACAGCCCATGCCTTTGTAATAATTTTTTTTATAGTTATACCATTAATAATTGGTGGGTTTGGTAATTGAATAGTTCCATTATTATTAGGGGCACCAGATATAAGGTTTCCCCGTATAAATAATATAAGATTTTGATTACTTCCACCAGCTTTTATTTTTCTTATTTCTTCTAGTATAATTGAAGGGGGAGCAGGAACTGGATGAACTGTATACCCACCTTTAAGGGGAAATGTAGGTCATAGAGGTGCTTCAGTTGATTTTGCTATTTTTTCTTTACATCTGGCTGGGATGTCATCTATTTTAGGCGCTATTAATTTTATTACTACTATTTATAATATACGTGCCCCAGGAATAACTATAGAACGGATTGGTTTATTTGTTTGATCTATTTTAGTTACTGTATTTTTACTTCTTTTATCACTTCCTGTTTTGGCGGGGGCAATTACAATATTACTTACAGATCGTAATTTTAATACATCTTTTTTTGACCCTGCAGGAGGGGGTGACCCTATTTTATATCAACACTTGTTTTGATTTTTTGGTCACC
>CH11-01
GGTATAGTTGGTACAGCTCTTTCTCTTTTAATTCGTTTAGAGCTAGGTACATCTGGAGTTTTAATAGATGATCAATTTTACAATGTAATTGTTACAGCACATGCTTTTGTAATAATTTTTTTTATAGTTATACCTTTAATGATTGGGGGTTTTGGTAATTGAATAGTTCCATTATTACTAGGGGCTCCAGATATAAGGTTTCCCCGTATAAATAACATAAGATTTTGGTTACTTCCACCAGCCTTTATTTTTCTTATTTCTTCTAGTATAATTGAAGGGGGTGCAGGCACAGGATGAACTGTATACCCACCTTTAAGGGGAAATGTAGGTCATAGAGGAGCTTCAGTTGATTTTGCTATTTTTTCTTTACATTTGGCAGGGATATCATCTATTTTAGGTGCTATTAATTTTATCACTACAATTTATAATATACGTGCCCCAGGAATAAATATGGAACGTATTGGTTTATTTGTTTGATCTATTTTAGTTACTGTATTTTTACTTCTTTTATCACTTCCTGTTTTGGCAGGGGCAATTACAATATTACTTACAGATCGTAACTTTAATACATCTTTTTTTGATCCAGCAGGAGGGGGCGACCCTATTTTATACCAACACTTATTTTGATTTTTTGGTCACC
>CH11-02
GGTATAGTTGGTACAGCTCTTTCTCTTTTAATTCGTTTAGAGCTAGGTACATCTGGAGTTTTAATAGATGATCAATTTTACAATGTAATTGTTACAGCACATGCTTTTGTAATAATTTTTTTTATAGTTATACCTTTAATGATTGGGGGTTTTGGTAATTGAATAGTTCCATTATTACTAGGGGCTCCAGATATAAGGTTTCCCCGTATAAATAACATAAGATTTTGGTTACTTCCACCAGCCTTTATTTTTCTTATTTCTTCTAGTATAATTGAAGGGGGTGCAGGCACAGGATGAACTGTATACCCACCTTTAAGGGGAAATGTAGGTCATAGAGGAGCTTCAGTTGATTTTGCTATTTTTTCTTTACATTTGGCAGGGATATCATCTATTTTAGGTGCTATTAATTTTATCACTACAATTTATAATATACGTGCCCCAGGAATAAATATGGAACGTATTGGTTTATTTGTTTGATCTATTTTAGTTACTGTATTTTTACTTCTTTTATCACTTCCTGTTTTGGCAGGGGCAATTACAATATTACTTACAGATCGTAACTTTAATACATCTTTTTTTGATCCAGCAGGAGGGGGCGACCCTATTTTATACCAACACTTATTTTGATTTTTTGGTCACC
>CH11-03
GGTATAGTTGGTACAGCTCTTTCTCTTTTAATTCGTTTAGAGCTAGGTACATCTGGAGTTTTAATAGATGATCAATTTTACAATGTAATTGTTACAGCACATGCTTTTGTAATAATTTTTTTTATAGTTATACCTTTAATGATTGGGGGTTTTGGTAATTGAATAGTTCCATTATTACTAGGGGCTCCAGATATAAGGTTTCCCCGTATAAATAACATAAGATTTTGGTTACTTCCACCAGCCTTTATTTTTCTTATTTCTTCTAGTATAATTGAAGGGGGTGCAGGCACAGGATGAACTGTATACCCACCTTTAAGGGGAAATGTAGGTCATAGAGGAGCTTCAGTTGATTTTGCTATTTTTTCTTTACATTTGGCAGGGATATCATCTATTTTAGGTGCTATTAATTTTATCACTACAATTTATAATATACGTGCCCCAGGAATAAATATGGAACGTATTGGTTTATTTGTTTGATCTATTTTAGTTACTGTATTTTTACTTCTTTTATCACTTCCTGTTTTGGCAGGGGCAATTACAATATTACTTACAGATCGTAACTTTAATACATCTTTTTTTGATCCAGCAGGAGGGGGCGACCCTATTTTATACCAACACTTATTTTGATTTTTTGGTCACC
>CH11-04
GGTATAGTTGGTACAGCTCTTTCTCTTTTAATTCGTTTAGAGCTAGGTACATCTGGAGTTTTAATAGATGATCAATTTTACAATGTAATTGTTACAGCACATGCTTTTGTAATAATTTTTTTTATAGTTATACCTTTAATGATTGGGGGTTTTGGTAATTGAATAGTTCCATTATTACTAGGGGCTCCAGATATAAGGTTTCCCCGTATAAATAACATAAGATTTTGGTTACTTCCACCAGCCTTTATTTTTCTTATTTCTTCTAGTATAATTGAAGGGGGTGCAGGCACAGGATGAACTGTATACCCACCTTTAAGGGGAAATGTAGGTCATAGAGGAGCTTCAGTTGATTTTGCTATTTTTTCTTTACATTTGGCAGGGATATCATCTATTTTAGGTGCTATTAATTTTATCACTACAATTTATAATATACGTGCCCCAGGAATAAATATGGAACGTATTGGTTTATTTGTTTGATCTATTTTAGTTACTGTATTTTTACTTCTTTTATCACTTCCTGTTTTGGCAGGGGCAATTACAATATTACTTACAGATCGTAACTTTAATACATCTTTTTTTGATCCAGCAGGAGGGGGCGACCCTATTTTATACCAACACTTATTTTGATTTTTTGGTCACC
>CH11-05
GGTATAGTTGGTACAGCTCTTTCTCTTTTAATTCGTTTAGAGCTAGGTACATCTGGAGTTTTAATAGATGATCAATTTTACAATGTAATTGTTACAGCACATGCTTTTGTAATAATTTTTTTTATAGTTATACCTTTAATGATTGGGGGTTTTGGTAATTGAATAGTTCCATTATTACTAGGGGCTCCAGATATAAGGTTTCCCCGTATAAATAACATAAGATTTTGGTTACTTCCACCAGCCTTTATTTTTCTTATTTCTTCTAGTATAATTGAAGGGGGTGCAGGCACAGGATGAACTGTATACCCACCTTTAAGGGGAAATGTAGGTCATAGAGGAGCTTCAGTTGATTTTGCTATTTTTTCTTTACATTTGGCAGGGATATCATCTATTTTAGGTGCTATTAATTTTATCACTACAATTTATAATATACGTGCCCCAGGAATAAATATGGAACGTATTGGTTTATTTGTTTGATCTATTTTAGTTACTGTATTTTTACTTCTTTTATCACTTCCTGTTTTGGCAGGGGCAATTACAATATTACTTACAGATCGTAACTTTAATACATCTTTTTTTGATCCAGCAGGAGGGGGCGACCCTATTTTATACCAACACTTATTTTGATTTTTTGGTCACC
>CH11-06
GGTATAGTTGGTACAGCTCTTTCTCTCTTAATTCGTTTAGAGCTAGGTACATCTGGAGTTTTAATAGATGATCAATTTTACAATGTAATTGTTACAGCACATGCTTTTGTAATAATTTTTTTTATAGTTATACCTTTAATGATTGGGGGTTTTGGTAATTGAATAGTTCCATTATTACTAGGGGCTCCAGATATAAGGTTTCCCCGTATAAATAACATAAGATTTTGGTTACTTCCACCAGCCTTTATTTTTCTTATTTCTTCTAGTATAATTGAAGGGGGTGCAGGCACAGGATGAACTGTATACCCACCTTTAAGGGGAAATGTAGGTCATAGAGGAGCTTCAGTTGATTTTGCTATTTTTTCTTTACATTTGGCAGGGATATCATCTATTTTAGGTGCTATTAATTTTATCACTACAATTTATAATATACGTGCCCCAGGAATAAATATGGAACGTATTGGTTTATTTGTTTGATCTATTTTAGTTACTGTATTTTTACTTCTTTTATCACTTCCTGTTTTGGCAGGGGCAATTACAATATTACTTACAGATCGTAACTTTAATACATCTTTTTTTGATCCAGCAGGAGGGGGCGACCCTATTTTATACCAACACTTATTTTGATTTTTTGGTCACC
>CH11-07
GGTATAGTTGGTACAGCTCTTTCTCTTTTAATTCGTTTAGAGCTAGGTACATCTGGAGTTTTAATAGATGATCAATTTTACAATGTAATTGTTACAGCACATGCTTTTGTAATAATTTTTTTTATAGTTATACCTTTAATGATTGGGGGTTTTGGTAATTGAATAGTTCCATTATTACTAGGGGCTCCAGATATAAGGTTTCCCCGTATAAATAACATAAGATTTTGGTTACTTCCACCAGCCTTTATTTTTCTTATTTCTTCTAGTATAATTGAAGGGGGTGCAGGCACAGGATGAACTGTATACCCACCTTTAAGGGGAAATGTAGGTCATAGAGGAGCTTCAGTTGATTTTGCTATTTTTTCTTTACATTTGGCAGGGATATCATCTATTTTAGGTGCTATTAATTTTATCACTACAATTTATAATATACGTGCCCCAGGAATAAATATGGAACGTATTGGTTTATTTGTTTGATCTATTTTAGTTACTGTATTTTTACTTCTTTTATCACTTCCTGTTTTGGCAGGGGCAATTACAATATTACTTACAGATCGTAACTTTAATACATCTTTTTTTGATCCAGCAGGAGGGGGCGACCCTATTTTATACCAACACTTATTTTGATTTTTTGGTCACC
>CH11-08
GGTATAGTTGGTACAGCTCTTTCTCTTTTAATTCGTTTAGAGCTAGGTACATCTGGAGTTTTAATAGATGATCAATTTTACAATGTAATTGTTACAGCACATGCTTTTGTAATAATTTTTTTTATAGTTATACCTTTAATGATTGGGGGTTTTGGTAATTGAATAGTTCCATTATTACTAGGGGCTCCAGATATAAGGTTTCCCCGTATAAATAACATAAGATTTTGGTTACTTCCACCAGCCTTTATTTTTCTTATTTCTTCTAGTATAATTGAAGGGGGTGCAGGCACAGGATGAACTGTATACCCACCTTTAAGGGGAAATGTAGGTCATAGAGGAGCTTCAGTTGATTTTGCTATTTTTTCTTTACATTTGGCAGGGATATCATCTATTTTAGGTGCTATTAATTTTATCACTACAATTTATAATATACGTGCCCCAGGAATAAATATGGAACGTATTGGTTTATTTGTTTGATCTATTTTAGTTACTGTATTTTTACTTCTTTTATCACTTCCTGTTTTGGCAGGGGCAATTACAATATTACTTACAGATCGTAACTTTAATACATCTTTTTTTGATCCAGCAGGAGGGGGCGACCCTATTTTATACCAACACTTATTTTGATTTTTTGGTCACC
>CH11-09
GGTATAGTTGGTACAGCTCTTTCTCTTTTAATTCGTTTAGAGCTAGGTACATCTGGAGTTTTAATAGATGATCAATTTTACAATGTAATTGTTACAGCACATGCTTTTGTAATAATTTTTTTTATAGTTATACCTTTAATGATTGGGGGTTTTGGTAATTGAATAGTTCCATTATTACTAGGGGCTCCAGATATAAGGTTTCCCCGTATAAATAACATAAGATTTTGGTTACTTCCACCAGCCTTTATTTTTCTTATTTCTTCTAGTATAATTGAAGGGGGTGCAGGCACAGGATGAACTGTATACCCACCTTTAAGGGGAAATGTAGGTCATAGAGGAGCTTCAGTTGATTTTGCTATTTTTTCTTTACATTTGGCAGGGATATCATCTATTTTAGGTGCTATTAATTTTATCACTACAATTTATAATATACGTGCCCCAGGAATAAATATGGAACGTATTGGTTTATTTGTTTGATCTATTTTAGTTACTGTATTTTTACTTCTTTTATCACTTCCTGTTTTGGCAGGGGCAATTACAATATTACTTACAGATCGTAACTTTAATACATCTTTTTTTGATCCAGCAGGAGGGGGCGACCCTATTTTATACCAACACTTATTTTGATTTTTTGGTCACC
>CH11-10
GGTATAGTTGGTACAGCTCTTTCTCTTTTAATTCGTTTAGAGCTAGGTACATCTGGAGTTTTAATAGATGATCAATTTTACAATGTAATTGTTACAGCACATGCTTTTGTAATAATTTTTTTTATAGTTATACCTTTAATGATTGGGGGTTTTGGTAATTGAATAGTTCCATTATTACTAGGGGCTCCAGATATAAGGTTTCCCCGTATAAATAACATAAGATTTTGGTTACTTCCACCAGCCTTTATTTTTCTTATTTCTTCTAGTATAATTGAAGGGGGTGCAGGCACAGGATGAACTGTATACCCACCTTTAAGGGGAAATGTAGGTCATAGAGGAGCTTCAGTTGATTTTGCTATTTTTTCTTTACATTTGGCAGGGATATCATCTATTTTAGGTGCTATTAATTTTATCACTACAATTTATAATATACGTGCCCCAGGAATAAATATGGAACGTATTGGTTTATTTGTTTGATCTATTTTAGTTACTGTATTTTTACTTCTTTTATCACTTCCTGTTTTGGCAGGGGCAATTACAATATTACTTACAGATCGTAACTTTAATACATCTTTTTTTGATCCAGCAGGAGGGGGCGACCCTATTTTATACCAACACTTATTTTGATTTTTTGGTCACC
>RM01-01
GGTATAGTTGGTACAGCTCTTTCTCTTTTAATTCGTTTAGAGCTAGGAACATCTGGAGTTTTAATAGATGATCAATTTTATAATGTAATTGTTACAGCCCATGCCTTTGTAATAATTTTTTTTATAGTTATACCATTAATAATTGGTGGGTTTGGTAATTGAATAGTTCCATTATTATTAGGGGCACCAGATATAAGGTTTCCCCGTATAAATAATATAAGATTTTGATTACTTCCACCAGCTTTTATTTTTCTTATTTCTTCTAGTATAATTGAAGGGGGAGCAGGAACTGGATGAACTGTATACCCACCTTTAAGGGGAAATGTAGGTCATAGAGGTGCTTCAGTTGATTTTGCTATTTTTTCTTTACATCTGGCTGGGATGTCATCTATTTTAGGCGCTATTAATTTTATTACTACTATTTATAATATACGTGCCCCAGGAATAACTATAGAACGGATTGGTTTATTTGTTTGATCTATTTTAGTTACTGTATTTTTACTTCTTTTATCACTTCCTGTTTTGGCGGGGGCAATTACAATATTACTTACAGATCGTAATTTTAATACATCTTTTTTTGACCCTGCAGGAGGGGGTGACCCTATTTTATATCAACACTTGTTTTGATTTTTTGGTCACC
>RM01-02
GGTATAGTTGGTACAGCTCTTTCTCTTTTAATTCGTTTAGAGCTAGGAACATCTGGAGTTTTAATAGATGATCAATTTTATAATGTAATTGTTACAGCCCATGCCTTTGTAATAATTTTTTTTATAGTTATACCATTAATAATTGGTGGGTTTGGTAATTGAATAGTTCCATTATTATTAGGGGCACCAGATATAAGGTTTCCCCGTATAAATAATATAAGATTTTGATTACTTCCACCAGCTTTTATTTTTCTTATTTCTTCTAGTATAATTGAAGGGGGAGCAGGAACTGGATGAACTGTATACCCACCTTTAAGGGGAAATGTAGGTCATAGAGGTGCTTCAGTTGATTTTGCTATTTTTTCTTTACATCTGGCTGGGATGTCATCTATTTTAGGCGCTATTAATTTTATTACTACTATTTATAATATACGTGCCCCAGGAATAACTATAGAACGGATTGGTTTATTTGTTTGATCTATTTTAGTTACTGTATTTTTACTTCTTTTATCACTTCCTGTTTTGGCGGGGGCAATTACAATATTACTTACAGATCGTAATTTTAATACATCTTTTTTTGACCCTGCAGGAGGGGGTGACCCTATTTTATATCAACACTTGTTTTGATTTTTTGGTCACC
>RM01-03
GGTATAGTTGGTACAGCTCTTTCTCTTTTAATTCGTTTAGAGCTAGGAACATCTGGAGTTTTAATAGATGATCAATTTTATAATGTAATTGTTACAGCCCATGCCTTTGTAATAATTTTTTTTATAGTTATACCATTAATAATTGGTGGGTTTGGTAATTGAATAGTTCCATTATTATTAGGGGCACCAGATATAAGGTTTCCCCGTATAAATAATATAAGATTTTGATTACTTCCACCAGCTTTTATTTTTCTTATTTCTTCTAGTATAATTGAAGGGGGAGCAGGAACTGGATGAACTGTATACCCACCTTTAAGGGGAAATGTAGGTCATAGAGGTGCTTCAGTTGATTTTGCTATTTTTTCTTTACATCTGGCTGGGATGTCATCTATTTTAGGCGCTATTAATTTTATTACTACTATTTATAATATACGTGCCCCAGGAATAACTATAGAACGGATTGGTTTATTTGTTTGATCTATTTTAGTTACTGTATTTTTACTTCTTTTATCACTTCCTGTTTTGGCGGGGGCAATTACAATATTACTTACAGATCGTAATTTTAATACATCTTTTTTTGACCCTGCAGGAGGGGGTGACCCTATTTTATATCAACACTTGTTTTGATTTTTTGGTCACC
>RM01-04
GGTATAGTTGGTACAGCTCTTTCTCTTTTAATTCGTTTAGAGCTAGGAACATCTGGAGTTTTAATAGATGATCAATTTTATAATGTAATTGTTACAGCCCATGCCTTTGTAATAATTTTTTTTATAGTTATACCATTAATAATTGGTGGGTTTGGTAATTGAATAGTTCCATTATTATTAGGGGCACCAGATATAAGGTTTCCCCGTATAAATAATATAAGATTTTGATTACTTCCACCAGCTTTTATTTTTCTTATTTCTTCTAGTATAATTGAAGGGGGAGCAGGAACTGGATGAACTGTATACCCACCTTTAAGGGGAAATGTAGGTCATAGAGGTGCTTCAGTTGATTTTGCTATTTTTTCTTTACATCTGGCTGGGATGTCATCTATTTTAGGCGCTATTAATTTTATTACTACTATTTATAATATACGTGCCCCAGGAATAACTATAGAACGGATTGGTTTATTTGTTTGATCTATTTTAGTTACTGTATTTTTACTTCTTTTATCACTTCCTGTTTTGGCGGGGGCAATTACAATATTACTTACAGATCGTAATTTTAATACATCTTTTTTTGACCCTGCAGGAGGGGGTGACCCTATTTTATATCAACACTTGTTTTGATTTTTTGGTCACC
>RM01-05
GGTATAGTTGGTACAGCTCTTTCTCTTTTAATTCGTTTAGAGCTAGGAACATCTGGAGTTTTAATAGATGATCAATTTTATAATGTAATTGTTACAGCCCATGCCTTTGTAATAATTTTTTTTATAGTTATACCATTAATAATTGGTGGGTTTGGTAATTGAATAGTTCCATTATTATTAGGGGCACCAGATATAAGGTTTCCCCGTATAAATAATATAAGATTTTGATTACTTCCACCAGCTTTTATTTTTCTTATTTCTTCTAGTATAATTGAAGGGGGAGCAGGAACTGGATGAACTGTATACCCACCTTTAAGGGGAAATGTAGGTCATAGAGGTGCTTCAGTTGATTTTGCTATTTTTTCTTTACATCTGGCTGGGATGTCATCTATTTTAGGCGCTATTAATTTTATTACTACTATTTATAATATACGTGCCCCAGGAATAACTATAGAACGGATTGGTTTATTTGTTTGATCTATTTTAGTTACTGTATTTTTACTTCTTTTATCACTTCCTGTTTTGGCGGGGGCAATTACAATATTACTTACAGATCGTAATTTTAATACATCTTTTTTTGACCCTGCAGGAGGGGGTGACCCTATTTTATATCAACACTTGTTTTGATTTTTTGGTCACC
>RM01-06
GGTATAGTTGGTACAGCTCTTTCTCTTTTAATTCGTTTAGAGCTAGGAACATCTGGAGTTTTAATAGATGATCAATTTTATAATGTAATTGTTACAGCCCATGCCTTTGTAATAATTTTTTTTATAGTTATACCATTAATAATTGGTGGGTTTGGTAATTGAATAGTTCCATTATTATTAGGGGCACCAGATATAAGGTTTCCCCGTATAAATAATATAAGATTTTGATTACTTCCACCAGCTTTTATTTTTCTTATTTCTTCTAGTATAATTGAAGGGGGAGCAGGAACTGGATGAACTGTATACCCACCTTTAAGGGGAAATGTAGGTCATAGAGGTGCTTCAGTTGATTTTGCTATTTTTTCTTTACATCTGGCTGGGATGTCATCTATTTTAGGCGCTATTAATTTTATTACTACTATTTATAATATACGTGCCCCAGGAATAACTATAGAACGGATTGGTTTATTTGTTTGATCTATTTTAGTTACTGTATTTTTACTTCTTTTATCACTTCCTGTTTTGGCGGGGGCAATTACAATATTACTTACAGATCGTAATTTTAATACATCTTTTTTTGACCCTGCAGGAGGGGGTGACCCTATTTTATATCAACACTTGTTTTGATTTTTTGGTCACC
>RM01-07
GGTATAGTTGGTACAGCTCTTTCTCTTTTAATTCGTTTAGAGCTAGGAACATCTGGAGTTTTAATAGATGATCAATTTTATAATGTAATTGTTACAGCCCATGCCTTTGTAATAATTTTTTTTATAGTTATACCATTAATAATTGGTGGGTTTGGTAATTGAATAGTTCCATTATTATTAGGGGCACCAGATATAAGGTTTCCCCGTATAAATAATATAAGATTTTGATTACTTCCACCAGCTTTTATTTTTCTTATTTCTTCTAGTATAATTGAAGGGGGAGCAGGAACTGGATGAACTGTATACCCACCTTTAAGGGGAAATGTAGGTCATAGAGGTGCTTCAGTTGATTTTGCTATTTTTTCTTTACATCTGGCTGGGATGTCATCTATTTTAGGCGCTATTAATTTTATTACTACTATTTATAATATACGTGCCCCAGGAATAACTATAGAACGGATTGGTTTATTTGTTTGATCTATTTTAGTTACTGTATTTTTACTTCTTTTATCACTTCCTGTTTTGGCGGGGGCAATTACAATATTACTTACAGATCGTAATTTTAATACATCTTTTTTTGACCCTGCAGGAGGGGGTGACCCTATTTTATATCAACACTTGTTTTGATTTTTTGGTCACC
>RM01-08
GGTATAGTTGGTACAGCTCTTTCTCTTTTAATTCGTTTAGAGCTAGGAACATCTGGAGTTTTAATAGATGATCAATTTTATAATGTAATTGTTACAGCCCATGCCTTTGTAATAATTTTTTTTATAGTTATACCATTAATAATTGGTGGGTTTGGTAATTGAATAGTTCCATTATTATTAGGGGCACCAGATATAAGGTTTCCCCGTATAAATAATATAAGATTTTGATTACTTCCACCAGCTTTTATTTTTCTTATTTCTTCTAGTATAATTGAAGGGGGAGCAGGAACTGGATGAACTGTATACCCACCTTTAAGGGGAAATGTAGGTCATAGAGGTGCTTCAGTTGATTTTGCTATTTTTTCTTTACATCTGGCTGGGATGTCATCTATTTTAGGCGCTATTAATTTTATTACTACTATTTATAATATACGTGCCCCAGGAATAACTATAGAACGGATTGGTTTATTTGTTTGATCTATTTTAGTTACTGTATTTTTACTTCTTTTATCACTTCCTGTTTTGGCGGGGGCAATTACAATATTACTTACAGATCGTAATTTTAATACATCTTTTTTTGACCCTGCAGGAGGGGGTGACCCTATTTTATATCAACACTTGTTTTGATTTTTTGGTCACC
>RM04-01
GGTATAGTTGGGACAGCTCTTTCTCTTTTAATTCGTTTAGAGCTAGGAACATCTGGAGTTTTAATAGATGATCAATTTTATAATGTTATTGTTACAGCCCATGCCTTTGTAATAATTTTTTTTATAGTAATACCATTAATAATTGGTGGGTTTGGTAATTGGATAGTTCCATTATTATTAGGGGCACCAGATATAAGGTTTCCCCGTATAAATAATATAAGATTTTGATTACTTCCGCCAGCCTTTATTTTTCTTATTTCTTCTAGTATAATTGAAGGAGGAGCAGGAACTGGATGAACTGTATATCCACCTTTAAGGGGAAATGTAGGGCATAGAGGTGCTTCAGTTGATTTTGCTATTTTTTCTTTACATCTGGCTGGGATATCATCTATTTTAGGCGCTATTAATTTTATTACTACTATTTATAATATACGTGCCCCAGGAATAATTATAGAACGTATTGGTTTATTTGTTTGATCTATTTTAGTTACTGTATTTTTACTTCTTTTATCACTTCCTGTTTTGGCGGGTGCAATTACAATATTACTTACAGATCGTAACTTTAATACATCATTTTTTGATCCTGCAGGAGGGGGTGACCCCATTTTATATCAACACTTATTTTGATTTTTTGGTCACC
>RM04-02
GGTATAGTTGGGACAGCTCTTTCTCTTTTAATTCGTTTAGAGCTAGGAACATCTGGAGTTTTAATAGATGATCAATTTTATAATGTTATTGTTACAGCCCATGCCTTTGTAATAATTTTTTTTATAGTAATACCATTAATAATTGGTGGGTTTGGTAATTGGATAGTTCCATTATTATTAGGGGCACCAGATATAAGGTTTCCCCGTATAAATAATATAAGATTTTGATTACTTCCGCCAGCCTTTATTTTTCTTATTTCTTCTAGTATAATTGAAGGAGGAGCAGGAACTGGATGAACTGTATATCCACCTTTAAGGGGAAATGTAGGGCATAGAGGTGCTTCAGTTGATTTTGCTATTTTTTCTTTACATCTGGCTGGGATATCATCTATTTTAGGCGCTATTAATTTTATTACTACTATTTATAATATACGTGCCCCAGGAATAATTATAGAACGTATTGGTTTATTTGTTTGATCTATTTTAGTTACTGTATTTTTACTTCTTTTATCACTTCCTGTTTTGGCGGGTGCAATTACAATATTACTTACAGATCGTAACTTTAATACATCATTTTTTGATCCTGCAGGAGGGGGTGACCCCATTTTATATCAACACTTATTTTGATTTTTTGGTCACC
>RM04-03
GGTATAGTTGGTACAGCTCTTTCTCTTTTAATTCGTTTAGAGCTAGGAACATCTGGAGTTTTAATAGATGATCAATTTTATAATGTAATTGTTACAGCCCATGCCTTTGTAATAATTTTTTTTATAGTTATACCATTAATAATTGGTGGGTTTGGTAATTGAATAGTTCCATTATTATTAGGGGCACCAGATATAAGGTTTCCCCGTATAAATAATATAAGATTTTGATTACTTCCACCAGCTTTTATTTTTCTTATTTCTTCTAGTATAATTGAAGGGGGAGCAGGAACTGGATGAACTGTATACCCACCTTTAAGGGGAAATGTAGGTCATAGAGGTGCTTCAGTTGATTTTGCTATTTTTTCTTTACATCTGGCTGGGATGTCATCTATTTTAGGCGCTATTAATTTTATTACTACTATTTATAATATACGTGCCCCAGGAATAACTATAGAACGGATTGGTTTATTTGTTTGATCTATTTTAGTTACTGTATTTTTACTTCTTTTATCACTTCCTGTTTTGGCGGGGGCAATTACAATATTACTTACAGATCGTAATTTTAATACATCTTTTTTTGACCCTGCAGGAGGGGGTGACCCTATTTTATATCAACACTTGTTTTGATTTTTTGGTCACC
>RM04-04
GGTATAGTTGGTACAGCTCTTTCTCTTTTAATTCGTTTAGAGCTAGGAACATCTGGAGTTTTAATAGATGATCAATTTTATAATGTAATTGTTACAGCCCATGCCTTTGTAATAATTTTTTTTATAGTTATACCATTAATAATTGGTGGGTTTGGTAATTGAATAGTTCCATTATTATTAGGGGCACCAGATATAAGGTTTCCCCGTATAAATAATATAAGATTTTGATTACTTCCACCAGCTTTTATTTTTCTTATTTCTTCTAGTATAATTGAAGGGGGAGCAGGAACTGGATGAACTGTATACCCACCTTTAAGGGGAAATGTAGGTCATAGAGGTGCTTCAGTTGATTTTGCTATTTTTTCTTTACATCTGGCTGGGATGTCATCTATTTTAGGCGCTATTAATTTTATTACTACTATTTATAATATACGTGCCCCAGGAATAACTATAGAACGGATTGGTTTATTTGTTTGATCTATTTTAGTTACTGTATTTTTACTTCTTTTATCACTTCCTGTTTTGGCGGGGGCAATTACAATATTACTTACAGATCGTAATTTTAATACATCTTTTTTTGACCCTGCAGGAGGGGGTGACCCTATTTTATATCAACACTTGTTTTGATTTTTTGGTCACC
>RM04-05
GGTATAGTTGGGACAGCTCTTTCTCTTTTAATTCGTTTAGAGCTAGGAACATCTGGAGTTTTAATAGATGATCAATTTTATAATGTTATTGTTACAGCCCATGCCTTTGTAATAATTTTTTTTATAGTAATACCATTAATAATTGGTGGGTTTGGTAATTGGATAGTTCCATTATTATTAGGGGCACCAGATATAAGGTTTCCCCGTATAAATAATATAAGATTTTGATTACTTCCGCCAGCCTTTATTTTTCTTATTTCTTCTAGTATAATTGAAGGAGGAGCAGGAACTGGATGAACTGTATATCCACCTTTAAGGGGAAATGTAGGGCATAGAGGTGCTTCAGTTGATTTTGCTATTTTTTCTTTACATCTGGCTGGGATATCATCTATTTTAGGCGCTATTAATTTTATTACTACTATTTATAATATACGTGCCCCAGGAATAATTATAGAACGTATTGGTTTATTTGTTTGATCTATTTTAGTTACTGTATTTTTACTTCTTTTATCACTTCCTGTTTTGGCGGGTGCAATTACAATATTACTTACAGATCGTAACTTTAATACATCATTTTTTGATCCTGCAGGAGGGGGTGACCCCATTTTATATCAACACTTATTTTGATTTTTTGGTCACC
>RM04-06
GGTATAGTTGGGACAGCTCTTTCTCTTTTAATTCGTTTAGAGCTAGGAACATCTGGAGTTTTAATAGATGATCAATTTTATAATGTTATTGTTACAGCCCATGCCTTTGTAATAATTTTTTTTATAGTAATACCATTAATAATTGGTGGGTTTGGTAATTGGATAGTTCCATTATTATTAGGGGCACCAGATATAAGGTTTCCCCGTATAAATAATATAAGATTTTGATTACTTCCGCCAGCCTTTATTTTTCTTATTTCTTCTAGTATAATTGAAGGAGGAGCAGGAACTGGATGAACTGTATATCCACCTTTAAGGGGAAATGTAGGGCATAGAGGTGCTTCAGTTGATTTTGCTATTTTTTCTTTACATCTGGCTGGGATATCATCTATTTTAGGCGCTATTAATTTTATTACTACTATTTATAATATACGTGCCCCAGGAATAATTATAGAACGTATTGGTTTATTTGTTTGATCTATTTTAGTTACTGTATTTTTACTTCTTTTATCACTTCCTGTTTTGGCGGGTGCAATTACAATATTACTTACAGATCGTAACTTTAATACATCATTTTTTGATCCTGCAGGAGGGGGTGACCCCATTTTATATCAACACTTATTTTGATTTTTTGGTCACC
>RM04-07
GGTATAGTTGGGACAGCTCTTTCTCTTTTAATTCGTTTAGAGCTAGGAACATCTGGAGTTTTAATAGATGATCAATTTTATAATGTTATTGTTACAGCCCATGCCTTTGTAATAATTTTTTTTATAGTAATACCATTAATAATTGGTGGGTTTGGTAATTGGATAGTTCCATTATTATTAGGGGCACCAGATATAAGGTTTCCCCGTATAAATAATATAAGATTTTGATTACTTCCGCCAGCCTTTATTTTTCTTATTTCTTCTAGTATAATTGAAGGAGGAGCAGGAACTGGATGAACTGTATATCCACCTTTAAGGGGAAATGTAGGGCATAGAGGTGCTTCAGTTGATTTTGCTATTTTTTCTTTACATCTGGCTGGGATATCATCTATTTTAGGCGCTATTAATTTTATTACTACTATTTATAATATACGTGCCCCAGGAATAATTATAGAACGTATTGGTTTATTTGTTTGATCTATTTTAGTTACTGTATTTTTACTTCTTTTATCACTTCCTGTTTTGGCGGGTGCAATTACAATATTACTTACAGATCGTAACTTTAATACATCATTTTTTGATCCTGCAGGAGGGGGTGACCCCATTTTATATCAACACTTATTTTGATTTTTTGGTCACC
>RM04-08
GGTATAGTTGGTACAGCTCTTTCTCTTTTAATTCGTTTAGAGCTAGGAACATCTGGAGTTTTAATAGATGATCAATTTTATAATGTAATTGTTACAGCCCATGCCTTTGTAATAATTTTTTTTATAGTTATACCATTAATAATTGGTGGGTTTGGTAATTGAATAGTTCCATTATTATTAGGGGCACCAGATATAAGGTTTCCCCGTATAAATAATATAAGATTTTGATTACTTCCACCAGCTTTTATTTTTCTTATTTCTTCTAGTATAATTGAAGGGGGAGCAGGAACTGGATGAACTGTATACCCACCTTTAAGGGGAAATGTAGGTCATAGAGGTGCTTCAGTTGATTTTGCTATTTTTTCTTTACATCTGGCTGGGATGTCATCTATTTTAGGCGCTATTAATTTTATTACTACTATTTATAATATACGTGCCCCAGGAATAACTATAGAACGGATTGGTTTATTTGTTTGATCTATTTTAGTTACTGTATTTTTACTTCTTTTATCACTTCCTGTTTTGGCGGGGGCAATTACAATATTACTTACAGATCGTAATTTTAATACATCTTTTTTTGACCCTGCAGGAGGGGGTGACCCTATTTTATATCAACACTTGTTTTGATTTTTTGGTCACC
>RM05-01
GGTATAGTTGGTACAGCTCTTTCTCTTTTAATTCGTTTAGAGCTAGGAACATCTGGAGTTTTAATAGATGATCAATTTTATAATGTAATTGTTACAGCCCATGCCTTTGTAATAATTTTTTTTATAGTTATACCATTAATAATTGGTGGGTTTGGTAATTGAATAGTTCCATTATTATTAGGGGCACCAGATATAAGGTTTCCCCGTATAAATAATATAAGATTTTGATTACTTCCACCAGCTTTTATTTTTCTTATTTCTTCTAGTATAATTGAAGGGGGAGCAGGAACTGGATGAACTGTATACCCACCTTTAAGGGGAAATGTAGGTCATAGAGGTGCTTCAGTTGATTTTGCTATTTTTTCTTTACATCTGGCTGGGATGTCATCTATTTTAGGCGCTATTAATTTTATTACTACTATTTATAATATACGTGCCCCAGGAATAACTATAGAACGGATTGGTTTATTTGTTTGATCTATTTTAGTTACTGTATTTTTACTTCTTTTATCACTTCCTGTTTTGGCGGGGGCAATTACAATATTACTTACAGATCGTAATTTTAATACATCTTTTTTTGACCCTGCAGGAGGGGGTGACCCTATTTTATATCAACACTTGTTTTGATTTTTTGGTCACC
>RM05-02
GGTATAGTTGGTACAGCTCTTTCTCTTTTAATTCGTTTAGAGCTAGGAACATCTGGAGTTTTAATAGATGATCAATTTTATAATGTAATTGTTACAGCCCATGCCTTTGTAATAATTTTTTTTATAGTTATACCATTAATAATTGGTGGGTTTGGTAATTGAATAGTTCCATTATTATTAGGGGCACCAGATATAAGGTTTCCCCGTATAAATAATATAAGATTTTGATTACTTCCACCAGCTTTTATTTTTCTTATTTCTTCTAGTATAATTGAAGGGGGAGCAGGAACTGGATGAACTGTATACCCACCTTTAAGGGGAAATGTAGGTCATAGAGGTGCTTCAGTTGATTTTGCTATTTTTTCTTTACATCTGGCTGGGATGTCATCTATTTTAGGCGCTATTAATTTTATTACTACTATTTATAATATACGTGCCCCAGGAATAACTATAGAACGGATTGGTTTATTTGTTTGATCTATTTTAGTTACTGTATTTTTACTTCTTTTATCACTTCCTGTTTTGGCGGGGGCAATTACAATATTACTTACAGATCGTAATTTTAATACATCTTTTTTTGACCCTGCAGGAGGGGGTGACCCTATTTTATATCAACACTTGTTTTGATTTTTTGGTCACC
>RM05-03
GGTATAGTTGGTACAGCTCTTTCTCTTTTAATTCGTTTAGAGCTAGGAACATCTGGAGTTTTAATAGATGATCAATTTTATAATGTAATTGTTACAGCCCATGCCTTTGTAATAATTTTTTTTATAGTTATACCATTAATAATTGGTGGGTTTGGTAATTGAATAGTTCCATTATTATTAGGGGCACCAGATATAAGGTTTCCCCGTATAAATAATATAAGATTTTGATTACTTCCACCAGCTTTTATTTTTCTTATTTCTTCTAGTATAATTGAAGGGGGAGCAGGAACTGGATGAACTGTATACCCACCTTTAAGGGGAAATGTAGGTCATAGAGGTGCTTCAGTTGATTTTGCTATTTTTTCTTTACATCTGGCTGGGATGTCATCTATTTTAGGCGCTATTAATTTTATTACTACTATTTATAATATACGTGCCCCAGGAATAACTATAGAACGGATTGGTTTATTTGTTTGATCTATTTTAGTTACTGTATTTTTACTTCTTTTATCACTTCCTGTTTTGGCGGGGGCAATTACAATATTACTTACAGATCGTAATTTTAATACATCTTTTTTTGACCCTGCAGGAGGGGGTGACCCTATTTTATATCAACACTTGTTTTGATTTTTTGGTCACC
>RM05-04
GGTATAGTTGGTACAGCTCTTTCTCTTTTAATTCGTTTAGAGCTAGGAACATCTGGAGTTTTAATAGATGATCAATTTTATAATGTAATTGTTACAGCCCATGCCTTTGTAATAATTTTTTTTATAGTTATACCATTAATAATTGGTGGGTTTGGTAATTGAATAGTTCCATTATTATTAGGGGCACCAGATATAAGGTTTCCCCGTATAAATAATATAAGATTTTGATTACTTCCACCAGCTTTTATTTTTCTTATTTCTTCTAGTATAATTGAAGGGGGAGCAGGAACTGGATGAACTGTATACCCACCTTTAAGGGGAAATGTAGGTCATAGAGGTGCTTCAGTTGATTTTGCTATTTTTTCTTTACATCTGGCTGGGATGTCATCTATTTTAGGCGCTATTAATTTTATTACTACTATTTATAATATACGTGCCCCAGGAATAACTATAGAACGGATTGGTTTATTTGTTTGATCTATTTTAGTTACTGTATTTTTACTTCTTTTATCACTTCCTGTTTTGGCGGGGGCAATTACAATATTACTTACAGATCGTAATTTTAATACATCTTTTTTTGACCCTGCAGGAGGGGGTGACCCTATTTTATATCAACACTTGTTTTGATTTTTTGGTCACC
>RM05-05
GGTATAGTTGGTACAGCTCTTTCTCTTTTAATTCGTTTAGAGCTAGGAACATCTGGAGTTTTAATAGATGATCAATTTTATAATGTAATTGTTACAGCCCATGCCTTTGTAATAATTTTTTTTATAGTTATACCATTAATAATTGGTGGGTTTGGTAATTGAATAGTTCCATTATTATTAGGGGCACCAGATATAAGGTTTCCCCGTATAAATAATATAAGATTTTGATTACTTCCACCAGCTTTTATTTTTCTTATTTCTTCTAGTATAATTGAAGGGGGAGCAGGAACTGGATGAACTGTATACCCACCTTTAAGGGGAAATGTAGGTCATAGAGGTGCTTCAGTTGATTTTGCTATTTTTTCTTTACATCTGGCTGGGATGTCATCTATTTTAGGCGCTATTAATTTTATTACTACTATTTATAATATACGTGCCCCAGGAATAACTATAGAACGGATTGGTTTATTTGTTTGATCTATTTTAGTTACTGTATTTTTACTTCTTTTATCACTTCCTGTTTTGGCGGGGGCAATTACAATATTACTTACAGATCGTAATTTTAATACATCTTTTTTTGACCCTGCAGGAGGGGGTGACCCTATTTTATATCAACACTTGTTTTGATTTTTTGGTCACC
>RM05-06
GGTATAGTTGGTACAGCTCTTTCTCTTTTAATTCGTTTAGAGCTAGGAACATCTGGAGTTTTAATAGATGATCAATTTTATAATGTAATTGTTACAGCCCATGCCTTTGTAATAATTTTTTTTATAGTTATACCATTAATAATTGGTGGGTTTGGTAATTGAATAGTTCCATTATTATTAGGGGCACCAGATATAAGGTTTCCCCGTATAAATAATATAAGATTTTGATTACTTCCACCAGCTTTTATTTTTCTTATTTCTTCTAGTATAATTGAAGGGGGAGCAGGAACTGGATGAACTGTATACCCACCTTTAAGGGGAAATGTAGGTCATAGAGGTGCTTCAGTTGATTTTGCTATTTTTTCTTTACATCTGGCTGGGATGTCATCTATTTTAGGCGCTATTAATTTTATTACTACTATTTATAATATACGTGCCCCAGGAATAACTATAGAACGGATTGGTTTATTTGTTTGATCTATTTTAGTTACTGTATTTTTACTTCTTTTATCACTTCCTGTTTTGGCGGGGGCAATTACAATATTACTTACAGATCGTAATTTTAATACATCTTTTTTTGACCCTGCAGGAGGGGGTGACCCTATTTTATATCAACACTTGTTTTGATTTTTTGGTCACC
>RM05-07
GGTATAGTTGGTACAGCTCTTTCTCTTTTAATTCGTTTAGAGCTAGGAACATCTGGAGTTTTAATAGATGATCAATTTTATAATGTAATTGTTACAGCCCATGCCTTTGTAATAATTTTTTTTATAGTTATACCATTAATAATTGGTGGGTTTGGTAATTGAATAGTTCCATTATTATTAGGGGCACCAGATATAAGGTTTCCCCGTATAAATAATATAAGATTTTGATTACTTCCACCAGCTTTTATTTTTCTTATTTCTTCTAGTATAATTGAAGGGGGAGCAGGAACTGGATGAACTGTATACCCACCTTTAAGGGGAAATGTAGGTCATAGAGGTGCTTCAGTTGATTTTGCTATTTTTTCTTTACATCTGGCTGGGATGTCATCTATTTTAGGCGCTATTAATTTTATTACTACTATTTATAATATACGTGCCCCAGGAATAACTATAGAACGGATTGGTTTATTTGTTTGATCTATTTTAGTTACTGTATTTTTACTTCTTTTATCACTTCCTGTTTTGGCGGGGGCAATTACAATATTACTTACAGATCGTAATTTTAATACATCTTTTTTTGACCCTGCAGGAGGGGGTGACCCTATTTTATATCAACACTTGTTTTGATTTTTTGGTCACC
>RM05-08
GGTATAGTTGGTACAGCTCTTTCTCTTTTAATTCGTTTAGAGCTAGGAACATCTGGAGTTTTAATAGATGATCAATTTTATAATGTAATTGTTACAGCCCATGCCTTTGTAATAATTTTTTTTATAGTTATACCATTAATAATTGGTGGGTTTGGTAATTGAATAGTTCCATTATTATTAGGGGCACCAGATATAAGGTTTCCCCGTATAAATAATATAAGATTTTGATTACTTCCACCAGCTTTTATTTTTCTTATTTCTTCTAGTATAATTGAAGGGGGAGCAGGAACTGGATGAACTGTATACCCACCTTTAAGGGGAAATGTAGGTCATAGAGGTGCTTCAGTTGATTTTGCTATTTTTTCTTTACATCTGGCTGGGATGTCATCTATTTTAGGCGCTATTAATTTTATTACTACTATTTATAATATACGTGCCCCAGGAATAACTATAGAACGGATTGGTTTATTTGTTTGATCTATTTTAGTTACTGTATTTTTACTTCTTTTATCACTTCCTGTTTTGGCGGGGGCAATTACAATATTACTTACAGATCGTAATTTTAATACATCTTTTTTTGACCCTGCAGGAGGGGGTGACCCTATTTTATATCAACACTTGTTTTGATTTTTTGGTCACC
>RM03-01
GGTATAGTTGGGACAGCTCTTTCTCTTTTAATTCGTTTAGAGCTAGGAACATCTGGAGTTTTAATAGATGATCAATTTTATAATGTTATTGTTACAGCCCATGCCTTTGTAATAATTTTTTTTATAGTAATACCATTAATAATTGGTGGGTTTGGTAATTGGATAGTTCCATTATTATTAGGGGCACCAGATATAAGGTTTCCCCGTATAAATAATATAAGATTTTGATTACTTCCGCCAGCCTTTATTTTTCTTATTTCTTCTAGTATAATTGAAGGAGGAGCAGGAACTGGATGAACTGTATATCCACCTTTAAGGGGAAATGTAGGGCATAGAGGTGCTTCAGTTGATTTTGCTATTTTTTCTTTACATCTGGCTGGGATATCATCTATTTTAGGCGCTATTAATTTTATTACTACTATTTATAATATACGTGCCCCAGGAATAATTATAGAACGTATTGGTTTATTTGTTTGATCTATTTTAGTTACTGTATTTTTACTTCTTTTATCACTTCCTGTTTTGGCGGGTGCAATTACAATATTACTTACAGATCGTAACTTTAATACATCATTTTTTGATCCTGCAGGAGGGGGTGACCCCATTTTATATCAACACTTATTTTGATTTTTTGGTCACC
>RM03-02
GGTATAGTTGGTACAGCTCTTTCTCTTTTAATTCGTTTAGAGCTAGGAACATCTGGAGTTTTAATAGATGATCAATTTTATAATGTAATTGTTACAGCCCATGCCTTTGTAATAATTTTTTTTATAGTTATACCATTAATAATTGGTGGGTTTGGTAATTGAATAGTTCCATTATTATTAGGGGCACCAGATATAAGGTTTCCCCGTATAAATAATATAAGATTTTGATTACTTCCACCAGCTTTTATTTTTCTTATTTCTTCTAGTATAATTGAAGGGGGAGCAGGAACTGGATGAACTGTATACCCACCTTTAAGGGGAAATGTAGGTCATAGAGGTGCTTCAGTTGATTTTGCTATTTTTTCTTTACATCTGGCTGGGATGTCATCTATTTTAGGCGCTATTAATTTTATTACTACTATTTATAATATACGTGCCCCAGGAATAACTATAGAACGGATTGGTTTATTTGTTTGATCTATTTTAGTTACTGTATTTTTACTTCTTTTATCACTTCCTGTTTTGGCGGGGGCAATTACAATATTACTTACAGATCGTAATTTTAATACATCTTTTTTTGACCCTGCAGGAGGGGGTGACCCTATTTTATATCAACACTTGTTTTGATTTTTTGGTCACC
>RM03-03
GGTATAGTTGGTACAGCTCTTTCTCTTTTAATTCGTTTAGAGCTAGGAACATCTGGAGTTTTAATAGATGATCAATTTTATAATGTAATTGTTACAGCCCATGCCTTTGTAATAATTTTTTTTATAGTTATACCATTAATAATTGGTGGGTTTGGTAATTGAATAGTTCCATTATTATTAGGGGCACCAGATATAAGGTTTCCCCGTATAAATAATATAAGATTTTGATTACTTCCACCAGCTTTTATTTTTCTTATTTCTTCTAGTATAATTGAAGGGGGAGCAGGAACTGGATGAACTGTATACCCACCTTTAAGGGGAAATGTAGGTCATAGAGGTGCTTCAGTTGATTTTGCTATTTTTTCTTTACATCTGGCTGGGATGTCATCTATTTTAGGCGCTATTAATTTTATTACTACTATTTATAATATACGTGCCCCAGGAATAACTATAGAACGGATTGGTTTATTTGTTTGATCTATTTTAGTTACTGTATTTTTACTTCTTTTATCACTTCCTGTTTTGGCGGGGGCAATTACAATATTACTTACAGATCGTAATTTTAATACATCTTTTTTTGACCCTGCAGGAGGGGGTGACCCTATTTTATATCAACACTTGTTTTGATTTTTTGGTCACC
>RM03-04
GGTATAGTTGGTACAGCTCTTTCTCTTTTAATTCGTTTAGAGCTAGGAACATCTGGAGTTTTAATAGATGATCAATTTTATAATGTAATTGTTACAGCCCATGCCTTTGTAATAATTTTTTTTATAGTTATACCATTAATAATTGGTGGGTTTGGTAATTGAATAGTTCCATTATTATTAGGGGCACCAGATATAAGGTTTCCCCGTATAAATAATATAAGATTTTGATTACTTCCACCAGCTTTTATTTTTCTTATTTCTTCTAGTATAATTGAAGGGGGAGCAGGAACTGGATGAACTGTATACCCACCTTTAAGGGGAAATGTAGGTCATAGAGGTGCTTCAGTTGATTTTGCTATTTTTTCTTTACATCTGGCTGGGATGTCATCTATTTTAGGCGCTATTAATTTTATTACTACTATTTATAATATACGTGCCCCAGGAATAACTATAGAACGGATTGGTTTATTTGTTTGATCTATTTTAGTTACTGTATTTTTACTTCTTTTATCACTTCCTGTTTTGGCGGGGGCAATTACAATATTACTTACAGATCGTAATTTTAATACATCTTTTTTTGACCCTGCAGGAGGGGGTGACCCTATTTTATATCAACACTTGTTTTGATTTTTTGGTCACC
>RM03-05
GGTATAGTTGGTACAGCTCTTTCTCTTTTAATTCGTTTAGAGCTAGGAACATCTGGAGTTTTAATAGATGATCAATTTTATAATGTAATTGTTACAGCCCATGCCTTTGTAATAATTTTTTTTATAGTTATACCATTAATAATTGGTGGGTTTGGTAATTGAATAGTTCCATTATTATTAGGGGCACCAGATATAAGGTTTCCCCGTATAAATAATATAAGATTTTGATTACTTCCACCAGCTTTTATTTTTCTTATTTCTTCTAGTATAATTGAAGGGGGAGCAGGAACTGGATGAACTGTATACCCACCTTTAAGGGGAAATGTAGGTCATAGAGGTGCTTCAGTTGATTTTGCTATTTTTTCTTTACATCTGGCTGGGATGTCATCTATTTTAGGCGCTATTAATTTTATTACTACTATTTATAATATACGTGCCCCAGGAATAACTATAGAACGGATTGGTTTATTTGTTTGATCTATTTTAGTTACTGTATTTTTACTTCTTTTATCACTTCCTGTTTTGGCGGGGGCAATTACAATATTACTTACAGATCGTAATTTTAATACATCTTTTTTTGACCCTGCAGGAGGGGGTGACCCTATTTTATATCAACACTTGTTTTGATTTTTTGGTCACC
>RM03-06
GGTATAGTTGGTACAGCTCTTTCTCTTTTAATTCGTTTAGAGCTAGGAACATCTGGAGTTTTAATAGATGATCAATTTTATAATGTAATTGTTACAGCCCATGCCTTTGTAATAATTTTTTTTATAGTTATACCATTAATAATTGGTGGGTTTGGTAATTGAATAGTTCCATTATTATTAGGGGCACCAGATATAAGGTTTCCCCGTATAAATAATATAAGATTTTGATTACTTCCACCAGCTTTTATTTTTCTTATTTCTTCTAGTATAATTGAAGGGGGAGCAGGAACTGGATGAACTGTATACCCACCTTTAAGGGGAAATGTAGGTCATAGAGGTGCTTCAGTTGATTTTGCTATTTTTTCTTTACATCTGGCTGGGATGTCATCTATTTTAGGCGCTATTAATTTTATTACTACTATTTATAATATACGTGCCCCAGGAATAACTATAGAACGGATTGGTTTATTTGTTTGATCTATTTTAGTTACTGTATTTTTACTTCTTTTATCACTTCCTGTTTTGGCGGGGGCAATTACAATATTACTTACAGATCGTAATTTTAATACATCTTTTTTTGACCCTGCAGGAGGGGGTGACCCTATTTTATATCAACACTTGTTTTGATTTTTTGGTCACC
>RM03-07
GGTATAGTTGGTACAGCTCTTTCTCTTTTAATTCGTTTAGAGCTAGGAACATCTGGAGTTTTAATAGATGATCAATTTTATAATGTAATTGTTACAGCCCATGCCTTTGTAATAATTTTTTTTATAGTTATACCATTAATAATTGGTGGGTTTGGTAATTGAATAGTTCCATTATTATTAGGGGCACCAGATATAAGGTTTCCCCGTATAAATAATATAAGATTTTGATTACTTCCACCAGCTTTTATTTTTCTTATTTCTTCTAGTATAATTGAAGGGGGAGCAGGAACTGGATGAACTGTATACCCACCTTTAAGGGGAAATGTAGGTCATAGAGGTGCTTCAGTTGATTTTGCTATTTTTTCTTTACATCTGGCTGGGATGTCATCTATTTTAGGCGCTATTAATTTTATTACTACTATTTATAATATACGTGCCCCAGGAATAACTATAGAACGGATTGGTTTATTTGTTTGATCTATTTTAGTTACTGTATTTTTACTTCTTTTATCACTTCCTGTTTTGGCGGGGGCAATTACAATATTACTTACAGATCGTAATTTTAATACATCTTTTTTTGACCCTGCAGGAGGGGGTGACCCTATTTTATATCAACACTTGTTTTGATTTTTTGGTCACC
>RM03-08
GGTATAGTTGGTACAGCTCTTTCTCTTTTAATTCGTTTAGAGCTAGGAACATCTGGAGTTTTAATAGATGATCAATTTTATAATGTAATTGTTACAGCCCATGCCTTTGTAATAATTTTTTTTATAGTTATACCATTAATAATTGGTGGGTTTGGTAATTGAATAGTTCCATTATTATTAGGGGCACCAGATATAAGGTTTCCCCGTATAAATAATATAAGATTTTGATTACTTCCACCAGCTTTTATTTTTCTTATTTCTTCTAGTATAATTGAAGGGGGAGCAGGAACTGGATGAACTGTATACCCACCTTTAAGGGGAAATGTAGGTCATAGAGGTGCTTCAGTTGATTTTGCTATTTTTTCTTTACATCTGGCTGGGATGTCATCTATTTTAGGCGCTATTAATTTTATTACTACTATTTATAATATACGTGCCCCAGGAATAACTATAGAACGGATTGGTTTATTTGTTTGATCTATTTTAGTTACTGTATTTTTACTTCTTTTATCACTTCCTGTTTTGGCGGGGGCAATTACAATATTACTTACAGATCGTAATTTTAATACATCTTTTTTTGACCCTGCAGGAGGGGGTGACCCTATTTTATATCAACACTTGTTTTGATTTTTTGGTCACC
>RM02-01
GGTATAGTTGGTACAGCTCTTTCTCTTTTAATTCGTTTAGAGCTAGGAACATCTGGAGTTTTAATAGATGATCAATTTTATAATGTAATTGTTACAGCCCATGCCTTTGTAATAATTTTTTTTATAGTTATACCATTAATAATTGGTGGGTTTGGTAATTGAATAGTTCCATTATTATTAGGGGCACCAGATATAAGGTTTCCCCGTATAAATAATATAAGATTTTGATTACTTCCACCAGCTTTTATTTTTCTTATTTCTTCTAGTATAATTGAAGGGGGAGCAGGAACTGGATGAACTGTATACCCACCTTTAAGGGGAAATGTAGGTCATAGAGGTGCTTCAGTTGATTTTGCTATTTTTTCTTTACATCTGGCTGGGATGTCATCTATTTTAGGCGCTATTAATTTTATTACTACTATTTATAATATACGTGCCCCAGGAATAACTATAGAACGGATTGGTTTATTTGTTTGATCTATTTTAGTTACTGTATTTTTACTTCTTTTATCACTTCCTGTTTTGGCGGGGGCAATTACAATATTACTTACAGATCGTAATTTTAATACATCTTTTTTTGACCCTGCAGGAGGGGGTGACCCTATTTTATATCAACACTTGTTTTGATTTTTTGGTCACC
>RM02-02
GGTATAGTTGGTACAGCTCTTTCTCTTTTAATTCGTTTAGAGCTAGGAACATCTGGAGTTTTAATAGATGATCAATTTTATAATGTAATTGTTACAGCCCATGCCTTTGTAATAATTTTTTTTATAGTTATACCATTAATAATTGGTGGGTTTGGTAATTGAATAGTTCCATTATTATTAGGGGCACCAGATATAAGGTTTCCCCGTATAAATAATATAAGATTTTGATTACTTCCACCAGCTTTTATTTTTCTTATTTCTTCTAGTATAATTGAAGGGGGAGCAGGAACTGGATGAACTGTATACCCACCTTTAAGGGGAAATGTAGGTCATAGAGGTGCTTCAGTTGATTTTGCTATTTTTTCTTTACATCTGGCTGGGATGTCATCTATTTTAGGCGCTATTAATTTTATTACTACTATTTATAATATACGTGCCCCAGGAATAACTATAGAACGGATTGGTTTATTTGTTTGATCTATTTTAGTTACTGTATTTTTACTTCTTTTATCACTTCCTGTTTTGGCGGGGGCAATTACAATATTACTTACAGATCGTAATTTTAATACATCTTTTTTTGACCCTGCAGGAGGGGGTGACCCTATTTTATATCAACACTTGTTTTGATTTTTTGGTCACC
>RM02-03
GGTATAGTTGGTACAGCTCTTTCTCTTTTAATTCGTTTAGAGCTAGGAACATCTGGAGTTTTAATAGATGATCAATTTTATAATGTAATTGTTACAGCCCATGCCTTTGTAATAATTTTTTTTATAGTTATACCATTAATAATTGGTGGGTTTGGTAATTGAATAGTTCCATTATTATTAGGGGCACCAGATATAAGGTTTCCCCGTATAAATAATATAAGATTTTGATTACTTCCACCAGCTTTTATTTTTCTTATTTCTTCTAGTATAATTGAAGGGGGAGCAGGAACTGGATGAACTGTATACCCACCTTTAAGGGGAAATGTAGGTCATAGAGGTGCTTCAGTTGATTTTGCTATTTTTTCTTTACATCTGGCTGGGATGTCATCTATTTTAGGCGCTATTAATTTTATTACTACTATTTATAATATACGTGCCCCAGGAATAACTATAGAACGGATTGGTTTATTTGTTTGATCTATTTTAGTTACTGTATTTTTACTTCTTTTATCACTTCCTGTTTTGGCGGGGGCAATTACAATATTACTTACAGATCGTAATTTTAATACATCTTTTTTTGACCCTGCAGGAGGGGGTGACCCTATTTTATATCAACACTTGTTTTGATTTTTTGGTCACC
>RM02-04
GGTATAGTTGGTACAGCTCTTTCTCTTTTAATTCGTTTAGAGCTAGGAACATCTGGAGTTTTAATAGATGATCAATTTTATAATGTAATTGTTACAGCCCATGCCTTTGTAATAATTTTTTTTATAGTTATACCATTAATAATTGGTGGGTTTGGTAATTGAATAGTTCCATTATTATTAGGGGCACCAGATATAAGGTTTCCCCGTATAAATAATATAAGATTTTGATTACTTCCACCAGCTTTTATTTTTCTTATTTCTTCTAGTATAATTGAAGGGGGAGCAGGAACTGGATGAACTGTATACCCACCTTTAAGGGGAAATGTAGGTCATAGAGGTGCTTCAGTTGATTTTGCTATTTTTTCTTTACATCTGGCTGGGATGTCATCTATTTTAGGCGCTATTAATTTTATTACTACTATTTATAATATACGTGCCCCAGGAATAACTATAGAACGGATTGGTTTATTTGTTTGATCTATTTTAGTTACTGTATTTTTACTTCTTTTATCACTTCCTGTTTTGGCGGGGGCAATTACAATATTACTTACAGATCGTAATTTTAATACATCTTTTTTTGACCCTGCAGGAGGGGGTGACCCTATTTTATATCAACACTTGTTTTGATTTTTTGGTCACC
>RM02-05
GGTATAGTTGGTACAGCTCTTTCTCTTTTAATTCGTTTAGAGCTAGGAACATCTGGAGTTTTAATAGATGATCAATTTTATAATGTAATTGTTACAGCCCATGCCTTTGTAATAATTTTTTTTATAGTTATACCATTAATAATTGGTGGGTTTGGTAATTGAATAGTTCCATTATTATTAGGGGCACCAGATATAAGGTTTCCCCGTATAAATAATATAAGATTTTGATTACTTCCACCAGCTTTTATTTTTCTTATTTCTTCTAGTATAATTGAAGGGGGAGCAGGAACTGGATGAACTGTATACCCACCTTTAAGGGGAAATGTAGGTCATAGAGGTGCTTCAGTTGATTTTGCTATTTTTTCTTTACATCTGGCTGGGATGTCATCTATTTTAGGCGCTATTAATTTTATTACTACTATTTATAATATACGTGCCCCAGGAATAACTATAGAACGGATTGGTTTATTTGTTTGATCTATTTTAGTTACTGTATTTTTACTTCTTTTATCACTTCCTGTTTTGGCGGGGGCAATTACAATATTACTTACAGATCGTAATTTTAATACATCTTTTTTTGACCCTGCAGGAGGGGGTGACCCTATTTTATATCAACACTTGTTTTGATTTTTTGGTCACC
>RM02-06
GGTATAGTTGGTACAGCTCTTTCTCTTTTAATTCGTTTAGAGCTAGGAACATCTGGAGTTTTAATAGATGATCAATTTTATAATGTAATTGTTACAGCCCATGCCTTTGTAATAATTTTTTTTATAGTTATACCATTAATAATTGGTGGGTTTGGTAATTGAATAGTTCCATTATTATTAGGGGCACCAGATATAAGGTTTCCCCGTATAAATAATATAAGATTTTGATTACTTCCACCAGCTTTTATTTTTCTTATTTCTTCTAGTATAATTGAAGGGGGAGCAGGAACTGGATGAACTGTATACCCACCTTTAAGGGGAAATGTAGGTCATAGAGGTGCTTCAGTTGATTTTGCTATTTTTTCTTTACATCTGGCTGGGATGTCATCTATTTTAGGCGCTATTAATTTTATTACTACTATTTATAATATACGTGCCCCAGGAATAACTATAGAACGGATTGGTTTATTTGTTTGATCTATTTTAGTTACTGTATTTTTACTTCTTTTATCACTTCCTGTTTTGGCGGGGGCAATTACAATATTACTTACAGATCGTAATTTTAATACATCTTTTTTTGACCCTGCAGGAGGGGGTGACCCTATTTTATATCAACACTTGTTTTGATTTTTTGGTCACC
>RM02-07
GGTATAGTTGGTACAGCTCTTTCTCTTTTAATTCGTTTAGAGCTAGGAACATCTGGAGTTTTAATAGATGATCAATTTTATAATGTAATTGTTACAGCCCATGCCTTTGTAATAATTTTTTTTATAGTTATACCATTAATAATTGGTGGGTTTGGTAATTGAATAGTTCCATTATTATTAGGGGCACCAGATATAAGGTTTCCCCGTATAAATAATATAAGATTTTGATTACTTCCACCAGCTTTTATTTTTCTTATTTCTTCTAGTATAATTGAAGGGGGAGCAGGAACTGGATGAACTGTATACCCACCTTTAAGGGGAAATGTAGGTCATAGAGGTGCTTCAGTTGATTTTGCTATTTTTTCTTTACATCTGGCTGGGATGTCATCTATTTTAGGCGCTATTAATTTTATTACTACTATTTATAATATACGTGCCCCAGGAATAACTATAGAACGGATTGGTTTATTTGTTTGATCTATTTTAGTTACTGTATTTTTACTTCTTTTATCACTTCCTGTTTTGGCGGGGGCAATTACAATATTACTTACAGATCGTAATTTTAATACATCTTTTTTTGACCCTGCAGGAGGGGGTGACCCTATTTTATATCAACACTTGTTTTGATTTTTTGGTCACC
>RM15-01
GGTATAGTTGGTACAGCTCTTTCTCTTTTAATTCGTTTAGAGCTAGGAACATCTGGAGTTTTAATAGATGATCAATTTTATAATGTAATTGTTACAGCCCATGCCTTTGTAATAATTTTTTTTATAGTTATACCATTAATAATTGGTGGGTTTGGTAATTGAATAGTTCCATTATTATTAGGGGCACCAGATATAAGGTTTCCCCGTATAAATAATATAAGATTTTGATTACTTCCACCAGCTTTTATTTTTCTTATTTCTTCTAGTATAATTGAAGGGGGAGCAGGAACTGGATGAACTGTATACCCACCTTTAAGGGGAAATGTAGGTCATAGAGGTGCTTCAGTTGATTTTGCTATTTTTTCTTTACATCTGGCTGGGATGTCATCTATTTTAGGCGCTATTAATTTTATTACTACTATTTATAATATACGTGCCCCAGGAATAACTATAGAACGGATTGGTTTATTTGTTTGATCTATTTTAGTTACTGTATTTTTACTTCTTTTATCACTTCCTGTTTTGGCGGGGGCAATTACAATATTACTTACAGATCGTAATTTTAATACATCTTTTTTTGACCCTGCAGGAGGGGGTGACCCTATTTTATATCAACACTTGTTTTGATTTTTTGGTCACC
>RM15-02
GGTATAGTTGGTACAGCTCTTTCTCTTTTAATTCGTTTAGAGCTAGGAACATCTGGAGTTTTAATAGATGATCAATTTTATAATGTAATTGTTACAGCCCATGCCTTTGTAATAATTTTTTTTATAGTTATACCATTAATAATTGGTGGGTTTGGTAATTGAATAGTTCCATTATTATTAGGGGCACCAGATATAAGGTTTCCCCGTATAAATAATATAAGATTTTGATTACTTCCACCAGCTTTTATTTTTCTTATTTCTTCTAGTATAATTGAAGGGGGAGCAGGAACTGGATGAACTGTATACCCACCTTTAAGGGGAAATGTAGGTCATAGAGGTGCTTCAGTTGATTTTGCTATTTTTTCTTTACATCTGGCTGGGATGTCATCTATTTTAGGCGCTATTAATTTTATTACTACTATTTATAATATACGTGCCCCAGGAATAACTATAGAACGGATTGGTTTATTTGTTTGATCTATTTTAGTTACTGTATTTTTACTTCTTTTATCACTTCCTGTTTTGGCGGGGGCAATTACAATATTACTTACAGATCGTAATTTTAATACATCTTTTTTTGACCCTGCAGGAGGGGGTGACCCTATTTTATATCAACACTTGTTTTGATTTTTTGGTCACC
>RM15-03
GGTATAGTTGGTACAGCTCTTTCTCTTTTAATTCGTTTAGAGCTAGGAACATCTGGAGTTTTAATAGATGATCAATTTTATAATGTAATTGTTACAGCCCATGCCTTTGTAATAATTTTTTTTATAGTTATACCATTAATAATTGGTGGGTTTGGTAATTGAATAGTTCCATTATTATTAGGGGCACCAGATATAAGGTTTCCCCGTATAAATAATATAAGATTTTGATTACTTCCACCAGCTTTTATTTTTCTTATTTCTTCTAGTATAATTGAAGGGGGAGCAGGAACTGGATGAACTGTATACCCACCTTTAAGGGGAAATGTAGGTCATAGAGGTGCTTCAGTTGATTTTGCTATTTTTTCTTTACATCTGGCTGGGATGTCATCTATTTTAGGCGCTATTAATTTTATTACTACTATTTATAATATACGTGCCCCAGGAATAACTATAGAACGGATTGGTTTATTTGTTTGATCTATTTTAGTTACTGTATTTTTACTTCTTTTATCACTTCCTGTTTTGGCGGGGGCAATTACAATATTACTTACAGATCGTAATTTTAATACATCTTTTTTTGACCCTGCAGGAGGGGGTGACCCTATTTTATATCAACACTTGTTTTGATTTTTTGGTCACC
>RM15-04
GGTATAGTTGGTACAGCTCTTTCTCTTTTAATTCGTTTAGAGCTAGGAACATCTGGAGTTTTAATAGATGATCAATTTTATAATGTAATTGTTACAGCCCATGCCTTTGTAATAATTTTTTTTATAGTTATACCATTAATAATTGGTGGGTTTGGTAATTGAATAGTTCCATTATTATTAGGGGCACCAGATATAAGGTTTCCCCGTATAAATAATATAAGATTTTGATTACTTCCACCAGCTTTTATTTTTCTTATTTCTTCTAGTATAATTGAAGGGGGAGCAGGAACTGGATGAACTGTATACCCACCTTTAAGGGGAAATGTAGGTCATAGAGGTGCTTCAGTTGATTTTGCTATTTTTTCTTTACATCTGGCTGGGATGTCATCTATTTTAGGCGCTATTAATTTTATTACTACTATTTATAATATACGTGCCCCAGGAATAACTATAGAACGGATTGGTTTATTTGTTTGATCTATTTTAGTTACTGTATTTTTACTTCTTTTATCACTTCCTGTTTTGGCGGGGGCAATTACAATATTACTTACAGATCGTAATTTTAATACATCTTTTTTTGACCCTGCAGGAGGGGGTGACCCTATTTTATATCAACACTTGTTTTGATTTTTTGGTCACC
>RM15-05
GGTATAGTTGGTACAGCTCTTTCTCTTTTAATTCGTTTAGAGCTAGGAACATCTGGAGTTTTAATAGATGATCAATTTTATAATGTAATTGTTACAGCCCATGCCTTTGTAATAATTTTTTTTATAGTTATACCATTAATAATTGGTGGGTTTGGTAATTGAATAGTTCCATTATTATTAGGGGCACCAGATATAAGGTTTCCCCGTATAAATAATATAAGATTTTGATTACTTCCACCAGCTTTTATTTTTCTTATTTCTTCTAGTATAATTGAAGGGGGAGCAGGAACTGGATGAACTGTATACCCACCTTTAAGGGGAAATGTAGGTCATAGAGGTGCTTCAGTTGATTTTGCTATTTTTTCTTTACATCTGGCTGGGATGTCATCTATTTTAGGCGCTATTAATTTTATTACTACTATTTATAATATACGTGCCCCAGGAATAACTATAGAACGGATTGGTTTATTTGTTTGATCTATTTTAGTTACTGTATTTTTACTTCTTTTATCACTTCCTGTTTTGGCGGGGGCAATTACAATATTACTTACAGATCGTAATTTTAATACATCTTTTTTTGACCCTGCAGGAGGGGGTGACCCTATTTTATATCAACACTTGTTTTGATTTTTTGGTCACC
>RM15-06
GGTATAGTTGGTACAGCTCTTTCTCTTTTAATTCGTTTAGAGCTAGGAACATCTGGAGTTTTAATAGATGATCAATTTTATAATGTAATTGTTACAGCCCATGCCTTTGTAATAATTTTTTTTATAGTTATACCATTAATAATTGGTGGGTTTGGTAATTGAATAGTTCCATTATTATTAGGGGCACCAGATATAAGGTTTCCCCGTATAAATAATATAAGATTTTGATTACTTCCACCAGCTTTTATTTTTCTTATTTCTTCTAGTATAATTGAAGGGGGAGCAGGAACTGGATGAACTGTATACCCACCTTTAAGGGGAAATGTAGGTCATAGAGGTGCTTCAGTTGATTTTGCTATTTTTTCTTTACATCTGGCTGGGATGTCATCTATTTTAGGCGCTATTAATTTTATTACTACTATTTATAATATACGTGCCCCAGGAATAACTATAGAACGGATTGGTTTATTTGTTTGATCTATTTTAGTTACTGTATTTTTACTTCTTTTATCACTTCCTGTTTTGGCGGGGGCAATTACAATATTACTTACAGATCGTAATTTTAATACATCTTTTTTTGACCCTGCAGGAGGGGGTGACCCTATTTTATATCAACACTTGTTTTGATTTTTTGGTCACC
>RM15-07
GGTATAGTTGGTACAGCTCTTTCTCTTTTAATTCGTTTAGAGCTAGGAACATCTGGAGTTTTAATAGATGATCAATTTTATAATGTAATTGTTACAGCCCATGCCTTTGTAATAATTTTTTTTATAGTTATACCATTAATAATTGGTGGGTTTGGTAATTGAATAGTTCCATTATTATTAGGGGCACCAGATATAAGGTTTCCCCGTATAAATAATATAAGATTTTGATTACTTCCACCAGCTTTTATTTTTCTTATTTCTTCTAGTATAATTGAAGGGGGAGCAGGAACTGGATGAACTGTATACCCACCTTTAAGGGGAAATGTAGGTCATAGAGGTGCTTCAGTTGATTTTGCTATTTTTTCTTTACATCTGGCTGGGATGTCATCTATTTTAGGCGCTATTAATTTTATTACTACTATTTATAATATACGTGCCCCAGGAATAACTATAGAACGGATTGGTTTATTTGTTTGATCTATTTTAGTTACTGTATTTTTACTTCTTTTATCACTTCCTGTTTTGGCGGGGGCAATTACAATATTACTTACAGATCGTAATTTTAATACATCTTTTTTTGACCCTGCAGGAGGGGGTGACCCTATTTTATATCAACACTTGTTTTGATTTTTTGGTCACC
>RM15-08
GGTATAGTTGGTACAGCTCTTTCTCTTTTAATTCGTTTAGAGCTAGGAACATCTGGAGTTTTAATAGATGATCAATTTTATAATGTAATTGTTACAGCCCATGCCTTTGTAATAATTTTTTTTATAGTTATACCATTAATAATTGGTGGGTTTGGTAATTGAATAGTTCCATTATTATTAGGGGCACCAGATATAAGGTTTCCCCGTATAAATAATATAAGATTTTGATTACTTCCACCAGCTTTTATTTTTCTTATTTCTTCTAGTATAATTGAAGGGGGAGCAGGAACTGGATGAACTGTATACCCACCTTTAAGGGGAAATGTAGGTCATAGAGGTGCTTCAGTTGATTTTGCTATTTTTTCTTTACATCTGGCTGGGATGTCATCTATTTTAGGCGCTATTAATTTTATTACTACTATTTATAATATACGTGCCCCAGGAATAACTATAGAACGGATTGGTTTATTTGTTTGATCTATTTTAGTTACTGTATTTTTACTTCTTTTATCACTTCCTGTTTTGGCGGGGGCAATTACAATATTACTTACAGATCGTAATTTTAATACATCTTTTTTTGACCCTGCAGGAGGGGGTGACCCTATTTTATATCAACACTTGTTTTGATTTTTTGGTCACC
>RM16-01
GGTATAGTTGGTACAGCTCTTTCTCTTTTAATTCGTTTAGAGCTAGGAACATCTGGAGTTTTAATAGATGATCAATTTTATAATGTAATTGTTACAGCCCATGCCTTTGTAATAATTTTTTTTATAGTTATACCATTAATAATTGGTGGGTTTGGTAATTGAATAGTTCCATTATTATTAGGGGCACCAGATATAAGGTTTCCCCGTATAAATAATATAAGATTTTGATTACTTCCACCAGCTTTTATTTTTCTTATTTCTTCTAGTATAATTGAAGGGGGAGCAGGAACTGGATGAACTGTATACCCACCTTTAAGGGGAAATGTAGGTCATAGAGGTGCTTCAGTTGATTTTGCTATTTTTTCTTTACATCTGGCTGGGATGTCATCTATTTTAGGCGCTATTAATTTTATTACTACTATTTATAATATACGTGCCCCAGGAATAACTATAGAACGGATTGGTTTATTTGTTTGATCTATTTTAGTTACTGTATTTTTACTTCTTTTATCACTTCCTGTTTTGGCGGGGGCAATTACAATATTATTTACAGATCGTAATTTTAATACATCTTTTTTTGACCCTGCAGGAGGGGGTGACCCTATTTTATATCAACACTTGTTTTGATTTTTTGGTCACC
>RM16-02
GGTATAGTTGGTACAGCTCTTTCTCTTTTAATTCGTTTAGAGCTAGGAACATCTGGAGTTTTAATAGATGATCAATTTTATAATGTAATTGTTACAGCCCATGCCTTTGTAATAATTTTTTTTATAGTTATACCATTAATAATTGGTGGGTTTGGTAATTGAATAGTTCCATTATTATTAGGGGCACCAGATATAAGGTTTCCCCGTATAAATAATATAAGATTTTGATTACTTCCACCAGCTTTTATTTTTCTTATTTCTTCTAGTATAATTGAAGGGGGAGCAGGAACTGGATGAACTGTATACCCACCTTTAAGGGGAAATGTAGGTCATAGAGGTGCTTCAGTTGATTTTGCTATTTTTTCTTTACATCTGGCTGGGATGTCATCTATTTTAGGCGCTATTAATTTTATTACTACTATTTATAATATACGTGCCCCAGGAATAACTATAGAACGGATTGGTTTATTTGTTTGATCTATTTTAGTTACTGTATTTTTACTTCTTTTATCACTTCCTGTTTTGGCGGGGGCAATTACAATATTACTTACAGATCGTAATTTTAATACATCTTTTTTTGACCCTGCAGGAGGGGGTGACCCTATTTTATATCAACACTTGTTTTGATTTTTTGGTCACC
>RM16-03
GGTATAGTTGGTACAGCTCTTTCTCTTTTAATTCGTTTAGAGCTAGGAACATCTGGAGTTTTAATAGATGATCAATTTTATAATGTAATTGTTACAGCCCATGCCTTTGTAATAATTTTTTTTATAGTTATACCATTAATAATTGGTGGGTTTGGTAATTGAATAGTTCCATTATTATTAGGGGCACCAGATATAAGGTTTCCCCGTATAAATAATATAAGATTTTGATTACTTCCACCAGCTTTTATTTTTCTTATTTCTTCTAGTATAATTGAAGGGGGAGCAGGAACTGGATGAACTGTATACCCACCTTTAAGGGGAAATGTAGGTCATAGAGGTGCTTCAGTTGATTTTGCTATTTTTTCTTTACATCTGGCTGGGATGTCATCTATTTTAGGCGCTATTAATTTTATTACTACTATTTATAATATACGTGCCCCAGGAATAACTATAGAACGGATTGGTTTATTTGTTTGATCTATTTTAGTTACTGTATTTTTACTTCTTTTATCACTTCCTGTTTTGGCGGGGGCAATTACAATATTACTTACAGATCGTAATTTTAATACATCTTTTTTTGACCCTGCAGGAGGGGGTGACCCTATTTTATATCAACACTTGTTTTGATTTTTTGGTCACC
>RM16-04
GGTATAGTTGGTACAGCTCTTTCTCTTTTAATTCGTTTAGAGCTAGGAACATCTGGAGTTTTAATAGATGATCAATTTTATAATGTAATTGTTACAGCCCATGCCTTTGTAATAATTTTTTTTATAGTTATACCATTAATAATTGGTGGGTTTGGTAATTGAATAGTTCCATTATTATTAGGGGCACCAGATATAAGGTTTCCCCGTATAAATAATATAAGATTTTGATTACTTCCACCAGCTTTTATTTTTCTTATTTCTTCTAGTATAATTGAAGGGGGAGCAGGAACTGGATGAACTGTATACCCACCTTTAAGGGGAAATGTAGGTCATAGAGGTGCTTCAGTTGATTTTGCTATTTTTTCTTTACATCTGGCTGGGATGTCATCTATTTTAGGCGCTATTAATTTTATTACTACTATTTATAATATACGTGCCCCAGGAATAACTATAGAACGGATTGGTTTATTTGTTTGATCTATTTTAGTTACTGTATTTTTACTTCTTTTATCACTTCCTGTTTTGGCGGGGGCAATTACAATATTACTTACAGATCGTAATTTTAATACATCTTTTTTTGACCCTGCAGGAGGGGGTGACCCTATTTTATATCAACACTTGTTTTGATTTTTTGGTCACC
>RM16-05
GGTATAGTTGGTACAGCTCTTTCTCTTTTAATTCGTTTAGAGCTAGGAACATCTGGAGTTTTAATAGATGATCAATTTTATAATGTAATTGTTACAGCCCATGCCTTTGTAATAATTTTTTTTATAGTTATACCATTAATAATTGGTGGGTTTGGTAATTGAATAGTTCCATTATTATTAGGGGCACCAGATATAAGGTTTCCCCGTATAAATAATATAAGATTTTGATTACTTCCACCAGCTTTTATTTTTCTTATTTCTTCTAGTATAATTGAAGGGGGAGCAGGAACTGGATGAACTGTATACCCACCTTTAAGGGGAAATGTAGGTCATAGAGGTGCTTCAGTTGATTTTGCTATTTTTTCTTTACATCTGGCTGGGATGTCATCTATTTTAGGCGCTATTAATTTTATTACTACTATTTATAATATACGTGCCCCAGGAATAACTATAGAACGGATTGGTTTATTTGTTTGATCTATTTTAGTTACTGTATTTTTACTTCTTTTATCACTTCCTGTTTTGGCGGGGGCAATTACAATATTACTTACAGATCGTAATTTTAATACATCTTTTTTTGACCCTGCAGGAGGGGGTGACCCTATTTTATATCAACACTTGTTTTGATTTTTTGGTCACC
>RM16-06
GGTATAGTTGGTACAGCTCTTTCTCTTTTAATTCGTTTAGAGCTAGGAACATCTGGAGTTTTAATAGATGATCAATTTTATAATGTAATTGTTACAGCCCATGCCTTTGTAATAATTTTTTTTATAGTTATACCATTAATAATTGGTGGGTTTGGTAATTGAATAGTTCCATTATTATTAGGGGCACCAGATATAAGGTTTCCCCGTATAAATAATATAAGATTTTGATTACTTCCACCAGCTTTTATTTTTCTTATTTCTTCTAGTATAATTGAAGGGGGAGCAGGAACTGGATGAACTGTATACCCACCTTTAAGGGGAAATGTAGGTCATAGAGGTGCTTCAGTTGATTTTGCTATTTTTTCTTTACATCTGGCTGGGATGTCATCTATTTTAGGCGCTATTAATTTTATTACTACTATTTATAATATACGTGCCCCAGGAATAACTATAGAACGGATTGGTTTATTTGTTTGATCTATTTTAGTTACTGTATTTTTACTTCTTTTATCACTTCCTGTTTTGGCGGGGGCAATTACAATATTACTTACAGATCGTAATTTTAATACATCTTTTTTTGACCCTGCAGGAGGGGGTGACCCTATTTTATATCAACACTTGTTTTGATTTTTTGGTCACC
>RM16-07
GGTATAGTTGGTACAGCTCTTTCTCTTTTAATTCGTTTAGAGCTAGGAACATCTGGAGTTTTAATAGATGATCAATTTTATAATGTAATTGTTACAGCCCATGCCTTTGTAATAATTTTTTTTATAGTTATACCATTAATAATTGGTGGGTTTGGTAATTGAATAGTTCCATTATTATTAGGGGCACCAGATATAAGGTTTCCCCGTATAAATAATATAAGATTTTGATTACTTCCACCAGCTTTTATTTTTCTTATTTCTTCTAGTATAATTGAAGGGGGAGCAGGAACTGGATGAACTGTATACCCACCTTTAAGGGGAAATGTAGGTCATAGAGGTGCTTCAGTTGATTTTGCTATTTTTTCTTTACATCTGGCTGGGATGTCATCTATTTTAGGCGCTATTAATTTTATTACTACTATTTATAATATACGTGCCCCAGGAATAACTATAGAACGGATTGGTTTATTTGTTTGATCTATTTTAGTTACTGTATTTTTACTTCTTTTATCACTTCCTGTTTTGGCGGGGGCAATTACAATATTACTTACAGATCGTAATTTTAATACATCTTTTTTTGACCCTGCAGGAGGGGGTGACCCTATTTTATATCAACACTTGTTTTGATTTTTTGGTCACC
>RM16-08
GGTATAGTTGGTACAGCTCTTTCTCTTTTAATTCGTTTAGAGCTAGGAACATCTGGAGTTTTAATAGATGATCAATTTTATAATGTAATTGTTACAGCCCATGCCTTTGTAATAATTTTTTTTATAGTTATACCATTAATAATTGGTGGGTTTGGTAATTGAATAGTTCCATTATTATTAGGGGCACCAGATATAAGGTTTCCCCGTATAAATAATATAAGATTTTGATTACTTCCACCAGCTTTTATTTTTCTTATTTCTTCTAGTATAATTGAAGGGGGAGCAGGAACTGGATGAACTGTATACCCACCTTTAAGGGGAAATGTAGGTCATAGAGGTGCTTCAGTTGATTTTGCTATTTTTTCTTTACATCTGGCTGGGATGTCATCTATTTTAGGCGCTATTAATTTTATTACTACTATTTATAATATACGTGCCCCAGGAATAATTATAGAACGGATTGGTTTATTTGTTTGATCTATTTTAGTTACTGTATTTTTACTTCTTTTATCACTTCCTGTTTTGGCGGGGGCAATTACAATATTACTTACAGATCGTAATTTTAATACATCTTTTTTTGACCCTGCAGGAGGGGGTGACCCTATTTTATATCAACACTTGTTTTGATTTTTTGGTCACC
>RM14-01
GGTATAGTTGGTACAGCTCTTTCTCTTTTAATTCGTTTAGAGCTAGGAACATCTGGAGTTTTAATAGATGATCAATTTTATAATGTAATTGTTACAGCCCATGCCTTTGTAATAATTTTTTTTATAGTTATACCATTAATAATTGGTGGGTTTGGTAATTGAATAGTTCCATTATTATTAGGGGCACCAGATATAAGGTTTCCCCGTATAAATAATATAAGATTTTGATTACTTCCACCAGCTTTTATTTTTCTTATTTCTTCTAGTATAATTGAAGGGGGAGCAGGAACTGGATGAACTGTATACCCACCTTTAAGGGGAAATGTAGGTCATAGAGGTGCTTCAGTTGATTTTGCTATTTTTTCTTTACATCTGGCTGGGATGTCATCTATTTTAGGCGCTATTAATTTTATTACTACTATTTATAATATACGTGCCCCAGGAATAACTATAGAACGGATTGGTTTATTTGTTTGATCTATTTTAGTTACTGTATTTTTACTTCTTTTATCACTTCCTGTTTTGGCGGGGGCAATTACAATATTACTTACAGATCGTAATTTTAATACATCTTTTTTTGACCCTGCAGGAGGGGGTGACCCTATTTTATATCAACACTTGTTTTGATTTTTTGGTCACC
>RM14-03
GGTATAGTTGGTACAGCTCTTTCTCTTTTAATTCGTTTAGAGCTAGGAACATCTGGAGTTTTAATAGATGATCAATTTTATAATGTAATTGTTACAGCCCATGCCTTTGTAATAATTTTTTTTATAGTTATACCATTAATAATTGGTGGGTTTGGTAATTGAATAGTTCCATTATTATTAGGGGCACCAGATATAAGGTTTCCCCGTATAAATAATATAAGATTTTGATTACTTCCACCAGCTTTTATTTTTCTTATTTCTTCTAGTATAATTGAAGGGGGAGCAGGAACTGGATGAACTGTATACCCACCTTTAAGGGGAAATGTAGGTCATAGAGGTGCTTCAGTTGATTTTGCTATTTTTTCTTTACATCTGGCTGGGATGTCATCTATTTTAGGCGCTATTAATTTTATTACTACTATTTATAATATACGTGCCCCAGGAATAACTATAGAACGGATTGGTTTATTTGTTTGATCTATTTTAGTTACTGTATTTTTACTTCTTTTATCACTTCCTGTTTTGGCGGGGGCAATTACAATATTACTTACAGATCGTAATTTTAATACATCTTTTTTTGACCCTGCAGGAGGGGGTGACCCTATTTTATATCAACACTTGTTTTGATTTTTTGGTCACC
>RM14-04
GGTATAGTTGGTACAGCTCTTTCTCTTTTAATTCGTTTAGAGCTAGGAACATCTGGAGTTTTAATAGATGATCAATTTTATAATGTAATTGTTACAGCCCATGCCTTTGTAATAATTTTTTTTATAGTTATACCATTAATAATTGGTGGGTTTGGTAATTGAATAGTTCCATTATTATTAGGGGCACCAGATATAAGGTTTCCCCGTATAAATAATATAAGATTTTGATTACTTCCACCAGCTTTTATTTTTCTTATTTCTTCTAGTATAATTGAAGGGGGAGCAGGAACTGGATGAACTGTATACCCACCTTTAAGGGGAAATGTAGGTCATAGAGGTGCTTCAGTTGATTTTGCTATTTTTTCTTTACATCTGGCTGGGATGTCATCTATTTTAGGCGCTATTAATTTTATTACTACTATTTATAATATACGTGCCCCAGGAATAACTATAGAACGGATTGGTTTATTTGTTTGATCTATTTTAGTTACTGTATTTTTACTTCTTTTATCACTTCCTGTTTTGGCGGGGGCAATTACAATATTACTTACAGATCGTAATTTTAATACATCTTTTTTTGACCCTGCAGGAGGGGGTGACCCTATTTTATATCAACACTTGTTTTGATTTTTTGGTCACC
>RM17-01
GGTATAGTTGGTACAGCTCTTTCTCTTTTAATTCGTTTAGAGCTAGGAACATCTGGAGTTTTAATAGATGATCAATTTTATAATGTAATTGTTACAGCCCATGCCTTTGTAATAATTTTTTTTATAGTTATACCATTAATAATTGGTGGGTTTGGTAATTGAATAGTTCCATTATTATTAGGGGCACCAGATATAAGGTTTCCCCGTATAAATAATATAAGATTTTGATTACTTCCACCAGCTTTTATTTTTCTTATTTCTTCTAGTATAATTGAAGGGGGAGCAGGAACTGGATGAACTGTATACCCACCTTTAAGGGGAAATGTAGGTCATAGAGGTGCTTCAGTTGATTTTGCTATTTTTTCTTTACATCTGGCTGGGATGTCATCTATTTTAGGCGCTATTAATTTTATTACTACTATTTATAATATACGTGCCCCAGGAATAACTATAGAACGGATTGGTTTATTTGTTTGATCTATTTTAGTTACTGTATTTTTACTTCTTTTATCACTTCCTGTTTTGGCGGGGGCAATTACAATATTACTTACAGATCGTAATTTTAATACATCTTTTTTTGACCCTGCAGGAGGGGGTGACCCTATTTTATATCAACACTTGTTTTGATTTTTTGGTCACC
>RM17-02
GGTATAGTTGGTACAGCTCTTTCTCTTTTAATTCGTTTAGAGCTAGGAACATCTGGAGTTTTAATAGATGATCAATTTTATAATGTAATTGTTACAGCCCATGCCTTTGTAATAATTTTTTTTATAGTTATACCATTAATAATTGGTGGGTTTGGTAATTGAATAGTTCCATTATTATTAGGGGCACCAGATATAAGGTTTCCCCGTATAAATAATATAAGATTTTGATTACTTCCACCAGCTTTTATTTTTCTTATTTCTTCTAGTATAATTGAAGGGGGAGCAGGAACTGGATGAACTGTATACCCACCTTTAAGGGGAAATGTAGGTCATAGAGGTGCTTCAGTTGATTTTGCTATTTTTTCTTTACATCTGGCTGGGATGTCATCTATTTTAGGCGCTATTAATTTTATTACTACTATTTATAATATACGTGCCCCAGGAATAACTATAGAACGGATTGGTTTATTTGTTTGATCTATTTTAGTTACTGTATTTTTACTTCTTTTATCACTTCCTGTTTTGGCGGGGGCAATTACAATATTACTTACAGATCGTAATTTTAATACATCTTTTTTTGACCCTGCAGGAGGGGGTGACCCTATTTTATATCAACACTTGTTTTGATTTTTTGGTCACC
>RM17-03
GGTATAGTTGGTACAGCTCTTTCTCTTTTAATTCGTTTAGAGCTAGGAACATCTGGAGTTTTAATAGATGATCAATTTTATAATGTAATTGTTACAGCCCATGCCTTTGTAATAATTTTTTTTATAGTTATACCATTAATAATTGGTGGGTTTGGTAATTGAATAGTTCCATTATTATTAGGGGCACCAGATATAAGGTTTCCCCGTATAAATAATATAAGATTTTGATTACTTCCACCAGCTTTTATTTTTCTTATTTCTTCTAGTATAATTGAAGGGGGAGCAGGAACTGGATGAACTGTATACCCACCTTTAAGGGGAAATGTAGGTCATAGAGGTGCTTCAGTTGATTTTGCTATTTTTTCTTTACATCTGGCTGGGATGTCATCTATTTTAGGCGCTATTAATTTTATTACTACTATTTATAATATACGTGCCCCAGGAATAACTATAGAACGGATTGGTTTATTTGTTTGATCTATTTTAGTTACTGTATTTTTACTTCTTTTATCACTTCCTGTTTTGGCGGGGGCAATTACAATATTACTTACAGATCGTAATTTTAATACATCTTTTTTTGACCCTGCAGGAGGGGGTGACCCTATTTTATATCAACACTTGTTTTGATTTTTTGGTCACC
>RM17-04
GGTATAGTTGGTACAGCTCTTTCTCTTTTAATTCGTTTAGAGCTAGGAACATCTGGAGTTTTAATAGATGATCAATTTTATAATGTAATTGTTACAGCCCATGCCTTTGTAATAATTTTTTTTATAGTTATACCATTAATAATTGGTGGGTTTGGTAATTGAATAGTTCCATTATTATTAGGGGCACCAGATATAAGGTTTCCCCGTATAAATAATATAAGATTTTGATTACTTCCACCAGCTTTTATTTTTCTTATTTCTTCTAGTATAATTGAAGGGGGAGCAGGAACTGGATGAACTGTATACCCACCTTTAAGGGGAAATGTAGGTCATAGAGGTGCTTCAGTTGATTTTGCTATTTTTTCTTTACATCTGGCTGGGATGTCATCTATTTTAGGCGCTATTAATTTTATTACTACTATTTATAATATACGTGCCCCAGGAATAACTATAGAACGGATTGGTTTATTTGTTTGATCTATTTTAGTTACTGTATTTTTACTTCTTTTATCACTTCCTGTTTTGGCGGGGGCAATTACAATATTACTTACAGATCGTAATTTTAATACATCTTTTTTTGACCCTGCAGGAGGGGGTGACCCTATTTTATATCAACACTTGTTTTGATTTTTTGGTCACC
>RM13-01
GGTATAGTTGGTACAGCTCTTTCTCTTTTAATTCGTTTAGAGCTAGGAACATCTGGAGTTTTAATAGATGATCAATTTTATAATGTAATTGTTACAGCCCATGCCTTTGTAATAATTTTTTTTATAGTTATACCATTAATAATTGGTGGGTTTGGTAATTGAATAGTTCCATTATTATTAGGGGCACCAGATATAAGGTTTCCCCGTATAAATAATATAAGATTTTGATTACTTCCACCAGCTTTTATTTTTCTTATTTCTTCTAGTATAATTGAAGGGGGAGCAGGAACTGGATGAACTGTATACCCACCTTTAAGGGGAAATGTAGGTCATAGAGGTGCTTCAGTTGATTTTGCTATTTTTTCTTTACATCTGGCTGGGATGTCATCTATTTTAGGCGCTATTAATTTTATTACTACTATTTATAATATACGTGCCCCAGGAATAACTATAGAACGGATTGGTTTATTTGTTTGATCTATTTTAGTTACTGTATTTTTACTTCTTTTATCACTTCCTGTTTTGGCGGGGGCAATTACAATATTACTTACAGATCGTAATTTTAATACATCTTTTTTTGACCCTGCAGGAGGGGGTGACCCTATTTTATATCAACACTTGTTTTGATTTTTTGGTCACC
>RM13-02
GGTATAGTTGGTACAGCTCTTTCTCTTTTAATTCGTTTAGAGCTAGGAACATCTGGAGTTTTAATAGATGATCAATTTTATAATGTAATTGTTACAGCCCATGCCTTTGTAATAATTTTTTTTATAGTTATACCATTAATAATTGGTGGGTTTGGTAATTGAATAGTTCCATTATTATTAGGGGCACCAGATATAAGGTTTCCCCGTATAAATAATATAAGATTTTGATTACTTCCACCAGCTTTTATTTTTCTTATTTCTTCTAGTATAATTGAAGGGGGAGCAGGAACTGGATGAACTGTATACCCACCTTTAAGGGGAAATGTAGGTCATAGAGGTGCTTCAGTTGATTTTGCTATTTTTTCTTTACATCTGGCTGGGATGTCATCTATTTTAGGCGCTATTAATTTTATTACTACTATTTATAATATACGTGCCCCAGGAATAACTATAGAACGGATTGGTTTATTTGTTTGATCTATTTTAGTTACTGTATTTTTACTTCTTTTATCACTTCCTGTTTTGGCGGGGGCAATTACAATATTACTTACAGATCGTAATTTTAATACATCTTTTTTTGACCCTGCAGGAGGGGGTGACCCTATTTTATATCAACACTTGTTTTGATTTTTTGGTCACC
>RM13-03
GGTATAGTTGGTACAGCTCTTTCTCTTTTAATTCGTTTAGAGCTAGGAACATCTGGAGTTTTAATAGATGATCAATTTTATAATGTAATTGTTACAGCCCATGCCTTTGTAATAATTTTTTTTATAGTTATACCATTAATAATTGGTGGGTTTGGTAATTGAATAGTTCCATTATTATTAGGGGCACCAGATATAAGGTTTCCCCGTATAAATAATATAAGATTTTGATTACTTCCACCAGCTTTTATTTTTCTTATTTCTTCTAGTATAATTGAAGGGGGAGCAGGAACTGGATGAACTGTATACCCACCTTTAAGGGGAAATGTAGGTCATAGAGGTGCTTCAGTTGATTTTGCTATTTTTTCTTTACATCTGGCTGGGATGTCATCTATTTTAGGCGCTATTAATTTTATTACTACTATTTATAATATACGTGCCCCAGGAATAACTATAGAACGGATTGGTTTATTTGTTTGATCTATTTTAGTTACTGTATTTTTACTTCTTTTATCACTTCCTGTTTTGGCGGGGGCAATTACAATATTACTTACAGATCGTAATTTTAATACATCTTTTTTTGACCCTGCAGGAGGGGGTGACCCTATTTTATATCAACACTTGTTTTGATTTTTTGGTCACC
>RM13-04
GGTATAGTTGGTACAGCTCTTTCTCTTTTAATTCGTTTAGAGCTAGGAACATCTGGAGTTTTAATAGATGATCAATTTTATAATGTAATTGTTACAGCCCATGCCTTTGTAATAATTTTTTTTATAGTTATACCATTAATAATTGGTGGGTTTGGTAATTGAATAGTTCCATTATTATTAGGGGCACCAGATATAAGGTTTCCCCGTATAAATAATATAAGATTTTGATTACTTCCACCAGCTTTTATTTTTCTTATTTCTTCTAGTATAATTGAAGGGGGAGCAGGAACTGGATGAACTGTATACCCACCTTTAAGGGGAAATGTAGGTCATAGAGGTGCTTCAGTTGATTTTGCTATTTTTTCTTTACATCTGGCTGGGATGTCATCTATTTTAGGCGCTATTAATTTTATTACTACTATTTATAATATACGTGCCCCAGGAATAACTATAGAACGGATTGGTTTATTTGTTTGATCTATTTTAGTTACTGTATTTTTACTTCTTTTATCACTTCCTGTTTTGGCGGGGGCAATTACAATATTACTTACAGATCGTAATTTTAATACATCTTTTTTTGACCCTGCAGGAGGGGGTGACCCTATTTTATATCAACACTTGTTTTGATTTTTTGGTCACC
