# Supplementary material for: Living on the edge: comparative phylogeography and phylogenetics of Oreohelix land snails at their range edge in Western Canada
Source: BMC Evol Biol. 2020 Jan 6;20:3. doi: 10.1186/s12862-019-1566-1 (PMC6945528; doi:10.1186/s12862-019-1566-1)
Supplement: Supplementary file 5 — Additional file 5. General input file for COI, used to calculate measures such as haplotype diversity, nucleotide diversity, etc. (FAS 161 kb) [file 12862_2019_1566_MOESM5_ESM.fas]

>RM11-01
-------------GGTATAGTTGGTACAGCTCTTTCTCTTTTAATTCGTTTAGAGCTAGGAACATCTGGAGTTTTAATAGATGATCAATTTTATAATGTAATTGTTACAGCCCATGCCTTTGTAATAATTTTTTTTATAGTTATACCATTAATAATTGGTGGGTTTGGTAATTGAATAGTTCCATTATTATTAGGGGCACCAGATATAAGGTTTCCCCGTATAAATAATATAAGATTTTGATTACTTCCACCAGCTTTTATTTTTCTTATTTCTTCTAGTATAATTGAAGGGGGAGCAGGAACTGGATGAACTGTATACCCACCTTTAAGGGGAAATGTAGGTCATAGAGGTGCTTCAGTTGATTTTGCTATTTTTTCTTTACATCTGGCTGGGATGTCATCTATTTTAGGCGCTATTAATTTTATTACTACTATTTATAATATACGTGCCCCAGGAATAACTATAGAACGGATTGGTTTATTTGTTTGATCTATTTTAGTTACTGTATTTTTACTTCTTTTATCACTTCCTGTTTTGGCGGGGGCAATTACAATATTACTTACAGATCGTAATTTTAATACATCTTTTTTTGACCCTGCAGGAGGGGGTGACCCTATTTTATATCAACACTTGTTTTGATTTTTTGGTCACCCTGGA
>RM11-02
--------------GGATAGTTGGTACAGCTCTTTCTCTTTTAATTCGTTTAGAGCTAGGAACATCTGGAGTTTTAATAGATGATCAATTTTATAATGTAATTGTTACAGCCCATGCCTTTGTAATAATTTTTTTTATAGTTATACCATTAATAATTGGTGGGTTTGGTAATTGAATAGTTCCATTATTATTAGGGGCACCAGATATAAGGTTTCCCCGTATAAATAATATAAGATTTTGATTACTTCCACCAGCTTTTATTTTTCTTATTTCTTCTAGTATAATTGAAGGGGGAGCAGGAACTGGATGAACTGTATACCCACCTTTAAGGGGAAATGTAGGTCATAGAGGTGCTTCAGTTGATTTTGCTATTTTTTCTTTACATCTGGCTGGGATGTCATCTATTTTAGGCGCTATTAATTTTATTACTACTATTTATAATATACGTGCCCCAGGAATAACTATAGAACGGATTGGTTTATTTGTTTGATCTATTTTAGTTACTGTATTTTTACTTCTTTTATCACTTCCTGTTTTGGCGGGGGCAATTACAATATTACTTACAGATCGTAATTTTAATACATCTTTTTTTGACCCTGCAGGAGGGGGTGACCCTATTTTATATCAACACTTGTTTTGATTTTTTGGTCACCCTGGA
>RM11-03
-------------GGTATAGTTGGTACAGCTCTTTCTCTTTTAATTCGTTTAGAGCTAGGAACATCTGGAGTTTTAATAGATGATCAATTTTATAATGTAATTGTTACAGCCCATGCCTTTGTAATAATTTTTTTTATAGTTATACCATTAATAATTGGTGGGTTTGGTAATTGAATAGTTCCATTATTATTAGGGGCACCAGATATAAGGTTTCCCCGTATAAATAATATAAGATTTTGATTACTTCCACCAGCTTTTATTTTTCTTATTTCTTCTAGTATAATTGAAGGGGGAGCAGGAACTGGATGAACTGTATACCCACCTTTAAGGGGAAATGTAGGTCATAGAGGTGCTTCAGTTGATTTTGCTATTTTTTCTTTACATCTGGCTGGGATGTCATCTATTTTAGGCGCTATTAATTTTATTACTACTATTTATAATATACGTGCCCCAGGAATAACTATAGAACGGATTGGTTTATTTGTTTGATCTATTTTAGTTACTGTATTTTTACTTCTTTTATCACTTCCTGTTTTGGCGGGGGCAATTACAATATTACTTACAGATCGTAATTTTAATACATCTTTTTTTGACCCTGCAGGAGGGGGTGACCCTATTTTATATCAACACTTGTTTTGATTTTTTGGTCACCCTGGA
>RM11-04
-----------GTGGTATAGTTGGTACAGCTCTTTCTCTTTTAATTCGTTTAGAGCTAGGAACATCTGGAGTTTTAATAGATGATCAATTTTATAATGTAATTGTTACAGCCCATGCCTTTGTAATAATTTTTTTTATAGTTATACCATTAATAATTGGTGGGTTTGGTAATTGAATAGTTCCATTATTATTAGGGGCACCAGATATAAGGTTTCCCCGTATAAATAATATAAGATTTTGATTACTTCCACCAGCTTTTATTTTTCTTATTTCTTCTAGTATAATTGAAGGGGGAGCAGGAACTGGATGAACTGTATACCCACCTTTAAGGGGAAATGTAGGTCATAGAGGTGCTTCAGTTGATTTTGCTATTTTTTCTTTACATCTGGCTGGGATGTCATCTATTTTAGGCGCTATTAATTTTATTACTACTATTTATAATATACGTGCCCCAGGAATAACTATAGAACGGATTGGTTTATTTGTTTGATCTATTTTAGTTACTGTATTTTTACTTCTTTTATCACTTCCTGTTTTGGCGGGGGCAATTACAATATTACTTACAGATCGTAATTTTAATACATCTTTTTTTGACCCTGCAGGAGGGGGTGACCCTATTTTATATCAACACTTGTTTTGATTTTTTGGTCACCCTGGA
>RM11-06
-------------GGTATAGTTGGTACAGCTCTTTCTCTTTTAATTCGTTTAGAGCTAGGAACATCTGGAGTTTTAATAGATGATCAATTTTATAATGTAATTGTTACAGCCCATGCCTTTGTAATAATTTTTTTTATAGTTATACCATTAATAATTGGTGGGTTTGGTAATTGAATAGTTCCATTATTATTAGGGGCACCAGATATAAGGTTTCCCCGTATAAATAATATAAGATTTTGATTACTTCCACCAGCTTTTATTTTTCTTATTTCTTCTAGTATAATTGAAGGGGGAGCAGGAACTGGATGAACTGTATACCCACCTTTAAGGGGAAATGTAGGTCATAGAGGTGCTTCAGTTGATTTTGCTATTTTTTCTTTACATCTGGCTGGGATGTCATCTATTTTAGGCGCTATTAATTTTATTACTACTATTTATAATATACGTGCCCCAGGAATAACTATAGAACGGATTGGTTTATTTGTTTGATCTATTTTAGTTACTGTATTTTTACTTCTTTTATCACTTCCTGTTTTGGCGGGGGCAATTACAATATTACTTACAGATCGTAATTTTAATACATCTTTTTTTGACCCTGCAGGAGGGGGTGACCCTATTTTATATCAACACTTGTTTTGATTTTTTGGTCACCCTGGA
>RM11-07
-----------GTGGTATAGTTGGTACAGCTCTTTCTCTTTTAATTCGTTTAGAGCTAGGAACATCTGGAGTTTTAATAGATGATCAATTTTATAATGTAATTGTTACAGCCCATGCCTTTGTAATAATTTTTTTTATAGTTATACCATTAATAATTGGTGGGTTTGGTAATTGAATAGTTCCATTATTATTAGGGGCACCAGATATAAGGTTTCCCCGTATAAATAATATAAGATTTTGATTACTTCCACCAGCTTTTATTTTTCTTATTTCTTCTAGTATAATTGAAGGGGGAGCAGGAACTGGATGAACTGTATACCCACCTTTAAGGGGAAATGTAGGTCATAGAGGTGCTTCAGTTGATTTTGCTATTTTTTCTTTACATCTGGCTGGGATGTCATCTATTTTAGGCGCTATTAATTTTATTACTACTATTTATAATATACGTGCCCCAGGAATAACTATAGAACGGATTGGTTTATTTGTTTGATCTATTTTAGTTACTGTATTTTTACTTCTTTTATCACTTCCTGTTTTGGCGGGGGCAATTACAATATTACTTACAGATCGTAATTTTAATACATCTTTTTTTGACCCTGCAGGAGGGGGTGACCCTATTTTATATCAACACTTGTTTTGATTTTTTGGTCACCCTGGA
>RM11-08
-----------GTGGTATAGTTGGTACAGCTCTTTCTCTTTTAATTCGTTTAGAGCTAGGAACATCTGGAGTTTTAATAGATGATCAATTTTATAATGTAATTGTTACAGCCCATGCCTTTGTAATAATTTTTTTTATAGTTATACCATTAATAATTGGTGGGTTTGGTAATTGAATAGTTCCATTATTATTAGGGGCACCAGATATAAGGTTTCCCCGTATAAATAATATAAGATTTTGATTACTTCCACCAGCTTTTATTTTTCTTATTTCTTCTAGTATAATTGAAGGGGGAGCAGGAACTGGATGAACTGTATACCCACCTTTAAGGGGAAATGTAGGTCATAGAGGTGCTTCAGTTGATTTTGCTATTTTTTCTTTACATCTGGCTGGGATGTCATCTATTTTAGGCGCTATTAATTTTATTACTACTATTTATAATATACGTGCCCCAGGAATAACTATAGAACGGATTGGTTTATTTGTTTGATCTATTTTAGTTACTGTATTTTTACTTCTTTTATCACTTCCTGTTTTGGCGGGGGCAATTACAATATTACTTACAGATCGTAATTTTAATACATCTTTTTTTGACCCTGCAGGAGGGGGTGACCCTATTTTATATCAACACTTGTTTTGATTTTTTGGTCACCCTGGA
>RM12-02
-------------GGTATAGTTGGTACAGCTCTTTCTCTTTTAATTCGTTTAGAGCTAGGAACATCTGGAGTTTTAATAGATGATCAATTTTATAATGTAATTGTTACAGCCCATGCCTTTGTAATAATTTTTTTTATAGTTATACCATTAATAATTGGTGGGTTTGGTAATTGAATAGTTCCATTATTATTAGGGGCACCAGATATAAGGTTTCCCCGTATAAATAATATAAGATTTTGATTACTTCCACCAGCTTTTATTTTTCTTATTTCTTCTAGTATAATTGAAGGGGGAGCAGGAACTGGATGAACTGTATACCCACCTTTAAGGGGAAATGTAGGTCATAGAGGTGCTTCAGTTGATTTTGCTATTTTTTCTTTACATCTGGCTGGGATGTCATCTATTTTAGGCGCTATTAATTTTATTACTACTATTTATAATATACGTGCCCCAGGAATAACTATAGAACGGATTGGTTTATTTGTTTGATCTATTTTAGTTACTGTATTTTTACTTCTTTTATCACTTCCTGTTTTGGCGGGGGCAATTACAATATTACTTACAGATCGTAATTTTAATACATCTTTTTTTGACCCTGCAGGAGGGGGTGACCCTATTTTATATCAACACTTGTTTTGATTTTTTGGTCACCCTGGA
>RM12-03
-------------GGTATAGTTGGTACAGCTCTTTCTCTTTTAATTCGTTTAGAGCTAGGAACATCTGGAGTTTTAATAGATGATCAATTTTATAATGTAATTGTTACAGCCCATGCCTTTGTAATAATTTTTTTTATAGTTATACCATTAATAATTGGTGGGTTTGGTAATTGAATAGTTCCATTATTATTAGGGGCACCAGATATAAGGTTTCCCCGTATAAATAATATAAGATTTTGATTACTTCCACCAGCTTTTATTTTTCTTATTTCTTCTAGTATAATTGAAGGGGGAGCAGGAACTGGATGAACTGTATACCCACCTTTAAGGGGAAATGTAGGTCATAGAGGTGCTTCAGTTGATTTTGCTATTTTTTCTTTACATCTGGCTGGGATGTCATCTATTTTAGGCGCTATTAATTTTATTACTACTATTTATAATATACGTGCCCCAGGAATAATTATAGAACGGATTGGTTTATTTGTTTGATCTATTTTAGTTACTGTATTTTTACTTCTTTTATCACTTCCTGTTTTGGCGGGGGCAATTACAATATTACTTACAGATCGTAATTTTAATACATCTTTTTTTGACCCTGCAGGAGGGGGTGACCCTATTTTATATCAACACTTGTTTTGATTTTTTGGTCACCCTGGA
>RM12-04
-------------GGTATAGTTGGTACAGCTCTTTCTCTTTTAATTCGTTTAGAGCTAGGAACATCTGGAGTTTTAATAGATGATCAATTTTATAATGTAATTGTTACAGCCCATGCCTTTGTAATAATTTTTTTTATAGTTATACCATTAATAATTGGTGGGTTTGGTAATTGAATAGTTCCATTATTATTAGGGGCACCAGATATAAGGTTTCCCCGTATAAATAATATAAGATTTTGATTACTTCCACCAGCTTTTATTTTTCTTATTTCTTCTAGTATAATTGAAGGGGGAGCAGGAACTGGATGAACTGTATACCCACCTTTAAGGGGAAATGTAGGTCATAGAGGTGCTTCAGTTGATTTTGCTATTTTTTCTTTACATCTGGCTGGGATATCATCTATTTTAGGCGCTATTAATTTTATTACTACTATTTATAATATACGTGCCCCAGGAATAACTATAGAACGGATTGGTTTATTTGTTTGATCTATTTTAGTTACTGTATTTTTACTTCTTTTATCACTTCCTGTTTTGGCGGGGGCAATTACAATATTACTTACAGATCGTAATTTTAATACATCTTTTTTTGACCCTGCAGGAGGGGGTGACCCTATTTTATATCAACACTTGTTTTGATTTTTTGGTCACCCTGGA
>RM12-05
-----------GTGGTATAGTTGGTACAGCTCTTTCTCTTTTAATTCGTTTAGAGCTAGGAACATCTGGAGTTTTAATAGATGATCAATTTTATAATGTAATTGTTACAGCCCATGCCTTTGTAATAATTTTTTTTATAGTTATACCATTAATAATTGGTGGGTTTGGTAATTGAATAGTTCCATTATTATTAGGGGCACCAGATATAAGGTTTCCCCGTATAAATAATATAAGATTTTGATTACTTCCACCAGCTTTTATTTTTCTTATTTCTTCTAGTATAATTGAAGGGGGAGCAGGAACTGGATGAACTGTATACCCACCTTTAAGGGGAAATGTAGGTCATAGAGGTGCTTCAGTTGATTTTGCTATTTTTTCTTTACATCTGGCTGGGATGTCATCTATTTTAGGCGCTATTAATTTTATTACTACTATTTATAATATACGTGCCCCAGGAATAACTATAGAACGGATTGGTTTATTTGTTTGATCTATTTTAGTTACTGTATTTTTACTTCTTTTATCACTTCCTGTTTTGGCGGGGGCAATTACAATATTACTTACAGATCGTAATTTTAATACATCTTTTTTTGACCCTGCAGGAGGGGGTGACCCTATTTTATATCAACACTTGTTTTGATTTTTTGGTCACCCTGGA
>RM12-06
----------TGTGGTATAGTTGGTACAGCTCTTTCTCTTTTAATTCGTTTAGAGCTAGGAACATCTGGAGTTTTAATAGATGATCAATTTTATAATGTAATTGTTACAGCCCATGCCTTTGTAATAATTTTTTTTATAGTTATACCATTAATAATTGGTGGGTTTGGTAATTGAATAGTTCCATTATTATTAGGGGCACCAGATATAAGGTTTCCCCGTATAAATAATATAAGATTTTGATTACTTCCACCAGCTTTTATTTTTCTTATTTCTTCTAGTATAATTGAAGGGGGAGCAGGAACTGGATGAACTGTATACCCACCTTTAAGGGGAAATGTAGGTCATAGAGGTGCTTCAGTTGATTTTGCTATTTTTTCTTTACATCTGGCTGGGATATCATCTATTTTAGGCGCTATTAATTTTATTACTACTATTTATAATATACGTGCCCCAGGAATAACTATAGAACGGATTGGTTTATTTGTTTGATCTATTTTAGTTACTGTATTTTTACTTCTTTTATCACTTCCTGTTTTGGCGGGGGCAATTACAATATTACTTACAGATCGTAATTTTAATACATCTTTTTTTGACCCTGCAGGAGGGGGTGACCCTATTTTATATCAACACTTGTTTTGATTTTTTGGTCACCCTGGA
>RM12-07
-----------GTGGTATAGTTGGTACAGCTCTTTCTCTTTTAATTCGTTTAGAGCTAGGAACATCTGGAGTTTTAATAGATGATCAATTTTATAATGTAATTGTTACAGCCCATGCCTTTGTAATAATTTTTTTTATAGTTATACCATTAATAATTGGTGGGTTTGGTAATTGAATAGTTCCATTATTATTAGGGGCACCAGATATAAGGTTTCCCCGTATAAATAATATAAGATTTTGATTACTTCCACCAGCTTTTATTTTTCTTATTTCTTCTAGTATAATTGAAGGGGGAGCAGGAACTGGATGAACTGTATACCCACCTTTAAGGGGAAATGTAGGTCATAGAGGTGCTTCAGTTGATTTTGCTATTTTTTCTTTACATCTGGCTGGGATGTCATCTATTTTAGGCGCTATTAATTTTATTACTACTATTTATAATATACGTGCCCCAGGAATAACTATAGAACGGATTGGTTTATTTGTTTGATCTATTTTAGTTACTGTATTTTTACTTCTTTTATCACTTCCTGTTTTGGCGGGGGCAATTACAATATTACTTACAGATCGTAATTTTAATACATCTTTTTTTGACCCTGCAGGAGGGGGTGACCCTATTTTATATCAACACTTGTTTTGATTTTTTGGTCACCCTGGA
>RM12-08
-----------GTGGTATAGTTGGTACAGCTCTTTCTCTTTTAATTCGTTTAGAGCTAGGAACATCTGGAGTTTTAATAGATGATCAATTTTATAATGTAATTGTTACAGCCCATGCCTTTGTAATAATTTTTTTTATAGTTATACCATTAATAATTGGTGGGTTTGGTAATTGAATAGTTCCATTATTATTAGGGGCACCAGATATAAGGTTTCCCCGTATAAATAATATAAGATTTTGATTACTTCCACCAGCTTTTATTTTTCTTATTTCTTCTAGTATAATTGAAGGGGGAGCAGGAACTGGATGAACTGTATACCCACCTTTAAGGGGAAATGTAGGTCATAGAGGTGCTTCAGTTGATTTTGCTATTTTTTCTTTACATCTGGCTGGGATGTCATCTATTTTAGGCGCTATTAATTTTATTACTACTATTTATAATATACGTGCCCCAGGAATAACTATAGAACGGATTGGTTTATTTGTTTGATCTATTTTAGTTACTGTATTTTTACTTCTTTTATCACTTCCTGTTTTGGCGGGGGCAATTACAATATTACTTACAGATCGTAATTTTAATACATCTTTTTTTGACCCTGCAGGAGGGGGTGACCCTATTTTATATCAACACTTGTTTTGATTTTTTGGTCACCCTGGA
>RM07-02
----------TGTGGTATAGTTGGGACAGCTCTTTCTCTTTTAATTCGTTTAGAGCTAGGAACATCTGGAGTTTTAATAGATGATCAATTTTATAATGTTATTGTTACAGCCCATGCCTTTGTAATAATTTTTTTTATAGTAATACCATTAATAATTGGTGGGTTTGGTAATTGGATAGTTCCATTATTATTAGGGGCACCAGATATAAGGTTTCCCCGTATAAATAATATAAGATTTTGATTACTTCCGCCAGCCTTTATTTTTCTTATTTCTTCTAGTATAATTGAAGGAGGAGCAGGAACTGGATGAACTGTATATCCACCTTTAAGGGGAAATGTAGGGCATAGAGGTGCTTCAGTTGATTTTGCTATTTTTTCTTTACATCTGGCTGGGATATCATCTATTTTAGGCGCTATTAATTTTATTACTACTATTTATAATATACGTGCCCCAGGAATAATTATAGAACGTATTGGTTTATTTGTTTGATCTATTTTAGTTACTGTATTTTTACTTCTTTTATCACTTCCTGTTTTGGCGGGTGCAATTACAATATTACTTACAGATCGTAACTTTAATACATCATTTTTTGATCCTGCAGGAGGGGGTGACCCCATTTTATATCAACACTTATTTTGATTTTTTGGTCACCCTGGA
>RM07-03
-------------GGTATAGTTGGTACAGCTCTTTCTCTTTTAATTCGTTTAGAGCTAGGAACATCTGGAGTTTTAATAGATGATCAATTTTATAATGTAATTGTTACAGCCCATGCCTTTGTAATAATTTTTTTTATAGTTATACCATTAATAATTGGTGGGTTTGGTAATTGAATAGTTCCATTATTATTAGGGGCACCAGATATAAGGTTTCCCCGTATAAATAATATAAGATTTTGATTACTTCCACCAGCTTTTATTTTTCTTATTTCTTCTAGTATAATTGAAGGGGGAGCAGGAACTGGATGAACTGTATACCCACCTTTAAGGGGAAATGTAGGTCATAGAGGTGCTTCAGTTGATTTTGCTATTTTTTCTTTACATCTGGCTGGGATGTCATCTATTTTAGGCGCTATTAATTTTATTACTACTATTTATAATATACGTGCCCCAGGAATAACTATAGAACGGATTGGTTTATTTGTTTGATCTATTTTAGTTACTGTATTTTTACTTCTTTTATCACTTCCTGTTTTGGCGGGGGCAATTACAATATTACTTACAGATCGTAATTTTAATACATCTTTTTTTGACCCTGCAGGAGGGGGTGACCCTATTTTATATCAACACTTGTTTTGATTTTTTGGTCACCCTGGA
>RM07-04
--------------GGATAGTTGGGACAGCTCTTTCTCTTTTAATTCGTTTAGAGCTAGGAACATCTGGAGTTTTAATAGATGATCAATTTTATAATGTTATTGTTACAGCCCATGCCTTTGTAATAATTTTTTTTATAGTAATACCATTAATAATTGGTGGGTTTGGTAATTGGATAGTTCCATTATTATTAGGGGCACCAGATATAAGGTTTCCCCGTATAAATAATATAAGATTTTGATTACTTCCGCCAGCCTTTATTTTTCTTATTTCTTCTAGTATAATTGAAGGAGGAGCAGGAACTGGATGAACTGTATATCCACCTTTAAGGGGAAATGTAGGGCATAGAGGTGCTTCAGTTGATTTTGCTATTTTTTCTTTACATCTGGCTGGGATATCATCTATTTTAGGCGCTATTAATTTTATTACTACTATTTATAATATACGTGCCCCAGGAATAATTATAGAACGTATTGGTTTATTTGTTTGATCTATTTTAGTTACTGTATTTTTACTTCTTTTATCACTTCCTGTTTTGGCGGGTGCAATTACAATATTACTTACAGATCGTAACTTTAATACATCATTTTTTGATCCTGCAGGAGGGGGTGACCCCATTTTATATCAACACTTATTTTGATTTTTTGGTCACCTGGGA
>RM07-05
-------------GGTATAGTTGGTACAGCTCTTTCTCTTTTAATTCGTTTAGAGCTAGGAACATCTGGAGTTTTAATAGATGATCAATTTTATAATGTAATTGTTACAGCCCATGCCTTTGTAATAATTTTTTTTATAGTTATACCATTAATAATTGGTGGGTTTGGTAATTGAATAGTTCCATTATTATTAGGGGCACCAGATATAAGGTTTCCCCGTATAAATAATATAAGATTTTGATTACTTCCACCAGCTTTTATTTTTCTTATTTCTTCTAGTATAATTGAAGGGGGAGCAGGAACTGGATGAACTGTATACCCACCTTTAAGGGGAAATGTAGGTCATAGAGGTGCTTCAGTTGATTTTGCTATTTTTTCTTTACATCTGGCTGGGATGTCATCTATTTTAGGCGCTATTAATTTTATTACTACTATTTATAATATACGTGCCCCAGGAATAACTATAGAACGGATTGGTTTATTTGTTTGATCTATTTTAGTTACTGTATTTTTACTTCTTTTATCACTTCCTGTTTTGGCGGGGGCAATTACAATATTACTTACAGATCGTAATTTTAATACATCTTTTTTTGACCCTGCAGGAGGGGGTGACCCTATTTTATATCAACACTTGTTTTGATTTTTTGGTCACCGGGGA
>RM07-06
-------------GGTATAGTTGGTACAGCTCTTTCTCTTTTAATTCGTTTAGAGCTAGGAACATCTGGAGTTTTAATAGATGATCAATTTTATAATGTAATTGTTACAGCCCATGCCTTTGTAATAATTTTTTTTATAGTTATACCATTAATAATTGGTGGGTTTGGTAATTGAATAGTTCCATTATTATTAGGGGCACCAGATATAAGGTTTCCCCGTATAAATAATATAAGATTTTGATTACTTCCACCAGCTTTTATTTTTCTTATTTCTTCTAGTATAATTGAAGGGGGAGCAGGAACTGGATGAACTGTATACCCACCTTTAAGGGGAAATGTAGGTCATAGAGGTGCTTCAGTTGATTTTGCTATTTTTTCTTTACATCTGGCTGGGATGTCATCTATTTTAGGCGCTATTAATTTTATTACTACTATTTATAATATACGTGCCCCAGGAATAACTATAGAACGGATTGGTTTATTTGTTTGATCTATTTTAGTTACTGTATTTTTACTTCTTTTATCACTTCCTGTTTTGGCGGGGGCAATTACAATATTACTTACAGATCGTAATTTTAATACATCTTTTTTTGACCCTGCAGGAGGGGGTGACCCTATTTTATATCAACACTTGTTTTGATTTTTTGGTCACCCTGGA
>RM07-07
-----------GTGGTATAGTTGGTACAGCTCTTTCTCTTTTAATTCGTTTAGAGCTAGGAACATCTGGAGTTTTAATAGATGATCAATTTTATAATGTAATTGTTACAGCCCATGCCTTTGTAATAATTTTTTTTATAGTTATACCATTAATAATTGGTGGGTTTGGTAATTGAATAGTTCCATTATTATTAGGGGCACCAGATATAAGGTTTCCCCGTATAAATAATATAAGATTTTGATTACTTCCACCAGCTTTTATTTTTCTTATTTCTTCTAGTATAATTGAAGGGGGAGCAGGAACTGGATGAACTGTATACCCACCTTTAAGGGGAAATGTAGGTCATAGAGGTGCTTCAGTTGATTTTGCTATTTTTTCTTTACATCTGGCTGGGATGTCATCTATTTTAGGCGCTATTAATTTTATTACTACTATTTATAATATACGTGCCCCAGGAATAACTATAGAACGGATTGGTTTATTTGTTTGATCTATTTTAGTTACTGTATTTTTACTTCTTTTATCACTTCCTGTTTTGGCGGGGGCAATTACAATATTACTTACAGATCGTAATTTTAATACATCTTTTTTTGACCCTGCAGGAGGGGGTGACCCTATTTTATATCAACACTTGTTTTGATTTTTTGGTCACCCGGAA
>RM07-08
-------------GGTATAGTTGGGACAGCTCTTTCTCTTTTAATTCGTTTAGAGCTAGGAACATCTGGAGTTTTAATAGATGATCAATTTTATAATGTTATTGTTACAGCCCATGCCTTTGTAATAATTTTTTTTATAGTAATACCATTAATAATTGGTGGGTTTGGTAATTGGATAGTTCCATTATTATTAGGGGCACCAGATATAAGGTTTCCCCGTATAAATAATATAAGATTTTGATTACTTCCGCCAGCCTTTATTTTTCTTATTTCTTCTAGTATAATTGAAGGAGGAGCAGGAACTGGATGAACTGTATATCCACCTTTAAGGGGAAATGTAGGGCATAGAGGTGCTTCAGTTGATTTTGCTATTTTTTCTTTACATCTGGCTGGGATATCATCTATTTTAGGCGCTATTAATTTTATTACTACTATTTATAATATACGTGCCCCAGGAATAATTATAGAACGTATTGGTTTATTTGTTTGATCTATTTTAGTTACTGTATTTTTACTTCTTTTATCACTTCCTGTTTTGGCGGGTGCAATTACAATATTACTTACAGATCGTAATTTTAATACATCATTTTTTGATCCTGCAGGAGGGGGTGACCCCATTTTATATCAACACTTATTTTGATTTTTTGGTCACCCGGAA
>RM06-01
----------TGTGGTATAGTTGGGACAGCTCTTTCTCTTTTAATTCGTTTAGAGCTAGGAACATCTGGAGTTTTAATAGATGATCAATTTTATAATGTTATTGTTACAGCCCATGCCTTTGTAATAATTTTTTTTATAGTAATACCATTAATAATTGGTGGGTTTGGTAATTGGATAGTTCCATTATTATTAGGGGCACCAGATATAAGGTTTCCCCGTATAAATAATATAAGATTTTGATTACTTCCGCCAGCCTTTATTTTTCTTATTTCTTCTAGTATAATTGAAGGAGGAGCAGGAACTGGATGAACTGTATATCCACCTTTAAGGGGAAATGTAGGGCATAGAGGTGCTTCAGTTGATTTTGCTATTTTTTCTTTACATCTGGCTGGGATATCATCTATTTTAGGCGCTATTAATTTTATTACTACTATTTATAATATACGTGCCCCAGGAATAATTATAGAACGTATTGGTTTATTTGTTTGATCTATTTTAGTTACTGTATTTTTACTTCTTTTATCACTTCCTGTTTTGGCGGGTGCAATTACAATATTACTTACAGATCGTAACTTTAATACATCATTTTTTGATCCTGCAGGAGGGGGTGACCCCATTTTATATCAACACTTATTTTGATTTTTTGGTCACCGGGAA
>RM06-02
-----------GTGGTATAGTTGGGACAGCTCTTTCTCTTTTAATTCGTTTAGAGCTAGGAACATCTGGAGTTTTAATAGATGATCAATTTTATAATGTTATTGTTACAGCCCATGCCTTTGTAATAATTTTTTTTATAGTAATACCATTAATAATTGGTGGGTTTGGTAATTGGATAGTTCCATTATTATTAGGGGCACCAGATATAAGGTTTCCCCGTATAAATAATATAAGATTTTGATTACTTCCGCCAGCCTTTATTTTTCTTATTTCTTCTAGTATAATTGAAGGAGGAGCAGGAACTGGATGAACTGTATATCCACCTTTAAGGGGAAATGTAGGGCATAGAGGTGCTTCAGTTGATTTTGCTATTTTTTCTTTACATCTGGCTGGGATATCATCTATTTTAGGCGCTATTAATTTTATTACTACTATTTATAATATACGTGCCCCAGGAATAATTATAGAACGTATTGGTTTATTTGTTTGATCTATTTTAGTTACTGTATTTTTACTTCTTTTATCACTTCCTGTTTTGGCGGGTGCAATTACAATATTACTTACAGATCGTAACTTTAATACATCATTTTTTGATCCTGCAGGAGGGGGTGACCCCATTTTATATCAACACTTATTTTGATTTTTTGGTCACCGGGAA
>RM06-03
----------TGTGGTATAGTTGGGACAGCTCTTTCTCTTTTAATTCGTTTAGAGCTAGGAACATCTGGAGTTTTAATAGATGATCAATTTTATAATGTTATTGTTACAGCCCATGCCTTTGTAATAATTTTTTTTATAGTAATACCATTAATAATTGGTGGGTTTGGTAATTGGATAGTTCCATTATTATTAGGGGCACCAGATATAAGGTTTCCCCGTATAAATAATATAAGATTTTGATTACTTCCGCCAGCCTTTATTTTTCTTATTTCTTCTAGTATAATTGAAGGAGGAGCAGGAACTGGATGAACTGTATATCCACCTTTAAGGGGAAATGTAGGGCATAGAGGTGCTTCAGTTGATTTTGCTATTTTTTCTTTACATCTGGCTGGGATATCATCTATTTTAGGCGCTATTAATTTTATTACTACTATTTATAATATACGTGCCCCAGGAATAATTATAGAACGTATTGGTTTATTTGTTTGATCTATTTTAGTTACTGTATTTTTACTTCTTTTATCACTTCCTGTTTTGGCGGGTGCAATTACAATATTACTTACAGATCGTAACTTTAATACATCATTTTTTGATCCTGCAGGAGGGGGTGACCCCATTTTATATCAACACTTATTTTGATTTTTTGGTCACCGGGAA
>RM06-04
----------TGTGGTATAGTTGGGACAGCTCTTTCTCTTTTAATTCGTTTAGAGCTAGGAACATCTGGAGTTTTAATAGATGATCAATTTTATAATGTTATTGTTACAGCCCATGCCTTTGTAATAATTTTTTTTATAGTAATACCATTAATAATTGGTGGGTTTGGTAATTGGATAGTTCCATTATTATTAGGGGCACCAGATATAAGGTTTCCCCGTATAAATAATATAAGATTTTGATTACTTCCGCCAGCCTTTATTTTTCTTATTTCTTCTAGTATAATTGAAGGAGGAGCAGGAACTGGATGAACTGTATATCCACCTTTAAGGGGAAATGTAGGGCATAGAGGTGCTTCAGTTGATTTTGCTATTTTTTCTTTACATCTGGCTGGGATATCATCTATTTTAGGCGCTATTAATTTTATTACTACTATTTATAATATACGTGCCCCAGGAATAATTATAGAACGTATTGGTTTATTTGTTTGATCTATTTTAGTTACTGTATTTTTACTTCTTTTATCACTTCCTGTTTTGGCGGGTGCAATTACAATATTACTTACAGATCGTAACTTTAATACATCATTTTTTGATCCTGCAGGAGGGGGTGACCCCATTTTATATCAACACTTATTTTGATTTTTTGGTCACCGGGAA
>RM06-05
----------TGTGGTATAGTTGGGACAGCTCTTTCTCTTTTAATTCGTTTAGAGCTAGGAACATCTGGAGTTTTAATAGATGATCAATTTTATAATGTTATTGTTACAGCCCATGCCTTTGTAATAATTTTTTTTATAGTAATACCATTAATAATTGGTGGGTTTGGTAATTGGATAGTTCCATTATTATTAGGGGCACCAGATATAAGGTTTCCCCGTATAAATAATATAAGATTTTGATTACTTCCGCCAGCCTTTATTTTTCTTATTTCTTCTAGTATAATTGAAGGAGGAGCAGGAACTGGATGAACTGTATATCCACCTTTAAGGGGAAATGTAGGGCATAGAGGTGCTTCAGTTGATTTTGCTATTTTTTCTTTACATCTGGCTGGGATATCATCTATTTTAGGCGCTATTAATTTTATTACTACTATTTATAATATACGTGCCCCAGGAATAATTATAGAACGTATTGGTTTATTTGTTTGATCTATTTTAGTTACTGTATTTTTACTTCTTTTATCACTTCCTGTTTTGGCGGGTGCAATTACAATATTACTTACAGATCGTAACTTTAATACATCATTTTTTGATCCTGCAGGAGGGGGTGACCCCATTTTATATCAACACTTATTTTGATTTTTTGGTCACCGGGAA
>RM06-06
-----------GTGGTATAGTTGGGACAGCTCTTTCTCTTTTAATTCGTTTAGAGCTAGGAACATCTGGAGTTTTAATAGATGATCAATTTTATAATGTTATTGTTACAGCCCATGCCTTTGTAATAATTTTTTTTATAGTAATACCATTAATAATTGGTGGGTTTGGTAATTGGATAGTTCCATTATTATTAGGGGCACCAGATATAAGGTTTCCCCGTATAAATAATATAAGATTTTGATTACTTCCGCCAGCCTTTATTTTTCTTATTTCTTCTAGTATAATTGAAGGAGGAGCAGGAACTGGATGAACTGTATATCCACCTTTAAGGGGAAATGTAGGGCATAGAGGTGCTTCAGTTGATTTTGCTATTTTTTCTTTACATCTGGCTGGGATATCATCTATTTTAGGCGCTATTAATTTTATTACTACTATTTATAATATACGTGCCCCAGGAATAATTATAGAACGTATTGGTTTATTTGTTTGATCTATTTTAGTTACTGTATTTTTACTTCTTTTATCACTTCCTGTTTTGGCGGGTGCAATTACAATATTACTTACAGATCGTAACTTTAATACATCATTTTTTGATCCTGCAGGAGGGGGTGACCCCATTTTATATCAACACTTATTTTGATTTTTTGGTCACCGGGAA
>RM06-07
----------TGTGGTATAGTTGGGACAGCTCTTTCTCTTTTAATTCGTTTAGAGCTAGGAACATCTGGAGTTTTAATAGATGATCAATTTTATAATGTTATTGTTACAGCCCATGCCTTTGTAATAATTTTTTTTATAGTAATACCATTAATAATTGGTGGGTTTGGTAATTGGATAGTTCCATTATTATTAGGGGCACCAGATATAAGGTTTCCCCGTATAAATAATATAAGATTTTGATTACTTCCGCCAGCCTTTATTTTTCTTATTTCTTCTAGTATAATTGAAGGAGGAGCAGGAACTGGATGAACTGTATATCCACCTTTAAGGGGAAATGTAGGGCATAGAGGTGCTTCAGTTGATTTTGCTATTTTTTCTTTACATCTGGCTGGGATATCATCTATTTTAGGCGCTATTAATTTTATTACTACTATTTATAATATACGTGCCCCAGGAATAATTATAGAACGTATTGGTTTATTTGTTTGATCTATTTTAGTTACTGTATTTTTACTTCTTTTATCACTTCCTGTTTTGGCGGGTGCAATTACAATATTACTTACAGATCGTAACTTTAATACATCATTTTTTGATCCTGCAGGAGGGGGTGACCCCATTTTATATCAACACTTATTTTGATTTTTTGGTCACCGGGAA
>RM06-08
----------TGTGGTATAGTTGGGACAGCTCTTTCTCTTTTAATTCGTTTAGAGCTAGGAACATCTGGAGTTTTAATAGATGATCAATTTTATAATGTTATTGTTACAGCCCATGCCTTTGTAATAATTTTTTTTATAGTAATACCATTAATAATTGGTGGGTTTGGTAATTGGATAGTTCCATTATTATTAGGGGCACCAGATATAAGGTTTCCCCGTATAAATAATATAAGATTTTGATTACTTCCGCCAGCCTTTATTTTTCTTATTTCTTCTAGTATAATTGAAGGAGGAGCAGGAACTGGATGAACTGTATATCCACCTTTAAGGGGAAATGTAGGGCATAGAGGTGCTTCAGTTGATTTTGCTATTTTTTCTTTACATCTGGCTGGGATATCATCTATTTTAGGCGCTATTAATTTTATTACTACTATTTATAATATACGTGCCCCAGGAATAATTATAGAACGTATTGGTTTATTTGTTTGATCTATTTTAGTTACTGTATTTTTACTTCTTTTATCACTTCCTGTTTTGGCGGGTGCAATTACAATATTACTTACAGATCGTAACTTTAATACATCATTTTTTGATCCTGCAGGAGGGGGTGACCCCATTTTATATCAACACTTATTTTGATTTTTTGGTCACCGGGAA
>RM09-02
-------------GGTATAGTTGGGACAGCTCTTTCTCTTTTAATTCGTTTAGAGCTAGGAACATCTGGAGTTTTAATAGATGATCAATTTTATAATGTTATTGTTACAGCCCATGCCTTTGTAATAATTTTTTTTATAGTAATACCATTAATAATTGGTGGGTTTGGTAATTGGATAGTTCCATTATTATTAGGGGCACCAGATATAAGGTTTCCCCGTATAAATAATATAAGATTTTGATTACTTCCGCCAGCCTTTATTTTTCTTATTTCTTCTAGTATAATTGAAGGAGGAGCAGGAACTGGATGAACTGTATATCCACCTTTAAGGGGAAATGTAGGGCATAGAGGTGCTTCAGTTGATTTTGCTATTTTTTCTTTACATCTGGCTGGGATATCATCTATTTTAGGCGCTATTAATTTTATTACTACTATTTATAATATACGTGCCCCAGGAATAATTATAGAACGTATTGGTTTATTTGTTTGATCTATTTTAGTTACTGTATTTTTACTTCTTTTATCACTTCCTGTTTTGGCGGGTGCAATTACAATATTACTTACAGATCGTAATTTTAATACATCATTTTTTGATCCTGCAGGAGGGGGTGACCCCATTTTATATCAACACTTATTTTGATTTTTTGGTCACCGGGAA
>RM09-03
-------------GGTATAGTTGGGACAGCTCTTTCTCTTTTAATTCGTTTAGAGCTAGGAACATCTGGAGTTTTAATAGATGATCAATTTTATAATGTTATTGTTACAGCCCATGCCTTTGTAATAATTTTTTTTATAGTAATACCATTAATAATTGGTGGGTTTGGTAATTGGATAGTTCCATTATTATTAGGGGCACCAGATATAAGGTTTCCCCGTATAAATAATATAAGATTTTGATTACTTCCGCCAGCCTTTATTTTTCTTATTTCTTCTAGTATAATTGAAGGAGGAGCAGGAACTGGATGAACTGTATATCCACCTTTAAGGGGAAATGTAGGGCATAGAGGTGCTTCAGTTGATTTTGCTATTTTTTCTTTACATCTGGCTGGGATATCATCTATTTTAGGCGCTATTAATTTTATTACTACTATTTATAATATACGTGCCCCAGGAATAATTATAGAACGTATTGGTTTATTTGTTTGATCTATTTTAGTTACTGTATTTTTACTTCTTTTATCACTTCCTGTTTTGGCGGGTGCAATTACAATATTACTTACAGATCGTAACTTTAATACATCATTTTTTGATCCTGCAGGAGGGGGTGACCCCATTTTATATCAACACTTATTTTGATTTTTTGGTCACCGGGAA
>RM09-04
-----------GTGGTATAGTTGGGACAGCTCTTTCTCTTTTAATTCGTTTAGAGCTAGGAACATCTGGAGTTTTAATAGATGATCAATTTTATAATGTTATTGTTACAGCCCATGCCTTTGTAATAATTTTTTTTATAGTAATACCATTAATAATTGGTGGGTTTGGTAATTGGATAGTTCCATTATTATTAGGGGCACCAGATATAAGGTTTCCCCGTATAAATAATATAAGATTTTGATTACTTCCGCCAGCCTTTATTTTTCTTATTTCTTCTAGTATAATTGAAGGAGGAGCAGGAACTGGATGAACTGTATATCCACCTTTAAGGGGAAATGTAGGGCATAGAGGTGCTTCAGTTGATTTTGCTATTTTTTCTTTACATCTGGCTGGGATATCATCTATTTTAGGCGCTATTAATTTTATTACTACTATTTATAATATACGTGCCCCAGGAATAATTATAGAACGTATTGGTTTATTTGTTTGATCTATTTTAGTTACTGTATTTTTACTTCTTTTATCACTTCCTGTTTTGGCGGGTGCAATTACAATATTACTTACAGATCGTAATTTTAATACATCATTTTTTGATCCTGCAGGAGGGGGTGACCCCATTTTATATCAACACTTATTTTGATTTTTTGGTCACCGGGAA
>RM09-05
-----------GTGGTATAGTTGGGACAGCTCTTTCTCTTTTAATTCGTTTAGAGCTAGGAACATCTGGAGTTTTAATAGATGATCAATTTTATAATGTTATTGTTACAGCCCATGCCTTTGTAATAATTTTTTTTATAGTAATACCATTAATAATTGGTGGGTTTGGTAATTGGATAGTTCCATTATTATTAGGGGCACCAGATATAAGGTTTCCCCGTATAAATAATATAAGATTTTGATTACTTCCGCCAGCCTTTATTTTTCTTATTTCTTCTAGTATAATTGAAGGAGGAGCAGGAACTGGATGAACTGTATATCCACCTTTAAGGGGAAATGTAGGGCATAGAGGTGCTTCAGTTGATTTTGCTATTTTTTCTTTACATCTGGCTGGGATATCATCTATTTTAGGCGCTATTAATTTTATTACTACTATTTATAATATACGTGCCCCAGGAATAATTATAGAACGTATTGGTTTATTTGTTTGATCTATTTTAGTTACTGTATTTTTACTTCTTTTATCACTTCCTGTTTTGGCGGGTGCAATTACAATATTACTTACAGATCGTAACTTTAATACATCATTTTTTGATCCTGCAGGAGGGGGTGACCCCATTTTATATCAACACTTATTTTGATTTTTTGGTCACCGGGAA
>RM09-06
-------------GGTATAGTTGGGACAGCTCTTTCTCTTTTAATTCGTTTAGAGCTAGGAACATCTGGAGTTTTAATAGATGATCAATTTTATAATGTTATTGTTACAGCCCATGCCTTTGTAATAATTTTTTTTATAGTAATACCATTAATAATTGGTGGGTTTGGTAATTGGATAGTTCCATTATTATTAGGGGCACCAGATATAAGGTTTCCCCGTATAAATAATATAAGATTTTGATTACTTCCGCCAGCCTTTATTTTTCTTATTTCTTCTAGTATAATTGAAGGAGGAGCAGGAACTGGATGAACTGTATATCCACCTTTAAGGGGAAATGTAGGGCATAGAGGTGCTTCAGTTGATTTTGCTATTTTTTCTTTACATCTGGCTGGGATATCATCTATTTTAGGCGCTATTAATTTTATTACTACTATTTATAATATACGTGCCCCAGGAATAATTATAGAACGTATTGGTTTATTTGTTTGATCTATTTTAGTTACTGTATTTTTACTTCTTTTATCACTTCCTGTTTTGGCGGGTGCAATTACAATATTACTTACAGATCGTAACTTTAATACATCATTTTTTGATCCTGCAGGAGGGGGTGACCCCATTTTATATCAACACTTATTTTGATTTTTTGGTCACCGGGAA
>RM09-07
----------TGTGGTATAGTTGGGACAGCTCTTTCTCTTTTAATTCGTTTAGAGCTAGGAACATCTGGAGTTTTAATAGATGATCAATTTTATAATGTTATTGTTACAGCCCATGCCTTTGTAATAATTTTTTTTATAGTAATACCATTAATAATTGGTGGGTTTGGTAATTGGATAGTTCCATTATTATTAGGGGCACCAGATATAAGGTTTCCCCGTATAAATAATATAAGATTTTGATTACTTCCGCCAGCCTTTATTTTTCTTATTTCTTCTAGTATAATTGAAGGAGGAGCAGGAACTGGATGAACTGTATATCCACCTTTAAGGGGAAATGTAGGGCATAGAGGTGCTTCAGTTGATTTTGCTATTTTTTCTTTACATCTGGCTGGGATATCATCTATTTTAGGCGCTATTAATTTTATTACTACTATTTATAATATACGTGCCCCAGGAATAATTATAGAACGTATTGGTTTATTTGTTTGATCTATTTTAGTTACTGTATTTTTACTTCTTTTATCACTTCCTGTTTTGGCGGGTGCAATTACAATATTACTTACAGATCGTAACTTTAATACATCATTTTTTGATCCTGCAGGAGGGGGTGACCCCATTTTATATCAACACTTATTTTGATTTTTTGGTCACCCGGAA
>RM09-08
----------TGTGGTATAGTTGGGACAGCTCTTTCTCTTTTAATTCGTTTAGAGCTAGGAACATCTGGAGTTTTAATAGATGATCAATTTTATAATGTTATTGTTACAGCCCATGCCTTTGTAATAATTTTTTTTATAGTAATACCATTAATAATTGGTGGGTTTGGTAATTGGATAGTTCCATTATTATTAGGGGCACCAGATATAAGGTTTCCCCGTATAAATAATATAAGATTTTGATTACTTCCGCCAGCCTTTATTTTTCTTATTTCTTCTAGTATAATTGAAGGAGGAGCAGGAACTGGATGAACTGTATATCCACCTTTAAGGGGAAATGTAGGGCATAGAGGTGCTTCAGTTGATTTTGCTATTTTTTCTTTACATCTGGCTGGGATATCATCTATTTTAGGCGCTATTAATTTTATTACTACTATTTATAATATACGTGCCCCAGGAATAATTATAGAACGTATTGGTTTATTTGTTTGATCTATTTTAGTTACTGTATTTTTACTTCTTTTATCACTTCCTGTTTTGGCGGGTGCAATTACAATATTACTTACAGATCGTAACTTTAATACATCATTTTTTGATCCTGCAGGAGGGGGTGACCCCATTTTATATCAACACTTATTTTGATTTTTTGGTCACCGGGAA
>RM08-01
-------------GGTATAGTTGGGACAGCTCTTTCTCTTTTAATTCGTTTAGAGCTAGGAACATCTGGAGTTTTAATAGATGATCAATTTTATAATGTTATTGTTACAGCCCATGCCTTTGTAATAATTTTTTTTATAGTAATACCATTAATAATTGGTGGGTTTGGTAATTGGATAGTTCCATTATTATTAGGGGCACCAGATATAAGGTTTCCCCGTATAAATAATATAAGATTTTGATTACTTCCGCCAGCCTTTATTTTTCTTATTTCTTCTAGTATAATTGAAGGAGGAGCAGGAACTGGATGAACTGTATATCCACCTTTAAGGGGAAATGTAGGGCATAGAGGTGCTTCAGTTGATTTTGCTATTTTTTCTTTACATCTGGCTGGGATATCATCTATTTTAGGCGCTATTAATTTTATTACTACTATTTATAATATACGTGCCCCAGGAATAATTATAGAACGTATTGGTTTATTTGTTTGATCTATTTTAGTTACTGTATTTTTACTTCTTTTATCACTTCCTGTTTTGGCGGGTGCAATTACAATATTACTTACAGATCGTAACTTTAATACATCATTTTTTGATCCTGCAGGAGGGGGTGACCCCATTTTATATCAACACTTATTTTGATTTTTTGGTCACCGGGAA
>RM08-02
-----------GTGGTATAGTTGGGACAGCTCTTTCTCTTTTAATTCGTTTAGAGCTAGGAACATCTGGAGTTTTAATAGATGATCAATTTTATAATGTTATTGTTACAGCCCATGCCTTTGTAATAATTTTTTTTATAGTAATACCATTAATAATTGGTGGGTTTGGTAATTGGATAGTTCCATTATTATTAGGGGCACCAGATATAAGGTTTCCCCGTATAAATAATATAAGATTTTGATTACTTCCGCCAGCCTTTATTTTTCTTATTTCTTCTAGTATAATTGAAGGAGGAGCAGGAACTGGATGAACTGTATATCCACCTTTAAGGGGAAATGTAGGGCATAGAGGTGCTTCAGTTGATTTTGCTATTTTTTCTTTACATCTGGCTGGGATATCATCTATTTTAGGCGCTATTAATTTTATTACTACTATTTATAATATACGTGCCCCAGGAATAATTATAGAACGTATTGGTTTATTTGTTTGATCTATTTTAGTTACTGTATTTTTACTTCTTTTATCACTTCCTGTTTTGGCGGGTGCAATTACAATATTACTTACAGATCGTAACTTTAATACATCATTTTTTGATCCTGCAGGAGGGGGTGACCCCATTTTATATCAACACTTATTTTGATTTTTTGGTCACCTGGAA
>RM08-03
-------------GGTATAGTTGGGACAGCTCTTTCTCTTTTAATTCGTTTAGAGCTAGGAACATCTGGAGTTTTAATAGATGATCAATTTTATAATGTTATTGTTACAGCCCATGCCTTTGTAATAATTTTTTTTATAGTAATACCATTAATAATTGGTGGGTTTGGTAATTGGATAGTTCCATTATTATTAGGGGCACCAGATATAAGGTTTCCCCGTATAAATAATATAAGATTTTGATTACTTCCGCCAGCCTTTATTTTTCTTATTTCTTCTAGTATAATTGAAGGAGGAGCAGGAACTGGATGAACTGTATATCCACCTTTAAGGGGAAATGTAGGGCATAGAGGTGCTTCAGTTGATTTTGCTATTTTTTCTTTACATCTGGCTGGGATATCATCTATTTTAGGCGCTATTAATTTTATTACTACTATTTATAATATACGTGCCCCAGGAATAATTATAGAACGTATTGGTTTATTTGTTTGATCTATTTTAGTTACTGTATTTTTACTTCTTTTATCACTTCCTGTTTTGGCGGGTGCAATTACAATATTACTTACAGATCGTAACTTTAATACATCATTTTTTGATCCTGCAGGAGGGGGTGACCCCATTTTATATCAACACTTATTTTGATTTTTTGGTCACCGGGAA
>RM08-04
-------------GGTATAGTTGGGACAGCTCTTTCTCTTTTAATTCGTTTAGAGCTAGGAACATCTGGAGTTTTAATAGATGATCAATTTTATAATGTTATTGTTACAGCCCATGCCTTTGTAATAATTTTTTTTATAGTAATACCATTAATAATTGGTGGGTTTGGTAATTGGATAGTTCCATTATTATTAGGGGCACCAGATATAAGGTTTCCCCGTATAAATAATATAAGATTTTGATTACTTCCGCCAGCCTTTATTTTTCTTATTTCTTCTAGTATAATTGAAGGAGGAGCAGGAACTGGATGAACTGTATATCCACCTTTAAGGGGAAATGTAGGGCATAGAGGTGCTTCAGTTGATTTTGCTATTTTTTCTTTACATCTGGCTGGGATATCATCTATTTTAGGCGCTATTAATTTTATTACTACTATTTATAATATACGTGCCCCAGGAATAATTATAGAACGTATTGGTTTATTTGTTTGATCTATTTTAGTTACTGTATTTTTACTTCTTTTATCACTTCCTGTTTTGGCGGGTGCAATTACAATATTACTTACAGATCGTAACTTTAATACATCATTTTTTGATCCTGCAGGAGGGGGTGACCCCATTTTATATCAACACTTATTTTGATTTTTTGGTCACCGGGAA
>RM08-05
----------TGTGGTATAGTTGGGACAGCTCTTTCTCTTTTAATTCGTTTAGAGCTAGGAACATCTGGAGTTTTAATAGATGATCAATTTTATAATGTTATTGTTACAGCCCATGCCTTTGTAATAATTTTTTTTATAGTAATACCATTAATAATTGGTGGGTTTGGTAATTGGATAGTTCCATTATTATTAGGGGCACCAGATATAAGGTTTCCCCGTATAAATAATATAAGATTTTGATTACTTCCGCCAGCCTTTATTTTTCTTATTTCTTCTAGTATAATTGAAGGAGGAGCAGGAACTGGATGAACTGTATATCCACCTTTAAGGGGAAATGTAGGGCATAGAGGTGCTTCAGTTGATTTTGCTATTTTTTCTTTACATCTGGCTGGGATATCATCTATTTTAGGCGCTATTAATTTTATTACTACTATTTATAATATACGTGCCCCAGGAATAATTATAGAACGTATTGGTTTATTTGTTTGATCTATTTTAGTTACTGTATTTTTACTTCTTTTATCACTTCCTGTTTTGGCGGGTGCAATTACAATATTACTTACAGATCGTAACTTTAATACATCATTTTTTGATCCTGCAGGAGGGGGTGACCCCATTTTATATCAACACTTATTTTGATTTTTTGGTCACCTGGAA
>RM08-06
-------------GGTATAGTTGGGACAGCTCTTTCTCTTTTAATTCGTTTAGAGCTAGGAACATCTGGAGTTTTAATAGATGATCAATTTTATAATGTTATTGTTACAGCCCATGCCTTTGTAATAATTTTTTTTATAGTAATACCATTAATAATTGGTGGGTTTGGTAATTGGATAGTTCCATTATTATTAGGGGCACCAGATATAAGGTTTCCCCGTATAAATAATATAAGATTTTGATTACTTCCGCCAGCCTTTATTTTTCTTATTTCTTCTAGTATAATTGAAGGAGGAGCAGGAACTGGATGAACTGTATATCCACCTTTAAGGGGAAATGTAGGGCATAGAGGTGCTTCAGTTGATTTTGCTATTTTTTCTTTACATCTGGCTGGGATATCATCTATTTTAGGCGCTATTAATTTTATTACTACTATTTATAATATACGTGCCCCAGGAATAATTATAGAACGTATTGGTTTATTTGTTTGATCTATTTTAGTTACTGTATTTTTACTTCTTTTATCACTTCCTGTTTTGGCGGGTGCAATTACAATATTACTTACAGATCGTAACTTTAATACATCATTTTTTGATCCTGCAGGAGGGGGTGACCCCATTTTATATCAACACTTATTTTGATTTTTTGGTCACCGGGAA
>RM08-07
-----------GTGGTATAGTTGGGACAGCTCTTTCTCTTTTAATTCGTTTAGAGCTAGGAACATCTGGAGTTTTAATAGATGATCAATTTTATAATGTTATTGTTACAGCCCATGCCTTTGTAATAATTTTTTTTATAGTAATACCATTAATAATTGGTGGGTTTGGTAATTGGATAGTTCCATTATTATTAGGGGCACCAGATATAAGGTTTCCCCGTATAAATAATATAAGATTTTGATTACTTCCGCCAGCCTTTATTTTTCTTATTTCTTCTAGTATAATTGAAGGAGGAGCAGGAACTGGATGAACTGTATATCCACCTTTAAGGGGAAATGTAGGGCATAGAGGTGCTTCAGTTGATTTTGCTATTTTTTCTTTACATCTGGCTGGGATATCATCTATTTTAGGCGCTATTAATTTTATTACTACTATTTATAATATACGTGCCCCAGGAATAATTATAGAACGTATTGGTTTATTTGTTTGATCTATTTTAGTTACTGTATTTTTACTTCTTTTATCACTTCCTGTTTTGGCGGGTGCAATTACAATATTACTTACAGATCGTAACTTTAATACATCATTTTTTGATCCTGCAGGAGGGGGTGACCCCATTTTATATCAACACTTATTTTGATTTTTTGGTCACCGGGAA
>RM08-08
-----------GTGGTATAGTTGGGACAGCTCTTTCTCTTTTAATTCGTTTAGAGCTAGGAACATCTGGAGTTTTAATAGATGATCAATTTTATAATGTTATTGTTACAGCCCATGCCTTTGTAATAATTTTTTTTATAGTAATACCATTAATAATTGGTGGGTTTGGTAATTGGATAGTTCCATTATTATTAGGGGCACCAGATATAAGGTTTCCCCGTATAAATAATATAAGATTTTGATTACTTCCGCCAGCCTTTATTTTTCTTATTTCTTCTAGTATAATTGAAGGAGGAGCAGGAACTGGATGAACTGTATATCCACCTTTAAGGGGAAATGTAGGGCATAGAGGTGCTTCAGTTGATTTTGCTATTTTTTCTTTACATCTGGCTGGGATATCATCTATTTTAGGCGCTATTAATTTTATTACTACTATTTATAATATACGTGCCCCAGGAATAATTATAGAACGTATTGGTTTATTTGTTTGATCTATTTTAGTTACTGTATTTTTACTTCTTTTATCACTTCCTGTTTTGGCGGGTGCAATTACAATATTACTTACAGATCGTAACTTTAATACATCATTTTTTGATCCTGCAGGAGGGGGTGACCCCATTTTATATCAACACTTATTTTGATTTTTTGGTCACCGGGAA
>RM10-01
-------------GGTATAGTTGGGACAGCTCTTTCTCTTTTAATTCGTTTAGAGCTAGGAACATCTGGAGTTTTAATAGATGATCAATTTTATAATGTTATTGTTACAGCCCATGCCTTTGTAATAATTTTTTTTATAGTAATACCATTAATAATTGGTGGGTTTGGTAATTGGATAGTTCCATTATTATTAGGGGCACCAGATATAAGGTTTCCCCGTATAAATAATATAAGATTTTGATTACTTCCGCCAGCCTTTATTTTTCTTATTTCTTCTAGTATAATTGAAGGAGGAGCAGGAACTGGATGAACTGTATATCCACCTTTAAGGGGAAATGTAGGGCATAGAGGTGCTTCAGTTGATTTTGCTATTTTTTCTTTACATCTGGCTGGGATATCATCTATTTTAGGCGCTATTAATTTTATTACTACTATTTATAATATACGTGCCCCAGGAATAATTATAGAACGTATTGGTTTATTTGTTTGATCTATTTTAGTTACTGTATTTTTACTTCTTTTATCACTTCCTGTTTTGGCGGGTGCAATTACAATATTACTTACAGATCGTAACTTTAATACATCATTTTTTGATCCTGCAGGAGGGGGTGACCCCATTTTATATCAACACTTATTTTGATTTTTTGGTCACCGGGAA
>RM10-02
-----------GTGGTATAGTTGGGACAGCTCTTTCTCTTTTAATTCGTTTAGAGCTAGGAACATCTGGAGTTTTAATAGATGATCAATTTTATAATGTTATTGTTACAGCCCATGCCTTTGTAATAATTTTTTTTATAGTAATACCATTAATAATTGGTGGGTTTGGTAATTGGATAGTTCCATTATTATTAGGGGCACCAGATATAAGGTTTCCCCGTATAAATAATATAAGATTTTGATTACTTCCGCCAGCCTTTATTTTTCTTATTTCTTCTAGTATAATTGAAGGAGGAGCAGGAACTGGATGAACTGTATATCCACCTTTAAGGGGAAATGTAGGGCATAGAGGTGCTTCAGTTGATTTTGCTATTTTTTCTTTACATCTGGCTGGGATATCATCTATTTTAGGCGCTATTAATTTTATTACTACTATTTATAATATACGTGCCCCAGGAATAATTATAGAACGTATTGGTTTATTTGTTTGATCTATTTTAGTTACTGTATTTTTACTTCTTTTATCACTTCCTGTTTTGGCGGGTGCAATTACAATATTACTTACAGATCGTAACTTTAATACATCATTTTTTGATCCTGCAGGAGGGGGTGACCCCATTTTATATCAACACTTATTTTGATTTTTTGGTCACCTGGAA
>RM10-03
-----------GTGGTATAGTTGGGACAGCTCTTTCTCTTTTAATTCGTTTAGAGCTAGGAACATCTGGAGTTTTAATAGATGATCAATTTTATAATGTTATTGTTACAGCCCATGCCTTTGTAATAATTTTTTTTATAGTAATACCATTAATAATTGGTGGGTTTGGTAATTGGATAGTTCCATTATTATTAGGGGCACCAGATATAAGGTTTCCCCGTATAAATAATATAAGATTTTGATTACTTCCGCCAGCCTTTATTTTTCTTATTTCTTCTAGTATAATTGAAGGAGGAGCAGGAACTGGATGAACTGTATATCCACCTTTAAGGGGAAATGTAGGGCATAGAGGTGCTTCAGTTGATTTTGCTATTTTTTCTTTACATCTGGCTGGGATATCATCTATTTTAGGCGCTATTAATTTTATTACTACTATTTATAATATACGTGCCCCAGGAATAATTATAGAACGTATTGGTTTATTTGTTTGATCTATTTTAGTTACTGTATTTTTACTTCTTTTATCACTTCCTGTTTTGGCGGGTGCAATTACAATATTACTTACAGATCGTAACTTTAATACATCATTTTTTGATCCTGCAGGAGGGGGTGACCCCATTTTATATCAACACTTATTTTGATTTTTTGGTCACCGGGAA
>RM10-04
----------TGTGGTATAGTTGGGACAGCTCTTTCTCTTTTAATTCGTTTAGAGCTAGGAACATCTGGAGTTTTAATAGATGATCAATTTTATAATGTTATTGTTACAGCCCATGCCTTTGTAATAATTTTTTTTATAGTAATACCATTAATAATTGGTGGGTTTGGTAATTGGATAGTTCCATTATTATTAGGGGCACCAGATATAAGGTTTCCCCGTATAAATAATATAAGATTTTGATTACTTCCGCCAGCCTTTATTTTTCTTATTTCTTCTAGTATAATTGAAGGAGGAGCAGGAACTGGATGAACTGTATATCCACCTTTAAGGGGAAATGTAGGGCATAGAGGTGCTTCAGTTGATTTTGCTATTTTTTCTTTACATCTGGCTGGGATATCATCTATTTTAGGCGCTATTAATTTTATTACTACTATTTATAATATACGTGCCCCAGGAATAATTATAGAACGTATTGGTTTATTTGTTTGATCTATTTTAGTTACTGTATTTTTACTTCTTTTATCACTTCCTGTTTTGGCGGGTGCAATTACAATATTACTTACAGATCGTAACTTTAATACATCATTTTTTGATCCTGCAGGAGGGGGTGACCCCATTTTATATCAACACTTATTTTGATTTTTTGGTCACCTGGAA
>RM10-05
-----------GTGGTATAGTTGGGACAGCTCTTTCTCTTTTAATTCGTTTAGAGCTAGGAACATCTGGAGTTTTAATAGATGATCAATTTTATAATGTTATTGTTACAGCCCATGCCTTTGTAATAATTTTTTTTATAGTAATACCATTAATAATTGGTGGGTTTGGTAATTGGATAGTTCCATTATTATTAGGGGCACCAGATATAAGGTTTCCCCGTATAAATAATATAAGATTTTGATTACTTCCGCCAGCCTTTATTTTTCTTATTTCTTCTAGTATAATTGAAGGAGGAGCAGGAACTGGATGAACTGTATATCCACCTTTAAGGGGAAATGTAGGGCATAGAGGTGCTTCAGTTGATTTTGCTATTTTTTCTTTACATCTGGCTGGGATATCATCTATTTTAGGCGCTATTAATTTTATTACTACTATTTACAATATACGTGCCCCAGGAATAATTATAGAACGTATTGGTTTATTTGTTTGATCTATTTTAGTTACTGTATTTTTACTTCTTTTATCACTTCCTGTTTTGGCGGGTGCAATTACAATATTACTTACAGATCGTAACTTTAATACATCATTTTTTGATCCTGCAGGAGGGGGTGACCCCATTTTATATCAACACTTATTTTGATTTTTTGGTCACCGGGAA
>RM10-06
-----------GTGGTATAGTTGGGACAGCTCTTTCTCTTTTAATTCGTTTAGAGCTAGGAACATCTGGAGTTTTAATAGATGATCAATTTTATAATGTTATTGTTACAGCCCATGCCTTTGTAATAATTTTTTTTATAGTAATACCATTAATAATTGGTGGGTTTGGTAATTGGATAGTTCCATTATTATTAGGGGCACCAGATATAAGGTTTCCCCGTATAAATAATATAAGATTTTGATTACTTCCGCCAGCCTTTATTTTTCTTATTTCTTCTAGTATAATTGAAGGAGGAGCAGGAACTGGATGAACTGTATATCCACCTTTAAGGGGAAATGTAGGGCATAGAGGTGCTTCAGTTGATTTTGCTATTTTTTCTTTACATCTGGCTGGGATATCATCTATTTTAGGCGCTATTAATTTTATTACTACTATTTATAATATACGTGCCCCAGGAATAATTATAGAACGTATTGGTTTATTTGTTTGATCTATTTTAGTTACTGTATTTTTACTTCTTTTATCACTTCCTGTTTTGGCGGGTGCAATTACAATATTACTTACAGATCGTAACTTTAATACATCATTTTTTGATCCTGCAGGAGGGGGTGACCCCATTTTATATCAACACTTATTTTGATTTTTTGGTCACCGGGAA
>RM10-07
-------------GGTATAGTTGGGACAGCTCTTTCTCTTTTAATTCGTTTAGAGCTAGGAACATCTGGAGTTTTAATAGATGATCAATTTTATAATGTTATTGTTACAGCCCATGCCTTTGTAATAATTTTTTTTATAGTAATACCATTAATAATTGGTGGGTTTGGTAATTGGATAGTTCCATTATTATTAGGGGCACCAGATATAAGGTTTCCCCGTATAAATAATATAAGATTTTGATTACTTCCGCCAGCCTTTATTTTTCTTATTTCTTCTAGTATAATTGAAGGAGGAGCAGGAACTGGATGAACTGTATATCCACCTTTAAGGGGAAATGTAGGGCATAGAGGTGCTTCAGTTGATTTTGCTATTTTTTCTTTACATCTGGCTGGGATATCATCTATTTTAGGCGCTATTAATTTTATTACTACTATTTATAATATACGTGCCCCAGGAATAATTATAGAACGTATTGGTTTATTTGTTTGATCTATTTTAGTTACTGTATTTTTACTTCTTTTATCACTTCCTGTTTTGGCGGGTGCAATTACAATATTACTTACAGATCGTAACTTTAATACATCATTTTTTGATCCTGCAGGAGGGGGTGACCCCATTTTATATCAACACTTATTTTGATTTTTTGGTCACCTGGAA
>RM10-08
-----------GTGGTATAGTTGGGACAGCTCTTTCTCTTTTAATTCGTTTAGAGCTAGGAACATCTGGAGTTTTAATAGATGATCAATTTTATAATGTTATTGTTACAGCCCATGCCTTTGTAATAATTTTTTTTATAGTAATACCATTAATAATTGGTGGGTTTGGTAATTGGATAGTTCCATTATTATTAGGGGCACCAGATATAAGGTTTCCCCGTATAAATAATATAAGATTTTGATTACTTCCGCCAGCCTTTATTTTTCTTATTTCTTCTAGTATAATTGAAGGAGGAGCAGGAACTGGATGAACTGTATATCCACCTTTAAGGGGAAATGTAGGGCATAGAGGTGCTTCAGTTGATTTTGCTATTTTTTCTTTACATCTGGCTGGGATATCATCTATTTTAGGCGCTATTAATTTTATTACTACTATTTATAATATACGTGCCCCAGGAATAATTATAGAACGTATTGGTTTATTTGTTTGATCTATTTTAGTTACTGTATTTTTACTTCTTTTATCACTTCCTGTTTTGGCGGGTGCAATTACAATATTACTTACAGATCGTAACTTTAATACATCATTTTTTGATCCTGCAGGAGGGGGTGACCCCATTTTATATCAACACTTATTTTGATTTTTTGGTCACCTGGAA
>CH02-01
------ATGATGTGGTATAGTTGGTACAGCTCTTTCTCTTTTAATTCGTTTAGAGCTAGGAACATCTGGAGTTTTAATAGATGATCAATTTTATAATGTAATTGTTACAGCCCATGCCTTTGTAATAATTTTTTTTATAGTTATACCATTAATAATTGGTGGGTTTGGTAATTGAATAGTTCCATTATTATTAGGGGCACCAGATATAAGGTTTCCCCGTATAAATAATATAAGATTTTGATTACTTCCACCAGCTTTTATTTTTCTTATTTCTTCTAGTATAATTGAAGGGGGAGCAGGAACTGGATGAACTGTATATCCACCTTTAAGGGGAAATGTAGGTCATAGAGGTGCTTCAGTTGATTTTGCTATTTTTTCTTTACATCTGGCTGGGATGTCATCTATTTTAGGCGCTATTAATTTTATTACTACTATTTATAATATACGTGCCCCAGGAATAACTATAGAACGGATTGGTTTATTTGTTTGATCTATTTTAGTTACTGTATTTTTACTTCTTTTATCACTTCCTGTTTTGGCGGGGGCAATTACAATATTACTTACAGATCGTAATTTTAATACATCTTTTTTTGACCCTGCAGGAGGGGGTGACCCTATTTTATATCAACACTTGTTTTGATTTTTTGGTCACCTGGAA
>CH02-02
TGGTGTATGATGTGGTATAGTTGGTACAGCTCTTTCTCTTTTAATTCGTTTAGAGCTAGGAACATCTGGAGTTTTAATAGATGATCAATTTTATAATGTAATTGTTACAGCCCATGCCTTTGTAATAATTTTTTTTATAGTTATACCATTAATAATTGGTGGGTTTGGTAATTGAATAGTTCCATTATTATTAGGGGCACCAGATATAAGGTTTCCCCGTATAAATAATATAAGATTTTGATTACTTCCACCAGCTTTTATTTTTCTTATTTCTTCTAGTATAATTGAAGGGGGAGCAGGAACTGGATGAACTGTATACCCACCTTTAAGGGGAAATGTAGGTCATAGAGGTGCTTCAGTTGATTTTGCTATTTTTTCTTTACATCTGGCTGGGATGTCATCTATTTTAGGCGCTATTAATTTTATTACTACTATTTATAATATACGTGCCCCAGGAATAACTATAGAACGGATTGGTTTATTTGTTTGATCTATTTTAGTTACTGTATTTTTACTTCTTTTATCACTTCCTGTTTTGGCGGGGGCAATTACAATATTACTTACAGATCGTAATTTTAATACATCTTTTTTTGACCCTGCAGGAGGGGGTGACCCTATT???????????????????????????????????????
>CH02-03
------ATGATGTGGTATAGTTGGTACAGCTCTTTCTCTTTTAATTCGTTTAGAGCTAGGAACATCTGGAGTTTTAATAGATGATCAATTTTATAATGTAATTGTTACAGCCCATGCCTTTGTAATAATTTTTTTTATAGTTATACCATTAATAATTGGTGGGTTTGGTAATTGAATAGTTCCATTATTATTAGGGGCACCAGATATAAGGTTTCCCCGTATAAATAATATAAGATTTTGATTACTTCCACCAGCTTTTATTTTTCTTATTTCTTCTAGTATAATTGAAGGGGGAGCAGGAACTGGATGAACTGTATACCCACCTTTAAGGGGAAATGTAGGTCATAGAGGTGCTTCAGTTGATTTTGCTATTTTTTCTTTACATCTGGCTGGGATGTCATCTATTTTAGGCGCTATTAATTTTATTACTACTATTTATAATATACGTGCCCCAGGAATAACTATAGAACGGATTGGTTTATTTGTTTGATCTATTTTAGTTACTGTATTTTTACTTCTTTTATCACTTCCTGTTTTGGCGGGGGCAATTACAATATTACTTACAGATCGTAATTTTAATACATCTTTTTTTGACCCTGCAGGAGGGGGTGACCCTATTTTATATCAACACTTGTTTTGATTTTTTGGTCACCCTGGA
>CH02-04
TGGTGTATGATGTGGTATAGTTGGTACAGCTCTTTCTCTTTTAATTCGTTTAGAGCTAGGAACATCTGGAGTTTTAATAGATGATCAATTTTATAATGTAATTGTTACAGCCCATGCCTTTGTAATAATTTTTTTTATAGTTATACCATTAATAATTGGTGGGTTTGGTAATTGAATAGTTCCATTATTATTAGGGGCACCAGATATAAGGTTTCCCCGTATAAATAATATAAGATTTTGATTACTTCCACCAGCTTTTATTTTTCTTATTTCTTCTAGTATAATTGAAGGGGGAGCAGGAACTGGATGAACTGTATACCCACCTTTAAGGGGAAATGTAGGTCATAGAGGTGCTTCAGTTGATTTTGCTATTTTTTCTTTACATCTGGCTGGGATGTCATCTATTTTAGGCGCTATTAATTTTATTACTACTATTTATAATATACGTGCCCCAGGAATAACTATAGAACGGATTGGTTTATTTGTTTGATCTATTTTAGTTACTGTATTTTTACTTCTTTTATCACTTCCTGTTTTGGCGGGGGCAATTACAATATTACTTACAGATCGTAATTTTAATACATCTTTTTTTGACCCTGCAGGAGGGGGTGACCCTATT???????????????????????????????????????
>CH02-05
------ATGATGTGGTATAGTTGGTACAGCTCTTTCTCTTTTAATTCGTTTAGAGCTAGGAACATCTGGAGTTTTAATAGATGATCAATTTTATAATGTAATTGTTACAGCCCATGCCTTTGTAATAATTTTTTTTATAGTTATACCATTAATAATTGGTGGGTTTGGTAATTGAATAGTTCCATTATTATTAGGGGCACCAGATATAAGGTTTCCCCGTATAAATAATATAAGATTTTGATTACTTCCACCAGCTTTTATTTTTCTTATTTCTTCTAGTATAATTGAAGGGGGAGCAGGAACTGGATGAACTGTATACCCACCTTTAAGGGGAAATGTAGGTCATAGAGGTGCTTCAGTTGATTTTGCTATTTTTTCTTTACATCTGGCTGGGATGTCATCTATTTTAGGCGCTATTAATTTTATTACTACTATTTATAATATACGTGCCCCAGGAATAACTATAGAACGGATTGGTTTATTTGTTTGATCTATTTTAGTTACTGTATTTTTACTTCTTTTATCACTTCCTGTTTTGGCGGGGGCAATTACAATATTACTTACAGATCGTAATTTTAATACATCTTTTTTTGACCCTGCAGGAGGGGGTGACCCTATTTTATATCAACACTTGTTTTGATTTTTTGGTCACCGGGAA
>CH02-06
TGGTGTATGATGTGGTATAGTTGGTACAGCTCTTTCTCTTTTAATTCGTTTAGAGCTAGGAACATCTGGAGTTTTAATAGATGATCAATTTTATAATGTAATTGTTACAGCCCATGCCTTTGTAATAATTTTTTTTATAGTTATACCATTAATAATTGGTGGGTTTGGTAATTGAATAGTTCCATTATTATTAGGGGCACCAGATATAAGGTTTCCCCGTATAAATAATATAAGATTTTGATTACTTCCACCAGCTTTTATTTTTCTTATTTCTTCTAGTATAATTGAAGGGGGAGCAGGAACTGGATGAACTGTATACCCACCTTTAAGGGGAAATGTAGGTCATAGAGGTGCTTCAGTTGATTTTGCTATTTTTTCTTTACATCTGGCTGGGATGTCATCTATTTTAGGCGCTATTAATTTTATTACTACTATTTATAATATACGTGCCCCAGGAATAACTATAGAACGGATTGGTTTATTTGTTTGATCTATTTTAGTTACTGTATTTTTACTTCTTTTATCACTTCCTGTTTTGGCGGGGGCAATTACAATATTACTTACAGATCGTAATTTTAATACATCTTTTTTTGACCCTGCAGGAGGGGGTGACCCTATT???????????????????????????????????????
>CH02-07
------ATGATGTGGTATAGTTGGTACAGCTCTTTCTCTTTTAATTCGTTTAGAGCTAGGAACATCTGGAGTTTTAATAGATGATCAATTTTATAATGTAATTGTTACAGCCCATGCCTTTGTAATAATTTTTTTTATAGTTATACCATTAATAATTGGTGGGTTTGGTAATTGAATAGTTCCATTATTATTAGGGGCACCAGATATAAGGTTTCCCCGTATAAATAATATAAGATTTTGATTACTTCCACCAGCTTTTATTTTTCTTATTTCTTCTAGTATAATTGAAGGGGGAGCAGGAACTGGATGAACTGTATACCCACCTTTAAGGGGAAATGTAGGTCATAGAGGTGCTTCAGTTGATTTTGCTATTTTTTCTTTACATCTGGCTGGGATGTCATCTATTTTAGGCGCTATTAATTTTATTACTACTATTTATAATATACGTGCCCCAGGAATAACTATAGAACGGATTGGTTTATTTGTTTGATCTATTTTAGTTACTGTATTTTTACTTCTTTTATCACTTCCTGTTTTGGCGGGGGCAATTACAATATTACTTACAGATCGTAATTTTAATACATCTTTTTTTGACCCTGCAGGAGGGGGTGACCCTATTTTATATCAACACTTGTTTTGATTTTTTGGTCACCGGGAA
>CH02-08
TGGTGTATGATGTGGTATAGTTGGTACAGCTCTTTCTCTTTTAATTCGTTTAGAGCTAGGAACATCTGGAGTTTTAATAGATGATCAATTTTATAATGTAATTGTTACAGCCCATGCCTTTGTAATAATTTTTTTTATAGTTATACCATTAATAATTGGTGGGTTTGGTAATTGAATAGTTCCATTATTATTAGGGGCACCAGATATAAGGTTTCCCCGTATAAATAATATAAGATTTTGATTACTTCCACCAGCTTTTATTTTTCTTATTTCTTCTAGTATAATTGAAGGGGGAGCAGGAACTGGATGAACTGTATACCCACCTTTAAGGGGAAATGTAGGTCATAGAGGTGCTTCAGTTGATTTTGCTATTTTTTCTTTACATCTGGCTGGGATGTCATCTATTTTAGGCGCTATTAATTTTATTACTACTATTTATAATATACGTGCCCCAGGAATAACTATAGAACGGATTGGTTTATTTGTTTGATCTATTTTAGTTACTGTATTTTTACTTCTTTTATCACTTCCTGTTTTGGCGGGGGCAATTACAATATTACTTACAGATCGTAATTTTAATACATCTTTTTTTGACCCTGCAGGAGGGGGTGACCCTATT???????????????????????????????????????
>CH02-09
------ATGATGTGGTATAGTTGGTACAGCTCTTTCTCTTTTAATTCGTTTAGAGCTAGGAACATCTGGAGTTTTAATAGATGATCAATTTTATAATGTAATTGTTACAGCCCATGCCTTTGTAATAATTTTTTTTATAGTTATACCATTAATAATTGGTGGGTTTGGTAATTGAATAGTTCCATTATTATTAGGGGCACCAGATATAAGGTTTCCCCGTATAAATAATATAAGATTTTGATTACTTCCACCAGCTTTTATTTTTCTTATTTCTTCTAGTATAATTGAAGGGGGAGCAGGAACTGGATGAACTGTATACCCACCTTTAAGGGGAAATGTAGGTCATAGAGGTGCTTCAGTTGATTTTGCTATTTTTTCTTTACATCTGGCTGGGATGTCATCTATTTTAGGCGCTATTAATTTTATTACTACTATTTATAATATACGTGCCCCAGGAATAACTATAGAACGGATTGGTTTATTTGTTTGATCTATTTTAGTTACTGTATTTTTACTTCTTTTATCACTTCCTGTTTTGGCGGGGGCAATTACAATATTACTTACAGATCGTAATTTTAATACATCTTTTTTTGACCCTGCAGGAGGGGGTGACCCTATTTTATATCAACACTTGTTTTGATTTTTTGGTCACCGGGAA
>CH02-10
TGGTGTATGATGTGGTATAGTTGGTACAGCTCTTTCTCTTTTAATTCGTTTAGAGCTAGGAACATCTGGAGTTTTAATAGATGATCAATTTTATAATGTAATTGTTACAGCCCATGCCTTTGTAATAATTTTTTTTATAGTTATACCATTAATAATTGGTGGGTTTGGTAATTGAATAGTTCCATTATTATTAGGGGCACCAGATATAAGGTTTCCCCGTATAAATAATATAAGATTTTGATTACTTCCACCAGCTTTTATTTTTCTTATTTCTTCTAGTATAATTGAAGGGGGAGCAGGAACTGGATGAACTGTATACCCACCTTTAAGGGGAAATGTAGGTCATAGAGGTGCTTCAGTTGATTTTGCTATTTTTTCTTTACATCTGGCTGGGATGTCATCTATTTTAGGCGCTATTAATTTTATTACTACTATTTATAATATACGTGCCCCAGGAATAACTATAGAACGGATTGGTTTATTTGTTTGATCTATTTTAGTTACTGTATTTTTACTTCTTTTATCACTTCCTGTTTTGGCGGGGGCAATTACAATATTACTTACAGATCGTAATTTTAATACATCTTTTTTTGACCCTGCAGGAGGGGGTGACCCTATT???????????????????????????????????????
>CH02-11
------ATGATGTGGTATAGTTGGTACAGCTCTTTCTCTTTTAATTCGTTTAGAGCTAGGAACATCTGGAGTTTTAATAGATGATCAATTTTATAATGTAATTGTTACAGCCCATGCCTTTGTAATAATTTTTTTTATAGTTATACCATTAATAATTGGTGGGTTTGGTAATTGAATAGTTCCATTATTATTAGGGGCACCAGATATAAGGTTTCCCCGTATAAATAATATAAGATTTTGATTACTTCCACCAGCTTTTATTTTTCTTATTTCTTCTAGTATAATTGAAGGGGGAGCAGGAACTGGATGAACTGTATACCCACCTTTAAGGGGAAATGTAGGTCATAGAGGTGCTTCAGTTGATTTTGCTATTTTTTCTTTACATCTGGCTGGGATGTCATCTATTTTAGGCGCTATTAATTTTATTACTACTATTTATAATATACGTGCCCCAGGAATAACTATAGAACGGATTGGTTTATTTGTTTGATCTATTTTAGTTACTGTATTTTTACTTCTTTTATCACTTCCTGTTTTGGCGGGGGCAATTACAATATTACTTACAGATCGTAATTTTAATACATCTTTTTTTGACCCTGCAGGAGGGGGTGACCCTATTTTATATCAACACTTGTTTTGATTTTTTGGTCACCCGGAA
>CH02-12
TGGTGTATGATGTGGTATAGTTGGTACAGCTCTTTCTCTTTTAATTCGTTTAGAGCTAGGAACATCTGGAGTTTTAATAGATGATCAATTTTATAATGTAATTGTTACAGCCCATGCCTTTGTAATAATTTTTTTTATAGTTATACCATTAATAATTGGTGGGTTTGGTAATTGAATAGTTCCATTATTATTAGGGGCACCAGATATAAGGTTTCCCCGTATAAATAATATAAGATTTTGATTACTTCCACCAGCTTTTATTTTTCTTATTTCTTCTAGTATAATTGAAGGGGGAGCAGGAACTGGATGAACTGTATACCCACCTTTAAGGGGAAATGTAGGTCATAGAGGTGCTTCAGTTGATTTTGCTATTTTTTCTTTACATCTGGCTGGGATGTCATCTATTTTAGGCGCTATTAATTTTATTACTACTATTTATAATATACGTGCCCCAGGAATAACTATAGAACGGATTGGTTTATTTGTTTGATCTATTTTAGTTACTGTATTTTTACTTCTTTTATCACTTCCTGTTTTGGCGGGGGCAATTACAATATTACTTACAGATCGTAATTTTAATACATCTTTTTTTGACCCTGCAGGAGGGGGTGACCCTATT???????????????????????????????????????
>CHC-02
-------------GGTATAGTTGGTACAGCTCTTTCTCTTTTAATTCGTTTAGAGCTAGGAACATCTGGAGTTTTAATAGATGATCAATTTTATAATGTAATTGTTACAGCCCATGCCTTTGTAATAATTTTTTTTATAGTTATACCATTAATAATTGGTGGGTTTGGTAATTGAATAGTTCCATTATTATTAGGGGCACCAGATATAAGGTTTCCCCGTATAAATAATATAAGATTTTGATTACTTCCACCAGCTTTTATTTTTCTTATTTCTTCTAGTATAATTGAAGGGGGAGCAGGAACTGGATGAACTGTATACCCACCTTTAAGGGGAAATGTAGGTCATAGAGGTGCTTCAGTTGATTTTGCTATTTTTTCTTTACATCTGGCTGGGATGTCATCTATTTTAGGCGCTATTAATTTTATTACTACTATTTATAATATACGTGCCCCAGGAATAACTATAGAACGGATTGGTTTATTTGTTTGATCTATTTTAGTTACTGTATTTTTACTTCTTTTATCACTTCCTGTTTTGGCGGGGGCAATTACAATATTACTTACAGATCGTAATTTTAATACATCTTTTTTTGACCCTGCAGGAGGGGGTGACCCTATTTTATATCAACACTTGTTTTGATTTTTTGGTCACCGGGGA
>CHB-01
-------------GGTATAGTTGGTACAGCTCTTTCTCTTTTAATTCGTTTAGAGCTAGGAACATCTGGAGTTTTAATAGATGATCAATTTTATAATGTAATTGTTACAGCCCATGCCTTTGTAATAATTTTTTTTATAGTTATACCATTAATAATTGGTGGGTTTGGTAATTGAATAGTTCCATTATTATTAGGGGCACCAGATATAAGGTTTCCCCGTATAAATAATATAAGATTTTGATTACTTCCACCAGCTTTTATTTTTCTTATTTCTTCTAGTATAATTGAAGGGGGAGCAGGAACTGGATGAACTGTATACCCACCTTTAAGGGGAAATGTAGGTCATAGAGGTGCTTCAGTTGATTTTGCTATTTTTTCTTTACATCTGGCTGGGATGTCATCTATTTTAGGCGCTATTAATTTTATTACTACTATTTATAATATACGTGCCCCAGGAATAACTATAGAACGGATTGGTTTATTTGTTTGATCTATTTTAGTTACTGTATTTTTACTTCTTTTATCACTTCCTGTTTTGGCGGGGGCAATTACAATATTACTTACAGATCGTAATTTTAATACATCTTTTTTTGACCCTGCAGGAGGGGGTGACCCTATTTTATATCAACACTTGTTTTGATTTTTTGGTCACCGGGGA
>CHB-02
-------------GGTATAGTTGGTACAGCTCTTTCTCTTTTAATTCGTTTAGAGCTAGGAACATCTGGAGTTTTAATAGATGATCAATTTTATAATGTAATTGTTACAGCCCATGCCTTTGTAATAATTTTTTTTATAGTTATACCATTAATAATTGGTGGGTTTGGTAATTGAATAGTTCCATTATTATTAGGGGCACCAGATATAAGGTTTCCCCGTATAAATAATATAAGATTTTGATTACTTCCACCAGCTTTTATTTTTCTTATTTCTTCTAGTATAATTGAAGGGGGAGCAGGAACTGGATGAACTGTATACCCACCTTTAAGGGGAAATGTAGGTCATAGAGGTGCTTCAGTTGATTTTGTTATTTTTTCTTTACATCTGGCTGGGATGTCATCTATTTTAGGCGCTATTAATTTTATTACTACTATTTATAATATACGTGCCCCAGGAATAACTATAGAACGGATTGGTTTATTTGTTTGATCTATTTTAGTTACTGTATTTTTACTTCTTTTATCACTTCCTGTTTTGGCGGGGGCAATTACAATATTACTTACAGATCGTAATTTTAATACATCTTTTTTTGACCCTGCAGGAGGGGGTGACCCTATTTTATATCAACACTTGTTTTGATTTTTTGGTCACCGGGGA
>CH09-01
-GCTGTATGGTGTGGTATAGTAGGTACTGCTCTTTCACTTTTAATTCGACTTGAATTAGGTACATCTGGTGTTCTTATAGATGATCAATTTTATAATGTAATTGTTACAGCTCACGCTTTTGTTATAATTTTCTTTATAGTTATACCTTTAATAATTGGAGGATTTGGTAATTGAATACTACCATTATTATTAGGAGCGCCAGATATAAGGTTTCCTCGTATAAATAATATAAGATTTTGACTTTTACCTCCTGCTTTTATTTTTCTTATTTCTTCTAGAATAGTTGAAGGAGGAGCTGGTACAGGTTGAACAGTATATCCTCCATTAAGAGGAATTACAGGACATAGTGGTGCCTCAGTTGATTTTGCAATTTTCTCACTGCATTTAGCTGGAATATCTTCAATTTTAGGAGCAATTAATTTTATTACTACTATTTATAATATACGAGCTCCAGGTATAACTATGGAGCGTATTGGTTTATTTGTTTGATCTATTTTAGTTACAGTATTTTTATTATTGCTTTCTCTCCCTGTATTAGCCGGGGCTATTACTATACTTCTTACTGATCGTAATTTTAACACTTCATTTTTTGATCCTGCTGGTGGAGGTGATCCAATTCTTTATCAACATTTATTTTGATTTTTTGGTCACCCTGAA
>CH09-02
TGCTGTATGGTGTGGTATAGTAGGTACTGCTCTTTCACTTTTAATTCGACTTGAATTAGGTACATCTGGTGTTCTTATAGATGATCAATTTTATAATGTAATTGTTACAGCTCACGCTTTTGTTATAATTTTCTTTATAGTTATACCTTTAATAATTGGAGGATTTGGTAATTGAATACTACCATTATTATTAGGAGCGCCAGATATAAGGTTTCCTCGTATAAATAATATAAGATTTTGACTTTTACCTCCTGCTTTTATTTTTCTTATTTCTTCTAGAATAGTTGAAGGAGGAGCTGGTACAGGTTGAACAGTATATCCTCCATTAAGAGGAATTACAGGACATAGTGGTGCCTCAGTTGATTTTGCAATTTTCTCACTGCATTTAGCTGGAATATCTTCAATTTTAGGAGCAATTAATTTTATTACTACTATTTATAATATACGAGCTCCAGGTATAACTATGGAGCGTATTGGTTTATTTGTTTGATCTATTTTAGTTACAGTATTTTTATTATTGCTTTCTCTCCCTGTATTAGCCGGGGCTATTACTATACTTCTTACTGATCGTAATTTTAACACTTCATTTTTTGATCCTGCTGGTGGAGGTGATCCAATTCT?????????????????????????????????????
>CH09-04
TGCTGTATGGTGTGGTATAGTAGGTACTGCTCTTTCACTTTTAATTCGACTTGAATTAGGTACATCTGGTGTTCTTATAGATGATCAATTTTATAATGTAATTGTTACAGCTCACGCTTTTGTTATAATTTTCTTTATAGTTATACCTTTAATAATTGGAGGATTTGGTAATTGAATACTACCATTATTATTAGGAGCGCCAGATATAAGGTTTCCTCGTATAAATAATATAAGATTTTGACTTTTACCTCCTGCTTTTATTTTTCTTATTTCTTCTAGAATAGTTGAAGGAGGAGCTGGTACAGGTTGAACAGTATATCCTCCATTAAGAGGAATTACAGGACATAGTGGTGCCTCAGTTGATTTTGCAATTTTCTCACTGCATTTAGCTGGAATATCTTCAATTTTAGGAGCAATTAATTTTATTACTACTATTTATAATATACGAGCTCCAGGTATAACTATGGAGCGTATTGGTTTATTTGTTTGATCTATTTTAGTTACAGTATTTTTATTATTGCTTTCTCTCCCTGTATTAGCCGGGGCTATTACTATACTTCTTACTGATCGTAATTTTAA???????????????????????????????????????????????????????????????????????????????
>CH09-05
----------TGTGGTATAGTAGGTACTGCTCTTTCACTTTTAATTCGACTTGAATTAGGTACATCTGGTGTTCTTATAGATGATCAATTTTATAATGTAATTGTTACAGCTCACGCTTTTGTTATAATTTTCTTTATAGTTATACCTTTAATAATTGGAGGATTTGGTAATTGAATACTACCATTATTATTAGGAGCGCCGGATATAAGGTTTCCTCGTATAAATAATATAAGATTTTGACTTTTACCTCCTGCTTTTATTTTTCTTATTTCTTCTAGAATAGTTGAAGGAGGAGCTGGTACAGGTTGAACAGTATATCCTCCATTAAGAGGAATTACAGGACATAGTGGTGCCTCAGTTGATTTTGCAATTTTCTCACTGCATTTAGCTGGAATATCTTCAATTTTAGGAGCAATTAATTTTATTACTACTATTTATAATATACGAGCTCCAGGTATAACTATGGAGCGTATTGGTTTATTTGTTTGATCTATTTTAGTTACAGTATTTTTATTATTGCTTTCTCTCCCTGTATTAGCCGGGGCTATTACTATACTTCTTACTGATCGTAATTTTAACACTTCATTTTTTGATCCTGCTGGTGGAGGTGATCCAATTCTTTATCAACATTTATTTTGATTTTTTGGTCACCCTGCA
>CH09-06
TGCTGTATGGTGTGGTATAGTAGGTACTGCTCTTTCACTTTTAATTCGACTTGAATTAGGTACATCTGGTGTTCTTATAGATGATCAATTTTATAATGTAATTGTTACAGCTCACGCTTTTGTTATAATTTTCTTTATAGTTATACCTTTAATAATTGGAGGATTTGGTAATTGAATACTACCATTATTATTAGGAGCGCCAGATATAAGGTTTCCTCGTATAAATAATATAAGATTTTGACTTTTACCTCCTGCTTTTATTTTTCTTATTTCTTCTAGAATAGTTGAAGGAGGAGCTGGTACAGGTTGAACAGTATATCCTCCATTAAGAGGAATTACAGGACATAGTGGTGCCTCAGTTGATTTTGCAATTTTCTCACTGCATTTAGCTGGAATATCTTCAATTTTAGGAGCAATTAATTTTATTACTACTATTTATAATATACGAGCTCCAGGTATAACTATGGAGCGTATTGGTTTATTTGTTTGATCTATTTTAGTTACAGTATTTTTATTATTGCTTTCTCTCCCTGTATTAGCCGGGGCTATTACTATACTTCTTACTGATCGTAATTTTAACACTTCATTTTTTGATCC?????????????????????????????????????????????????????????????
>CH09-07
-------------GGTATAGTAGGTACTGCTCTTTCACTTTTAATTCGACTTGAATTAGGTACATCTGGTGTTCTTATAGATGATCAATTTTATAATGTAATTGTTACAGCTCACGCTTTTGTTATAATTTTCTTTATAGTTATACCTTTAATAATTGGAGGATTTGGTAATTGAATACTACCATTATTATTAGGAGCGCCAGATATAAGGTTTCCTCGTATAAATAATATAAGATTTTGACTTTTACCTCCTGCTTTTATTTTTCTTATTTCTTCTAGAATAGTTGAAGGAGGAGCTGGTACAGGTTGAACAGTATATCCTCCATTAAGAGGAATTACAGGACATAGTGGTGCCTCAGTTGATTTTGCAATTTTCTCACTGCATTTAGCTGGAATATCTTCAATTTTAGGAGCAATTAATTTTATTACTACTATTTATAATATACGAGCTCCAGGTATAACTATGGAGCGTATTGGTTTATTTGTTTGATCTATTTTAGTTACAGTATTTTTATTATTGCTTTCTCTCCCTGTATTAGCCGGGGCTATTACTATACTTCTTACTGATCGTAATTTTAACACTTCATTTTTTGATCCTGCTGGTGGAGGTGATCCAATTCTTTATCAACATTTATTTTGATTTTTTGGTCACCCTGTA
>CH09-08
TGCTGTATGGTGTGGTATAGTAGGTACTGCTCTTTCACTTTTAATTCGACTTGAATTAGGTACATCTGGTGTTCTTATAGATGATCAATTTTATAATGTAATTGTTACAGCTCACGCTTTTGTTATAATTTTCTTTATAGTTATACCTTTAATAATTGGAGGATTTGGTAATTGAATACTACCATTATTATTAGGAGCGCCAGATATAAGGTTTCCTCGTATAAATAATATAAGATTTTGACTTTTACCTCCTGCTTTTATTTTTCTTATTTCTTCTAGAATAGTTGAAGGAGGAGCTGGTACAGGTTGAACAGTATATCCTCCATTAAGAGGAATTACAGGACATAGTGGTGCCTCAGTTGATTTTGCAATTTTCTCACTGCATTTAGCTGGAATATCTTCAATTTTAGGAGCAATTAATTTTATTACTACTATTTATAATATACGAGCTCCAGGTATAACTATGGAGCGTATTGGTTTATTTGTTTGATCTATTTTAGTTACAGTATTTTTATTATTGCTTTCTCTCCCTGTATTAGCCGGGGCTATTACTATACTTCTTACTGATCGTAATTTTAACACTTCATTTTTTGATCCTGCTGGTGGA???????????????????????????????????????????????????
>CH14-01
-------------GGTATAGTAGGTACTGCTCTTTCACTTTTAATTCGACTTGAATTAGGCACATCTGGTGTTCTTATAGATGATCAATTTTATAATGTAATTGTTACAGCTCACGCTTTTGTTATAATTTTCTTTATAGTTATACCTTTAATAATTGGAGGATTTGGTAATTGAATACTACCATTATTATTAGGAGCGCCAGATATAAGGTTTCCTCGTATAAATAATATAAGATTTTGACTTTTACCTCCTGCTTTTATTTTTCTTATTTCTTCTAGAATAGTTGAAGGAGGAGCTGGTACAGGTTGAACAGTATATCCTCCATTAAGAGGAATTACAGGACATAGTGGTGCCTCAGTTGATTTTGCAATTTTCTCACTGCATTTAGCTGGAATATCTTCAATTTTAGGAGCAATTAATTTTATTACTACTATTTATAATATACGAGCTCCAGGTATAACTATGGAGCGTATTGGTTTATTTGTTTGATCTATTTTAGTTACAGTATTTTTATTATTGCTTTCTCTCCCTGTATTAGCCGGGGCTATTACTATACTTCTTACTGATCGTAATTTTAACACTTCATTTTTTGATCCTGCTGGTGGAGGTGATCCAATTCTTTATCAACATTTATTTTGATTTTTTGGTCACCCGGGA
>CH14-02
--------GGTGTGGTATAGTAGGTACTGCTCTTTCACTTTTAATTCGACTTGAATTAGGTACATCTGGTGTTCTTATAGATGATCAATTTTATAATGTAATTGTTACAGCTCACGCTTTTGTTATAATTTTCTTTATAGTTATACCTTTAATAATTGGAGGATTTGGTAATTGAATACTACCATTATTATTAGGAGCGCCAGATATAAGGTTTCCTCGTATAAATAATATAAGATTTTGACTTTTACCTCCTGCTTTTATTTTTCTTATTTCTTCTAGAATAGTTGAAGGAGGAGCTGGTACAGGTTGAACAGTATATCCTCCATTAAGAGGAATTACAGGACATAGTGGTGCCTCAGTTGATTTTGCAATTTTCTCACTGCATTTAGCTGGAATATCTTCAATTTTAGGAGCAATTAATTTTATTACTACTATTTATAATATACGAGCTCCAGGTATAACTATGGAGCGTATTGGTTTATTTGTTTGATCTATTTTAGTTACAGTATTTTTATTATTGCTTTCTCTCCCTGTATTAGCCGGGGCTATTACTATACTTCTTACTGATCGTAATTTTAACACTTCATTTTTTGATCCTGCTGGTGGAGGTGATCCAATTCTTTATCAACATTTATTTTGATTTTTTGGTCACCCGGGA
>CH14-03
-------------GGTATAGTAGGTACTGCTCTTTCACTTTTAATTCGACTTGAATTAGGTACATCTGGTGTTCTTATAGATGATCAATTTTATAATGTAATTGTTACAGCTCACGCTTTTGTTATAATTTTCTTTATAGTTATACCTTTAATAATTGGAGGATTTGGTAATTGAATACTACCATTATTATTAGGAGCGCCAGATATAAGGTTTCCTCGTATAAATAATATAAGATTTTGACTTTTACCTCCTGCTTTTATTTTTCTTATTTCTTCTAGAATAGTTGAAGGAGGAGCTGGTACAGGTTGAACAGTATATCCTCCATTAAGAGGAATTACAGGACATAGTGGTGCCTCAGTTGATTTTGCAATTTTCTCACTGCATTTAGCTGGAATATCTTCAATTTTAGGAGCAATTAATTTTATTACTACTATTTATAATATACGAGCTCCAGGTATAACTATGGAGCGTATTGGTTTATTTGTTTGATCTATTTTAGTTACAGTATTTTTATTATTGCTTTCTCTCCCTGTATTAGCCGGGGCTATTACTATACTTCTTACTGATCGTAATTTTAACACTTCATTTTTTGATCCTGCTGGTGGAGGTGATCCAATTCTTTATCAACATTTATTTTGATTTTTTGGTCACCTGGGA
>CH14-04
-------------GGTATAGTAGGTACTGCTCTTTCACTTTTAATTCGACTTGAATTAGGTACATCTGGTGTTCTTATAGATGATCAATTTTATAATGTAATTGTTACAGCTCACGCTTTTGTCATAATTTTCTTTACAGTTATACCTTTAATAATTGGAGGATTTGGTAATTGAATACTACCATTATTATTAGGAGCGCCAGATATAAGGTTTCCTCGTATAAATAATATAAGATTTTGACTTTTACCTCCTGCTTTTATTTTTCTTATTTCTTCTAGAATAGTTGAAGGAGGAGCTGGTACAGGTTGAACAGTATATCCTCCATTAAGAGGAATTACAGGACATAGTGGTGCCTCAGTTGATTTTGCAATTTTCTCACTGCATTTAGCTGGAATATCTTCAATTTTAGGAGCAATTAATTTTATTACTACTATTTATAATATACGAGCTCCAGGTATAACTATGGAGCGTATTGGTTTATTTGTTTGATCTATTTTAGTTACAGTATTTTTATTATTGCTTTCTCTCCCTGTATTAGCCGGGGCTATTACTATACTTCTTACTGATCGTAATTTTAACACTTCATTTTTTGATCCTGCTGGTGGAGGTGATCCAATTCTTTATCAACATTTATTTTGATTTTTTGGTCACCCTGGA
>CH14-05
-------------GGTATAGTAGGTACTGCTCTTTCACTTTTAATTCGACTTGAATTAGGTACATCTGGTGTTCTTATAGATGATCAATTTTATAATGTAATTGTTACAGCTCACGCTTTTGTTATAATTTTCTTTATAGTTATACCTTTAATAATTGGAGGATTTGGTAATTGAATACTACCATTATTATTAGGAGCGCCAGATATAAGGTTTCCTCGTATAAATAATATAAGATTTTGACTTTTACCTCCTGCTTTTATTTTTCTTATTTCTTCTAGAATAGTTGAAGGAGGAGCTGGTACAGGTTGAACAGTATATCCTCCATTAAGAGGAATTACAGGACATAGTGGTGCCTCAGTTGATTTTGCAATTTTCTCACTGCATTTAGCTGGAATATCTTCAATTTTAGGAGCAATTAATTTTATTACTACTATTTATAATATACGAGCTCCAGGTATAACTATGGAGCGTATTGGTTTATTTGTTTGATCTATTTTAGTTACAGTATTTTTATTATTGCTTTCTCTCCCTGTATTAGCCGGGGCTATTACTATACTTCTTACTGATCGTAATTTTAACACTTCATTTTTTGATCCTGCTGGTGGAGGTGATCCAATTCTTTATCAACATTTATTTTGATTTTTTGGTCACCGGGGA
>CH14-06
-------------GGTATAGTAGGTACTGCTCTTTCACTTTTAATTCGACTTGAATTAGGTACATCTGGTGTTCTTATAGATGATCAATTTTATAATGTAATTGTTACAGCTCACGCTTTTGTTATAATTTTCTTTATAGTTATACCTTTAATAATTGGAGGATTTGGTAATTGAATACTACCATTATTATTAGGAGCGCCAGATATAAGGTTTCCTCGTATAAATAATATAAGATTTTGACTTTTACCTCCTGCTTTTATTTTTCTTATTTCTTCTAGAATAGTTGAAGGAGGAGCTGGTACAGGTTGAACAGTATATCCTCCATTAAGAGGAATTACAGGACATAGTGGTGCCTCAGTTGATTTTGCAATTTTCTCACTGCATTTAGCTGGAATATCTTCAATTTTAGGAGCAATTAATTTTATTACTACTATTTATAATATACGAGCTCCAGGTATAACTATGGAGCGTATTGGTTTATTTGTTTGATCTATTTTAGTTACAGTATTTTTATTATTGCTTTCTCTCCCTGTATTAGCCGGGGCTATTACTATACTTCTTACTGATCGTAATTTTAACACTTCATTTTTTGATCCTGCTGGTGGAGGTGATCCAATTCTTTATCAACATTTATTTTGATTTTTTGGTCACCCGGGA
>CH14-07
-------------GGTATAGTAGGTACTGCTCTTTCACTTTTAATTCGACTTGAATTAGGTACATCTGGTGTTCTTATAGATGATCAATTTTATAATGTAATTGTTACAGCTCACGCTTTTGTTATAATTTTCTTTATAGTTATACCTTTAATAATTGGAGGATTTGGTAATTGAATACTACCATTATTATTAGGAGCGCCAGATATAAGGTTTCCTCGTATAAATAATATAAGATTTTGACTTTTACCTCCTGCTTTTATTTTTCTTATTTCTTCTAGAATAGTTGAAGGAGGAGCTGGTACAGGTTGAACAGTATATCCTCCATTAAGAGGAATTACAGGACATAGTGGTGCCTCAGTTGATTTTGCAATTTTCTCACTGCATTTAGCTGGAATATCTTCAATTTTAGGAGCAATTAATTTTATTACTACTATTTATAATATACGAGCTCCAGGTATAACTATGGAGCGTATTGGTTTATTTGCTTGATCTATTTTAGTTACAGTATTTTTATTATTGCTTTCTCTCCCTGTATTAGCCGGGGCTATTACTATACTTCTTACTGATCGTAATTTTAACACTTCATTTTTTGATCCTGCTGGTGGAGGTGATCCAATTCTTTATCAACATTTATTTTGATTTTTTGGTCACCTGGGA
>CH14-08
-------------GGTATAGTAGGTACTGCTCTTTCACTTTTAATTCGACTTGAATTAGGTACATCTGGTGTTCTTATAGATGATCAATTTTATAATGTAATTGTTACAGCTCACGCTTTTGTTATAATTTTCTTTATAGTTATACCTTTAATAATTGGAGGATTTGGTAATTGAATACTACCATTATTATTAGGAGCGCCAGATATAAGGTTTCCTCGTATAAATAATATAAGATTTTGACTTTTACCTCCTGCTTTTATTTTTCTTATTTCTTCTAGAATAGTTGAAGGAGGAGCTGGTACAGGTTGAACAGTATATCCTCCATTAAGAGGAATTACAGGACATAGTGGTGCCTCAGTTGATTTTGCAATTTTCTCACTGCATTTAGCTGGAATATCTTCAATTTTAGGAGCAATTAATTTTATTACTACTATTTATAATATACGAGCTCCAGGTATAACTATGGAGCGTATTGGTTTATTTGTTTGATCTATTTTAGTTACAGTATTTTTATTATTGCTTTCTCTCCCTGTATTAGCCGGGGCTATTACTATACTTCTTACTGATCGTAATTTTAACACTTCATTTTTTGATCCTGCTGGTGGAGGTGATCCAATTCTTTATCAACATTTATTTTGATTTTTTGGTCACCCTGGA
>CH13-01
-------------GGTATAGTAGGTACTGCTCTTTCACTTTTAATTCGACTTGAATTAGGTACATCTGGTGTTCTTATAGATGATCAATTTTATAATGTAATTGTTACAGCTCACGCTTTTGTTATAATTTTCTTTATAGTTATACCTTTAATAATTGGAGGATTTGGTAATTGAATACTACCATTATTATTAGGAGCGCCAGATATAAGGTTTCCTCGTATAAATAATATAAGATTTTGACTTTTACCTCCTGCTTTTATTTTTCTTATTTCTTCTAGAATAGTTGAAGGAGGAGCTGGTACAGGTTGAACAGTATATCCTCCATTAAGAGGAATTACAGGACATAGTGGTGCCTCAGTTGATTTTGCAATTTTCTCACTGCATTTAGCTGGAATATCTTCAATTTTAGGAGCAATTAATTTTATTACTACTATTTATAATATACGAGCTCCAGGTATAACTATGGAGCGTATTGGTTTATTTGTTTGATCTATTTTAGTTACAGTATTTTTATTATTGCTTTCTCTCCCTGTATTAGCCGGGGCTATTACTATACTTCTTACTGATCGTAATTTTAACACTTCATTTTTTGATCCTGCTGGTGGAGGTGATCCAATTCTTTATCAACATTTATTTTGATTTTTTGGTCACCCTGGA
>CH13-02
-------------GGTATAGTAGGTACTGCTCTTTCACTTTTAATTCGACTTGAATTAGGTACATCTGGTGTTCTTATAGATGATCAATTTTATAATGTAATTGTTACAGCTCACGCTTTTGTTATAATTTTCTTTATAGTTATACCTTTAATAATTGGAGGATTTGGTAATTGAATACTACCATTATTATTAGGAGCGCCAGATATAAGGTTTCCTCGTATAAATAATATAAGATTTTGACTTTTACCTCCTGCTTTTATTTTTCTTATTTCTTCTAGAATAGTTGAAGGAGGAGCTGGTACAGGTTGAACAGTATATCCTCCATTAAGAGGAATTACAGGACATAGTGGTGCCTCAGTTGATTTTGCAATTTTCTCACTGCATTTAGCTGGAATATCTTCAATTTTAGGAGCAATTAATTTTATTACTACTATTTATAATATACGAGCTCCAGGTATAACTATGGAGCGTATTGGTTTATTTGTTTGATCTATTTTAGTTACAGTATTTTTATTATTGCTTTCTCTCCCTGTATTAGCCGGGGCTATTACTATACTTCTTACTGATCGTAATTTTAACACTTCATTTTTTGATCCTGCTGGTGGAGGTGATCCAATTCTTTATCAACATTTATTTTGATTTTTTGGTCACCGGGGA
>CH13-03
-------------GGTATAGTAGGTACTGCTCTTTCACTTTTAATTCGACTTGAATTAGGTACATCTGGTGTTCTTATAGATGATCAATTTTATAATGTAATTGTTACAGCTCACGCTTTTGTTATAATTTTCTTTATAGTTATACCTTTAATAATTGGAGGATTTGGTAATTGAATACTACCATTATTATTAGGAGCGCCAGATATAAGGTTTCCTCGTATAAATAATATAAGATTTTGACTTTTACCTCCTGCTTTTATTTTTCTTATTTCTTCTAGAATAGTTGAAGGAGGAGCTGGTACAGGTTGAACAGTATATCCTCCATTAAGAGGAATTACAGGACATAGTGGTGCCTCAGTTGATTTTGCAATTTTCTCACTGCATTTAGCTGGAATATCTTCAATTTTAGGAGCAATTAATTTTATTACTACTATTTATAATATACGAGCTCCAGGTATAACTATGGAGCGTATTGGTTTATTTGTTTGATCTATTTTAGTTACAGTATTTTTATTATTGCTTTCTCTCCCTGTATTAGCCGGGGCTATTACTATACTTCTTACTGATCGTAATTTTAACACTTCATTTTTTGATCCTGCTGGTGGAGGTGATCCAATTCTTTATCAACATTTATTTTGATTTTTTGGTCACCGGGGA
>CH13-04
-------------GGTATAGTAGGTACTGCTCTTTCACTTTTAATTCGACTTGAATTAGGTACATCTGGTGTTCTTATAGATGATCAATTTTATAATGTAATTGTTACAGCTCACGCTTTTGTTATAATTTTCTTTATAGTTATACCTTTAATAATTGGAGGATTTGGTAATTGAATACTACCATTATTATTAGGAGCGCCAGATATAAGGTTTCCTCGTATAAATAATATAAGATTTTGACTTTTACCTCCTGCTTTTATTTTTCTTATTTCTTCTAGAATAGTTGAAGGAGGAGCTGGTACAGGTTGAACAGTATATCCTCCATTAAGAGGAATTACAGGACATAGTGGTGCCTCAGTTGATTTTGCAATTTTCTCACTGCATTTAGCTGGAATATCTTCAATTTTAGGAGCAATTAATTTTATTACTACTATTTATAATATACGAGCTCCAGGTATAACTATGGAGCGTATTGGTTTATTTGTTTGATCTATTTTAGTTACAGTATTTTTATTATTGCTTTCTCTCCCTGTATTAGCCGGGGCTATTACTATACTTCTTACTGATCGTAATTTTAACACTTCATTTTTTGATCCTGCTGGTGGAGGTGATCCAATTCTTTATCAACATTTATTTTGATTTTTTGGTCACCCGGGA
>CH13-05
-------------GGTATAGTAGGTACTGCTCTTTCACTTTTAATTCGACTTGAATTAGGTACATCTGGTGTTCTTATAGATGATCAATTTTATAATGTAATTGTTACAGCTCACGCTTTTGTTATAATTTTCTTTATAGTTATACCTTTAATAATTGGAGGATTTGGTAATTGAATACTACCATTATTATTAGGAGCGCCAGATATAAGGTTTCCTCGTATAAATAATATAAGATTTTGACTTTTACCTCCTGCTTTTATTTTTCTTATTTCTTCTAGAATAGTTGAAGGAGGAGCTGGTACAGGTTGAACAGTATATCCTCCATTAAGAGGAATTACAGGACATAGTGGTGCCTCAGTTGATTTTGCAATTTTCTCACTGCATTTAGCTGGAATATCTTCAATTTTAGGAGCAATTAATTTTATTACTACTATTTATAATATACGAGCTCCAGGTATAACTATGGAGCGTATTGGTTTATTTGTTTGATCTATTTTAGTTACAGTATTTTTATTATTGCTTTCTCTCCCTGTATTAGCCGGGGCTATTACTATACTTCTTACTGATCGTAATTTTAACACTTCATTTTTTGATCCTGCTGGTGGAGGTGATCCAATTCTTTATCAACATTTATTTTGATTTTTTGGTCACCTGGGA
>CH13-06
-------------GGTATAGTAGGTACTGCTCTTTCACTTTTAATTCGACTTGAATTAGGTACATCTGGTGTTCTTATAGATGATCAATTTTATAATGTAATTGTTACAGCTCACGCTTTTGTTATAATTTTCTTTATAGTTATACCTTTAATAATTGGAGGATTTGGTAATTGAATACTACCATTATTATTAGGAGCGCCAGATATAAGGTTTCCTCGTATAAATAATATAAGATTTTGACTTTTACCTCCTGCTTTTATTTTTCTTATTTCTTCTAGAATAGTTGAAGGAGGAGCTGGTACAGGTTGAACAGTATATCCTCCATTAAGAGGAATTACAGGACATAGTGGTGCCTCAGTTGATTTTGCAATTTTCTCACTGCATTTAGCTGGAATATCTTCAATTTTAGGAGCAATTAATTTTATTACTACTATTTATAATATACGAGCTCCAGGTATAACTATGGAGCGTATTGGTTTATTTGTTTGATCTATTTTAGTTACAGTATTTTTATTATTGCTTTCTCTCCCTGTATTAGCCGGGGCTATTACTATACTTCTTACTGATCGTAATTTTAACACTTCATTTTTTGATCCTGCTGGTGGAGGTGATCCAATTCTTTATCAACATTTATTTTGATTTTTTGGTCACCTGGGA
>CH13-07
-------------GGTATAGTAGGTACTGCTCTTTCACTTTTAATTCGACTTGAATTAGGTACATCTGGTGTTCTTATAGATGATCAATTTTATAATGTAATTGTTACAGCTCACGCTTTTGTTATAATTTTCTTTATAGTTATACCTTTAATAATTGGAGGATTTGGTAATTGAATACTACCATTATTATTAGGAGCGCCAGATATAAGGTTTCCTCGTATAAATAATATAAGATTTTGACTTTTACCTCCTGCTTTTATTTTTCTTATTTCTTCTAGAATAGTTGAAGGAGGAGCTGGTACAGGTTGAACAGTATATCCTCCATTAAGAGGAATTACAGGACATAGTGGTGCCTCAGTTGATTTTGCAATTTTCTCACTGCATTTAGCTGGAATATCTTCAATTTTAGGAGCAATTAATTTTATTACTACTATTTATAATATACGAGCTCCAGGTATAACTATGGAGCGTATTGGTTTATTTGTTTGATCTATTTTAGTTACAGTATTTTTATTATTGCTTTCTCTCCCTGTATTAGCCGGGGCTATTACTATACTTCTTACTGATCGTAATTTTAACACTTCATTTTTTGATCCTGCTGGTGGAGGTGATCCAATTCTTTATCAACATTTATTTTGATTTTTTGGTCACCTGGGA
>CH13-08
-------------GGTATAGTAGGTACTGCTCTTTCACTTTTAATTCGACTTGAATTAGGTACATCTGGTGTTCTTATAGATGATCAATTTTATAATGTAATTGTTACAGCTCACGCTTTTGTTATAATTTTCTTTATAGTTATACCTTTAATAATTGGAGGATTTGGTAATTGAATACTACCATTATTATTAGGAGCGCCAGATATAAGGTTTCCTCGTATAAATAATATAAGATTTTGACTTTTACCTCCTGCTTTTATTTTTCTTATTTCTTCTAGAATAGTTGAAGGAGGAGCTGGTACAGGTTGAACAGTATATCCTCCATTAAGAGGAATTACAGGACATAGTGGTGCCTCAGTTGATTTTGCAATTTTCTCACTGCATTTAGCTGGAATATCTTCAATTTTAGGAGCAATTAATTTTATTACTACTATTTATAATATACGAGCTCCAGGTATAACTATGGAGCGTATTGGTTTATTTGTTTGATCTATTTTAGTTACAGTATTTTTATTATTGCTTTCTCTCCCTGTATTAGCCGGGGCTATTACTATACTTCTTACTGATCGTAATTTTAACACTTCATTTTTTGATCCTGCTGGTGGAGGTGATCCAATTCTTTATCAACATTTATTTTGATTTTTTGGTCACCTGGGA
>CH01-01
------ATGATGTGGTATAGTTGGTACAGCTCTTTCTCTTTTAATTCGTTTAGAGCTAGGAACATCTGGAGTTTTAATAGATGATCAATTTTATAATGTAATTGTTACAGCCCATGCCTTTGTAATAATTTTTTTTATAGTTATACCATTAATAATTGGTGGGTTTGGTAATTGAATAGTTCCATTATTATTAGGGGCACCAGATATAAGGTTTCCCCGTATAAATAATATAAGATTTTGATTACTTCCACCAGCTTTTATTTTTCTTATTTCTTCTAGTATAATTGAAGGGGGAGCAGGAACTGGATGAACTGTATACCCACCTTTAAGGGGAAATGTAGGTCATAGAGGTGCTTCAGTTGATTTTGCTATTTTTTCTTTACATCTGGCTGGGATGTCATCTATTTTAGGCGCTATTAATTTTATTACTACTATTTATAATATACGTGCCCCAGGAATAACTATAGAACGGATTGGTTTATTTGTTTGATCTATTTTAGTTACTGTATTTTTACTTCTTTTATCACTTCCTGTTTTGGCGGGGGCAATTACAATATTACTTACAGATCGTAATTTTAATACATCTTTTTTTGACCCTGCAGGAGGGGGTGACCCTATTTTATATCAACACTTGTTTTGATTTTTTGGTCACCTGGAA
>CH01-02
TGCTGTATGGTGTGGTATAGTAGGTACTGCTCTTTCACTTTTAATTCGACTTGAATTAGGTACATCTGGTGTTCTTATAGATGATCAATTTTATAATGTAATTGTTACAGCTCACGCTTTTGTTATAATTTTCTTTATAGTTATACCTTTAATAATTGGAGGATTTGGTAATTGAATACTACCATTATTATTAGGAGCGCCAGATATAAGGTTTCCTCGTATAAATAATATAAGATTTTGACTTTTACCTCCTGCTTTTATTTTTCTTATTTCTTCTAGAATAGTTGAAGGAGGAGCTGGTACAGGTTGAACAGTATATCCTCCATTAAGAGGAATTACAGGACATAGTGGTGCCTCAGTTGATTTTGCAATTTTCTCACTGCATTTAGCTGGAATATCTTCAATTTTAGGAGCAATTAATTTTATTACTACTATTTATAATATACGAGCTCCAGGTATAACTATGGAGCGTATTGGTTTATTTGTTTGATCTATTTTAGTTACAGTATTTTTATTATTGCTTTCTCTCCCTGTATTAGCCGGGGCTATTACTATACTTCTTACTGATCGTAATTTTAACACTTCATTTTTTGATCCTGCTGGTGGAGGTGATCCAAT????????????????????????????????????????
>CH01-03
------ATGGTGTGGTATAGTAGGTACTGCTCTTTCACTTTTAATTCGACTTGAATTAGGTACATCTGGTGTTCTTATAGATGATCAATTTTATAATGTAATTGTTACAGCTCACGCTTTTGTTATAATTTTCTTTATAGTTATACCTTTAATAATTGGAGGATTTGGTAATTGAATACTACCATTATTATTAGGAGCGCCAGATATAAGGTTTCCTCGTATAAATAATATAAGATTTTGACTTTTACCTCCTGCTTTTATTTTTCTTATTTCTTCTAGAATAGTTGAAGGAGGAGCTGGTACAGGTTGAACAGTATATCCTCCATTAAGAGGAATTACAGGACATAGTGGTGCCTCAGTTGATTTTGCAATTTTCTCACTGCATTTAGCTGGAATATCTTCAATTTTAGGAGCAATTAATTTTATTACTACTATTTATAATATACGAGCTCCAGGTATAACTATGGAGCGTATTGGTTTATTTGTTTGATCTATTTTAGTTACAGTATTTTTATTATTGCTTTCTCTCCCTGTATTAGCCGGGGCTATTACTATACTTCTTACTGATCGTAATTTTAACACTTCATTTTTTGATCCTGCTGGTGGAGGTGATCCAATTCTTTATCAACATTTATTTTGATTTTTTGGTCACCCTGGA
>CH01-04
TGCTGTATGGTGTGGTATAGTAGGTACTGCTCTTTCACTTTTAATTCGACTTGAATTAGGTACATCTGGTGTTCTTATAGATGATCAATTTTATAATGTAATTGTTACAGCTCACGCTTTTGTTATAATTTTCTTTATAGTTATACCTTTAATAATTGGAGGATTTGGTAATTGAATACTACCATTATTATTAGGAGCGCCAGATATAAGGTTTCCTCGTATAAATAATATAAGATTTTGACTTTTACCTCCTGCTTTTATTTTTCTTATTTCTTCTAGAATAGTTGAAGGAGGAGCTGGTACAGGTTGAACAGTATATCCTCCATTAAGAGGAATTACAGGACATAGTGGTGCCTCAGTTGATTTTGCAATTTTCTCACTGCATTTAGCTGGAATATCTTCAATTTTAGGAGCAATTAATTTTATTACTACTATTTATAATATACGAGCTCCAGGTATAACTATGGAGCGTATTGGTTTATTTGTTTGATCTATTTTAGTTACAGTATTTTTATTATTGCTTTCTCTCCCTGTATTAGCCGGGGCTATTACTATACTTCTTACTGATCGTAATTTTAACACTTCATTTTTTGATCCTGCTGGTGGAGGTGATCCAAT????????????????????????????????????????
>CH01-05
------ATGGTGTGGTATAGTAGGTACTGCTCTTTCACTTTTAATTCGACTTGAATTAGGTACATCTGGTGTTCTTATAGATGATCAATTTTATAATGTAATTGTTACAGCTCACGCTTTTGTTATAATTTTCTTTATAGTTATACCTTTAATAATTGGAGGATTTGGTAATTGAATACTACCATTATTATTAGGAGCGCCAGATATAAGGTTTCCTCGTATAAATAATATAAGATTTTGACTTTTACCTCCTGCTTTTATTTTTCTTATTTCTTCTAGAATAGTTGAAGGAGGAGCTGGTACAGGTTGAACAGTATATCCTCCATTAAGAGGAATTACAGGACATAGTGGTGCCTCAGTTGATTTTGCAATTTTCTCACTGCATTTAGCTGGAATATCTTCAATTTTAGGAGCAATTAATTTTATTACTACTATTTATAATATACGAGCTCCAGGTATAACTATGGAGCGTATTGGTTTATTTGTTTGATCTATTTTAGTTACAGTATTTTTATTATTGCTTTCTCTCCCTGTATTAGCCGGGGCTATTACTATACTTCTTACTGATCGTAATTTTAACACTTCATTTTTTGATCCTGCTGGTGGAGGTGATCCAATTCTTTATCAACATTTATTTTGATTTTTTGGTCACCCTGGA
>CH01-06
TGCTGTATGGTGTGGTATAGTAGGTACTGCTCTTTCACTTTTAATTCGACTTGAATTAGGTACATCTGGTGTTCTTATAGATGATCAATTTTATAATGTAATTGTTACAGCTCACGCTTTTGTTATAATTTTCTTTATAGTTATACCTTTAATAATTGGAGGATTTGGTAATTGAATACTACCATTATTATTAGGAGCGCCAGATATAAGGTTTCCTCGTATAAATAATATAAGATTTTGACTTTTACCTCCTGCTTTTATTTTTCTTATTTCTTCTAGAATAGTTGAAGGAGGAGCTGGTACAGGTTGAACAGTATATCCTCCATTAAGAGGAATTACAGGACATAGTGGTGCCTCAGTTGATTTTGCAATTTTCTCACTGCATTTAGCTGGAATATCTTCAATTTTAGGAGCAATTAATTTTATTACTACTATTTATAATATACGAGCTCCAGGTATAACTATGGAGCGTATTGGTTTATTTGTTTGATCTATTTTAGTTACAGTATTTTTATTATTGCTTTCTCTCCCTGTATTAGCCGGGGCTATTACTATACTTCTTACTGATCGTAATTTTAACACTTCATTTTTTGATCCTGCTGGTGGAGGTGATCCAAT????????????????????????????????????????
>CH01-07
------ATGGTGTGGTATAGTAGGTACTGCTCTTTCACTTTTAATTCGACTTGAATTAGGTACATCTGGTGTTCTTATAGATGATCAATTTTATAATGTAATTGTTACAGCTCACGCTTTTGTTATAATTTTCTTTATAGTTATACCTTTAATAATTGGAGGATTTGGTAATTGAATACTACCATTATTATTAGGAGCGCCAGATATAAGGTTTCCTCGTATAAATAATATAAGATTTTGACTTTTACCTCCTGCTTTTATTTTTCTTATTTCTTCTAGAATAGTTGAAGGAGGAGCTGGTACAGGTTGAACAGTATATCCTCCATTAAGAGGAATTACAGGACATAGTGGTGCCTCAGTTGATTTTGCAATTTTCTCACTGCATTTAGCTGGAATATCTTCAATTTTAGGAGCAATTAATTTTATTACTACTATTTATAATATACGAGCTCCAGGTATAACTATGGAGCGTATTGGTTTATTTGTTTGATCTATTTTAGTTACAGTATTTTTATTATTGCTTTCTCTCCCTGTATTAGCCGGGGCTATTACTATACTTCTTACTGATCGTAATTTTAACACTTCATTTTTTGATCCTGCTGGTGGAGGTGATCCAATTCTTTATCAACATTTATTTTGATTTTTTGGTCACCCTGGA
>CH01-08
TGCTGTATGGTGTGGTATAGTAGGTACTGCTCTTTCACTTTTAATTCGACTTGAATTAGGTACATCTGGTGTTCTTATAGATGATCAATTTTATAATGTAATTGTTACAGCTCACGCTTTTGTTATAATTTTCTTTATAGTTATACCTTTAATAATTGGAGGATTTGGTAATTGAATACTACCATTATTATTAGGAGCGCCAGATATAAGGTTTCCTCGTATAAATAATATAAGATTTTGACTTTTACCTCCTGCTTTTATTTTTCTTATTTCTTCTAGAATAGTTGAAGGAGGAGCTGGTACAGGTTGAACAGTATATCCTCCATTAAGAGGAATTACAGGACATAGTGGTGCCTCAGTTGATTTTGCAATTTTCTCACTGCATTTAGCTGGAATATCTTCAATTTTAGGAGCAATTAATTTTATTACTACTATTTATAATATACGAGCTCCAGGTATAACTATGGAGCGTATTGGTTTATTTGTTTGATCTATTTTAGTTACAGTATTTTTATTATTGCTTTCTCTCCCTGTATTAGCCGGGGCTATTACTATACTTCTTACTGATCGTAATTTTAACACTTCATTTTTTGATCCTGCTGGTGGAGGTGATCCAAT????????????????????????????????????????
>CH01-09
------ATGGTGTGGTATAGTAGGTACTGCTCTTTCACTTTTAATTCGACTTGAATTAGGTACATCTGGTGTTCTTATAGATGATCAATTTTATAATGTAATTGTTACAGCTCACGCTTTTGTTATAATTTTCTTTATAGTTATACCTTTAATAATTGGAGGATTTGGTAATTGAATACTACCATTATTATTAGGAGCGCCAGATATAAGGTTTCCTCGTATAAATAATATAAGATTTTGACTTTTACCTCCTGCTTTTATTTTTCTTATTTCTTCTAGAATAGTTGAAGGAGGAGCTGGTACAGGTTGAACAGTATATCCTCCATTAAGAGGAATTACAGGACATAGTGGTGCCTCAGTTGATTTTGCAATTTTCTCACTGCATTTAGCTGGAATATCTTCAATTTTAGGAGCAATTAATTTTATTACTACTATTTATAATATACGAGCTCCAGGTATAACTATGGAGCGTATTGGTTTATTTGTTTGATCTATTTTAGTTACAGTATTTTTATTATTGCTTTCTCTCCCTGTATTAGCCGGGGCTATTACTATACTTCTTACTGATCGTAATTTTAACACTTCATTTTTTGATCCTGCTGGTGGAGGTGATCCAATTCTTTATCAACATTTATTTTGATTTTTTGGTCACCCGGGA
>CH01-10
TGCTGTATGGTGTGGTATAGTAGGTACTGCTCTTTCACTTTTAATTCGACTTGAATTAGGTACATCTGGTGTTCTTATAGATGATCAATTTTATAATGTAATTGTTACAGCTCACGCTTTTGTTATAATTTTCTTTATAGTTATACCTTTAATAATTGGAGGATTTGGTAATTGAATACTACCATTATTATTAGGAGCGCCAGATATAAGGTTTCCTCGTATAAATAATATAAGATTTTGACTTTTACCTCCTGCTTTTATTTTTCTTATTTCTTCTAGAATAGTTGAAGGAGGAGCTGGTACAGGTTGAACAGTATATCCTCCATTAAGAGGAATTACAGGACATAGTGGTGCCTCAGTTGATTTTGCAATTTTCTCACTGCATTTAGCTGGAATATCTTCAATTTTAGGAGCAATTAATTTTATTACTACTATTTATAATATACGAGCTCCAGGTATAACTATGGAGCGTATTGGTTTATTTGTTTGATCTATTTTAGTTACAGTATTTTTATTATTGCTTTCTCTCCCTGTATTAGCCGGGGCTATTACTATACTTCTTACTGATCGTAATTTTAACACTTCATTTTTTGATCCTGCTGGTGGAGGTGATCCAAT????????????????????????????????????????
>CH01-11
------ATGGTGTGGTATAGTAGGTACTGCTCTTTCACTTTTAATTCGACTTGAATTAGGTACATCTGGTGTTCTTATAGATGATCAATTTTATAATGTAATTGTTACAGCTCACGCTTTTGTTATAATTTTCTTTATAGTTATACCTTTAATAATTGGAGGATTTGGTAATTGAATACTACCATTATTATTAGGAGCGCCAGATATAAGGTTTCCTCGTATAAATAATATAAGATTTTGACTTTTACCTCCTGCTTTTATTTTTCTTATTTCTTCTAGAATAGTTGAAGGAGGAGCTGGTACAGGTTGAACAGTATATCCTCCATTAAGAGGAATTACAGGACATAGTGGTGCCTCAGTTGATTTTGCAATTTTCTCACTGCATTTAGCTGGAATATCTTCAATTTTAGGAGCAATTAATTTTATTACTACTATTTATAATATACGAGCTCCAGGTATAACTATGGAGCGTATTGGTTTATTTGTTTGATCTATTTTAGTTACAGTATTTTTATTATTGCTTTCTCTCCCTGTATTAGCCGGGGCTATTACTATACTTCTTACTGATCGTAATTTTAACACTTCATTTTTTGATCCTGCTGGTGGAGGTGATCCAATTCTTTATCAACATTTATTTTGATTTTTTGGTCACCCGGGA
>CH08-01
------ATGATGTGGTATAGTTGGTACAGCTCTTTCTCTTTTAATTCGTTTAGAGCTAGGTACATCTGGAGTTTTAATAGATGATCAATTTTACAATGTAATTGTTACAGCACATGCTTTTGTAATAATTTTTTTTATAGTTATACCTTTAATGATTGGGGGTTTTGGTAATTGAATAGTTCCATTATTACTAGGGGCTCCAGATATAAGGTTTCCCCGTATAAATAACATAAGATTTTGGTTACTTCCACCAGCCTTTATTTTTCTTATTTCTTCTAGTATAATTGAAGGGGGTGCAGGCACAGGATGAACTGTATACCCACCTTTAAGGGGAAATGTAGGTCATAGAGGAGCTTCAGTTGATTTTGCTATTTTTTCTTTACATTTGGCAGGGATATCATCTATTTTAGGTGCTATTAATTTTATCACTACAATTTATAATATACGTGCCCCAGGAATAAATATGGAACGTATTGGTTTATTTGTTTGATCTATTTTAGTTACTGTATTTTTACTTCTTTTATCACTTCCTGTTTTGGCAGGGGCAATTACAATATTACTTACAGATCGTAACTTTAATACATCTTTTTTTGATCCAGCAGGAGGGGGCGACCCTATTTTATACCAACACTTATTTTGATTTTTTGGTCACCCTGGA
>CH08-02
TGGGGTATGATGTGGTATAGTTGGTACAGCTCTTTCTCTTTTAATTCGTTTAGAGCTAGGTACATCTGGAGTTTTAATAGATGATCAATTTTACAATGTAATTGTTACAGCACATGCTTTTGTAATAATTTTTTTTATAGTTATACCTTTAATGATTGGGGGTTTTGGTAATTGAATAGTTCCATTATTACTAGGGGCTCCAGATATAAGGTTTCCCCGTATAAATAACATAAGATTTTGGTTACTTCCACCAGCCTTTATTTTTCTTATTTCTTCTAGTATAATTGAAGGGGGTGCAGGCACAGGATGAACTGTATACCCACCTTTAAGGGGAAATGTAGGTCATAGAGGAGCTTCAGTTGATTTTGCTATTTTTTCTTTACATTTGGCAGGGATATCATCTATTTTAGGTGCTATTAATTTTATCACTACAATTTATAATATACGTGCCCCAGGAATAAATATGGAACGTATTGGTTTATTTGTTTGATCTATTTTAGTTACTGTATTTTTACTTCTTTTATCACTTCCTGTTTTGGCAGGGGCAATTACAATATTACTTACAGATCGTAACTTTAATACATCTTTTTTTGATCCAGCAGGAGGGGGCGACCCTATT???????????????????????????????????????
>CH08-03
------ATGATGTGGTATAGTTGGTACAGCTCTTTCTCTTTTAATTCGTTTAGAGCTAGGTACATCTGGAGTTTTAATAGATGATCAATTTTACAATGTAATTGTTACAGCACATGCTTTTGTAATAATTTTTTTTATAGTTATACCTTTAATGATTGGGGGTTTTGGTAATTGAATAGTTCCATTATTACTAGGGGCTCCAGATATAAGGTTTCCCCGTATAAATAACATAAGATTTTGGTTACTTCCACCAGCCTTTATTTTTCTTATTTCTTCTAGTATAATTGAAGGGGGTGCAGGCACAGGATGAACTGTATACCCACCTTTAAGGGGAAATGTAGGTCATAGAGGAGCTTCAGTTGATTTTGCTATTTTTTCTTTACATTTGGCAGGGATATCATCTATTTTAGGTGCTATTAATTTTATCACTACAATTTATAATATACGTGCCCCAGGAATAAATATGGAACGTATTGGTTTATTTGTTTGATCTATTTTAGTTACTGTATTTTTACTTCTTTTATCACTTCCTGTTTTGGCAGGGGCAATTACAATATTACTTACAGATCGTAACTTTAATACATCTTTTTTTGATCCAGCAGGAGGGGGCGACCCTATTTTATACCAACACTTATTTTGATTTTTTGGTCACCCTGGA
>CH08-04
TGGGGTATGATGTGGTATAGTTGGTACAGCTCTTTCTCTTTTAATTCGTTTAGAGCTAGGTACATCTGGAGTTTTAATAGATGATCAATTTTACAATGTAATTGTTACAGCACATGCTTTTGTAATAATTTTTTTTATAGTTATACCTTTAATGATTGGGGGTTTTGGTAATTGAATAGTTCCATTATTACTAGGGGCTCCAGATATAAGGTTTCCCCGTATAAATAACATAAGATTTTGGTTACTTCCACCAGCCTTTATTTTTCTTATTTCTTCTAGTATAATTGAAGGGGGTGCAGGCACAGGATGAACTGTATACCCACCTTTAAGGGGAAATGTAGGTCATAGAGGAGCTTCAGTTGATTTTGCTATTTTTTCTTTACATTTGGCAGGGATATCATCTATTTTAGGTGCTATTAATTTTATCACTACAATTTATAATATACGTGCCCCAGGAATAAATATGGAACGTATTGGTTTATTTGTTTGATCTATTTTAGTTACTGTATTTTTACTTCTTTTATCACTTCCTGTTTTGGCAGGGGCAATTACAATATTACTTACAGATCGTAACTTTAATACATCTTTTTTTGATCCAGCAGGAGGGGGCGACCCTATT???????????????????????????????????????
>CH08-05
------ATGATGTGGTATAGTTGGTACAGCTCTTTCTCTTTTAATTCGTTTAGAGCTAGGTACATCTGGAGTTTTAATAGATGATCAATTTTACAATGTAATTGTTACAGCACATGCTTTTGTAATAATTTTTTTTATAGTTATACCTTTAATGATTGGGGGTTTTGGTAATTGAATAGTTCCATTATTACTAGGGGCTCCAGATATAAGGTTTCCCCGTATAAATAACATAAGATTTTGGTTACTTCCACCAGCCTTTATTTTTCTTATTTCTTCTAGTATAATTGAAGGGGGTGCAGGCACAGGATGAACTGTATACCCACCTTTAAGGGGAAATGTAGGTCATAGAGGAGCTTCAGTTGATTTTGCTATTTTTTCTTTACATTTGGCAGGGATATCATCTATTTTAGGTGCTATTAATTTTATCACTACAATTTATAATATACGTGCCCCAGGAATAAATATGGAACGTATTGGTTTATTTGTTTGATCTATTTTAGTTACTGTATTTTTACTTCTTTTATCACTTCCTGTTTTGGCAGGGGCAATTACAATATTACTTACAGATCGTAACTTTAATACATCTTTTTTTGATCCAGCAGGAGGGGGCGACCCTATTTTATACCAACACTTATTTTGATTTTTTGGTCACCCTGGA
>CH08-06
TGGGGTATGATGTGGTATAGTTGGTACAGCTCTTTCTCTTTTAATTCGTTTAGAGCTAGGTACATCTGGAGTTTTAATAGATGATCAATTTTACAATGTAATTGTTACAGCACATGCTTTTGTAATAATTTTTTTTATAGTTATACCTTTAATGATTGGGGGTTTTGGTAATTGAATAGTTCCATTATTACTAGGGGCTCCAGATATAAGGTTTCCCCGTATAAATAACATAAGATTTTGGTTACTTCCACCAGCCTTTATTTTTCTTATTTCTTCTAGTATAATTGAAGGGGGTGCAGGCACAGGATGAACTGTATACCCACCTTTAAGGGGAAATGTAGGTCATAGAGGAGCTTCAGTTGATTTTGCTATTTTTTCTTTACATTTGGCAGGGATATCATCTATTTTAGGTGCTATTAATTTTATCACTACAATTTATAATATACGTGCCCCAGGAATAAATATGGAACGTATTGGTTTATTTGTTTGATCTATTTTAGTTACTGTATTTTTACTTCTTTTATCACTTCCTGTTTTGGCAGGGGCAATTACAAAATTACTTACAGATCGTAACTTTAATACATCTTTTTTTGATCCAGCAGGAGGGGGCGACCCTATT???????????????????????????????????????
>CH08-07
------ATGATGTGGTATAGTTGGTACAGCTCTTTCTCTTTTAATTCGTTTAGAGCTAGGTACATCTGGAGTTTTAATAGATGATCAATTTTACAATGTAATTGTTACAGCACATGCTTTTGTAATAATTTTTTTTATAGTTATACCTTTAATGATTGGGGGTTTTGGTAATTGAATAGTTCCATTATTACTAGGGGCTCCAGATATAAGGTTTCCCCGTATAAATAACATAAGATTTTGGTTACTTCCACCAGCCTTTATTTTTCTTATTTCTTCTAGTATAATTGAAGGGGGTGCAGGCACAGGATGAACTGTATACCCACCTTTAAGGGGAAATGTAGGTCATAGAGGAGCTTCAGTTGATTTTGCTATTTTTTCTTTACATTTGGCAGGGATATCATCTATTTTAGGTGCTATTAATTTTATCACTACAATTTATAATATACGTGCCCCAGGAATAAATATGGAACGTATTGGTTTATTTGTTTGATCTATTTTAGTTACTGTATTTTTACTTCTTTTATCACTTCCTGTTTTGGCAGGGGCAATTACAATATTACTTACAGATCGTAACTTTAATACATCTTTTTTTGATCCAGCAGGAGGGGGCGACCCTATTTTATACCAACACTTATTTTGATTTTTTGGTCACCCTGGA
>CH08-08
TGGGGTATGATGTGGTATAGTTGGTACAGCTCTTTCTCTTTTAATTCGTTTAGAGCTAGGTACATCTGGAGTTTTAATAGATGATCAATTTTACAATGTAATTGTTACAGCACATGCTTTTGTAATAATTTTTTTTATAGTTATACCTTTAATGATTGGGGGTTTTGGTAATTGAATAGTTCCATTATTACTAGGGGCTCCAGATATAAGGTTTCCCCGTATAAATAACATAAGATTTTGGTTACTTCCACCAGCCTTTATTTTTCTTATTTCTTCTAGTATAATTGAAGGGGGTGCAGGCACAGGATGAACTGTATACCCACCTTTAAGGGGAAATGTAGGTCATAGAGGAGCTTCAGTTGATTTTGCTATTTTTTCTTTACATTTGGCAGGGATATCATCTATTTTAGGTGCTATTAATTTTATCACTACAATTTATAATATACGTGCCCCAGGAATAAATATGGAACGTATTGGTTTATTTGTTTGATCTATTTTAGTTACTGTATTTTTACTTCTTTTATCACTTCCTGTTTTGGCAGGGGCAATTACAATATTACTTACAGATCGTAACTTTAATACATCTTTTTTTGATCCAGCAGGAGGGGGCGAC?????????????????????????????????????????????
>CH08-09
------ATGATGTGGTATAGTTGGTACAGCTCTTTCTCTTTTAATTCGTTTAGAGCTAGGTACATCTGGAGTTTTAATAGATGATCAATTTTACAATGTAATTGTTACAGCACATGCTTTTGTAATAATTTTTTTTATAGTTATACCTTTAATGATTGGGGGTTTTGGTAATTGAATAGTTCCATTATTACTAGGGGCTCCAGATATAAGGTTTCCCCGTATAAATAACATAAGATTTTGGTTACTTCCACCAGCCTTTATTTTTCTTATTTCTTCTAGTATAATTGAAGGGGGTGCAGGCACAGGATGAACTGTATACCCACCTTTAAGGGGAAATGTAGGTCATAGAGGAGCTTCAGTTGATTTTGCTATTTTTTCTTTACATTTGGCAGGGATATCATCTATTTTAGGTGCTATTAATTTTATCACTACAATTTATAATATACGTGCCCCAGGAATAAATATGGAACGTATTGGTTTATTTGTTTGATCTATTTTAGTTACTGTATTTTTACTTCTTTTATCACTTCCTGTTTTGGCAGGGGCAATTACAATATTACTTACAGATCGTAACTTTAATACATCTTTTTTTGATCCAGCAGGAGGGGGCGACCCTATTTTATACCAACACTTATTTTGATTTTTTGGTCACCCTGGA
>CH08-10
TGGGGTATGATGTGGTATAGTTGGTACAGCTCTTTCTCTTTTAATTCGTTTAGAGCTAGGTACATCTGGAGTTTTAATAGATGATCAATTTTACAATGTAATTGTTACAGCACATGCTTTTGTAATAATTTTTTTTATAGTTATACCTTTAATGATTGGGGGTTTTGGTAATTGAATAGTTCCATTATTACTAGGGGCTCCAGATATAAGGTTTCCCCGTATAAATAACATAAGATTTTGGTTACTTCCACCAGCCTTTATTTTTCTTATTTCTTCTAGTATAATTGAAGGGGGTGCAGGCACAGGATGAACTGTATACCCACCTTTAAGGGGAAATGTAGGTCATAGAGGAGCTTCAGTTGATTTTGCTATTTTTTCTTTACATTTGGCAGGGATATCATCTATTTTAGGTGCTATTAATTTTATCACTACAATTTATAATATACGTGCCCCAGGAATAAATATGGAACGTATTGGTTTATTTGTTTGATCTATTTTAGTTACTGTATTTTTACTTCTTTTATCACTTCCTGTTTTGGCAGGGGCAATTACAATATTACTTACAGATCGTAACTTTAATACATCTTTTTTTGATCCAGCAGGAGGGGGCGACCCTATT???????????????????????????????????????
>CH08-11
------ATGATGTGGTATAGTTGGTACAGCTCTTTCTCTTTTAATTCGTTTAGAGCTAGGTACATCTGGAGTTTTAATAGATGATCAATTTTACAATGTAATTGTTACAGCACATGCTTTTGTAATAATTTTTTTTATAGTTATACCTTTAATGATTGGGGGTTTTGGTAATTGAATAGTTCCATTATTACTAGGGGCTCCAGATATAAGGTTTCCCCGTATAAATAACATAAGATTTTGGTTACTTCCACCAGCCTTTATTTTTCTTATTTCTTCTAGTATAATTGAAGGGGGTGCAGGCACAGGATGAACTGTATACCCACCTTTAAGGGGAAATGTAGGTCATAGAGGAGCTTCAGTTGATTTTGCTATTTTTTCTTTACATTTGGCAGGGATATCATCTATTTTAGGTGCTATTAATTTTATCACTACAATTTATAATATACGTGCCCCAGGAATAAATATGGAACGTATTGGTTTATTTGTTTGATCTATTTTAGTTACTGTATTTTTACTTCTTTTATCACTTCCTGTTTTGGCAGGGGCAATTACAATATTACTTACAGATCGTAACTTTAATACATCTTTTTTTGATCCAGCAGGAGGGGGCGACCCTATTTTATACCAACACTTATTTTGATTTTTTGGTCACCCTGGA
>CH08-12
TGGGGTATGATGTGGTATAGTTGGTACAGCTCTTTCTCTTTTAATTCGTTTAGAGCTAGGTACATCTGGAGTTTTAATAGATGATCAATTTTACAATGTAATTGTTACAGCACATGCTTTTGTAATAATTTTTTTTATAGTTATACCTTTAATGATTGGGGGTTTTGGTAATTGAATAGTTCCATTATTACTAGGGGCTCCAGATATAAGGTTTCCCCGTATAAATAACATAAGATTTTGGTTACTTCCACCAGCCTTTATTTTTCTTATTTCTTCTAGTATAATTGAAGGGGGTGCAGGCACAGGATGAACTGTATACCCACCTTTAAGGGGAAATGTAGGTCATAGAGGAGCTTCAGTTGATTTTGCTATTTTTTCTTTACATTTGGCAGGGATATCATCTATTTTAGGTGCTATTAATTTTATCACTACAATTTATAATATACGTGCCCCAGGAATAAATATGGAACGTATTGGTTTATTTGTTTGATCTATTTTAGTTACTGTATTTTTACTTCTTTTATCACTTCCTGTTTTGGCAGGGGCAATTACAATATTACTTACAGATCGTAACTTTAATACATCTTTTTTTGATCCAGCAGGAGGGGGCGACCCTATT???????????????????????????????????????
>CH07-01
--GAGTATGATGTGGTATAGTTGGTACAGCTCTTTCTCTTTTAATTCGTTTAGAGCTAGGTACATCTGGAGTTTTAATAGATGATCAATTTTACAATGTAATTGTTACAGCACATGCTTTTGTAATAATTTTTTTTATAGTTATACCTTTAATGATTGGGGGTTTTGGTAATTGAATAGTTCCATTATTACTAGGGGCTCCAGATATAAGGTTTCCCCGTATAAATAACATAAGATTTTGGTTACTTCCACCAGCCTTTATTTTTCTTATTTCTTCTAGTATAATTGAAGGGGGTGCAGGCACAGGATGAACTGTATACCCACCTTTAAGGGGAAATGTAGGTCATAGAGGAGCTTCAGTTGATTTTGCTATTTTTTCTTTACATTTGGCAGGGATATCATCTATTTTAGGTGCTATTAATTTTATCACTACAATTTATAATATACGTGCCCCAGGAATAAATATGGAACGTATTGGTTTATTTGTTTGATCTATTTTAGTTACTGTATTTTTACTTCTTTTATCACTTCCTGTTTTGGCAGGGGCAATTACAATATTACTTACAGATCGTAACTTTAATACATCTTTTTTTGATCCAGCAGGAGGGGGCGACCCTATTTTATACCAACACTTATTTTGATTTTTTGGTCACCCTGGA
>CH07-02
TGGGGTATGATGTGGTATAGTTGGTACAGCTCTTTCTCTTTTAATTCGTTTAGAGCTAGGTACATCTGGAGTTTTAATAGATGATCAATTTTACAATGTAATTGTTACAGCACATGCTTTTGTAATAATTTTTTTTATAGTTATACCTTTAATGATTGGGGGTTTTGGTAATTGAATAGTTCCATTATTACTAGGGGCTCCAGATATAAGGTTTCCCCGTATAAATAACATAAGATTTTGGTTACTTCCACCAGCCTTTATTTTTCTTATTTCTTCTAGTATAATTGAAGGGGGTGCAGGCACAGGATGAACTGTATACCCACCTTTAAGGGGAAATGTAGGTCATAGAGGAGCTTCAGTTGATTTTGCTATTTTTTCTTTACATTTGGCAGGGATATCATCTATTTTAGGTGCTATTAATTTTATCACTACAATTTATAATATACGTGCCCCAGGAATAAATATGGAACGTATTGGTTTATTTGTTTGATCTATTTTAGTTACTGTATTTTTACTTCTTTTATCACTTCCTGTTTTGGCAGGGGCAATTACAATATTACTTACAGATCGTAACTTTAATACATCTTTTTTTGATCCAGCAGGAGGGGGCGACCCTATTT??????????????????????????????????????
>CH07-03
--GAGTATGATGTGGTATAGTTGGTACAGCTCTTTCTCTTTTAATTCGTTTAGAGCTAGGTACATCTGGAGTTTTAATAGATGATCAATTTTACAATGTAATTGTTACAGCACATGCTTTTGTAATAATTTTTTTTATAGTTATACCTTTAATGATTGGGGGTTTTGGTAATTGAATAGTTCCATTATTACTAGGGGCTCCAGATATAAGGTTTCCCCGTATAAATAACATAAGATTTTGGTTACTTCCACCAGCCTTTATTTTTCTTATTTCTTCTAGTATAATTGAAGGGGGTGCAGGCACAGGATGAACTGTATACCCACCTTTAAGGGGAAATGTAGGTCATAGAGGAGCTTCAGTTGATTTTGCTATTTTTTCTTTACATTTGGCAGGGATATCATCTATTTTAGGTGCTATTAATTTTATCACTACAATTTATAATATACGTGCCCCAGGAATAAATATGGAACGTATTGGTTTATTTGTTTGATCTATTTTAGTTACTGTATTTTTACTTCTTTTATCACTTCCTGTTTTGGCAGGGGCAATTACAATATTACTTACAGATCGTAACTTTAATACATCTTTTTTTGATCCAGCAGGAGGGGGCGACCCTATTTTATACCAACACTTATTTTGATTTTTTGGTCACCCTGGA
>CH07-04
TGGGGTATGATGTGGTATAGTTGGTACAGCTCTTTCTCTTTTAATTGGTTTAGAGCTAGGTACATCTGGAGTTTTAATAGATGATCAATTTTACAATGTAATTGTTACAGCACATGCTTTTGTAATAATTTTTTTTATAGTTATACCTTTAATGATTGGGGGTTTTGGTAATTGAATAGTTCCATTATTACTAGGGGCTCCAGATATAAGGTTTCCCCGTATAAATAACATAAGATTTTGGTTACTTCCACCAGCCTTTATTTTTCTTATTTCTTCTAGTATAATTGAAGGGGGTGCAGGCACAGGATGAACTGTATACCCACCTTTAAGGGGAAATGTAGGTCATAGAGGAGCTTCAGTTGATTTTGCTATTTTTTCTTTACATTTGGCAGGGATATCATCTATTTTAGGTGCTATTAATTTTATCACTACAATTTATAATATACGTGCCCCAGGAATAAATATGGAACGTATTGGTTTATTTGTTTGATCTATTTTAGTTACTGTATTTTTACTTCTTTTATCACTTCCTGTTTTGGCAGGGGCAATTACAATATTACTTACAGATCGTAACTTTAATACATCTTTTTTTGATCCAGCAGGAGGGGGCGACCCT??????????????????????????????????????????
>CH07-05
--GAGTATGATGTGGTATAGTTGGTACAGCTCTTTCTCTTTTAATTCGTTTAGAGCTAGGTACATCTGGAGTTTTAATAGATGATCAATTTTACAATGTAATTGTTACAGCACATGCTTTTGTAATAATTTTTTTTATAGTTATACCTTTAATGATTGGGGGTTTTGGTAATTGAATAGTTCCATTATTACTAGGGGCTCCAGATATAAGGTTTCCCCGTATAAATAACATAAGATTTTGGTTACTTCCACCAGCCTTTATTTTTCTTATTTCTTCTAGTATAATTGAAGGGGGTGCAGGCACAGGATGAACTGTATACCCACCTTTAAGGGGAAATGTAGGTCATAGAGGAGCTTCAGTTGATTTTGCTATTTTTTCTTTACATTTGGCAGGGATATCATCTATTTTAGGTGCTATTAATTTTATCACTACAATTTATAATATACGTGCCCCAGGAATAAATATGGAACGTATTGGTTTATTTGTTTGATCTATTTTAGTTACTGTATTTTTACTTCTTTTATCACTTCCTGTTTTGGCAGGGGCAATTACAATATTACTTACAGATCGTAACTTTAATACATCTTTTTTTGATCCAGCAGGAGGGGGCGACCCTATTTTATACCAACACTTATTTTGATTTTTTGGTCACCCTGGA
>CH07-06
TGGGGTATGATGTGGTATAGTTGGTACAGCTCTTTCTCTTTTAATTCGTTTAGAGCTAGGTACATCTGGAGTTTTAATAGATGATCAATTTTACAATGTAATTGTTACAGCACATGCTTTTGTAATAATTTTTTTTATAGTTATACCTTTAATGATTGGGGGTTTTGGTAATTGAATAGTTCCATTATTACTAGGGGCTCCAGATATAAGGTTTCCCCGTATAAATAACATAAGATTTTGGTTACTTCCACCAGCCTTTATTTTTCTTATTTCTTCTAGTATAATTGAAGGGGGTGCAGGCACAGGATGAACTGTATACCCACCTTTAAGGGGAAATGTAGGTCATAGAGGAGCTTCAGTTGATTTTGCTATTTTTTCTTTACATTTGGCAGGGATATCATCTATTTTAGGTGCTATTAATTTTATCACTACAATTTATAATATACGTGCCCCAGGAATAAATATGGAACGTATTGGTTTATTTGTTTGATCTATTTTAGTTACTGTATTTTTACTTCTTTTATCACTTCCTGTTTTGGCAGGGGCAATTACAATATTACTTACAGATCGTAACTTTAATACATCTTTTTTTGATCCAGCAGGAGGGGGCGACCCTATT???????????????????????????????????????
>CH07-07
--GAGTATGATGTGGTATAGTTGGTACAGCTCTTTCTCTTTTAATTCGTTTAGAGCTAGGTACATCTGGAGTTTTAATAGATGATCAATTTTACAATGTAATTGTTACAGCACATGCTTTTGTAATAATTTTTTTTATAGTTATACCTTTAATGATTGGGGGTTTTGGTAATTGAATAGTTCCATTATTACTAGGGGCTCCAGATATAAGGTTTCCCCGTATAAATAACATAAGATTTTGGTTACTTCCACCAGCCTTTATTTTTCTTATTTCTTCTAGTATAATTGAAGGGGGTGCAGGCACAGGATGAACTGTATACCCACCTTTAAGGGGAAATGTAGGTCATAGAGGAGCTTCAGTTGATTTTGCTATTTTTTCTTTACATTTGGCAGGGATATCATCTATTTTAGGTGCTATTAATTTTATCACTACAATTTATAATATACGTGCCCCAGGAATAAATATGGAACGTATTGGTTTATTTGTTTGATCTATTTTAGTTACTGTATTTTTACTTCTTTTATCACTTCCTGTTTTGGCAGGGGCAATTACAATATTACTTACAGATCGTAACTTTAATACATCTTTTTTTGATCCAGCAGGAGGGGGCGACCCTATTTTATACCAACACTTATTTTGATTTTTTGGTCACCCTGGA
>CH07-08
TGGGGTATGATGTGGTATAGTTGGTACAGCTCTTTCTCTTTTAATTCGTTTAGAGCTAGGTACATCTGGAGTTTTAATAGATGATCAATTTTACAATGTAATTGTTACAGCACATGCTTTTGTAATAATTTTTTTTATAGTTATACCTTTAATGATTGGGGGTTTTGGTAATTGAATAGTTCCATTATTACTAGGGGCTCCAGATATAAGGTTTCCCCGTATAAATAACATAAGATTTTGGTTACTTCCACCAGCCTTTATTTTTCTTATTTCTTCTAGTATAATTGAAGGGGGTGCAGGCACAGGATGAACTGTATACCCACCTTTAAGGGGAAATGTAGGTCATAGAGGAGCTTCAGTTGATTTTGCTATTTTTTCTTTACATTTGGCAGGGATATCATCTATTTTAGGTGCTATTAATTTTATCACTACAATTTATAATATACGTGCCCCAGGAATAAATATGGAACGTATTGGTTTATTTGTTTGATCTATTTTAGTTACTGTATTTTTACTTCTTTTATCACTTCCTGTTTTGGCAGGGGCAATTACAATATTACTTACAGATCGTAACTTTAATACATCTTTTTTTGATCCAGCAGGAGGGGGCGACCCTAT????????????????????????????????????????
>CH06-01
--GAGTATGATGTGGTATAGTTGGTACAGCTCTTTCTCTTTTAATTCGTTTAGAGCTAGGTACATCTGGAGTTTTAATAGATGATCAATTTTACAATGTAATTGTTACAGCACATGCTTTTGTAATAATTTTTTTTATAGTTATACCTTTAATGATTGGGGGTTTTGGTAATTGAATAGTTCCATTATTACTAGGGGCTCCAGATATAAGGTTTCCCCGTATAAATAACATAAGATTTTGGTTACTTCCACCAGCCTTTATTTTTCTTATTTCTTCTAGTATAATTGAAGGGGGTGCAGGCACAGGATGAACTGTATACCCACCTTTAAGGGGAAATGTAGGTCATAGAGGAGCTTCAGTTGATTTTGCTATTTTTTCTTTACATTTGGCAGGGATATCATCTATTTTAGGTGCTATTAATTTTATCACTACAATTTATAATATACGTGCCCCAGGAATAAATATGGAACGTATTGGTTTATTTGTTTGATCTATTTTAGTTACTGTATTTTTACTTCTTTTATCACTTCCTGTTTTGGCAGGGGCAATTACAATATTACTTACAGATCGTAACTTTAATACATCTTTTTTTGATCCAGCAGGAGGGGGCGACCCTATTTTATACCAACACTTATTTTGATTTTTTGGTCACCCTGAA
>CH06-02
TGGGGTATGATGTGGTATAGTTGGTACAGCTCTTTCTCTTTTAATTCGTTTAGAGCTAGGTACATCTGGAGTTTTAATAGATGATCAATTTTACAATGTAATTGTTACAGCACATGCTTTTGTAATAATTTTTTTTATAGTTATACCTTTAATGATTGGGGGTTTTGGTAATTGAATAGTTCCATTATTACTAGGGGCTCCAGATATAAGGTTTCCCCGTATAAATAACATAAGATTTTGGTTACTTCCACCAGCCTTTATTTTTCTTATTTCTTCTAGTATAATTGAAGGGGGTGCAGGCACAGGATGAACTGTATACCCACCTTTAAGGGGAAATGTAGGTCATAGAGGAGCTTCAGTTGATTTTGCTATTTTTTCTTTACATTTGGCAGGGATATCATCTATTTTAGGTGCTATTAATTTTATCACTACAATTTATAATATACGTGCCCCAGGAATAAATATGGAACGTATTGGTTTATTTGTTTGATCTATTTTAGTTACTGTATTTTTACTTCTTTTATCACTTCCTGTTTTGGCAGGGGCAATTACAATATTACTTACAGATCGTAACTTTAATACATCTTTTTTTGATCCAGCAGGAGGGGGCGACCCTAT????????????????????????????????????????
>CH06-03
--GAGTATGATGTGGTATAGTTGGTACAGCTCTTTCTCTTTTAATTCGTTTAGAGCTAGGTACATCTGGAGTTTTAATAGATGATCAATTTTACAATGTAATTGTTACAGCACATGCTTTTGTAATAATTTTTTTTATAGTTATACCTTTAATGATTGGGGGTTTTGGTAATTGAATAGTTCCATTATTACTAGGGGCTCCAGATATAAGGTTTCCCCGTATAAATAACATAAGATTTTGGTTACTTCCACCAGCCTTTATTTTTCTTATTTCTTCTAGTATAATTGAAGGGGGTGCAGGCACAGGATGAACTGTATACCCACCTTTAAGGGGAAATGTAGGTCATAGAGGAGCTTCAGTTGATTTTGCTATTTTTTCTTTACATTTGGCAGGGATATCATCTATTTTAGGTGCTATTAATTTTATCACTACAATTTATAATATACGTGCCCCAGGAATAAATATGGAACGTATTGGTTTATTTGTTTGATCTATTTTAGTTACTGTATTTTTACTTCTTTTATCACTTCCTGTTTTGGCAGGGGCAATTACAATATTACTTACAGATCGTAACTTTAATACATCTTTTTTTGATCCAGCAGGAGGGGGCGACCCTATTTTATACCAACACTTATTTTGATTTTTTGGTCACCCTGCA
>CH06-04
TGGTGTATGATGTGGTATAGTTGGTACAGCTCTTTCTCTTTTAATTCGTTTAGAGCTAGGAACATCTGGAGTTTTAATAGATGATCAATTTTATAATGTAATTGTTACAGCCCATGCCTTTGTAATAATTTTTTTTATAGTTATACCATTAATAATTGGTGGGTTTGGTAATTGAATAGTTCCATTATTATTAGGGGCACCAGATATAAGGTTTCCCCGTATAAATAATATAAGATTTTGATTACTTCCACCAGCTTTTATTTTTCTTATTTCTTCTAGTATAATTGAAGGGGGAGCAGGAACTGGATGAACTGTATACCCACCTTTAAGGGGAAATGTAGGTCATAGAGGTGCTTCAGTTGATTTTGCTATTTTTTCTTTACATCTGGCTGGGATGTCATCTATTTTAGGCGCTATTAATTTTATTACTACTATTTATAATATACGTGCCCCAGGAATAACTATAGAACGGATTGGTTTATTTGTTTGATCTATTTTAGTTACTGTATTTTTACTTCTTTTATCACTTCCTGTTTTGGCGGGGGCAATTACAATATTACTTACAGATCGTAATTTTAATACATCTTTTTTTGACCCTGCAGGAGGGGGTGACCCTATTT??????????????????????????????????????
>CH06-05
--GAGTATGATGTGGTATAGTTGGTACAGCTCTTTCTCTTTTAATTCGTTTAGAGCTAGGAACATCTGGAGTTTTAATAGATGATCAATTTTATAATGTAATTGTTACAGCCCATGCCTTTGTAATAATTTTTTTTATAGTTATACCATTAATAATTGGTGGGTTTGGTAATTGAATAGTTCCATTATTATTAGGGGCACCAGATATAAGGTTTCCCCGTATAAATAATATAAGATTTTGATTACTTCCACCAGCTTTTATTTTTCTTATTTCTTCTAGTATAATTGAAGGGGGAGCAGGAACTGGATGAACTGTATACCCACCTTTAAGGGGAAATGTAGGTCATAGAGGTGCTTCAGTTGATTTTGCTATTTTTTCTTTACATCTGGCTGGGATGTCATCTATTTTAGGCGCTATTAATTTTATTACTACTATTTATAATATACGTGCCCCAGGAATAACTATAGAACGGATTGGTTTATTTGTTTGATCTATTTTAGTTACTGTATTTTTACTTCTTTTATCACTTCCTGTTTTGGCGGGGGCAATTACAATATTACTTACAGATCGTAATTTTAATACATCTTTTTTTGACCCTGCAGGAGGGGGTGACCCTATTTTATATCAACACTTGTTTTGATTTTTTGGTCACCCTGGA
>CH06-06
TGGGGTATGATGTGGTATAGTTGGTACAGCTCTTTCTCTTTTAATTCGTTTAGAGCTAGGTACATCTGGAGTTTTAATAGATGATCAATTTTACAATGTAATTGTTACAGCACATGCTTTTGTAATAATTTTTTTTATAGTTATACCTTTAATGATTGGGGGTTTTGGTAATTGAATAGTTCCATTATTACTAGGGGCTCCAGATATAAGGTTTCCCCGTATAAATAACATAAGATTTTGGTTACTTCCACCAGCCTTTATTTTTCTTATTTCTTCTAGTATAATTGAAGGGGGTGCAGGCACAGGATGAACTGTATACCCACCTTTAAGGGGAAATGTAGGTCATAGAGGAGCTTCAGTTGATTTTGCTATTTTTTCTTTACATTTGGCAGGGATATCATCTATTTTAGGTGCTATTAATTTTATCACTACAATTTATAATATACGTGCCCCAGGAATAAATATGGAACGTATTGGTTTATTTGTTTGATCTATTTTAGTTACTGTATTTTTACTTCTTTTATCACTTCCTGTTTTGGCAGGGGCAATTCCAATATTACTTACAGATCGTAACTTTAATACATCTTTTTTTGATCCAGCAGGAGGGGGTGACCCTAT????????????????????????????????????????
>CH06-07
--GAGTATGATGTGGTATAGTTGGTACAGCTCTTTCTCTTTTAATTCGTTTAGAGCTAGGTACATCTGGAGTTTTAATAGATGATCAATTTTACAATGTAATTGTTACAGCACATGCTTTTGTAATAATTTTTTTTATAGTTATACCTTTAATGATTGGGGGTTTTGGTAATTGAATAGTTCCATTATTACTAGGGGCTCCAGATATAAGGTTTCCCCGTATAAATAACATAAGATTTTGGTTACTTCCACCAGCCTTTATTTTTCTTATTTCTTCTACTATAATTGAAGGGGGTGCAGGCACAGGATGAACTGTATACCCACCTTTAAGGGGAAATGAAGGTCATAGAGGAGCTTCAGTTGATTTTGCTATTTTTTCTTTACATTTGGCAGGGATATCATCTATTTTAGGTGCTATTAATTTTATCACTACAATTTATAATATACGTGCCCCAGGAATAAATATGGAACGTATTGGTTTATTTGTTTGATCTATTTTAGTTACTGTATTTTTACTTCTTTTATCACTTCCTGTTTTGGCAGGGGCAATTACAATATTACTTACAGATCGTAACTTTAATACATCTTTTTTTGATCCAGCAGGAGGGGGCGACCCTATTTTATATCAACACTTGTTTTGATTTTTTGGTCACCCTGGA
>CH06-08
TGGTGTATGATGTGGTATAGTTGGTACAGCTCTTTCTCTTTTAATTCGTTTAGAGCTAGGAACATCTGGAGTTTTAATAGATGATCAATTTTATAATGTAATTGTTACAGCCCATGCCTTTGTAATAATTTTTTTTATAGTTATACCATTAATAATTGGTGGGTTTGGTAATTGAATAGTTCCATTATTATTAGGGGCACCAGATATAAGGTTTCCCCGTATAAATAATATAAGATTTTGATTACTTCCACCAGCTTTTATTTTTCTTATTTCTTCTAGTATAATTGAAGGGGGAGCAGGAACTGGATGAACTGTATACCCACCTTTAAGGGGAAATGTAGGTCATAGAGGTGCTTCAGTTGATTTTGCTATTTTTTCTTTACATCTGGCTGGGATGTCATCTATTTTAGGCGCTATTAATTTTATTACTACTATTTATAATATACGTGCCCCAGGAATAACTATAGCACGGATTGGTTTATTTCTTTGATCTATTTTAGTTACTGTATTTTTACTTCTTTTATCACTTCCTGTTTTGGCGGGGGCAATTACAATATTACTTACAGATCGTAATTTTAATACATCTTTTTTTGACCCTGCAGGAGGGGGTGACCCGATTT??????????????????????????????????????
>CH05-02
TGGTGTATGATGTGGTATAGTTGGTACAGCTCTTTCTCTTTTAATTCGTTTAGAGCTAGGAACATCTGGAGTTTTAATAGATGATCAATTTTATAATGTAATTGTTACAGCCCATGCCTTTGTAATAATTTTTTTTATAGTTATACCATTAATAATTGGTGGGTTTGGTAATTGAATAGTTCCATTATTATTAGGGGCACCAGATATAAGGTTTCCCCGTATAAATAATATAAGATTTTGATTACTTCCACCAGCTTTTATTTTTCTTATTTCTTCTAGTATAATTGAAGGGGGAGCAGGAACTGGATGAACTGTATACCCACCTTTAAGGGGAAATGTAGGTCATAGAGGTGCTTCAGTTGATTTTGCTATTTTTTCTTTACATCTGGCTGGGATGTCATCTATTTTAGGCGCTATTAATTTTATTACTACTATTTATAATATACGTGCCCCAGGAATAACTATAGAACGGATTGGTTTATTTGTTTGATCTATATTAGTTACTGTATTTTTACTTCTTTTATCACTTCCTGTTTTGGCGGGGGCAATTACAATATTACTTACAGATCGTAATTTTAATACATCTTTTTTTGACCCTGCAGGAGGGGGTGACCCTATTT??????????????????????????????????????
>CH05-03
--GAGTATGATGTGGTATAGTTGGTACAGCTCTTTCTCTTTTAATTCGTTTAGAGCTAGGAACATCTGGAGTTTTAATAGATGATCAATTTTATAATGTAATTGTTACAGCCCATGCCTTTGTAATAATTTTTTTTATAGTTATACCATTAATAATTGGTGGGTTTGGTAATTGAATAGTTCCATTATTATTAGGGGCACCAGATATAAGGTTTCCCCGTATAAATAATATAAGATTTTGATTACTTCCACCAGCTTTTATTTTTCTTATTTCTTCTAGTATAATTGAAGGGGGAGCAGGAACTGGATGAACTGTATACCCACCTTTAAGGGGAAATGTAGGTCATAGAGGTGCTTCAGTTGATTTTGCTATTTTTTCTTTACATCTGGCTGGGATGTCATCTATTTTAGGCGCTATTAATTTTATTACTACTATTTATAATATACGTGCCCCAGGAATAACTATAGAACGGATTGGTTTATTTGTTTGATCTATTTTAGTTACTGTATTTTTACTTCTTTTATCACTTCCTGTTTTGGCGGGGGCAATTACAATATTACTTACAGATCGTAATTTTAATACATCTTTTTTTGACCCTGCAGGAGGGGGTGACCCTATTTTATATCAACACTTGTTTTGATTTTTTGGTCACCCTGGA
>CH05-04
TGGTGTATGATGTGGTATAGTTGGTACAGCTCTTTCTCTTTTAATTCGTTTAGAGCTAGGAACATCTGGAGTTTTAATAGATGATCAATTTTATAATGTAATTGTTACAGCCCATGCCTTTGTAATAATTTTTTTTATAGTTATACCATTAATAATTGGTGGGTTTGGTAATTGAATAGTTCCATTATTATTAGGGGCACCAGATATAAGGTTTCCCCGTATAAATAATATAAGATTTTGATTACTTCCACCAGCTTTTATTTTTCTTATTTCTTCTAGTATAATTGAAGGGGGAGCAGGAACTGGATGAACTGTATACCCACCTTTAAGGGGAAATGTAGGTCATAGAGGTGCTTCAGTTGATTTTGCTATTTTTTCTTTACATCTGGCTGGGATGTCATCTATTTTAGGCGCTATTAATTTTATTACTACTATTTATAATATACGTGCCCCAGGAATAACTATAGAACGGATTGGTTTATTTGTTTGATCTATTTTAGTTACTGTATTTTTACTTCTTTTATCACTTCCTGTTTTGGCGGGGGCAATTACAATATTACTTACAGATCGTAATTTTAATACATCTTTTTTTGACCCTGCAGGAGGGGGTGACCCTATTT??????????????????????????????????????
>CH05-05
--GAGTATGATGTGGTATAGTTGGTACAGCTCTTTCTCTTTTAATTCGTTTAGAGCTAGGAACATCTGGAGTTTTAATAGATGATCAATTTTATAATGTAATTGTTACAGCCCATGCCTTTGTAATAATTTTTTTTATAGTTATACCATTAATAATTGGTGGGTTTGGTAATTGAATAGTTCCATTATTATTAGGGGCACCAGATATAAGGTTTCCCCGTATAAATAATATAAGATTTTGATTACTTCCACCAGCTTTTATTTTTCTTATTTCTTCTAGTATAATTGAAGGGGGAGCAGGAACTGGATGAACTGTATACCCACCTTTAAGGGGAAATGTAGGTCATAGAGGTGCTTCAGTTGATTTTGCTATTTTTTCTTTACATCTGGCTGGGATGTCATCTATTTTAGGCGCTATTAATTTTATTACTACTATTTATAATATACGTGCCCCAGGAATAACTATAGAACGGATTGGTTTATTTGTTTGATCTATTTTAGTTACTGTATTTTTACTTCTTTTATCACTTCCTGTTTTGGCGGGGGCAATTACAATATTACTTACAGATCGTAATTTTAATACATCTTTTTTTGACCCTGCAGGAGGGGGTGACCCTATTTTATATCAACACTTGTTTTGATTTTTTGGTCACCCTGGA
>CH05-06
TGGTGTATGATGTGGTATAGTTGGTACAGCTCTTTCTCTTTTAATTCGTTTAGAGCTAGGAACATCTGGAGTTTTAATAGATGATCAATTTTATAATGTAATTGTTACAGCCCATGCCTTTGTAATAATTTTTTTTATAGTTATACCATTAATAATTGGTGGGTTTGGTAATTGAATAGTTCCATTATTATTAGGGGCACCAGATATAAGGTTTCCCCGTATAAATAATATAAGATTTTGATTACTTCCACCAGCTTTTATTTTTCTTATTTCTTCTAGTATAATTGAAGGGGGAGCAGGAACTGGATGAACTGTATACCCACCTTTAAGGGGAAATGTAGGTCATAGAGGTGCTTCAGTTGATTTTGCTATTTTTTCTTTACATCTGGCTGGGATGTCATCTATTTTAGGCGCTATTAATTTTATTACTACTATTTATAATATACGTGCCCCAGGAATAACTATAGAACGGATTGGTTTATTTGTTTGATCTATTTTAGTTACTGTATTTTTACTTCTTTTATCACTTCCTGTTTTGGCGGGGGCAATTACAATATTACTTACAGATCGTAATTTTAATACATCTTTTTTTGACCCTGCAGGAGGGGGTGACCCCATTT??????????????????????????????????????
>CH05-07
--------------------------------------------------------------------GAGTTTTAATAGATGATCAATTTTATAATGTAATTGTTACAGCCCATGCCTTTGTAATAATTTTTTTTATAGTTATACCATTAATAATTGGTGGGTTTGGTAATTGAATAGTTCCATTATTATTAGGGGCACCAGATATAAGGTTTCCCCGTATAAATAATATAAGATTTTGATTACTTCCACCAGCTTTTATTTTTCTTATTTCTTCTAGTATAATTGAAGGGGGAGCAGGAACTGGATGAACTGTATACCCACCTTTAAGGGGAAATGTAGGTCATAGAGGTGCTTCAGTTGATTTTGCTATTTTTTCTTTACATCTGGCTGGGATGTCATCTATTTTAGGCGCTATTAATTTTATTACTACTATTTATAATATACGTGCCCCAGGAATAACTATAGAACGGATTGGTTTATTTGTTTGATCTATTTTAGTTACTGTATTTTTACTTCTTTTATCACTTCCTGTTTTGGCGGGGGCAATTACAATATTACTTACAGATCGTAATTTTAATACATCTTTTTTTGACCCTGCAGGAGGGGGTGACCCTATTTTATATCAACACTTGTTTTGATTTTTTGGTCACCCTGGA
>CH05-08
TGGTGTATGATGTGGTATAGTTGGTACAGCTCTTTCTCTTTTAATTCGTTTAGAGCTAGGAACATCTGGAGTTTTAATAGATGATCAATTTTATAATGTAATTGTTACAGCCCATGCCTTTGTAATAATTTTTTTTATAGTTATACCATTAATAATTGGTGGGTTTGGTAATTGAATAGTTCCATTATTATTAGGGGCACCAGATATAAGGTTTCCCCGTATAAATAATATAAGATTTTGATTACTTCCACCAGCTTTTATTTTTCTTATTTCTTCTAGTATAATTGAAGGGGGAGCAGGAACTGGATGAACTGTATACCCACCTTTAAGGGGAAATGTAGGTCATAGAGGTGCTTCAGTTGATTTTGCTATTTTTTCTTTACATCTGGCTGGGATGTCATCTATTTTAGGCGCTATTAATTTTATTACTACTATTTATAATATACGTGCCCCAGGAATAACTATAGAACGGATTGGTTTATTTGTTTGATCTATTTTAGTTACTGTATTTTTACTTCTTTTATCACTTCCTGTTTTGGCGGGGGCAATTACAATATTACTTACAGATCGTAATTTTAATACATCTTTTTTTGACCCTGCAGGAGGGGGTGACCCTATTT??????????????????????????????????????
>CH10-01
--GAGTATGGTGTGGTATAGTAGGTACTGCTCTTTCACTTTTAATTCGACTTGAATTAGGTACATCTGGTGTTCTTATAGATGATCAATTTTATAATGTAATTGTTACAGCTCACGCTTTTGTTATAATTTTCTTTATAGTTATACCTTTAATAATTGGAGGATTTGGTAATTGAATACTACCATTATTATTAGGAGCGCCAGATATAAGGTTTCCTCGTATAAATAATATAAGATTTTGACTTTTACCTCCTGCTTTTATTTTTCTTATTTCTTCTAGAATAGTTGAAGGAGGAGCTGGTACAGGTTGAACAGTATATCCTCCATTAAGAGGAATTACAGGACATAGTGGTGCCTCAGTTGATTTTGCAATTTTCTCACTGCATTTAGCTGGAATATCTTCAATTTTAGGAGCAATTAATTTTATTACTACTATTTATAATATACGAGCTCCAGGTATAACTATGGAGCGTATTGGTTTATTTGTTTGATCTATTTTAGTTACAGTATTTTTATTATTGCTTTCTCTCCCTGTATTAGCCGGGGCTATTACTATACTTCTTACTGATCGTAATTTTAACACTTCATTTTTTGATCCTGCTGGTGGAGGTGATCCAATTCTTTATCAACATTTATTTTGATTTTTTGGTCACCCTGGA
>CH10-02
TGCTGTATGGTGTGGTATAGTAGGTACTGCTCTTTCACTTTTAATTCGACTTGAATTAGGTACATCTGGTGTTCTTATAGATGATCAATTTTATAATGTAATTGTTACAGCTCACGCTTTTGTTATAATTTTCTTTATAGTTATACCTTTAATAATTGGAGGATTTGGTAATTGAATACTACCATTATTATTAGGAGCGCCAGATATAAGGTTTCCTCGTATAAATAATATAAGATTTTGACTTTTACCTCCTGCTTTTATTTTTCTTATTTCTTCTAGAATAGTTGAAGGAGGAGCTGGTACAGGTTGAACAGTATATCCTCCATTAAGAGGAATTACAGGACATAGTGGTGCCTCAGTTGATTTTGCAATTTTCTCACTGCATTTAGCTGGAATATCTTCAATTTTAGGAGCAATTAATTTTATTACTACTATTTATAATATACGAGCTCCAGGTATAACTATGGAGCGTATTGGTTTATTTGTTTGATCTATTTTAGTTACAGTATTTTTATTATTGCTTTCTCTCCCTGTATTAGCCGGGGCTATTACTATACTTCTTACTGATCGTAATTTTAACACTTCATTTTTTGATCCTGCTGGTGGAGGTGATCCAAT????????????????????????????????????????
>CH10-03
--GAGTATGGTGTGGTATAGTAGGTACTGCTCTTTCACTTTTAATTCGACTTGAATTAGGTACATCTGGTGTTCTTATAGATGATCAATTTTATAATGTAATTGTTACAGCTCACGCTTTTGTTATAATTTTCTTTATAGTTATACCTTTAATAATTGGAGGATTTGGTAATTGAATACTACCATTATTATTAGGAGCGCCAGATATAAGGTTTCCTCGTATAAATAATATAAGATTTTGACTTTTACCTCCTGCTTTTATTTTTCTTATTTCTTCTAGAATAGTTGAAGGAGGAGCTGGTACAGGTTGAACAGTATATCCTCCATTAAGAGGAATTACAGGACATAGTGGTGCCTCAGTTGATTTTGCAATTTTCTCACTGCATTTAGCTGGAATATCTTCAATTTTAGGAGCAATTAATTTTATTACTACTATTTATAATATACGAGCTCCAGGTATAACTATGGAGCGTATTGGTTTATTTGTTTGATCTATTTTAGTTACAGTATTTTTATTATTGCTTTCTCTCCCTGTATTAGCCGGGGCTATTACTATACTTCTTACTGATCGTAATTTTAACACTTCATTTTTTGATCCTGCTGGTGGAGGTGATCCAATTCTTTATCAACATTTATTTTGATTTTTTGGTCACCCTGGA
>CH10-04
TGGAGTATGGTGTGGTATAGTAGGTACTGCTCTTTCACTTTTAATTCGACTTGAATTAGGTACATCTGGTGTTCTTATAGATGATCAATTTTATAATGTAATTGTTACAGCTCACGCTTTTGTTATAATTTTCTTTATAGTTATACCTTTAATAATTGGAGGATTTGGTAATTGAATACTACCATTATTATTAGGAGCGCCAGATATAAGGTTTCCTCGTATAAATAATATAAGATTTTGACTTTTACCTCCTGCTTTTATTTTTCTTATTTCTTCTAGAATAGTTGAAGGAGGAGCTGGTACAGGTTGAACAGTATATCCTCCATTAAGAGGAATTACAGGACATAGTGGTGCCTCAGTTGATTTTGCAATTTTCTCACTGCATTTAGGTGGAATATCTTCAATTTTAGGAGCAATTAATTTTATTACTACTATTTATAATATACGAGCTCCAGGTATAACTATGGAGCGTATTGGTTTATTTGTTTGATCTATTTTAGTTACAGTATTTTTATTATTGCTTTCTCTCCCTGTATTAGCCGGGGCTATTACTATACTTCTTACTGATCGTAATTTTAACACTTCATTTTTTGATCCTGCTGGTGGAGGTGATCCAAT????????????????????????????????????????
>CH10-05
--GAGTATGGTGTGGTATAGTAGGTACTGCTCTTTCACTTTTAATTCGACTTGAATTAGGTACTTCTGGTGTTCTTATAGATGATCAATTTTATAATGTAATTGTTACAGCTCACGCTTTTGTTATAATTTTCTTTATAGTTATACCTTTAATAATTGGAGGATTTGGTAATTGAATACTACCATTATTATTAGGAGCGCCAGATATAAGGTTTCCTCGTATAAATAATATAAGATTTTGACTTTTACCTCCTGCTTTTATTTTTCTTATTTCTTCTAGAATAGTTGAAGGAGGAGCTGGTACAGGTTGAACAGTATATCCTCCATTAAGAGGAATTACAGGACATAGTGGTGCCTCAGTTGATTTTGCAATTTTCTCACTGCATTTAGCTGGAATATCTTCAATTTTAGGAGCAATTAATTTTATTACTACTATTTATAATATACGAGCTCCAGGTATAACTATGGAGCGTATTGGTTTATTTGTTTGATCTATTTTAGTTACAGTATTTTTATTATTGCTTTCTCTCCCTGTATTAGCCGGGGCTATTACTATACTTCTTACTGATCGTAATTTTAACACTTCATTTTTTGATCCTGCTGGTGGAGGTGATCCAATTCTTTATCAACATTTATTTTGATTTTTTGGTCACCCTGGA
>CH10-06
TGCTGTATGGTGTGGTATAGTAGGTACTGCTCTTTCACTTTTAATTCGACTTGAATTAGGTACATCTGGTGTTCTTATAGATGATCAATTTTATAATGTAATTGTTACAGCTCACGCTTTTGTTATAATTTTCTTTATAGTTATACCTTTAATAATTGGAGGATTTGGTAATTGAATACTACCATTATTATTAGGAGCGCCAGATATAAGGTTTCCTCGTATAAATAATATAAGATTTTGACTTTTACCTCCTGCTTTTATTTTTCTTATTTCTTCTAGAATAGTTGAAGGAGGAGCTGGTACAGGTTGAACAGTATATCCTCCATTAAGAGGAATTACAGGACATAGTGGTGCCTCAGTTGATTTTGCAATTTTCTCACTGCATTTAGCTGGAATATCTTCAATTTTAGGAGCAATTAATTTTATTACTACTATTTATAATATACGAGCTCCAGGTATAACTATGGAGCGTATTGGTTTATTTGTTTGATCTATTTTAGTTACAGTATTTTTATTATTGCTTTCTCTCCCTGTATTAGCCGGGGCTATTACTATACTTCTTACTGATCGTAATTTTAACACTTCATTTTTTGATCCTGCTGGTGGAGGTGATCCAAT????????????????????????????????????????
>CH10-07
--GAGTATGGTGTGGTATAGTAGGTACTGCTCTTTCACTTTTAATTCGACTTGAATTAGGTACATCTGGTGTTCTTATAGATGATCAATTTTATAATGTAATTGTTACAGCTCACGCTTTTGTTATAATTTTCTTTATAGTTATACCTTTAATAATTGGAGGATTTGGTAATTGAATACTACCATTATTATTAGGAGCGCCAGATATAAGGTTTCCTCGTATAAATAATATAAGATTTTGACTTTTACCTCCTGCTTTTATTTTTCTTATTTCTTCTAGAATAGTTGAAGGAGGAGCTGGTACAGGTTGAACAGTATATCCTCCATTAAGAGGAATTACAGGACATAGTGGTGCCTCAGTTGATTTTGCAATTTTCTCACTGCATTTAGCTGGAATATCTTCAATTTTAGGAGCAATTAATTTTATTACTACTATTTATAATATACGAGCTCCAGGTATAACTATGGAGCGTATTGGTTTATTTGTTTGATCTATTTTAGTTACAGTATTTTTATTATTGCTTTCTCTCCCTGTATTAGCCGGGGCTATTACTATACTTCTTACTGATCGTAATTTTAACACTTCATTTTTTGATCCTGCTGGTGGAGGTGATCCAATTCTTTATCAACATTTATTTTGATTTTTTGGTCACCCTGGA
>CH10-08
TGCTGTATGGTGTGGTATAGTAGGTACTGCTCTTTCACTTTTAATTCGACTTGAATTAGGTACATCTGGTGTTCTTATAGATGATCAATTTTATAATGTAATTGTTACAGCTCACGCTTTTGTTATAATTTTCTTTATAGTTATACCTTTAATAATTGGAGGATTTGGTAATTGAATACTACCATTATTATTAGGAGCGCCAGATATAAGGTTTCCTCGTATAAATAATATAAGATTTTGACTTTTACCTCCTGCTTTTATTTTTCTTATTTCTTCTAGAATAGTTGAAGGAGGAGCTGGTACAGGTTGAACAGTATATCCTCCATTAAGAGGAATTACAGGACATAGTGGTGCCTCAGTTGATTTTGCAATTTTCTCACTGCATTTAGCTGGAATATCTTCAATTTTAGGAGCAATTAATTTTATTACTACTATTTATAATATACGAGCTCCAGGTATAACTATGGAGCGTATTGGTTTATTTGTTTGATCTATTTTAGTTACAGTATTTTTATTATTGCTTTCTCTCCCTGTATTAGCCGGGGCTATTACTATACTTCTTACTGATCGTAATTTTAACACTTCATTTTTTGATCCTGCTGGTGGAGGTGATCCAAT????????????????????????????????????????
>CH15-06
TGGGGTATGATGTGGTATAGTTGGTACAGCTCTTTCTCTTTTAATTCGTTTAGAGCTAGGTACATCTGGAGTTTTAATAGATGATCAATTTTACAATGTAATTGTTACAGCACATGCTTTTGTAATAATTTTTTTTATAGTTATACCTTTAATGATTGGGGGTTTTGGTAATTGAATAGTTCCATTATTACTAGGGGCTCCAGATATAAGGTTTCCCCGTATAAATAACATAAGATTTTGGTTACTTCCACCAGCCTTTATTTTTCTTATTTCTTCTAGTATAATTGAAGGGGGTGCAGGCACAGGATGAACTGTATACCCACCTTTAAGGGGAAATGTAGGTCATAGAGGAGCTTCAGTTGATTTTGCTATTTTTTCTTTACATTTGGCAGGGATATCATCTATTTTAGGTGCTATTAATTTTATCACTACAATTTATAATATACGTGCCCCAGGAATAAATATGGAACGTATTGGTTTATTTGTTTGATCTATTTTAGTTACTGTATTTTTACTTCTTTTATCACTTCCTGTTTTGGCAGGGGCAATTACAATATTACTTACAGATCGTAACTTTAATACATCTTTTTTTGATCCAGCAGGAGGGGGCGACC????????????????????????????????????????????
>CH15-07
--------GATGTGGTATAGTTGGTACAGCTCTTTCTCTTTTAATTCGTTTAGAGCTAGGTACATCTGGAGTTTTAATAGATGATCAATTTTACAATGTAATTGTTACAGCACATGCTTTTGTAATAATTTTTTTTATAGTTATACCTTTAATGATTGGGGGTTTTGGTAATTGAATAGTTCCATTATTACTAGGGGCTCCCGATATAAGGTTTCCCCGTATAAATAACATAAGATTGTGGTTACTTCCACCAGCCTTTATTTTTCTTATTTCTTCTAGTATAATTGAAGGGGGTGCAGGCACAGGATGAACTGTATACCCACCTTTAAGGGGAAATGTAGGTCATAGAGGAGCTTCAGTTGATTTTGCTATTTTTTCTTTACATTTGGCAGGGATATCATCTATTTTAGGTGCTATTAATTTTATCACTACAATTTATAATATACGTGCCCCAGGAATAAATATGGAACGTATTGGTTTATTTGTTTGATCTATTTTAGTTACTGTATTTTTACTTCTTTTATCACTTCCTGTTTTGGCAGGGGCAATTACAATATTACTTACAGATCGTAACTTTAATACATCTTTTTTTGATCCAGCAGGAGGGGGCGACCCTATTTTATACCAACACTTATTTTGATTTTTTGGTCTCCCTACA
>CH15-08
TGGGGTATGATGTGGTATAGTTGGTACAGCTCTTTCTCTTTTAATTCGTTTAGAGCTAGGTACATCTGGAGTTTTAATAGATGATCAATTTTACAATGTAATTGTTACAGCACATGCTTTTGTAATAATTTTTTTTATAGTTATACCTTTAATGATTGGGGGTTTTGGTAATTGAATAGTTCCATTATTACTAGGGGCTCCAGATATAAGGTTTCCCCGTATAAATAACATAAGATTTTGGTTACTTCCACCAGCCTTTATTTTTCTTATTTCTTCTAGTATAATTGAAGGGGGTGCAGGCACAGGATGAACTGTATACCCACCTTTAAGGGGAAATGTAGGTCATAGAGGAGCTTCAGTTGATTTTGCTATTTTTTCTTTACATTTGGCAGGGATATCATCTATTTTAGGTGCTATTAATTTTATCACTACAATTTATAATATACGTGCCCCAGGAATAAATATGGAACGTATTGGTTTATTTGTTTGATCTATTTTAGTTACTGTATTTTTACTTCTTTTATCACTTCCTGTTTTGGCAGGGGCAATTACAATATTACTTACAGATCGTAACTTTAATACATCTTTTTTTGATCCAGCAGGAGGGGGCGACC????????????????????????????????????????????
>CH15-09
-----------GTGGTATAGTTGGTACAGCTCTTTCTCTTTTAATTCGTTTAGAGCTAGGTACATCTGGAGTTTTAATAGATGATCAATTTTACAATGTAATTGTTACAGCACATGCTTTTGTAATAATTTTTTTTATAGTTATACCTTTAATGATTGGGGGTTTTGGTAATTGAATAGTTCCATTATTACTAGGGGCTCCAGATATAAGGTTTCCCCGTATAAATAACATAAGATTTTGGTTACTTCCACCCGCCTTTATTTTTCTTATTTCTTCTAGTATAATTGAAGGGGGTGCAGGCACAGGATGAACTGTATACCCACCTTTAAGGGGAAATGTAGGTCATAGAGGAGCTTCAGTTGATTTTGCTATTTTTTCTTTACATTTGGCAGGGATATCATCTATTTTAGGTGCTATTAATTTTATCACTACAATTTATAATATACGTGCCCCAGGAATAAATATGGAACGTATTGGTTTATTTGTTTGATCTATTTTAGTTACTGTATTTTTACTTCTTTTATCACTTCCTGTTTTGGCAGGGGCAATTACAATATTACTTACAGATCGTAACTTTAATACATCTTTTTTTGATCCAGCAGGAGGGGGCGACCCTATTTTATACCAACACTTATTTTGATTTTTTGGTCACCCTGAA
>CH15-10
TGGGGTATGATGTGGTATAGTTGGTACAGCTCTTTCTCTTTTAATTCGTTTAGAGCTAGGTACATCTGGAGTTTTAATAGATGATCAATTTTACAATGTAATTGTTACAGCACATGCTTTTGTAATAATTTTTTTTATAGTTATACCTTTAATGATTGGGGGTTTTGGTAATTGAATAGTTCCATTATTACTAGGGGCTCCAGATATAAGGTTTCCCCGTATAAATAACATAAGATTTTGGTTACTTCCACCAGCCTTTATTTTTCTTATTTCTTCTAGTATAATTGAAGGGGGTGCAGGCACAGGATGAACTGTATACCCACCTTTAAGGGGAAATGTAGGTCATAGAGGAGCTTCAGTTGATTTTGCTATTTTTTCTTTACATTTGGCAGGGATATCATCTATTTTAGGTGCTATTAATTTTATCACTACAATTTATAATATACGTGCCCCAGGAATAAATATGGAACGTATTGGTTTATTTGTTTGATCTATTTTAGTTACTGTATTTTTACTTCTTTTATCACTTCCTGTTTTGGCAGGGGCAATTACAATATTACTTACAGATCGTAACTTTAATACATCTTTTTTTGATCCAGCAGGAGGGGGCGACC????????????????????????????????????????????
>CH12-06
TGGGGTATGATGTGGTATAGTTGGTACAGCTCTTTCTCTTTTAATTCGTTTAGAGCTAGGTACATCTGGAGTTTTAATAGATGATCAATTTTACAATGTAATTGTTACAGCACATGCTTTTGTAATAATTTTTTTTATAGTTATACCTTTAATGATTGGGGGTTTTGGTAATTGAATAGTTCCATTATTACTAGGGGCTCCAGATATAAGGTTTCCCCGTATAAATAACATAAGATTTTGGTTACTTCCACCAGCCTTTATTTTTCTTATTTCTTCTAGTATAATTGAAGGGGGTGCAGGCACAGGATGAACTGTATACCCACCTTTAAGGGGAAATGTAGGTCATAGAGGAGCTTCAGTTGATTTTGCTATTTTTTCTTTACATTTGGCAGGGATATCATCTATTTTAGGTGCTATTAATTTTATCACTACAATTTATAATATACGTGCCCCAGGAATAAATATGGAACGTATTGGTTTATTTGTTTGATCTATTTTAGTTACTGTATTTTTACTTCTTTTATCACTTCCTGTTTTGGCAGGGGCAATTACAATATTACTTACAGATCGTAACTTTAATACATCTTTTTTTGATCCAGCAGGAGGGGGCGACC????????????????????????????????????????????
>CH12-07
----GTATGATGTGGTATAGTTGGTACAGCTCTTTCTCTTTTAATTCGTTTAGAGCTAGGTACATCTGGAGTTTTAATAGATGATCAATTTTACAATGTAATTGTTACAGCACATGCTTTTGTAATAATTTTTTTTATAGTTATACCTTTAATGATTGGGGGTTTTGGTAATTGAATAGTTCCATTATTACTAGGGGCTCCAGATATAAGGTTTCCCCGTATAAATAACATAAGATTTTGGTTACTTCCACCAGCCTTTATTTTTCTTATTTCTTCTAGTATAATTGAAGGGGGTGCAGGCACAGGATGAACTGTATACCCACCTTTAAGGGGAAATGTAGGTCATAGAGGAGCTTCAGTTGATTTTGCTATTTTTTCTTTACATTTGGCAGGGATATCATCTATTTTAGGTGCTATTAATTTTATCACTACAATTTATAATATACGTGCCCCAGGAATAAATATGGAACGTATTGGTTTATTTGTTTGATCTATTTTAGTTACTGTATTTTTACTTCTTTTATCACTTCCTGTTTTGGCAGGGGCAATTACAATATTACTTACAGATCGTAACTTTAATACATCTTTTTTTGATCCAGCAGGAGGGGGCGACCCTATTTTATACCAACACTTATTTTGATTTTTTGGTCACCCTGAA
>CH12-08
TGGGGTATGATGTGGTATAGTTGGTACAGCTCTTTCTCTTTTAATTCGTTTAGAGCTAGGTACATCTGGAGTTTTAATAGATGATCAATTTTACAATGTAATTGTTACAGCACATGCTTTTGTAATAATTTTTTTTATAGTTATACCTTTAATGATTGGGGGTTTTGGTAATTGAATAGTTCCATTATTACTAGGGGCTCCAGATATAAGGTTTCCCCGTATAAATAACATAAGATTTTGGTTACTTCCACCAGCCTTTATTTTTCTTATTTCTTCTAGTATAATTGAAGGGGGTGCAGGCACAGGATGAACTGTATACCCACCTTTAAGGGGAAATGTAGGTCATAGAGGAGCTTCAGTTGATTTTGCTATTTTTTCTTTACATTTGGCAGGGATATCATCTATTTTAGGTGCTATTAATTTTATCACTACAATTTATAATATACGTGCCCCAGGAATAAATATGGAACGTATTGGTTTATTTGTTTGATCTATTTTAGTTACTGTATTTTTACTTCTTTTATCACTTCCTGTTTTGGCAGGGGCAATTACAATATTACTTACAGATCGTAACTTTAATACATCTTTTTTTGATCCAGCAGGAGGGGGCGACC????????????????????????????????????????????
>CH12-09
TGGGGTATGATGTGGTATAGTTGGTACAGCTCTTTCTCTTTTAATTCGTTTAGAGCTAGGTACATCTGGAGTTTTAATAGATGATCAATTTTACAATGTAATTGTTACAGCACATGCTTTTGTAATAATTTTTTTTATAGTTATACCTTTAATGATTGGGGGTTTTGGTAATTGAATAGTTCCATTATTACTAGGGGCTCCAGATATAAGGTTTCCCCGTATAAATAACATAAGATTTTGGTTACTTCCACCAGCCTTTATTTTTCTTATTTCTTCTAGTATAATTGAAGGGGGTGCAGGCACAGGATGAACTGTATACCCACCTTTAAGGGGAAATGTAGGTCATAGAGGAGCTTCAGTTGATTTTGCTATTTTTTCTTTACATTTGGCAGGGATATCATCTATTTTAGGTGCTATTAATTTTATCACTACAATTTATAATATACGTGCCCCAGGAATAAATATGGAACGTATTGGTTTATTTGTTTGATCTATTTTAGTTACTGTATTTTTACTTCTTTTATCACTTCCTGTTTTGGCAGGGGCAATTACAATATTACTTACAGATCGTAACTTTAATACATCTTTTTTTGATCCAGCAGGA??????????????????????????????????????????????????????
>CH12-10
-----------------TAGTTGGTACAGCTCTTTCTCTTTTAATTCGTTTAGAGCTAGGTACATCTGGAGTTTTAATAGATGATCAATTTTACAATGTAATTGTTACAGCACATGCTTTTGTAATAATTTTTTTTATAGTTATACCTTTAATGATTGGGGGTTTTGGTAATTGAATAGTTCCATTATTACTAGGGGCTCCAGATATAAGGTTTCCCCGTATAAATAACATAAGATTTTGGTTACTTCCACCAGCCTTTATTTTTCTTATTTCTTCTAGTATAATTGAAGGGGGTGCAGGCACAGGATGAACTGTATACCCACCTTTAAGGGGAAATGTAGGTCATAGAGGAGCTTCAGTCGATTTTGTTATTTTTTCTTTACATTTGGCAGGGATATCATCTATTTTAGGTGCTATTAATTTTATCACTACAATTTATAATATACGTGCCCCAGGAATAAATATGGAACGTATTGGTTTATTTGTTTGATCTATTTTAGTTACTGTATTTTTACTTCTTTTATCACTTCCTGTTTTGGCAGGGGCAATTACAATATTACTTACAGATCGTAACTTTAATACATCTTTTTTTGATCCAGCAGGAGGGGGCGACCCTATTTTATACCAACACTTATTTTGATTTTTTGGTCACCCTGAA
>CH03-01
-------------GGTATAGTTGGTACAGCTCTTTCTCTTTTAATTCGTTTAGAGCTAGGAACATCTGGAGTTTTAATAGATGATCAATTTTATAATGTAATTGTTACAGCCCATGCCTTTGTAATAATTTTTTTTATAGTTATACCATTAATAATTGGTGGGTTTGGTAATTGAATAGTTCCATTATTATTAGGGGCACCAGATATAAGGTTTCCCCGTATAAATAATATAAGATTTTGATTACTTCCACCAGCTTTTATTTTTCTTATTTCTTCTAGTATAATTGAAGGGGGAGCAGGAACTGGATGAACTGTATACCCACCTTTAAGGGGAAATGTAGGTCATAGAGGTGCTTCAGTTGATTTTGCTATTTTTTCTTTACATCTGGCTGGGATGTCATCTATTTTAGGCGCTATTAATTTTATTACTACTATTTATAATATACGTGCCCCAGGAATAACTATAGAACGGATTGGTTTATTTGTTTGATCTATTTTAGTTACTGTATTTTTACTTCTTTTATCACTTCCTGTTTTGGCGGGGGCAATTACAATATTACTTACAGATCGTAATTTTAATACATCTTTTTTTGACCCTGCAGGAGGGGGTGACCCTATTTTATATCAACACTTGTTTTGATTTTTTGGTCACCCGG??
>CH03-02
-------------GGTATAGTTGGTACAGCTCTTTCTCTTTTAATTCGTTTAGAGCTAGGAACATCTGGAGTTTTAATAGATGATCAATTTTATAATGTAATTGTTACAGCCCATGCCTTTGTAATAATTTTTTTTATAGTTATACCATTAATAATTGGGGGGTTTGGTAATTGAATAGTTCCATTATTATTAGGGGCACCAGATATAAGGTTTCCCCGTATAAATAATATAAGATTTTGATTACTTCCACCAGCTTTTATTTTTCTTATTTCTTCTAGTATAATTGAAGGGGGAGCAGGAACTGGATGAACTGTATACCCACCTTTAAGGGGAAATGTAGGTCATAGAGGTGCTTCAGTTGATTTTGCTATTTTTTCTTTACATCTGGCTGGGATGTCATCTATTTTAGGCGCTATTAATTTTATTACTACTATTTATAATATACGTGCCCCAGGAATAACTATAGAACGGATTGGTTTATTTGTTTGATCTATTTTAGTTACTGTATTTTTACTTCTTTTATCACTTCCTGTTTTGGCGGGGGCAATTACAATATTACTTACAGATCGTAATTTTAATACATCTTTTTTTGACCCTGCAGGAGGGGGTGACCCTATTTTATATCAACACTTGTTTTGATTTTTTGGTCACCCGG??
>CH03-03
-------------GGTATAGTTGGTACAGCTCTTTCTCTTTTAATTCGTTTAGAGCTAGGAACATCTGGAGTTTTAATAGATGATCAATTTTACAATGTAATTGTTACAGCCCATGCCTTTGTAATAATTTTTTTTATAGTTATACCATTAATAATTGGTGGGTTTGGTAATTGAATAGTTCCATTATTATTAGGGGCACCAGATATAAGGTTTCCCCGTATAAATAATATAAGATTTTGATTACTTCCACCAGCTTTTATTTTTCTTATTTCTTCTAGTATAATTGAAGGGGGAGCAGGAACTGGATGAACTGTATACCCACCTTTAAGGGGAAATGTAGGTCATAGAGGTGCTTCAGTTGATTTTGCTATTTTTTCTTTACATCTGGCTGGGATGTCATCTATTTTAGGCGCTATTAATTTTATTACTACTATTTATAATATACGTGCCCCAGGAATAACTATAGAACGGATTGGTTTATTTGTTTGATCTATTTTAGTTACTGTATTTTTACTTCTTTTATCACTTCCTGTTTTGGCGGGGGCAATTACAATATTACTTACAGATCGTAATTTTAATACATCTTTTTTTGACCCTGCAGGAGGGGGTGACCCTATTTTATATCAACACTTGTTTTGATTTTTTGGTCACCCGG??
>CH03-04
-------------GGTATAGTTGGTACAGCTCTTTCTCTTTTAATTCGTTTAGAGCTAGGAACATCTGGAGTTTTAATAGATGATCAATTTTATAATGTAATTGTTACAGCCCATGCCTTTGTAATAATTTTTTTTATAGTTATACCATTAATAATTGGTGGGTTTGGTAATTGAATAGTTCCATTATTATTAGGGGCACCAGATATAAGGTTTCCCCGTATAAATAATATAAGATTTTGATTACTTCCACCAGCTTTTATTTTTCTTATTTCTTCTAGTATAATTGAAGGGGGAGCAGGAACTGGATGAACTGTATACCCACCTTTAAGGGGAAATGTAGGTCATAGAGGTGCTTCAGTTGATTTTGCTATTTTTTCTTTACATCTGGCTGGGATGTCATCTATTTTAGGCGCTATTAATTTTATTACTACTATTTATAATATACGTGCCCCAGGAATAACTATAGAACGGATTGGTTTATTTGTTTGATCTATTTTAGTTACTGTATTTTTACTTCTTTTATCACTTCCTGTTTTGGCGGGGGCAATTACAATATTACTTACAGATCGTAATTTTAATACATCTTTTTTTGACCCTGCAGGAGGGGGTGACCCTATTTTATATCAACACTTGTTTTGATTTTTTGGTCACCCGG??
>CH03-05
-------------GGTATAGTTGGTACAGCTCTTTCTCTTTTAATTCGTTTAGAGCTAGGAACATCTGGAGTTTTAATAGATGATCAATTTTATAATGTAATTGTTACAGCCCATGCCTTTGTAATAATTTTTTTTATAGTTATACCATTAATAATTGGTGGGTTTGGTAATTGAATAGTTCCATTATTATTAGGGGCACCAGATATAAGGTTTCCCCGTATAAATAATATAAGATTTTGATTACTTCCACCAGCTTTTATTTTTCTTATTTCTTCTAGTATAATTGAAGGGGGAGCAGGAACTGGATGAACTGTATACCCACCTTTAAGGGGAAATGTAGGTCATAGAGGTGCTTCAGTTGATTTTGCTATTTTTTCTTTACATCTGGCTGGGATGTCATCTATTTTAGGCGCTATTAATTTTATTACTACTATTTATAATATACGTGCCCCAGGAATAACTATAGAACGGATTGGTTTATTTGTTTGATCTATTTTAGTTACTGTATTTTTACTTCTTTTATCACTTCCTGTTTTGGCGGGGGCAATTACAATATTACTTACAGATCGTAATTTTAATACATCTTTTTTTGACCCTGCAGGAGGGGGTGACCCTATTTTATATCAACACTTGTTTTGATTTTTTGGTCACCCGG??
>CH03-06
-------------GGTATAGTTGGTACAGCTCTTTCTCTTTTAATTCGTTTAGAGCTAGGAACATCTGGAGTTTTAATAGATGATCAATTTTATAATGTAATTGTTACAGCCCATGCCTTTGTAATAATTTTTTTTATAGTTATACCATTAATAATTGGTGGGTTTGGTAATTGAATAGTTCCATTATTATTAGGGGCACCAGATATAAGGTTTCCCCGTATAAATAATATAAGATTTTGATTACTTCCACCAGCTTTTATTTTTCTTATTTCTTCTAGTATAATTGAAGGGGGAGCAGGAACTGGATGAACTGTATACCCACCTTTAAGGGGAAATGTAGGTCATAGAGGTGCTTCAGTTGATTTTGCTATTTTTTCTTTACATCTGGCTGGGATGTCATCTATTTTAGGCGCTATTAATTTTATTACTACTATTTATAATATACGTGCCCCAGGAATAACTATAGAACGGATTGGTTTATTTGTTTGATCTATTTTAGTTACTGTATTTTTACTTCTTTTATCACTTCCTGTTTTGGCGGGGGCAATTACAATATTACTTACAGATCGTAATTTTAATACATCTTTTTTTGACCCTGCAGGAGGGGGTGACCCTATTTTATATCAACACTTGTTTTGATTTTTTGGTCACCCGG??
>CH03-07
-------------GGTATAGTTGGTACAGCTCTTTCTCTTTTAATTCGTTTAGAGCTAGGAACATCTGGAGTTTTAATAGATGATCAATTTTATAATGTAATTGTTACAGCCCATGCCTTTGTAATAATTTTTTTTATAGTTATACCATTAATAATTGGTGGGTTTGGTAATTGAATAGTTCCATTATTATTAGGGGCACCAGATATAAGGTTTCCCCGTATAAATAATATAAGATTTTGATTACTTCCACCAGCTTTTATTTTTCTTATTTCTTCTAGTATAATTGAAGGGGGAGCAGGAACTGGATGAACTGTATACCCACCTTTAAGGGGAAATGTAGGTCATAGAGGTGCTTCAGTTGATTTTGCTATTTTTTCTTTACATCTGGCTGGGATGTCATCTATTTTAGGCGCTATTAATTTTATTACTACTATTTATAATATACGTGCCCCAGGAATAACTATAGAACGGATTGGTTTATTTGTTTGATCTATTTTAGTTACTGTATTTTTACTTCTTTTATCACTTCCTGTTTTGGCGGGGGCAATTACAATATTACTTACAGATCGTAATTTTAATACATCTTTTTTTGACCCTGCAGGAGGGGGTGACCCTATTTTATATCAACACTTGTTTTGATTTTTTGGTCACCCGG??
>CH03-08
-------------GGTATAGTTGGTACAGCTCTTTCTCTTTTAATTCGTTTAGAGCTAGGAACATCTGGAGTTTTAATAGATGATCAATTTTATAATGTAATTGTTACAGCCCATGCCTTTGTAATAATTTTTTTTATAGTTATACCATTAATAATTGGTGGGTTTGGTAATTGAATAGTTCCATTATTATTAGGGGCACCAGATATAAGGTTTCCCCGTATAAATAATATAAGATTTTGATTACTTCCACCAGCTTTTATTTTTCTTATTTCTTCTAGTATAATTGAAGGGGGAGCAGGAACTGGATGAACTGTATACCCACCTTTAAGGGGAAATGTAGGTCATAGAGGTGCTTCAGTTGATTTTGCTATTTTTTCTTTACATCTGGCTGGGATGTCATCTATTTTAGGCGCTATTAATTTTATTACTACTATTTATAATATACGTGCCCCAGGAATAACTATAGAACGGATTGGTTTATTTGTTTGATCTATTTTAGTTACTGTATTTTTACTTCTTTTATCACTTCCTGTTTTGGCGGGGGCAATTACAATATTACTTACAGATCGTAATTTTAATACATCTTTTTTTGACCCTGCAGGAGGGGGTGACCCTATTTTATATCAACACTTGTTTTGATTTTTTGGTCACCCGG??
>CH04-01
-GGTGTATGATGTGGTATAGTTGGTACAGCTCTTTCTCTTTTAATTCGTTTAGAGCTAGGAACATCTGGAGTTTTAATAGATGATCAATTTTATAATGTAATTGTTACAGCCCATGCCTTTGTAATAATTTTTTTTATAGTTATACCATTAATAATTGGTGGGTTTGGTAATTGAATAGTTCCATTATTATTAGGGGCACCAGATATAAGGTTTCCCCGTATAAATAATATAAGATTTTGATTACTTCCACCAGCTTTTATTTTTCTTATTTCTTCTAGTATAATTGAAGGGGGAGCAGGAACTGGATGAACTGTATACCCACCTTTAAGGGGAAATGTAGGTCATAGAGGTGCTTCAGTTGATTTTGCTATTTTTTCTTTACATCTGGCTGGGATGTCATCTATTTTAGGCGCTATTAATTTTATTACTACTATTTATAATATACGTGCCCCAGGAATAACTATAGAACGGATTGGTTTATTTGTTTGATCTATTTTAGTTACTGTATTTTTACTTCTTTTATCACTTCCTGTTTTGGCGGGGGCAATTACAATATTACTTACAGATCGTAATTTTAATACATCTTTTTTTGACCCTGCAGGAGGGGGTGACCCTATTTTATATCAACACTTGTTTTGATTTTTTGGTCACCCTGAA
>CH04-02
TGGTGTATGATGTGGTATAGTTGGTACAGCTCTTTCTCTTTTAATTCGTTTAGAGCTAGGAACATCTGGAGTTTTAATAGATGATCAATTTTATAATGTAATTGTTACAGCCCATGCCTTTGTAATAATTTTTTTTATAGTTATACCATTAATAATTGGTGGGTTTGGTAATTGAATAGTTCCATTATTATTAGGGGCACCAGATATAAGGTTTCCCCGTATAAATAATATAAGATTTTGATTACTTCCACCAGCTTTTATTTTTCTTATTTCTTCTAGTATAATTGAAGGGGGAGCAGGAACTGGATGAACTGTATACCCACCTTTAAGGGGAAATGTAGGTCATAGAGGTGCTTCAGTTGATTTTGCTATTTTTTCTTTACATCTGGCTGGGATGTCATCTATTTTAGGCGCTATTAATTTTATTACTACTATTTATAATATACGTGCCCCAGGAATAACTATAGAACGGATTGGTTTATTTGTTTGATCTATTTTAGTTACTGTATTTTTACTTCTTTTATCACTTCCTGTTTTGGCGGGGGCAATTACAATATTACTTACAGATCGTAATTTTAATACATCTTTTTTTGACCCTGCAGGAGGGGGTGACCCCAT????????????????????????????????????????
>CH04-03
----GTATGATGTGGTATAGTTGGTACAGCTCTTTCTCTTTTAATTCGTTTAGAGCTAGGAACATCTGGAGTTTTAATAGATGATCAATTTTATAATGTAATTGTTACAGCCCATGCCTTTGTAATAATTTTTTTTATAGTTATACCATTAATAATTGGTGGGTTTGGTAATTGAATAGTTCCATTATTATTAGGGGCACCAGATATAAGGTTTCCCCGTATAAATAATATAAGATTTTGATTACTTCCACCAGCTTTTATTTTTCTTATTTCTTCTAGTATAATTGAAGGGGGAGCAGGAACTGGATGAACTGTATACCCACCTTTAAGGGGAAATGTAGGTCATAGAGGTGCTTCAGTTGATTTTGCTATTTTTTCTTTACATCTGGCTGGGATGTCATCTATTTTAGGCGCTATTAATTTTATTACTACTATTTATAATATACGTGCCCCAGGAATAACTATAGAACGGATTGGTTTATTTGTTTGATCTATTTTAGTTACTGTATTTTTACTTCTTTTATCACTTCCTGTTTTGGCGGGGGCAATTACAATATTACTTACAGATCGTAATTTTAATACATCTTTTTTTGACCCTGCAGGAGGGGGTGACCCTATTTTATATCAACACTTGTTTTGATTTTTTGGTCACCCTGAA
>CH04-04
TGGTGTATGATGTGGTATAGTTGGTACAGCTCTTTCTCTTTTAATTCGTTTAGAGCTAGGAACATCTGGAGTTTTAATAGATGATCAATTTTATAATGTAATTGTTACAGCCCATGCCTTTGTAATAATTTTTTTTATAGTTATACCATTAATAATTGGTGGGTTTGGTAATTGAATAGTTCCATTATTATTAGGGGCACCAGATATAAGGTTTCCCCGTATAAATAATATAAGATTTTGATTACTTCCACCAGCTTTTATTTTTCTTATTTCTTCTAGTATAATTGAAGGGGGAGCAGGAACTGGATGAACTGTATACCCACCTTTAAGGGGAAATGTAGGTCATAGAGGTGCTTCAGTTGATTTTGCTATTTTTTCTTTACATCTGGCTGGGATGTCATCTATTTTAGGCGCTATTAATTTTATTACTACTATTTATAATATACGTGCCCCAGGAATAACTATAGAACGGATTGGTTTATTTGTTTGATCTATTTTAGTTACTGTATTTTTACTTCTTTTATCACTTCCTGTTTTGGCGGGGGCAATTACAATATTACTTACAGATCGTAATTTTAATACATCTTTTTTTGACCCTGCAGGAGGGGG?????????????????????????????????????????????????
>CH04-05
--------GATGTGGTATAGTTGGTACAGCTCTTTCTCTTTTAATTCGTTTAGAGCTAGGAACATCTGGAGTTTTAATAGATGATCAATTTTATAATGTAATTGTTACAGCCCATGCCTTTGTAATAATTTTTTTTATAGTTATACCATTAATAATTGGTGGGTTTGGTAATTGAATAGTTCCATTATTATTAGGGGCACCAGATATAAGGTTTCCCCGTATAAATAATATAAGATTTTGATTACTTCCACCAGCTTTTATTTTTCTTATTTCTTCTAGTATAATTGAAGGGGGAGCAGGAACTGGATGAACTGTATACCCACCTTTAAGGGGAAATGTAGGTCATAGAGGTGCTTCAGTTGATTTTGCTATTTTTTCTTTACATCTGGCTGGGATGTCATCTATTTTAGGCGCTATTAATTTTATTACTACTATTTATAATATACGTGCCCCAGGAATAACTATAGAACGGATTGGTTTATTTGTTTGATCTATTTTAGTTACTGTATTTTTACTTCTTTTATCACTTCCTGTTTTGGCGGGGGCAATTACAATATTACTTACAGATCGTAATTTTAATACATCTTTTTTTGACCCTGCAGGAGGGGGTGACCCTATTTTATATCAACACTTGTTTTGATTTTTTGGTCACCCTGAA
>CH04-07
TGGTGTATGATGTGGTATAGTTGGTACAGCTCTTTCTCTTTTAATTCGTTTAGAGCTAGGAACATCTGGAGTTTTAATAGATGATCAATTTTATAATGTAATTGTTACAGCCCATGCCTTTGTAATAATTTTTTTTATAGTTATACCATTAATAATTGGTGGGTTTGGTAATTGAATAGTTCCATTATTATTAGGGGCACCAGATATAAGGTTTCCCCGTATAAATAATATAAGATTTTGATTACTTCCACCAGCTTTTATTTTTCTTATTTCTTCTAGTATAATTGAAGGGGGAGCAGGAACTGGATGAACTGTATACCCACCTTTAAGGGGAAATGTAGGTCATAGAGGTGCTTCAGTTGATTTTGCTATTTTTTCTTTACATCTGGCTGGGATGTCATCTATTTTAGGCGCTATTAATTTTATTACTACTATTTATAATATACGTGCCCCAGGAATAACTATAGAACGGATTGGTTTATTTGTTTGATCTATTTTAGTTACTGTATTTTTACTTCTTTTATCACTTCCTGTTTTGGCGGGGGCAATTACAATATTACTTACAGATCGTAATTTTAATACATCTTTTTTTGACCCTGCAGGAGGGGGTGACC????????????????????????????????????????????
>CH04-08
----------TGTGGTATAGTTGGTACAGCTCTTTCTCTTTTAATTCGTTTAGAGCTAGGAACATCTGGAGTTTTAATAGATGATCAATTTTATAATGTAATTGTTACAGCCCATGCCTTTGTAATAATTTTTTTTATAGTTATACCATTAATAATTGGTGGGTTTGGTAATTGAATAGTTCCATTATTATTAGGGGCACCAGATATAAGGTTTCCCCGTATAAATAATATAAGATTTTGATTACTTCCACCAGCTTTTATTTTTCTTATTTCTTCTAGTATAATTGAAGGGGGAGCAGGAACTGGATGAACTGTATACCCACCTTTAAGGGGAAATGTAGGTCATAGAGGTGCTTCAGTTGATTTTGCTATTTTTTCTTTACATCTGGCTGGGATGTCATCTATTTTAGGCGCTATTAATTTTATTACTACTATTTATAATATACGTGCCCCAGGAATAACTATAGAACGGATTGGTTTATTTGTTTGATCTATTTTAGTTACTGTATTTTTACTTCTTTTATCACTTCCTGTTTTGGCGGGGGCAATTACAATATTACTTACAGATCGTAATTTTAATACATCTTTTTTTGACCCTGCAGGAGGGGGTGACCCTATTTTATATCAACACTTGTTTTGATTTTTTGGTCACCCTGAA
>CH04-09
TGGTGTATGATGTGGTATAGTTGGTACAGCTCTTTCTCTTTTAATTCGTTTAGAGCTAGGAACATCTGGAGTTTTAATAGATGATCAATTTTATAATGTAATTGTTACAGCCCATGCCTTTGTAATAATTTTTTTTATAGTTATACCATTAATAATTGGTGGGTTTGGTAATTGAATAGTTCCATTATTATTAGGGGCACCAGATATAAGGTTTCCCCGTATAAATAATATAAGATTTTGATTACTTCCACCAGCTTTTATTTTTCTTATTTCTTCTAGTATAATTGAAGGGGGAGCAGGAACTGGATGAACTGTATACCCACCTTTAAGGGGAAATGTAGGTCATAGAGGTGCTTCAGTTGATTTTGCTATTTTTTCTTTACATCTGGCTGGGATGTCATCTATTTTAGGCGCTATTAATTTTATTACTACTATTTATAATATACGTGCCCCAGGAATAACTATAGAACGGATTGGTTTATTTGTTTGATCTATTTTAGTTACTGTATTTTTACTTCTTTTATCACTTCCTGTTTTGGCGGGGGCAATTACAATATTACTTACAGATCGTAATTTTAATACATCTTTTTTTGACCCTGCAGGAGGGGGTGACC????????????????????????????????????????????
>CH04-10
------ATGATGTGGTATAGTTGGTACAGCTCTTTCTCTTTTAATTCGTTTAGAGCTAGGAACATCTGGAGTTTTAATAGATGATCAATTTTATAATGTAATTGTTACAGCCCATGCCTTTGTAATAATTTTTTTTATAGTTATACCATTAATAATTGGTGGGTTTGGTAATTGAATAGTTCCATTATTATTAGGGGCACCAGATATAAGGTTTCCCCGTATAAATAATATAAGATTTTGATTACTTCCACCAGCTTTTATTTTTCTTATTTCTTCTAGTATAATTGAAGGGGGAGCAGGAACTGGATGAACTGTATACCCACCTTTAAGGGGAAATGTAGGTCATAGAGGTGCTTCAGTTGATTTTGCTATTTTTTCTTTACATCTGGCTGGGATGTCATCTATTTTAGGCGCTATTAATTTTATTACTACTATTTATAATATACGTGCCCCAGGAATAACTATAGAACGGATTGGTTTATTTGTTTGATCTATTTTAGTTACTGTATTTTTACTTCTTTTATCACTTCCTGTTTTGGCGGGGGCAATTACAATATTACTTACAGATCGTAATTTTAATACATCTTTTTTTGACCCTGCAGGAGGGGGTGACCCTATTTTATATCAACACTTGTTTTGATTTTTTGGTCACCCTGAA
>CH11-01
------ATGATGTGGTATAGTTGGTACAGCTCTTTCTCTTTTAATTCGTTTAGAGCTAGGTACATCTGGAGTTTTAATAGATGATCAATTTTACAATGTAATTGTTACAGCACATGCTTTTGTAATAATTTTTTTTATAGTTATACCTTTAATGATTGGGGGTTTTGGTAATTGAATAGTTCCATTATTACTAGGGGCTCCAGATATAAGGTTTCCCCGTATAAATAACATAAGATTTTGGTTACTTCCACCAGCCTTTATTTTTCTTATTTCTTCTAGTATAATTGAAGGGGGTGCAGGCACAGGATGAACTGTATACCCACCTTTAAGGGGAAATGTAGGTCATAGAGGAGCTTCAGTTGATTTTGCTATTTTTTCTTTACATTTGGCAGGGATATCATCTATTTTAGGTGCTATTAATTTTATCACTACAATTTATAATATACGTGCCCCAGGAATAAATATGGAACGTATTGGTTTATTTGTTTGATCTATTTTAGTTACTGTATTTTTACTTCTTTTATCACTTCCTGTTTTGGCAGGGGCAATTACAATATTACTTACAGATCGTAACTTTAATACATCTTTTTTTGATCCAGCAGGAGGGGGCGACCCTATTTTATACCAACACTTATTTTGATTTTTTGGTCACCTGGAA
>CH11-02
TGGGGTATGATGTGGTATAGTTGGTACAGCTCTTTCTCTTTTAATTCGTTTAGAGCTAGGTACATCTGGAGTTTTAATAGATGATCAATTTTACAATGTAATTGTTACAGCACATGCTTTTGTAATAATTTTTTTTATAGTTATACCTTTAATGATTGGGGGTTTTGGTAATTGAATAGTTCCATTATTACTAGGGGCTCCAGATATAAGGTTTCCCCGTATAAATAACATAAGATTTTGGTTACTTCCACCAGCCTTTATTTTTCTTATTTCTTCTAGTATAATTGAAGGGGGTGCAGGCACAGGATGAACTGTATACCCACCTTTAAGGGGAAATGTAGGTCATAGAGGAGCTTCAGTTGATTTTGCTATTTTTTCTTTACATTTGGCAGGGATATCATCTATTTTAGGTGCTATTAATTTTATCACTACAATTTATAATATACGTGCCCCAGGAATAAATATGGAACGTATTGGTTTATTTGTTTGATCTATTTTAGTTACTGTATTTTTACTTCTTTTATCACTTCCTGTTTTGGCAGGGGCAATTACAATATTACTTACAGATCGTAACTTTAATACATCTTTTTTTGATCCAGCAGGAGGGGGCGACCCTATT???????????????????????????????????????
>CH11-03
------ATGATGTGGTATAGTTGGTACAGCTCTTTCTCTTTTAATTCGTTTAGAGCTAGGTACATCTGGAGTTTTAATAGATGATCAATTTTACAATGTAATTGTTACAGCACATGCTTTTGTAATAATTTTTTTTATAGTTATACCTTTAATGATTGGGGGTTTTGGTAATTGAATAGTTCCATTATTACTAGGGGCTCCAGATATAAGGTTTCCCCGTATAAATAACATAAGATTTTGGTTACTTCCACCAGCCTTTATTTTTCTTATTTCTTCTAGTATAATTGAAGGGGGTGCAGGCACAGGATGAACTGTATACCCACCTTTAAGGGGAAATGTAGGTCATAGAGGAGCTTCAGTTGATTTTGCTATTTTTTCTTTACATTTGGCAGGGATATCATCTATTTTAGGTGCTATTAATTTTATCACTACAATTTATAATATACGTGCCCCAGGAATAAATATGGAACGTATTGGTTTATTTGTTTGATCTATTTTAGTTACTGTATTTTTACTTCTTTTATCACTTCCTGTTTTGGCAGGGGCAATTACAATATTACTTACAGATCGTAACTTTAATACATCTTTTTTTGATCCAGCAGGAGGGGGCGACCCTATTTTATACCAACACTTATTTTGATTTTTTGGTCACCCTGAA
>CH11-04
TGGGGTATGATGTGGTATAGTTGGTACAGCTCTTTCTCTTTTAATTCGTTTAGAGCTAGGTACATCTGGAGTTTTAATAGATGATCAATTTTACAATGTAATTGTTACAGCACATGCTTTTGTAATAATTTTTTTTATAGTTATACCTTTAATGATTGGGGGTTTTGGTAATTGAATAGTTCCATTATTACTAGGGGCTCCAGATATAAGGTTTCCCCGTATAAATAACATAAGATTTTGGTTACTTCCACCAGCCTTTATTTTTCTTATTTCTTCTAGTATAATTGAAGGGGGTGCAGGCACAGGATGAACTGTATACCCACCTTTAAGGGGAAATGTAGGTCATAGAGGAGCTTCAGTTGATTTTGCTATTTTTTCTTTACATTTGGCAGGGATATCATCTATTTTAGGTGCTATTAATTTTATCACTACAATTTATAATATACGTGCCCCAGGAATAAATATGGAACGTATTGGTTTATTTGTTTGATCTATTTTAGTTACTGTATTTTTACTTCTTTTATCACTTCCTGTTTTGGCAGGGGCAATTACAATATTACTTACAGATCGTAACTTTAATACATCTTTTTTTGATCCAGCAGGAGGGGGCGACCCTATT???????????????????????????????????????
>CH11-05
------ATGATGTGGTATAGTTGGTACAGCTCTTTCTCTTTTAATTCGTTTAGAGCTAGGTACATCTGGAGTTTTAATAGATGATCAATTTTACAATGTAATTGTTACAGCACATGCTTTTGTAATAATTTTTTTTATAGTTATACCTTTAATGATTGGGGGTTTTGGTAATTGAATAGTTCCATTATTACTAGGGGCTCCAGATATAAGGTTTCCCCGTATAAATAACATAAGATTTTGGTTACTTCCACCAGCCTTTATTTTTCTTATTTCTTCTAGTATAATTGAAGGGGGTGCAGGCACAGGATGAACTGTATACCCACCTTTAAGGGGAAATGTAGGTCATAGAGGAGCTTCAGTTGATTTTGCTATTTTTTCTTTACATTTGGCAGGGATATCATCTATTTTAGGTGCTATTAATTTTATCACTACAATTTATAATATACGTGCCCCAGGAATAAATATGGAACGTATTGGTTTATTTGTTTGATCTATTTTAGTTACTGTATTTTTACTTCTTTTATCACTTCCTGTTTTGGCAGGGGCAATTACAATATTACTTACAGATCGTAACTTTAATACATCTTTTTTTGATCCAGCAGGAGGGGGCGACCCTATTTTATACCAACACTTATTTTGATTTTTTGGTCACCCTGGA
>CH11-06
TGGGGTATGATGTGGTATAGTTGGTACAGCTCTTTCTCTCTTAATTCGTTTAGAGCTAGGTACATCTGGAGTTTTAATAGATGATCAATTTTACAATGTAATTGTTACAGCACATGCTTTTGTAATAATTTTTTTTATAGTTATACCTTTAATGATTGGGGGTTTTGGTAATTGAATAGTTCCATTATTACTAGGGGCTCCAGATATAAGGTTTCCCCGTATAAATAACATAAGATTTTGGTTACTTCCACCAGCCTTTATTTTTCTTATTTCTTCTAGTATAATTGAAGGGGGTGCAGGCACAGGATGAACTGTATACCCACCTTTAAGGGGAAATGTAGGTCATAGAGGAGCTTCAGTTGATTTTGCTATTTTTTCTTTACATTTGGCAGGGATATCATCTATTTTAGGTGCTATTAATTTTATCACTACAATTTATAATATACGTGCCCCAGGAATAAATATGGAACGTATTGGTTTATTTGTTTGATCTATTTTAGTTACTGTATTTTTACTTCTTTTATCACTTCCTGTTTTGGCAGGGGCAATTACAATATTACTTACAGATCGTAACTTTAATACATCTTTTTTTGATCCAGCAGGAGGGGGCGACCCTATT???????????????????????????????????????
>CH11-07
------ATGATGTGGTATAGTTGGTACAGCTCTTTCTCTTTTAATTCGTTTAGAGCTAGGTACATCTGGAGTTTTAATAGATGATCAATTTTACAATGTAATTGTTACAGCACATGCTTTTGTAATAATTTTTTTTATAGTTATACCTTTAATGATTGGGGGTTTTGGTAATTGAATAGTTCCATTATTACTAGGGGCTCCAGATATAAGGTTTCCCCGTATAAATAACATAAGATTTTGGTTACTTCCACCAGCCTTTATTTTTCTTATTTCTTCTAGTATAATTGAAGGGGGTGCAGGCACAGGATGAACTGTATACCCACCTTTAAGGGGAAATGTAGGTCATAGAGGAGCTTCAGTTGATTTTGCTATTTTTTCTTTACATTTGGCAGGGATATCATCTATTTTAGGTGCTATTAATTTTATCACTACAATTTATAATATACGTGCCCCAGGAATAAATATGGAACGTATTGGTTTATTTGTTTGATCTATTTTAGTTACTGTATTTTTACTTCTTTTATCACTTCCTGTTTTGGCAGGGGCAATTACAATATTACTTACAGATCGTAACTTTAATACATCTTTTTTTGATCCAGCAGGAGGGGGCGACCCTATTTTATACCAACACTTATTTTGATTTTTTGGTCACCCTGGA
>CH11-08
TGGGGTATGATGTGGTATAGTTGGTACAGCTCTTTCTCTTTTAATTCGTTTAGAGCTAGGTACATCTGGAGTTTTAATAGATGATCAATTTTACAATGTAATTGTTACAGCACATGCTTTTGTAATAATTTTTTTTATAGTTATACCTTTAATGATTGGGGGTTTTGGTAATTGAATAGTTCCATTATTACTAGGGGCTCCAGATATAAGGTTTCCCCGTATAAATAACATAAGATTTTGGTTACTTCCACCAGCCTTTATTTTTCTTATTTCTTCTAGTATAATTGAAGGGGGTGCAGGCACAGGATGAACTGTATACCCACCTTTAAGGGGAAATGTAGGTCATAGAGGAGCTTCAGTTGATTTTGCTATTTTTTCTTTACATTTGGCAGGGATATCATCTATTTTAGGTGCTATTAATTTTATCACTACAATTTATAATATACGTGCCCCAGGAATAAATATGGAACGTATTGGTTTATTTGTTTGATCTATTTTAGTTACTGTATTTTTACTTCTTTTATCACTTCCTGTTTTGGCAGGGGCAATTACAATATTACTTACAGATCGTAACTTTAATACATCTTTTTTTGATCCAGCAGGAGGGGGCGACCCTATT???????????????????????????????????????
>CH11-09
------ATGATGTGGTATAGTTGGTACAGCTCTTTCTCTTTTAATTCGTTTAGAGCTAGGTACATCTGGAGTTTTAATAGATGATCAATTTTACAATGTAATTGTTACAGCACATGCTTTTGTAATAATTTTTTTTATAGTTATACCTTTAATGATTGGGGGTTTTGGTAATTGAATAGTTCCATTATTACTAGGGGCTCCAGATATAAGGTTTCCCCGTATAAATAACATAAGATTTTGGTTACTTCCACCAGCCTTTATTTTTCTTATTTCTTCTAGTATAATTGAAGGGGGTGCAGGCACAGGATGAACTGTATACCCACCTTTAAGGGGAAATGTAGGTCATAGAGGAGCTTCAGTTGATTTTGCTATTTTTTCTTTACATTTGGCAGGGATATCATCTATTTTAGGTGCTATTAATTTTATCACTACAATTTATAATATACGTGCCCCAGGAATAAATATGGAACGTATTGGTTTATTTGTTTGATCTATTTTAGTTACTGTATTTTTACTTCTTTTATCACTTCCTGTTTTGGCAGGGGCAATTACAATATTACTTACAGATCGTAACTTTAATACATCTTTTTTTGATCCAGCAGGAGGGGGCGACCCTATTTTATACCAACACTTATTTTGATTTTTTGGTCACCCTGGA
>CH11-10
TGGGGTATGATGTGGTATAGTTGGTACAGCTCTTTCTCTTTTAATTCGTTTAGAGCTAGGTACATCTGGAGTTTTAATAGATGATCAATTTTACAATGTAATTGTTACAGCACATGCTTTTGTAATAATTTTTTTTATAGTTATACCTTTAATGATTGGGGGTTTTGGTAATTGAATAGTTCCATTATTACTAGGGGCTCCAGATATAAGGTTTCCCCGTATAAATAACATAAGATTTTGGTTACTTCCACCAGCCTTTATTTTTCTTATTTCTTCTAGTATAATTGAAGGGGGTGCAGGCACAGGATGAACTGTATACCCACCTTTAAGGGGAAATGTAGGTCATAGAGGAGCTTCAGTTGATTTTGCTATTTTTTCTTTACATTTGGCAGGGATATCATCTATTTTAGGTGCTATTAATTTTATCACTACAATTTATAATATACGTGCCCCAGGAATAAATATGGAACGTATTGGTTTATTTGTTTGATCTATTTTAGTTACTGTATTTTTACTTCTTTTATCACTTCCTGTTTTGGCAGGGGCAATTACAATATTACTTACAGATCGTAACTTTAATACATCTTTTTTTGATCCAGCAGGAGGGGGCGACCCTATT???????????????????????????????????????
>RM01-01
-----------GTGGTATAGTTGGTACAGCTCTTTCTCTTTTAATTCGTTTAGAGCTAGGAACATCTGGAGTTTTAATAGATGATCAATTTTATAATGTAATTGTTACAGCCCATGCCTTTGTAATAATTTTTTTTATAGTTATACCATTAATAATTGGTGGGTTTGGTAATTGAATAGTTCCATTATTATTAGGGGCACCAGATATAAGGTTTCCCCGTATAAATAATATAAGATTTTGATTACTTCCACCAGCTTTTATTTTTCTTATTTCTTCTAGTATAATTGAAGGGGGAGCAGGAACTGGATGAACTGTATACCCACCTTTAAGGGGAAATGTAGGTCATAGAGGTGCTTCAGTTGATTTTGCTATTTTTTCTTTACATCTGGCTGGGATGTCATCTATTTTAGGCGCTATTAATTTTATTACTACTATTTATAATATACGTGCCCCAGGAATAACTATAGAACGGATTGGTTTATTTGTTTGATCTATTTTAGTTACTGTATTTTTACTTCTTTTATCACTTCCTGTTTTGGCGGGGGCAATTACAATATTACTTACAGATCGTAATTTTAATACATCTTTTTTTGACCCTGCAGGAGGGGGTGACCCTATTTTATATCAACACTTGTTTTGATTTTTTGGTCACCTGGAA
>RM01-02
-----------GTGGTATAGTTGGTACAGCTCTTTCTCTTTTAATTCGTTTAGAGCTAGGAACATCTGGAGTTTTAATAGATGATCAATTTTATAATGTAATTGTTACAGCCCATGCCTTTGTAATAATTTTTTTTATAGTTATACCATTAATAATTGGTGGGTTTGGTAATTGAATAGTTCCATTATTATTAGGGGCACCAGATATAAGGTTTCCCCGTATAAATAATATAAGATTTTGATTACTTCCACCAGCTTTTATTTTTCTTATTTCTTCTAGTATAATTGAAGGGGGAGCAGGAACTGGATGAACTGTATACCCACCTTTAAGGGGAAATGTAGGTCATAGAGGTGCTTCAGTTGATTTTGCTATTTTTTCTTTACATCTGGCTGGGATGTCATCTATTTTAGGCGCTATTAATTTTATTACTACTATTTATAATATACGTGCCCCAGGAATAACTATAGAACGGATTGGTTTATTTGTTTGATCTATTTTAGTTACTGTATTTTTACTTCTTTTATCACTTCCTGTTTTGGCGGGGGCAATTACAATATTACTTACAGATCGTAATTTTAATACATCTTTTTTTGACCCTGCAGGAGGGGGTGACCCTATTTTATATCAACACTTGTTTTGATTTTTTGGTCACCGGGAA
>RM01-03
-----------GTGGTATAGTTGGTACAGCTCTTTCTCTTTTAATTCGTTTAGAGCTAGGAACATCTGGAGTTTTAATAGATGATCAATTTTATAATGTAATTGTTACAGCCCATGCCTTTGTAATAATTTTTTTTATAGTTATACCATTAATAATTGGTGGGTTTGGTAATTGAATAGTTCCATTATTATTAGGGGCACCAGATATAAGGTTTCCCCGTATAAATAATATAAGATTTTGATTACTTCCACCAGCTTTTATTTTTCTTATTTCTTCTAGTATAATTGAAGGGGGAGCAGGAACTGGATGAACTGTATACCCACCTTTAAGGGGAAATGTAGGTCATAGAGGTGCTTCAGTTGATTTTGCTATTTTTTCTTTACATCTGGCTGGGATGTCATCTATTTTAGGCGCTATTAATTTTATTACTACTATTTATAATATACGTGCCCCAGGAATAACTATAGAACGGATTGGTTTATTTGTTTGATCTATTTTAGTTACTGTATTTTTACTTCTTTTATCACTTCCTGTTTTGGCGGGGGCAATTACAATATTACTTACAGATCGTAATTTTAATACATCTTTTTTTGACCCTGCAGGAGGGGGTGACCCTATTTTATATCAACACTTGTTTTGATTTTTTGGTCACCGGGAA
>RM01-04
-----------GTGGTATAGTTGGTACAGCTCTTTCTCTTTTAATTCGTTTAGAGCTAGGAACATCTGGAGTTTTAATAGATGATCAATTTTATAATGTAATTGTTACAGCCCATGCCTTTGTAATAATTTTTTTTATAGTTATACCATTAATAATTGGTGGGTTTGGTAATTGAATAGTTCCATTATTATTAGGGGCACCAGATATAAGGTTTCCCCGTATAAATAATATAAGATTTTGATTACTTCCACCAGCTTTTATTTTTCTTATTTCTTCTAGTATAATTGAAGGGGGAGCAGGAACTGGATGAACTGTATACCCACCTTTAAGGGGAAATGTAGGTCATAGAGGTGCTTCAGTTGATTTTGCTATTTTTTCTTTACATCTGGCTGGGATGTCATCTATTTTAGGCGCTATTAATTTTATTACTACTATTTATAATATACGTGCCCCAGGAATAACTATAGAACGGATTGGTTTATTTGTTTGATCTATTTTAGTTACTGTATTTTTACTTCTTTTATCACTTCCTGTTTTGGCGGGGGCAATTACAATATTACTTACAGATCGTAATTTTAATACATCTTTTTTTGACCCTGCAGGAGGGGGTGACCCTATTTTATATCAACACTTGTTTTGATTTTTTGGTCACCGGGAA
>RM01-05
-----------GTGGTATAGTTGGTACAGCTCTTTCTCTTTTAATTCGTTTAGAGCTAGGAACATCTGGAGTTTTAATAGATGATCAATTTTATAATGTAATTGTTACAGCCCATGCCTTTGTAATAATTTTTTTTATAGTTATACCATTAATAATTGGTGGGTTTGGTAATTGAATAGTTCCATTATTATTAGGGGCACCAGATATAAGGTTTCCCCGTATAAATAATATAAGATTTTGATTACTTCCACCAGCTTTTATTTTTCTTATTTCTTCTAGTATAATTGAAGGGGGAGCAGGAACTGGATGAACTGTATACCCACCTTTAAGGGGAAATGTAGGTCATAGAGGTGCTTCAGTTGATTTTGCTATTTTTTCTTTACATCTGGCTGGGATGTCATCTATTTTAGGCGCTATTAATTTTATTACTACTATTTATAATATACGTGCCCCAGGAATAACTATAGAACGGATTGGTTTATTTGTTTGATCTATTTTAGTTACTGTATTTTTACTTCTTTTATCACTTCCTGTTTTGGCGGGGGCAATTACAATATTACTTACAGATCGTAATTTTAATACATCTTTTTTTGACCCTGCAGGAGGGGGTGACCCTATTTTATATCAACACTTGTTTTGATTTTTTGGTCACCGGGAA
>RM01-06
-----------GTGGTATAGTTGGTACAGCTCTTTCTCTTTTAATTCGTTTAGAGCTAGGAACATCTGGAGTTTTAATAGATGATCAATTTTATAATGTAATTGTTACAGCCCATGCCTTTGTAATAATTTTTTTTATAGTTATACCATTAATAATTGGTGGGTTTGGTAATTGAATAGTTCCATTATTATTAGGGGCACCAGATATAAGGTTTCCCCGTATAAATAATATAAGATTTTGATTACTTCCACCAGCTTTTATTTTTCTTATTTCTTCTAGTATAATTGAAGGGGGAGCAGGAACTGGATGAACTGTATACCCACCTTTAAGGGGAAATGTAGGTCATAGAGGTGCTTCAGTTGATTTTGCTATTTTTTCTTTACATCTGGCTGGGATGTCATCTATTTTAGGCGCTATTAATTTTATTACTACTATTTATAATATACGTGCCCCAGGAATAACTATAGAACGGATTGGTTTATTTGTTTGATCTATTTTAGTTACTGTATTTTTACTTCTTTTATCACTTCCTGTTTTGGCGGGGGCAATTACAATATTACTTACAGATCGTAATTTTAATACATCTTTTTTTGACCCTGCAGGAGGGGGTGACCCTATTTTATATCAACACTTGTTTTGATTTTTTGGTCACCGGGAA
>RM01-07
-----------GTGGTATAGTTGGTACAGCTCTTTCTCTTTTAATTCGTTTAGAGCTAGGAACATCTGGAGTTTTAATAGATGATCAATTTTATAATGTAATTGTTACAGCCCATGCCTTTGTAATAATTTTTTTTATAGTTATACCATTAATAATTGGTGGGTTTGGTAATTGAATAGTTCCATTATTATTAGGGGCACCAGATATAAGGTTTCCCCGTATAAATAATATAAGATTTTGATTACTTCCACCAGCTTTTATTTTTCTTATTTCTTCTAGTATAATTGAAGGGGGAGCAGGAACTGGATGAACTGTATACCCACCTTTAAGGGGAAATGTAGGTCATAGAGGTGCTTCAGTTGATTTTGCTATTTTTTCTTTACATCTGGCTGGGATGTCATCTATTTTAGGCGCTATTAATTTTATTACTACTATTTATAATATACGTGCCCCAGGAATAACTATAGAACGGATTGGTTTATTTGTTTGATCTATTTTAGTTACTGTATTTTTACTTCTTTTATCACTTCCTGTTTTGGCGGGGGCAATTACAATATTACTTACAGATCGTAATTTTAATACATCTTTTTTTGACCCTGCAGGAGGGGGTGACCCTATTTTATATCAACACTTGTTTTGATTTTTTGGTCACCGGGAA
>RM01-08
-----------GTGGTATAGTTGGTACAGCTCTTTCTCTTTTAATTCGTTTAGAGCTAGGAACATCTGGAGTTTTAATAGATGATCAATTTTATAATGTAATTGTTACAGCCCATGCCTTTGTAATAATTTTTTTTATAGTTATACCATTAATAATTGGTGGGTTTGGTAATTGAATAGTTCCATTATTATTAGGGGCACCAGATATAAGGTTTCCCCGTATAAATAATATAAGATTTTGATTACTTCCACCAGCTTTTATTTTTCTTATTTCTTCTAGTATAATTGAAGGGGGAGCAGGAACTGGATGAACTGTATACCCACCTTTAAGGGGAAATGTAGGTCATAGAGGTGCTTCAGTTGATTTTGCTATTTTTTCTTTACATCTGGCTGGGATGTCATCTATTTTAGGCGCTATTAATTTTATTACTACTATTTATAATATACGTGCCCCAGGAATAACTATAGAACGGATTGGTTTATTTGTTTGATCTATTTTAGTTACTGTATTTTTACTTCTTTTATCACTTCCTGTTTTGGCGGGGGCAATTACAATATTACTTACAGATCGTAATTTTAATACATCTTTTTTTGACCCTGCAGGAGGGGGTGACCCTATTTTATATCAACACTTGTTTTGATTTTTTGGTCACCGGGAA
>RM04-01
-----------GTGGTATAGTTGGGACAGCTCTTTCTCTTTTAATTCGTTTAGAGCTAGGAACATCTGGAGTTTTAATAGATGATCAATTTTATAATGTTATTGTTACAGCCCATGCCTTTGTAATAATTTTTTTTATAGTAATACCATTAATAATTGGTGGGTTTGGTAATTGGATAGTTCCATTATTATTAGGGGCACCAGATATAAGGTTTCCCCGTATAAATAATATAAGATTTTGATTACTTCCGCCAGCCTTTATTTTTCTTATTTCTTCTAGTATAATTGAAGGAGGAGCAGGAACTGGATGAACTGTATATCCACCTTTAAGGGGAAATGTAGGGCATAGAGGTGCTTCAGTTGATTTTGCTATTTTTTCTTTACATCTGGCTGGGATATCATCTATTTTAGGCGCTATTAATTTTATTACTACTATTTATAATATACGTGCCCCAGGAATAATTATAGAACGTATTGGTTTATTTGTTTGATCTATTTTAGTTACTGTATTTTTACTTCTTTTATCACTTCCTGTTTTGGCGGGTGCAATTACAATATTACTTACAGATCGTAACTTTAATACATCATTTTTTGATCCTGCAGGAGGGGGTGACCCCATTTTATATCAACACTTATTTTGATTTTTTGGTCACCGGGAA
>RM04-02
-----------GTGGTATAGTTGGGACAGCTCTTTCTCTTTTAATTCGTTTAGAGCTAGGAACATCTGGAGTTTTAATAGATGATCAATTTTATAATGTTATTGTTACAGCCCATGCCTTTGTAATAATTTTTTTTATAGTAATACCATTAATAATTGGTGGGTTTGGTAATTGGATAGTTCCATTATTATTAGGGGCACCAGATATAAGGTTTCCCCGTATAAATAATATAAGATTTTGATTACTTCCGCCAGCCTTTATTTTTCTTATTTCTTCTAGTATAATTGAAGGAGGAGCAGGAACTGGATGAACTGTATATCCACCTTTAAGGGGAAATGTAGGGCATAGAGGTGCTTCAGTTGATTTTGCTATTTTTTCTTTACATCTGGCTGGGATATCATCTATTTTAGGCGCTATTAATTTTATTACTACTATTTATAATATACGTGCCCCAGGAATAATTATAGAACGTATTGGTTTATTTGTTTGATCTATTTTAGTTACTGTATTTTTACTTCTTTTATCACTTCCTGTTTTGGCGGGTGCAATTACAATATTACTTACAGATCGTAACTTTAATACATCATTTTTTGATCCTGCAGGAGGGGGTGACCCCATTTTATATCAACACTTATTTTGATTTTTTGGTCACCGGAAA
>RM04-03
-----------GTGGTATAGTTGGTACAGCTCTTTCTCTTTTAATTCGTTTAGAGCTAGGAACATCTGGAGTTTTAATAGATGATCAATTTTATAATGTAATTGTTACAGCCCATGCCTTTGTAATAATTTTTTTTATAGTTATACCATTAATAATTGGTGGGTTTGGTAATTGAATAGTTCCATTATTATTAGGGGCACCAGATATAAGGTTTCCCCGTATAAATAATATAAGATTTTGATTACTTCCACCAGCTTTTATTTTTCTTATTTCTTCTAGTATAATTGAAGGGGGAGCAGGAACTGGATGAACTGTATACCCACCTTTAAGGGGAAATGTAGGTCATAGAGGTGCTTCAGTTGATTTTGCTATTTTTTCTTTACATCTGGCTGGGATGTCATCTATTTTAGGCGCTATTAATTTTATTACTACTATTTATAATATACGTGCCCCAGGAATAACTATAGAACGGATTGGTTTATTTGTTTGATCTATTTTAGTTACTGTATTTTTACTTCTTTTATCACTTCCTGTTTTGGCGGGGGCAATTACAATATTACTTACAGATCGTAATTTTAATACATCTTTTTTTGACCCTGCAGGAGGGGGTGACCCTATTTTATATCAACACTTGTTTTGATTTTTTGGTCACCGGAAA
>RM04-04
-----------GTGGTATAGTTGGTACAGCTCTTTCTCTTTTAATTCGTTTAGAGCTAGGAACATCTGGAGTTTTAATAGATGATCAATTTTATAATGTAATTGTTACAGCCCATGCCTTTGTAATAATTTTTTTTATAGTTATACCATTAATAATTGGTGGGTTTGGTAATTGAATAGTTCCATTATTATTAGGGGCACCAGATATAAGGTTTCCCCGTATAAATAATATAAGATTTTGATTACTTCCACCAGCTTTTATTTTTCTTATTTCTTCTAGTATAATTGAAGGGGGAGCAGGAACTGGATGAACTGTATACCCACCTTTAAGGGGAAATGTAGGTCATAGAGGTGCTTCAGTTGATTTTGCTATTTTTTCTTTACATCTGGCTGGGATGTCATCTATTTTAGGCGCTATTAATTTTATTACTACTATTTATAATATACGTGCCCCAGGAATAACTATAGAACGGATTGGTTTATTTGTTTGATCTATTTTAGTTACTGTATTTTTACTTCTTTTATCACTTCCTGTTTTGGCGGGGGCAATTACAATATTACTTACAGATCGTAATTTTAATACATCTTTTTTTGACCCTGCAGGAGGGGGTGACCCTATTTTATATCAACACTTGTTTTGATTTTTTGGTCACCGGAAA
>RM04-05
-----------GTGGTATAGTTGGGACAGCTCTTTCTCTTTTAATTCGTTTAGAGCTAGGAACATCTGGAGTTTTAATAGATGATCAATTTTATAATGTTATTGTTACAGCCCATGCCTTTGTAATAATTTTTTTTATAGTAATACCATTAATAATTGGTGGGTTTGGTAATTGGATAGTTCCATTATTATTAGGGGCACCAGATATAAGGTTTCCCCGTATAAATAATATAAGATTTTGATTACTTCCGCCAGCCTTTATTTTTCTTATTTCTTCTAGTATAATTGAAGGAGGAGCAGGAACTGGATGAACTGTATATCCACCTTTAAGGGGAAATGTAGGGCATAGAGGTGCTTCAGTTGATTTTGCTATTTTTTCTTTACATCTGGCTGGGATATCATCTATTTTAGGCGCTATTAATTTTATTACTACTATTTATAATATACGTGCCCCAGGAATAATTATAGAACGTATTGGTTTATTTGTTTGATCTATTTTAGTTACTGTATTTTTACTTCTTTTATCACTTCCTGTTTTGGCGGGTGCAATTACAATATTACTTACAGATCGTAACTTTAATACATCATTTTTTGATCCTGCAGGAGGGGGTGACCCCATTTTATATCAACACTTATTTTGATTTTTTGGTCACCGGGAA
>RM04-06
-----------GTGGTATAGTTGGGACAGCTCTTTCTCTTTTAATTCGTTTAGAGCTAGGAACATCTGGAGTTTTAATAGATGATCAATTTTATAATGTTATTGTTACAGCCCATGCCTTTGTAATAATTTTTTTTATAGTAATACCATTAATAATTGGTGGGTTTGGTAATTGGATAGTTCCATTATTATTAGGGGCACCAGATATAAGGTTTCCCCGTATAAATAATATAAGATTTTGATTACTTCCGCCAGCCTTTATTTTTCTTATTTCTTCTAGTATAATTGAAGGAGGAGCAGGAACTGGATGAACTGTATATCCACCTTTAAGGGGAAATGTAGGGCATAGAGGTGCTTCAGTTGATTTTGCTATTTTTTCTTTACATCTGGCTGGGATATCATCTATTTTAGGCGCTATTAATTTTATTACTACTATTTATAATATACGTGCCCCAGGAATAATTATAGAACGTATTGGTTTATTTGTTTGATCTATTTTAGTTACTGTATTTTTACTTCTTTTATCACTTCCTGTTTTGGCGGGTGCAATTACAATATTACTTACAGATCGTAACTTTAATACATCATTTTTTGATCCTGCAGGAGGGGGTGACCCCATTTTATATCAACACTTATTTTGATTTTTTGGTCACCGGGAA
>RM04-07
-----------GTGGTATAGTTGGGACAGCTCTTTCTCTTTTAATTCGTTTAGAGCTAGGAACATCTGGAGTTTTAATAGATGATCAATTTTATAATGTTATTGTTACAGCCCATGCCTTTGTAATAATTTTTTTTATAGTAATACCATTAATAATTGGTGGGTTTGGTAATTGGATAGTTCCATTATTATTAGGGGCACCAGATATAAGGTTTCCCCGTATAAATAATATAAGATTTTGATTACTTCCGCCAGCCTTTATTTTTCTTATTTCTTCTAGTATAATTGAAGGAGGAGCAGGAACTGGATGAACTGTATATCCACCTTTAAGGGGAAATGTAGGGCATAGAGGTGCTTCAGTTGATTTTGCTATTTTTTCTTTACATCTGGCTGGGATATCATCTATTTTAGGCGCTATTAATTTTATTACTACTATTTATAATATACGTGCCCCAGGAATAATTATAGAACGTATTGGTTTATTTGTTTGATCTATTTTAGTTACTGTATTTTTACTTCTTTTATCACTTCCTGTTTTGGCGGGTGCAATTACAATATTACTTACAGATCGTAACTTTAATACATCATTTTTTGATCCTGCAGGAGGGGGTGACCCCATTTTATATCAACACTTATTTTGATTTTTTGGTCACCGGGAA
>RM04-08
-----------GTGGTATAGTTGGTACAGCTCTTTCTCTTTTAATTCGTTTAGAGCTAGGAACATCTGGAGTTTTAATAGATGATCAATTTTATAATGTAATTGTTACAGCCCATGCCTTTGTAATAATTTTTTTTATAGTTATACCATTAATAATTGGTGGGTTTGGTAATTGAATAGTTCCATTATTATTAGGGGCACCAGATATAAGGTTTCCCCGTATAAATAATATAAGATTTTGATTACTTCCACCAGCTTTTATTTTTCTTATTTCTTCTAGTATAATTGAAGGGGGAGCAGGAACTGGATGAACTGTATACCCACCTTTAAGGGGAAATGTAGGTCATAGAGGTGCTTCAGTTGATTTTGCTATTTTTTCTTTACATCTGGCTGGGATGTCATCTATTTTAGGCGCTATTAATTTTATTACTACTATTTATAATATACGTGCCCCAGGAATAACTATAGAACGGATTGGTTTATTTGTTTGATCTATTTTAGTTACTGTATTTTTACTTCTTTTATCACTTCCTGTTTTGGCGGGGGCAATTACAATATTACTTACAGATCGTAATTTTAATACATCTTTTTTTGACCCTGCAGGAGGGGGTGACCCTATTTTATATCAACACTTGTTTTGATTTTTTGGTCACCGGGAA
>RM05-01
-----------GTGGTATAGTTGGTACAGCTCTTTCTCTTTTAATTCGTTTAGAGCTAGGAACATCTGGAGTTTTAATAGATGATCAATTTTATAATGTAATTGTTACAGCCCATGCCTTTGTAATAATTTTTTTTATAGTTATACCATTAATAATTGGTGGGTTTGGTAATTGAATAGTTCCATTATTATTAGGGGCACCAGATATAAGGTTTCCCCGTATAAATAATATAAGATTTTGATTACTTCCACCAGCTTTTATTTTTCTTATTTCTTCTAGTATAATTGAAGGGGGAGCAGGAACTGGATGAACTGTATACCCACCTTTAAGGGGAAATGTAGGTCATAGAGGTGCTTCAGTTGATTTTGCTATTTTTTCTTTACATCTGGCTGGGATGTCATCTATTTTAGGCGCTATTAATTTTATTACTACTATTTATAATATACGTGCCCCAGGAATAACTATAGAACGGATTGGTTTATTTGTTTGATCTATTTTAGTTACTGTATTTTTACTTCTTTTATCACTTCCTGTTTTGGCGGGGGCAATTACAATATTACTTACAGATCGTAATTTTAATACATCTTTTTTTGACCCTGCAGGAGGGGGTGACCCTATTTTATATCAACACTTGTTTTGATTTTTTGGTCACCGGGAA
>RM05-02
-----------GTGGTATAGTTGGTACAGCTCTTTCTCTTTTAATTCGTTTAGAGCTAGGAACATCTGGAGTTTTAATAGATGATCAATTTTATAATGTAATTGTTACAGCCCATGCCTTTGTAATAATTTTTTTTATAGTTATACCATTAATAATTGGTGGGTTTGGTAATTGAATAGTTCCATTATTATTAGGGGCACCAGATATAAGGTTTCCCCGTATAAATAATATAAGATTTTGATTACTTCCACCAGCTTTTATTTTTCTTATTTCTTCTAGTATAATTGAAGGGGGAGCAGGAACTGGATGAACTGTATACCCACCTTTAAGGGGAAATGTAGGTCATAGAGGTGCTTCAGTTGATTTTGCTATTTTTTCTTTACATCTGGCTGGGATGTCATCTATTTTAGGCGCTATTAATTTTATTACTACTATTTATAATATACGTGCCCCAGGAATAACTATAGAACGGATTGGTTTATTTGTTTGATCTATTTTAGTTACTGTATTTTTACTTCTTTTATCACTTCCTGTTTTGGCGGGGGCAATTACAATATTACTTACAGATCGTAATTTTAATACATCTTTTTTTGACCCTGCAGGAGGGGGTGACCCTATTTTATATCAACACTTGTTTTGATTTTTTGGTCACCGGAAA
>RM05-03
-----------GTGGTATAGTTGGTACAGCTCTTTCTCTTTTAATTCGTTTAGAGCTAGGAACATCTGGAGTTTTAATAGATGATCAATTTTATAATGTAATTGTTACAGCCCATGCCTTTGTAATAATTTTTTTTATAGTTATACCATTAATAATTGGTGGGTTTGGTAATTGAATAGTTCCATTATTATTAGGGGCACCAGATATAAGGTTTCCCCGTATAAATAATATAAGATTTTGATTACTTCCACCAGCTTTTATTTTTCTTATTTCTTCTAGTATAATTGAAGGGGGAGCAGGAACTGGATGAACTGTATACCCACCTTTAAGGGGAAATGTAGGTCATAGAGGTGCTTCAGTTGATTTTGCTATTTTTTCTTTACATCTGGCTGGGATGTCATCTATTTTAGGCGCTATTAATTTTATTACTACTATTTATAATATACGTGCCCCAGGAATAACTATAGAACGGATTGGTTTATTTGTTTGATCTATTTTAGTTACTGTATTTTTACTTCTTTTATCACTTCCTGTTTTGGCGGGGGCAATTACAATATTACTTACAGATCGTAATTTTAATACATCTTTTTTTGACCCTGCAGGAGGGGGTGACCCTATTTTATATCAACACTTGTTTTGATTTTTTGGTCACCGGAAA
>RM05-04
-----------GTGGTATAGTTGGTACAGCTCTTTCTCTTTTAATTCGTTTAGAGCTAGGAACATCTGGAGTTTTAATAGATGATCAATTTTATAATGTAATTGTTACAGCCCATGCCTTTGTAATAATTTTTTTTATAGTTATACCATTAATAATTGGTGGGTTTGGTAATTGAATAGTTCCATTATTATTAGGGGCACCAGATATAAGGTTTCCCCGTATAAATAATATAAGATTTTGATTACTTCCACCAGCTTTTATTTTTCTTATTTCTTCTAGTATAATTGAAGGGGGAGCAGGAACTGGATGAACTGTATACCCACCTTTAAGGGGAAATGTAGGTCATAGAGGTGCTTCAGTTGATTTTGCTATTTTTTCTTTACATCTGGCTGGGATGTCATCTATTTTAGGCGCTATTAATTTTATTACTACTATTTATAATATACGTGCCCCAGGAATAACTATAGAACGGATTGGTTTATTTGTTTGATCTATTTTAGTTACTGTATTTTTACTTCTTTTATCACTTCCTGTTTTGGCGGGGGCAATTACAATATTACTTACAGATCGTAATTTTAATACATCTTTTTTTGACCCTGCAGGAGGGGGTGACCCTATTTTATATCAACACTTGTTTTGATTTTTTGGTCACCGGAAA
>RM05-05
-----------GTGGTATAGTTGGTACAGCTCTTTCTCTTTTAATTCGTTTAGAGCTAGGAACATCTGGAGTTTTAATAGATGATCAATTTTATAATGTAATTGTTACAGCCCATGCCTTTGTAATAATTTTTTTTATAGTTATACCATTAATAATTGGTGGGTTTGGTAATTGAATAGTTCCATTATTATTAGGGGCACCAGATATAAGGTTTCCCCGTATAAATAATATAAGATTTTGATTACTTCCACCAGCTTTTATTTTTCTTATTTCTTCTAGTATAATTGAAGGGGGAGCAGGAACTGGATGAACTGTATACCCACCTTTAAGGGGAAATGTAGGTCATAGAGGTGCTTCAGTTGATTTTGCTATTTTTTCTTTACATCTGGCTGGGATGTCATCTATTTTAGGCGCTATTAATTTTATTACTACTATTTATAATATACGTGCCCCAGGAATAACTATAGAACGGATTGGTTTATTTGTTTGATCTATTTTAGTTACTGTATTTTTACTTCTTTTATCACTTCCTGTTTTGGCGGGGGCAATTACAATATTACTTACAGATCGTAATTTTAATACATCTTTTTTTGACCCTGCAGGAGGGGGTGACCCTATTTTATATCAACACTTGTTTTGATTTTTTGGTCACCGGGAA
>RM05-06
-----------GTGGTATAGTTGGTACAGCTCTTTCTCTTTTAATTCGTTTAGAGCTAGGAACATCTGGAGTTTTAATAGATGATCAATTTTATAATGTAATTGTTACAGCCCATGCCTTTGTAATAATTTTTTTTATAGTTATACCATTAATAATTGGTGGGTTTGGTAATTGAATAGTTCCATTATTATTAGGGGCACCAGATATAAGGTTTCCCCGTATAAATAATATAAGATTTTGATTACTTCCACCAGCTTTTATTTTTCTTATTTCTTCTAGTATAATTGAAGGGGGAGCAGGAACTGGATGAACTGTATACCCACCTTTAAGGGGAAATGTAGGTCATAGAGGTGCTTCAGTTGATTTTGCTATTTTTTCTTTACATCTGGCTGGGATGTCATCTATTTTAGGCGCTATTAATTTTATTACTACTATTTATAATATACGTGCCCCAGGAATAACTATAGAACGGATTGGTTTATTTGTTTGATCTATTTTAGTTACTGTATTTTTACTTCTTTTATCACTTCCTGTTTTGGCGGGGGCAATTACAATATTACTTACAGATCGTAATTTTAATACATCTTTTTTTGACCCTGCAGGAGGGGGTGACCCTATTTTATATCAACACTTGTTTTGATTTTTTGGTCACCGGGAA
>RM05-07
-----------GTGGTATAGTTGGTACAGCTCTTTCTCTTTTAATTCGTTTAGAGCTAGGAACATCTGGAGTTTTAATAGATGATCAATTTTATAATGTAATTGTTACAGCCCATGCCTTTGTAATAATTTTTTTTATAGTTATACCATTAATAATTGGTGGGTTTGGTAATTGAATAGTTCCATTATTATTAGGGGCACCAGATATAAGGTTTCCCCGTATAAATAATATAAGATTTTGATTACTTCCACCAGCTTTTATTTTTCTTATTTCTTCTAGTATAATTGAAGGGGGAGCAGGAACTGGATGAACTGTATACCCACCTTTAAGGGGAAATGTAGGTCATAGAGGTGCTTCAGTTGATTTTGCTATTTTTTCTTTACATCTGGCTGGGATGTCATCTATTTTAGGCGCTATTAATTTTATTACTACTATTTATAATATACGTGCCCCAGGAATAACTATAGAACGGATTGGTTTATTTGTTTGATCTATTTTAGTTACTGTATTTTTACTTCTTTTATCACTTCCTGTTTTGGCGGGGGCAATTACAATATTACTTACAGATCGTAATTTTAATACATCTTTTTTTGACCCTGCAGGAGGGGGTGACCCTATTTTATATCAACACTTGTTTTGATTTTTTGGTCACCGGGAA
>RM05-08
-----------GTGGTATAGTTGGTACAGCTCTTTCTCTTTTAATTCGTTTAGAGCTAGGAACATCTGGAGTTTTAATAGATGATCAATTTTATAATGTAATTGTTACAGCCCATGCCTTTGTAATAATTTTTTTTATAGTTATACCATTAATAATTGGTGGGTTTGGTAATTGAATAGTTCCATTATTATTAGGGGCACCAGATATAAGGTTTCCCCGTATAAATAATATAAGATTTTGATTACTTCCACCAGCTTTTATTTTTCTTATTTCTTCTAGTATAATTGAAGGGGGAGCAGGAACTGGATGAACTGTATACCCACCTTTAAGGGGAAATGTAGGTCATAGAGGTGCTTCAGTTGATTTTGCTATTTTTTCTTTACATCTGGCTGGGATGTCATCTATTTTAGGCGCTATTAATTTTATTACTACTATTTATAATATACGTGCCCCAGGAATAACTATAGAACGGATTGGTTTATTTGTTTGATCTATTTTAGTTACTGTATTTTTACTTCTTTTATCACTTCCTGTTTTGGCGGGGGCAATTACAATATTACTTACAGATCGTAATTTTAATACATCTTTTTTTGACCCTGCAGGAGGGGGTGACCCTATTTTATATCAACACTTGTTTTGATTTTTTGGTCACCGGGAA
>RM03-01
-----------GTGGTATAGTTGGGACAGCTCTTTCTCTTTTAATTCGTTTAGAGCTAGGAACATCTGGAGTTTTAATAGATGATCAATTTTATAATGTTATTGTTACAGCCCATGCCTTTGTAATAATTTTTTTTATAGTAATACCATTAATAATTGGTGGGTTTGGTAATTGGATAGTTCCATTATTATTAGGGGCACCAGATATAAGGTTTCCCCGTATAAATAATATAAGATTTTGATTACTTCCGCCAGCCTTTATTTTTCTTATTTCTTCTAGTATAATTGAAGGAGGAGCAGGAACTGGATGAACTGTATATCCACCTTTAAGGGGAAATGTAGGGCATAGAGGTGCTTCAGTTGATTTTGCTATTTTTTCTTTACATCTGGCTGGGATATCATCTATTTTAGGCGCTATTAATTTTATTACTACTATTTATAATATACGTGCCCCAGGAATAATTATAGAACGTATTGGTTTATTTGTTTGATCTATTTTAGTTACTGTATTTTTACTTCTTTTATCACTTCCTGTTTTGGCGGGTGCAATTACAATATTACTTACAGATCGTAACTTTAATACATCATTTTTTGATCCTGCAGGAGGGGGTGACCCCATTTTATATCAACACTTATTTTGATTTTTTGGTCACCGGAAA
>RM03-02
-----------GTGGTATAGTTGGTACAGCTCTTTCTCTTTTAATTCGTTTAGAGCTAGGAACATCTGGAGTTTTAATAGATGATCAATTTTATAATGTAATTGTTACAGCCCATGCCTTTGTAATAATTTTTTTTATAGTTATACCATTAATAATTGGTGGGTTTGGTAATTGAATAGTTCCATTATTATTAGGGGCACCAGATATAAGGTTTCCCCGTATAAATAATATAAGATTTTGATTACTTCCACCAGCTTTTATTTTTCTTATTTCTTCTAGTATAATTGAAGGGGGAGCAGGAACTGGATGAACTGTATACCCACCTTTAAGGGGAAATGTAGGTCATAGAGGTGCTTCAGTTGATTTTGCTATTTTTTCTTTACATCTGGCTGGGATGTCATCTATTTTAGGCGCTATTAATTTTATTACTACTATTTATAATATACGTGCCCCAGGAATAACTATAGAACGGATTGGTTTATTTGTTTGATCTATTTTAGTTACTGTATTTTTACTTCTTTTATCACTTCCTGTTTTGGCGGGGGCAATTACAATATTACTTACAGATCGTAATTTTAATACATCTTTTTTTGACCCTGCAGGAGGGGGTGACCCTATTTTATATCAACACTTGTTTTGATTTTTTGGTCACCGGAAA
>RM03-03
-----------GTGGTATAGTTGGTACAGCTCTTTCTCTTTTAATTCGTTTAGAGCTAGGAACATCTGGAGTTTTAATAGATGATCAATTTTATAATGTAATTGTTACAGCCCATGCCTTTGTAATAATTTTTTTTATAGTTATACCATTAATAATTGGTGGGTTTGGTAATTGAATAGTTCCATTATTATTAGGGGCACCAGATATAAGGTTTCCCCGTATAAATAATATAAGATTTTGATTACTTCCACCAGCTTTTATTTTTCTTATTTCTTCTAGTATAATTGAAGGGGGAGCAGGAACTGGATGAACTGTATACCCACCTTTAAGGGGAAATGTAGGTCATAGAGGTGCTTCAGTTGATTTTGCTATTTTTTCTTTACATCTGGCTGGGATGTCATCTATTTTAGGCGCTATTAATTTTATTACTACTATTTATAATATACGTGCCCCAGGAATAACTATAGAACGGATTGGTTTATTTGTTTGATCTATTTTAGTTACTGTATTTTTACTTCTTTTATCACTTCCTGTTTTGGCGGGGGCAATTACAATATTACTTACAGATCGTAATTTTAATACATCTTTTTTTGACCCTGCAGGAGGGGGTGACCCTATTTTATATCAACACTTGTTTTGATTTTTTGGTCACCGGAAA
>RM03-04
-----------GTGGTATAGTTGGTACAGCTCTTTCTCTTTTAATTCGTTTAGAGCTAGGAACATCTGGAGTTTTAATAGATGATCAATTTTATAATGTAATTGTTACAGCCCATGCCTTTGTAATAATTTTTTTTATAGTTATACCATTAATAATTGGTGGGTTTGGTAATTGAATAGTTCCATTATTATTAGGGGCACCAGATATAAGGTTTCCCCGTATAAATAATATAAGATTTTGATTACTTCCACCAGCTTTTATTTTTCTTATTTCTTCTAGTATAATTGAAGGGGGAGCAGGAACTGGATGAACTGTATACCCACCTTTAAGGGGAAATGTAGGTCATAGAGGTGCTTCAGTTGATTTTGCTATTTTTTCTTTACATCTGGCTGGGATGTCATCTATTTTAGGCGCTATTAATTTTATTACTACTATTTATAATATACGTGCCCCAGGAATAACTATAGAACGGATTGGTTTATTTGTTTGATCTATTTTAGTTACTGTATTTTTACTTCTTTTATCACTTCCTGTTTTGGCGGGGGCAATTACAATATTACTTACAGATCGTAATTTTAATACATCTTTTTTTGACCCTGCAGGAGGGGGTGACCCTATTTTATATCAACACTTGTTTTGATTTTTTGGTCACCGGAAA
>RM03-05
-----------GTGGTATAGTTGGTACAGCTCTTTCTCTTTTAATTCGTTTAGAGCTAGGAACATCTGGAGTTTTAATAGATGATCAATTTTATAATGTAATTGTTACAGCCCATGCCTTTGTAATAATTTTTTTTATAGTTATACCATTAATAATTGGTGGGTTTGGTAATTGAATAGTTCCATTATTATTAGGGGCACCAGATATAAGGTTTCCCCGTATAAATAATATAAGATTTTGATTACTTCCACCAGCTTTTATTTTTCTTATTTCTTCTAGTATAATTGAAGGGGGAGCAGGAACTGGATGAACTGTATACCCACCTTTAAGGGGAAATGTAGGTCATAGAGGTGCTTCAGTTGATTTTGCTATTTTTTCTTTACATCTGGCTGGGATGTCATCTATTTTAGGCGCTATTAATTTTATTACTACTATTTATAATATACGTGCCCCAGGAATAACTATAGAACGGATTGGTTTATTTGTTTGATCTATTTTAGTTACTGTATTTTTACTTCTTTTATCACTTCCTGTTTTGGCGGGGGCAATTACAATATTACTTACAGATCGTAATTTTAATACATCTTTTTTTGACCCTGCAGGAGGGGGTGACCCTATTTTATATCAACACTTGTTTTGATTTTTTGGTCACCGGGAA
>RM03-06
-----------GTGGTATAGTTGGTACAGCTCTTTCTCTTTTAATTCGTTTAGAGCTAGGAACATCTGGAGTTTTAATAGATGATCAATTTTATAATGTAATTGTTACAGCCCATGCCTTTGTAATAATTTTTTTTATAGTTATACCATTAATAATTGGTGGGTTTGGTAATTGAATAGTTCCATTATTATTAGGGGCACCAGATATAAGGTTTCCCCGTATAAATAATATAAGATTTTGATTACTTCCACCAGCTTTTATTTTTCTTATTTCTTCTAGTATAATTGAAGGGGGAGCAGGAACTGGATGAACTGTATACCCACCTTTAAGGGGAAATGTAGGTCATAGAGGTGCTTCAGTTGATTTTGCTATTTTTTCTTTACATCTGGCTGGGATGTCATCTATTTTAGGCGCTATTAATTTTATTACTACTATTTATAATATACGTGCCCCAGGAATAACTATAGAACGGATTGGTTTATTTGTTTGATCTATTTTAGTTACTGTATTTTTACTTCTTTTATCACTTCCTGTTTTGGCGGGGGCAATTACAATATTACTTACAGATCGTAATTTTAATACATCTTTTTTTGACCCTGCAGGAGGGGGTGACCCTATTTTATATCAACACTTGTTTTGATTTTTTGGTCACCGGGAA
>RM03-07
-----------GTGGTATAGTTGGTACAGCTCTTTCTCTTTTAATTCGTTTAGAGCTAGGAACATCTGGAGTTTTAATAGATGATCAATTTTATAATGTAATTGTTACAGCCCATGCCTTTGTAATAATTTTTTTTATAGTTATACCATTAATAATTGGTGGGTTTGGTAATTGAATAGTTCCATTATTATTAGGGGCACCAGATATAAGGTTTCCCCGTATAAATAATATAAGATTTTGATTACTTCCACCAGCTTTTATTTTTCTTATTTCTTCTAGTATAATTGAAGGGGGAGCAGGAACTGGATGAACTGTATACCCACCTTTAAGGGGAAATGTAGGTCATAGAGGTGCTTCAGTTGATTTTGCTATTTTTTCTTTACATCTGGCTGGGATGTCATCTATTTTAGGCGCTATTAATTTTATTACTACTATTTATAATATACGTGCCCCAGGAATAACTATAGAACGGATTGGTTTATTTGTTTGATCTATTTTAGTTACTGTATTTTTACTTCTTTTATCACTTCCTGTTTTGGCGGGGGCAATTACAATATTACTTACAGATCGTAATTTTAATACATCTTTTTTTGACCCTGCAGGAGGGGGTGACCCTATTTTATATCAACACTTGTTTTGATTTTTTGGTCACCGGGAA
>RM03-08
-----------GTGGTATAGTTGGTACAGCTCTTTCTCTTTTAATTCGTTTAGAGCTAGGAACATCTGGAGTTTTAATAGATGATCAATTTTATAATGTAATTGTTACAGCCCATGCCTTTGTAATAATTTTTTTTATAGTTATACCATTAATAATTGGTGGGTTTGGTAATTGAATAGTTCCATTATTATTAGGGGCACCAGATATAAGGTTTCCCCGTATAAATAATATAAGATTTTGATTACTTCCACCAGCTTTTATTTTTCTTATTTCTTCTAGTATAATTGAAGGGGGAGCAGGAACTGGATGAACTGTATACCCACCTTTAAGGGGAAATGTAGGTCATAGAGGTGCTTCAGTTGATTTTGCTATTTTTTCTTTACATCTGGCTGGGATGTCATCTATTTTAGGCGCTATTAATTTTATTACTACTATTTATAATATACGTGCCCCAGGAATAACTATAGAACGGATTGGTTTATTTGTTTGATCTATTTTAGTTACTGTATTTTTACTTCTTTTATCACTTCCTGTTTTGGCGGGGGCAATTACAATATTACTTACAGATCGTAATTTTAATACATCTTTTTTTGACCCTGCAGGAGGGGGTGACCCTATTTTATATCAACACTTGTTTTGATTTTTTGGTCACCGGGAA
>RM02-01
-----------GTGGTATAGTTGGTACAGCTCTTTCTCTTTTAATTCGTTTAGAGCTAGGAACATCTGGAGTTTTAATAGATGATCAATTTTATAATGTAATTGTTACAGCCCATGCCTTTGTAATAATTTTTTTTATAGTTATACCATTAATAATTGGTGGGTTTGGTAATTGAATAGTTCCATTATTATTAGGGGCACCAGATATAAGGTTTCCCCGTATAAATAATATAAGATTTTGATTACTTCCACCAGCTTTTATTTTTCTTATTTCTTCTAGTATAATTGAAGGGGGAGCAGGAACTGGATGAACTGTATACCCACCTTTAAGGGGAAATGTAGGTCATAGAGGTGCTTCAGTTGATTTTGCTATTTTTTCTTTACATCTGGCTGGGATGTCATCTATTTTAGGCGCTATTAATTTTATTACTACTATTTATAATATACGTGCCCCAGGAATAACTATAGAACGGATTGGTTTATTTGTTTGATCTATTTTAGTTACTGTATTTTTACTTCTTTTATCACTTCCTGTTTTGGCGGGGGCAATTACAATATTACTTACAGATCGTAATTTTAATACATCTTTTTTTGACCCTGCAGGAGGGGGTGACCCTATTTTATATCAACACTTGTTTTGATTTTTTGGTCACCGGGAA
>RM02-02
-----------GTGGTATAGTTGGTACAGCTCTTTCTCTTTTAATTCGTTTAGAGCTAGGAACATCTGGAGTTTTAATAGATGATCAATTTTATAATGTAATTGTTACAGCCCATGCCTTTGTAATAATTTTTTTTATAGTTATACCATTAATAATTGGTGGGTTTGGTAATTGAATAGTTCCATTATTATTAGGGGCACCAGATATAAGGTTTCCCCGTATAAATAATATAAGATTTTGATTACTTCCACCAGCTTTTATTTTTCTTATTTCTTCTAGTATAATTGAAGGGGGAGCAGGAACTGGATGAACTGTATACCCACCTTTAAGGGGAAATGTAGGTCATAGAGGTGCTTCAGTTGATTTTGCTATTTTTTCTTTACATCTGGCTGGGATGTCATCTATTTTAGGCGCTATTAATTTTATTACTACTATTTATAATATACGTGCCCCAGGAATAACTATAGAACGGATTGGTTTATTTGTTTGATCTATTTTAGTTACTGTATTTTTACTTCTTTTATCACTTCCTGTTTTGGCGGGGGCAATTACAATATTACTTACAGATCGTAATTTTAATACATCTTTTTTTGACCCTGCAGGAGGGGGTGACCCTATTTTATATCAACACTTGTTTTGATTTTTTGGTCACCGGGAA
>RM02-03
-----------GTGGTATAGTTGGTACAGCTCTTTCTCTTTTAATTCGTTTAGAGCTAGGAACATCTGGAGTTTTAATAGATGATCAATTTTATAATGTAATTGTTACAGCCCATGCCTTTGTAATAATTTTTTTTATAGTTATACCATTAATAATTGGTGGGTTTGGTAATTGAATAGTTCCATTATTATTAGGGGCACCAGATATAAGGTTTCCCCGTATAAATAATATAAGATTTTGATTACTTCCACCAGCTTTTATTTTTCTTATTTCTTCTAGTATAATTGAAGGGGGAGCAGGAACTGGATGAACTGTATACCCACCTTTAAGGGGAAATGTAGGTCATAGAGGTGCTTCAGTTGATTTTGCTATTTTTTCTTTACATCTGGCTGGGATGTCATCTATTTTAGGCGCTATTAATTTTATTACTACTATTTATAATATACGTGCCCCAGGAATAACTATAGAACGGATTGGTTTATTTGTTTGATCTATTTTAGTTACTGTATTTTTACTTCTTTTATCACTTCCTGTTTTGGCGGGGGCAATTACAATATTACTTACAGATCGTAATTTTAATACATCTTTTTTTGACCCTGCAGGAGGGGGTGACCCTATTTTATATCAACACTTGTTTTGATTTTTTGGTCACCGGGAA
>RM02-04
-----------GTGGTATAGTTGGTACAGCTCTTTCTCTTTTAATTCGTTTAGAGCTAGGAACATCTGGAGTTTTAATAGATGATCAATTTTATAATGTAATTGTTACAGCCCATGCCTTTGTAATAATTTTTTTTATAGTTATACCATTAATAATTGGTGGGTTTGGTAATTGAATAGTTCCATTATTATTAGGGGCACCAGATATAAGGTTTCCCCGTATAAATAATATAAGATTTTGATTACTTCCACCAGCTTTTATTTTTCTTATTTCTTCTAGTATAATTGAAGGGGGAGCAGGAACTGGATGAACTGTATACCCACCTTTAAGGGGAAATGTAGGTCATAGAGGTGCTTCAGTTGATTTTGCTATTTTTTCTTTACATCTGGCTGGGATGTCATCTATTTTAGGCGCTATTAATTTTATTACTACTATTTATAATATACGTGCCCCAGGAATAACTATAGAACGGATTGGTTTATTTGTTTGATCTATTTTAGTTACTGTATTTTTACTTCTTTTATCACTTCCTGTTTTGGCGGGGGCAATTACAATATTACTTACAGATCGTAATTTTAATACATCTTTTTTTGACCCTGCAGGAGGGGGTGACCCTATTTTATATCAACACTTGTTTTGATTTTTTGGTCACCGGGAA
>RM02-05
-----------GTGGTATAGTTGGTACAGCTCTTTCTCTTTTAATTCGTTTAGAGCTAGGAACATCTGGAGTTTTAATAGATGATCAATTTTATAATGTAATTGTTACAGCCCATGCCTTTGTAATAATTTTTTTTATAGTTATACCATTAATAATTGGTGGGTTTGGTAATTGAATAGTTCCATTATTATTAGGGGCACCAGATATAAGGTTTCCCCGTATAAATAATATAAGATTTTGATTACTTCCACCAGCTTTTATTTTTCTTATTTCTTCTAGTATAATTGAAGGGGGAGCAGGAACTGGATGAACTGTATACCCACCTTTAAGGGGAAATGTAGGTCATAGAGGTGCTTCAGTTGATTTTGCTATTTTTTCTTTACATCTGGCTGGGATGTCATCTATTTTAGGCGCTATTAATTTTATTACTACTATTTATAATATACGTGCCCCAGGAATAACTATAGAACGGATTGGTTTATTTGTTTGATCTATTTTAGTTACTGTATTTTTACTTCTTTTATCACTTCCTGTTTTGGCGGGGGCAATTACAATATTACTTACAGATCGTAATTTTAATACATCTTTTTTTGACCCTGCAGGAGGGGGTGACCCTATTTTATATCAACACTTGTTTTGATTTTTTGGTCACCGGGAA
>RM02-06
-----------GTGGTATAGTTGGTACAGCTCTTTCTCTTTTAATTCGTTTAGAGCTAGGAACATCTGGAGTTTTAATAGATGATCAATTTTATAATGTAATTGTTACAGCCCATGCCTTTGTAATAATTTTTTTTATAGTTATACCATTAATAATTGGTGGGTTTGGTAATTGAATAGTTCCATTATTATTAGGGGCACCAGATATAAGGTTTCCCCGTATAAATAATATAAGATTTTGATTACTTCCACCAGCTTTTATTTTTCTTATTTCTTCTAGTATAATTGAAGGGGGAGCAGGAACTGGATGAACTGTATACCCACCTTTAAGGGGAAATGTAGGTCATAGAGGTGCTTCAGTTGATTTTGCTATTTTTTCTTTACATCTGGCTGGGATGTCATCTATTTTAGGCGCTATTAATTTTATTACTACTATTTATAATATACGTGCCCCAGGAATAACTATAGAACGGATTGGTTTATTTGTTTGATCTATTTTAGTTACTGTATTTTTACTTCTTTTATCACTTCCTGTTTTGGCGGGGGCAATTACAATATTACTTACAGATCGTAATTTTAATACATCTTTTTTTGACCCTGCAGGAGGGGGTGACCCTATTTTATATCAACACTTGTTTTGATTTTTTGGTCACCGGGAA
>RM02-07
-----------GTGGTATAGTTGGTACAGCTCTTTCTCTTTTAATTCGTTTAGAGCTAGGAACATCTGGAGTTTTAATAGATGATCAATTTTATAATGTAATTGTTACAGCCCATGCCTTTGTAATAATTTTTTTTATAGTTATACCATTAATAATTGGTGGGTTTGGTAATTGAATAGTTCCATTATTATTAGGGGCACCAGATATAAGGTTTCCCCGTATAAATAATATAAGATTTTGATTACTTCCACCAGCTTTTATTTTTCTTATTTCTTCTAGTATAATTGAAGGGGGAGCAGGAACTGGATGAACTGTATACCCACCTTTAAGGGGAAATGTAGGTCATAGAGGTGCTTCAGTTGATTTTGCTATTTTTTCTTTACATCTGGCTGGGATGTCATCTATTTTAGGCGCTATTAATTTTATTACTACTATTTATAATATACGTGCCCCAGGAATAACTATAGAACGGATTGGTTTATTTGTTTGATCTATTTTAGTTACTGTATTTTTACTTCTTTTATCACTTCCTGTTTTGGCGGGGGCAATTACAATATTACTTACAGATCGTAATTTTAATACATCTTTTTTTGACCCTGCAGGAGGGGGTGACCCTATTTTATATCAACACTTGTTTTGATTTTTTGGTCACCGGGAA
>WLBC01
-GGTGTATGATGTGGTATAGTTGGTACAGCTCTTTCTCTTTTAATTCGTTTAGAGCTAGGAACATCTGGAGTTTTAATAGATGATCAATTTTATAATGTAATTGTTACAGCCCATGCCTTTGTAATAATTTTTTTTATAGTTATACCATTAATAATTGGTGGGTTTGGTAATTGAATAGTTCCATTATTATTAGGGGCACCAGATATAAGGTTTCCCCGTATAAATAATATAAGATTTTGATTACTTCCACCAGCTTTTATTTTTCTTATTTCTTCTAGTATAATTGAAGGGGGAGCAGGAACTGGATGAACTGTATACCCACCTTTAAGGGGAAATGTAGGTCATAGAGGTGCTTCAGTTGATTTTGCTATTTTTTCTTTACATCTGGCTGGGATGTCATCTATTTTAGGCGCTATTAATTTTATTACTACTATTTATAATATACGTGCCCCAGGAATAACTATAGAACGGATTGGTTTATTTGTTTGATCTATTTTAGTTACTGTATTTTTACTTCTTTTATCACTTCCTGTTTTGGCGGGGGCAATTACAATATTACTTACAGATCGTAATTTTAATACATCTTTTTTTGACCCTGCAGGAGGGGGTGACCCTATTTTATATCAACACTTGTTTTGATTTTTTGGTCACCCTGGA
>RM15-02
TGGTGTATGATGTGGTATAGTTGGTACAGCTCTTTCTCTTTTAATTCGTTTAGAGCTAGGAACATCTGGAGTTTTAATAGATGATCAATTTTATAATGTAATTGTTACAGCCCATGCCTTTGTAATAATTTTTTTTATAGTTATACCATTAATAATTGGTGGGTTTGGTAATTGAATAGTTCCATTATTATTAGGGGCACCAGATATAAGGTTTCCCCGTATAAATAATATAAGATTTTGATTACTTCCACCAGCTTTTATTTTTCTTATTTCTTCTAGTATAATTGAAGGGGGAGCAGGAACTGGATGAACTGTATACCCACCTTTAAGGGGAAATGTAGGTCATAGAGGTGCTTCAGTTGATTTTGCTATTTTTTCTTTACATCTGGCTGGGATGTCATCTATTTTAGGCGCTATTAATTTTATTACTACTATTTATAATATACGTGCCCCAGGAATAACTATAGAACGGATTGGTTTATTTGTTTGATCTATTTTAGTTACTGTATTTTTACTTCTTTTATCACTTCCTGTTTTGGCGGGGGCAATTACAATATTACTTACAGATCGTAATTTTAATACATCTTTTTTTGACCCTGCAGGAGGGGGTGACCCTAT????????????????????????????????????????
>RM15-03
-GGTGTATGATGTGGTATAGTTGGTACAGCTCTTTCTCTTTTAATTCGTTTAGAGCTAGGAACATCTGGAGTTTTAATAGATGATCAATTTTATAATGTAATTGTTACAGCCCATGCCTTTGTAATAATTTTTTTTATAGTTATACCATTAATAATTGGTGGGTTTGGTAATTGAATAGTTCCATTATTATTAGGGGCACCAGATATAAGGTTTCCCCGTATAAATAATATAAGATTTTGATTACTTCCACCAGCTTTTATTTTTCTTATTTCTTCTAGTATAATTGAAGGGGGAGCAGGAACTGGATGAACTGTATACCCACCTTTAAGGGGAAATGTAGGTCATAGAGGTGCTTCAGTTGATTTTGCTATTTTTTCTTTACATCTGGCTGGGATGTCATCTATTTTAGGCGCTATTAATTTTATTACTACTATTTATAATATACGTGCCCCAGGAATAACTATAGAACGGATTGGTTTATTTGTTTGATCTATTTTAGTTACTGTATTTTTACTTCTTTTATCACTTCCTGTTTTGGCGGGGGCAATTACAATATTACTTACAGATCGTAATTTTAATACATCTTTTTTTGACCCTGCAGGAGGGGGTGACCCTATTTTATATCAACACTTGTTTTGATTTTTTGGTCACCCTGGA
>RM15-04
TGGTGTATGATGTGGTATAGTTGGTACAGCTCTTTCTCTTTTAATTCGTTTAGAGCTAGGAACATCTGGAGTTTTAATAGATGATCAATTTTATAATGTAATTGTTACAGCCCATGCCTTTGTAATAATTTTTTTTATAGTTATACCATTAATAATTGGTGGGTTTGGTAATTGAATAGTTCCATTATTATTAGGGGCACCAGATATAAGGTTTCCCCGTATAAATAATATAAGATTTTGATTACTTCCACCAGCTTTTATTTTTCTTATTTCTTCTAGTATAATTGAAGGGGGAGCAGGAACTGGATGAACTGTATACCCACCTTTAAGGGGAAATGTAGGTCATAGAGGTGCTTCAGTTGATTTTGCTATTTTTTCTTTACATCTGGCTGGGATGTCATCTATTTTAGGCGCTATTAATTTTATTACTACTATTTATAATATACGTGCCCCAGGAATAACTATAGAACGGATTGGTTTATTTGTTTGATCTATTTTAGTTACTGTATTTTTACTTCTTTTATCACTTCCTGTTTTGGCGGGGGCAATTACAATATTACTTACAGATCGTAATTTTAATACATCTTTTTTTGACCCTGCAGGAGGGGGTGACCCTAT????????????????????????????????????????
>RM15-05
-GGTGTATGATGTGGTATAGTTGGTACAGCTCTTTCTCTTTTAATTCGTTTAGAGCTAGGAACATCTGGAGTTTTAATAGATGATCAATTTTATAATGTAATTGTTACAGCCCATGCCTTTGTAATAATTTTTTTTATAGTTATACCATTAATAATTGGTGGGTTTGGTAATTGAATAGTTCCATTATTATTAGGGGCACCAGATATAAGGTTTCCCCGTATAAATAATATAAGATTTTGATTACTTCCACCAGCTTTTATTTTTCTTATTTCTTCTAGTATAATTGAAGGGGGAGCAGGAACTGGATGAACTGTATACCCACCTTTAAGGGGAAATGTAGGTCATAGAGGTGCTTCAGTTGATTTTGCTATTTTTTCTTTACATCTGGCTGGGATGTCATCTATTTTAGGCGCTATTAATTTTATTACTACTATTTATAATATACGTGCCCCAGGAATAACTATAGAACGGATTGGTTTATTTGTTTGATCTATTTTAGTTACTGTATTTTTACTTCTTTTATCACTTCCTGTTTTGGCGGGGGCAATTACAATATTACTTACAGATCGTAATTTTAATACATCTTTTTTTGACCCTGCAGGAGGGGGTGACCCTATTTTATATCAACACTTGTTTTGATTTTTTGGTCACCCTGGA
>RM15-06
TGGTGTATGATGTGGTATAGTTGGTACAGCTCTTTCTCTTTTAATTCGTTTAGAGCTAGGAACATCTGGAGTTTTAATAGATGATCAATTTTATAATGTAATTGTTACAGCCCATGCCTTTGTAATAATTTTTTTTATAGTTATACCATTAATAATTGGTGGGTTTGGTAATTGAATAGTTCCATTATTATTAGGGGCACCAGATATAAGGTTTCCCCGTATAAATAATATAAGATTTTGATTACTTCCACCAGCTTTTATTTTTCTTATTTCTTCTAGTATAATTGAAGGGGGAGCAGGAACTGGATGAACTGTATACCCACCTTTAAGGGGAAATGTAGGTCATAGAGGTGCTTCAGTTGATTTTGCTATTTTTTCTTTACATCTGGCTGGGATGTCATCTATTTTAGGCGCTATTAATTTTATTACTACTATTTATAATATACGTGCCCCAGGAATAACTATAGAACGGATTGGTTTATTTGTTTGATCTATTTTAGTTACTGTATTTTTACTTCTTTTATCACTTCCTGTTTTGGCGGGGGCAATTACAATATTACTTACAGATCGTAATTTTAATACATCTTTTTTTGACCCTGCAGGAGGGGGTGACCCTAT????????????????????????????????????????
>RM15-07
-GGTGTATGATGTGGTATAGTTGGTACAGCTCTTTCTCTTTTAATTCGTTTAGAGCTAGGAACATCTGGAGTTTTAATAGATGATCAATTTTATAATGTAATTGTTACAGCCCATGCCTTTGTAATAATTTTTTTTATAGTTATACCATTAATAATTGGTGGGTTTGGTAATTGAATAGTTCCATTATTATTAGGGGCACCAGATATAAGGTTTCCCCGTATAAATAATATAAGATTTTGATTACTTCCACCAGCTTTTATTTTTCTTATTTCTTCTAGTATAATTGAAGGGGGAGCAGGAACTGGATGAACTGTATACCCACCTTTAAGGGGAAATGTAGGTCATAGAGGTGCTTCAGTTGATTTTGCTATTTTTTCTTTACATCTGGCTGGGATGTCATCTATTTTAGGCGCTATTAATTTTATTACTACTATTTATAATATACGTGCCCCAGGAATAACTATAGAACGGATTGGTTTATTTGTTTGATCTATTTTAGTTACTGTATTTTTACTTCTTTTATCACTTCCTGTTTTGGCGGGGGCAATTACAATATTACTTACAGATCGTAATTTTAATACATCTTTTTTTGACCCTGCAGGAGGGGGTGACCCTATTTTATATCAACACTTGTTTTGATTTTTTGGTCACCCTGGA
>RM15-08
TGGTGTATGATGTGGTATAGTTGGTACAGCTCTTTCTCTTTTAATTCGTTTAGAGCTAGGAACATCTGGAGTTTTAATAGATGATCAATTTTATAATGTAATTGTTACAGCCCATGCCTTTGTAATAATTTTTTTTATAGTTATACCATTAATAATTGGTGGGTTTGGTAATTGAATAGTTCCATTATTATTAGGGGCACCAGATATAAGGTTTCCCCGTATAAATAATATAAGATTTTGATTACTTCCACCAGCTTTTATTTTTCTTATTTCTTCTAGTATAATTGAAGGGGGAGCAGGAACTGGATGAACTGTATACCCACCTTTAAGGGGAAATGTAGGTCATAGAGGTGCTTCAGTTGATTTTGCTATTTTTTCTTTACATCTGGCTGGGATGTCATCTATTTTAGGCGCTATTAATTTTATTACTACTATTTATAATATACGTGCCCCAGGAATAACTATAGAACGGATTGGTTTATTTGTTTGATCTATTTTAGTTACTGTATTTTTACTTCTTTTATCACTTCCTGTTTTGGCGGGGGCAATTACAATATTACTTACAGATCGTAATTTTAATACATCTTTTTTTGACCCTGCAGGAGGGGGTGACCCTAT????????????????????????????????????????
>RM16-01
-GGTGTATGATGTGGTATAGTTGGTACAGCTCTTTCTCTTTTAATTCGTTTAGAGCTAGGAACATCTGGAGTTTTAATAGATGATCAATTTTATAATGTAATTGTTACAGCCCATGCCTTTGTAATAATTTTTTTTATAGTTATACCATTAATAATTGGTGGGTTTGGTAATTGAATAGTTCCATTATTATTAGGGGCACCAGATATAAGGTTTCCCCGTATAAATAATATAAGATTTTGATTACTTCCACCAGCTTTTATTTTTCTTATTTCTTCTAGTATAATTGAAGGGGGAGCAGGAACTGGATGAACTGTATACCCACCTTTAAGGGGAAATGTAGGTCATAGAGGTGCTTCAGTTGATTTTGCTATTTTTTCTTTACATCTGGCTGGGATGTCATCTATTTTAGGCGCTATTAATTTTATTACTACTATTTATAATATACGTGCCCCAGGAATAACTATAGAACGGATTGGTTTATTTGTTTGATCTATTTTAGTTACTGTATTTTTACTTCTTTTATCACTTCCTGTTTTGGCGGGGGCAATTACAATATTATTTACAGATCGTAATTTTAATACATCTTTTTTTGACCCTGCAGGAGGGGGTGACCCTATTTTATATCAACACTTGTTTTGATTTTTTGGTCACCCTGGA
>RM16-02
TGGTGTATGATGTGGTATAGTTGGTACAGCTCTTTCTCTTTTAATTCGTTTAGAGCTAGGAACATCTGGAGTTTTAATAGATGATCAATTTTATAATGTAATTGTTACAGCCCATGCCTTTGTAATAATTTTTTTTATAGTTATACCATTAATAATTGGTGGGTTTGGTAATTGAATAGTTCCATTATTATTAGGGGCACCAGATATAAGGTTTCCCCGTATAAATAATATAAGATTTTGATTACTTCCACCAGCTTTTATTTTTCTTATTTCTTCTAGTATAATTGAAGGGGGAGCAGGAACTGGATGAACTGTATACCCACCTTTAAGGGGAAATGTAGGTCATAGAGGTGCTTCAGTTGATTTTGCTATTTTTTCTTTACATCTGGCTGGGATGTCATCTATTTTAGGCGCTATTAATTTTATTACTACTATTTATAATATACGTGCCCCAGGAATAACTATAGAACGGATTGGTTTATTTGTTTGATCTATTTTAGTTACTGTATTTTTACTTCTTTTATCACTTCCTGTTTTGGCGGGGGCAATTACAATATTACTTACAGATCGTAATTTTAATACATCTTTTTTTGACCCTGCAGGAGGGGGTGACCCTAT????????????????????????????????????????
>RM16-03
-GGTGTATGATGTGGTATAGTTGGTACAGCTCTTTCTCTTTTAATTCGTTTAGAGCTAGGAACATCTGGAGTTTTAATAGATGATCAATTTTATAATGTAATTGTTACAGCCCATGCCTTTGTAATAATTTTTTTTATAGTTATACCATTAATAATTGGTGGGTTTGGTAATTGAATAGTTCCATTATTATTAGGGGCACCAGATATAAGGTTTCCCCGTATAAATAATATAAGATTTTGATTACTTCCACCAGCTTTTATTTTTCTTATTTCTTCTAGTATAATTGAAGGGGGAGCAGGAACTGGATGAACTGTATACCCACCTTTAAGGGGAAATGTAGGTCATAGAGGTGCTTCAGTTGATTTTGCTATTTTTTCTTTACATCTGGCTGGGATGTCATCTATTTTAGGCGCTATTAATTTTATTACTACTATTTATAATATACGTGCCCCAGGAATAACTATAGAACGGATTGGTTTATTTGTTTGATCTATTTTAGTTACTGTATTTTTACTTCTTTTATCACTTCCTGTTTTGGCGGGGGCAATTACAATATTACTTACAGATCGTAATTTTAATACATCTTTTTTTGACCCTGCAGGAGGGGGTGACCCTATTTTATATCAACACTTGTTTTGATTTTTTGGTCACCCTGGA
>RM16-04
TGGTGTATGATGTGGTATAGTTGGTACAGCTCTTTCTCTTTTAATTCGTTTAGAGCTAGGAACATCTGGAGTTTTAATAGATGATCAATTTTATAATGTAATTGTTACAGCCCATGCCTTTGTAATAATTTTTTTTATAGTTATACCATTAATAATTGGTGGGTTTGGTAATTGAATAGTTCCATTATTATTAGGGGCACCAGATATAAGGTTTCCCCGTATAAATAATATAAGATTTTGATTACTTCCACCAGCTTTTATTTTTCTTATTTCTTCTAGTATAATTGAAGGGGGAGCAGGAACTGGATGAACTGTATACCCACCTTTAAGGGGAAATGTAGGTCATAGAGGTGCTTCAGTTGATTTTGCTATTTTTTCTTTACATCTGGCTGGGATGTCATCTATTTTAGGCGCTATTAATTTTATTACTACTATTTATAATATACGTGCCCCAGGAATAACTATAGAACGGATTGGTTTATTTGTTTGATCTATTTTAGTTACTGTATTTTTACTTCTTTTATCACTTCCTGTTTTGGCGGGGGCAATTACAATATTACTTACAGATCGTAATTTTAATACATCTTTTTTTGACCCTGCAGGAGGGGGTGACCCTAT????????????????????????????????????????
>RM16-05
-GGTGTATGATGTGGTATAGTTGGTACAGCTCTTTCTCTTTTAATTCGTTTAGAGCTAGGAACATCTGGAGTTTTAATAGATGATCAATTTTATAATGTAATTGTTACAGCCCATGCCTTTGTAATAATTTTTTTTATAGTTATACCATTAATAATTGGTGGGTTTGGTAATTGAATAGTTCCATTATTATTAGGGGCACCAGATATAAGGTTTCCCCGTATAAATAATATAAGATTTTGATTACTTCCACCAGCTTTTATTTTTCTTATTTCTTCTAGTATAATTGAAGGGGGAGCAGGAACTGGATGAACTGTATACCCACCTTTAAGGGGAAATGTAGGTCATAGAGGTGCTTCAGTTGATTTTGCTATTTTTTCTTTACATCTGGCTGGGATGTCATCTATTTTAGGCGCTATTAATTTTATTACTACTATTTATAATATACGTGCCCCAGGAATAACTATAGAACGGATTGGTTTATTTGTTTGATCTATTTTAGTTACTGTATTTTTACTTCTTTTATCACTTCCTGTTTTGGCGGGGGCAATTACAATATTACTTACAGATCGTAATTTTAATACATCTTTTTTTGACCCTGCAGGAGGGGGTGACCCTATTTTATATCAACACTTGTTTTGATTTTTTGGTCACCCTGGA
>RM16-06
TGGTGTATGATGTGGTATAGTTGGTACAGCTCTTTCTCTTTTAATTCGTTTAGAGCTAGGAACATCTGGAGTTTTAATAGATGATCAATTTTATAATGTAATTGTTACAGCCCATGCCTTTGTAATAATTTTTTTTATAGTTATACCATTAATAATTGGTGGGTTTGGTAATTGAATAGTTCCATTATTATTAGGGGCACCAGATATAAGGTTTCCCCGTATAAATAATATAAGATTTTGATTACTTCCACCAGCTTTTATTTTTCTTATTTCTTCTAGTATAATTGAAGGGGGAGCAGGAACTGGATGAACTGTATACCCACCTTTAAGGGGAAATGTAGGTCATAGAGGTGCTTCAGTTGATTTTGCTATTTTTTCTTTACATCTGGCTGGGATGTCATCTATTTTAGGCGCTATTAATTTTATTACTACTATTTATAATATACGTGCCCCAGGAATAACTATAGAACGGATTGGTTTATTTGTTTGATCTATTTTAGTTACTGTATTTTTACTTCTTTTATCACTTCCTGTTTTGGCGGGGGCAATTACAATATTACTTACAGATCGTAATTTTAATACATCTTTTTTTGACCCTGCAGGAGGGGGTGACCCTAT????????????????????????????????????????
>RM16-07
-GGTGTATGATGTGGTATAGTTGGTACAGCTCTTTCTCTTTTAATTCGTTTAGAGCTAGGAACATCTGGAGTTTTAATAGATGATCAATTTTATAATGTAATTGTTACAGCCCATGCCTTTGTAATAATTTTTTTTATAGTTATACCATTAATAATTGGTGGGTTTGGTAATTGAATAGTTCCATTATTATTAGGGGCACCAGATATAAGGTTTCCCCGTATAAATAATATAAGATTTTGATTACTTCCACCAGCTTTTATTTTTCTTATTTCTTCTAGTATAATTGAAGGGGGAGCAGGAACTGGATGAACTGTATACCCACCTTTAAGGGGAAATGTAGGTCATAGAGGTGCTTCAGTTGATTTTGCTATTTTTTCTTTACATCTGGCTGGGATGTCATCTATTTTAGGCGCTATTAATTTTATTACTACTATTTATAATATACGTGCCCCAGGAATAACTATAGAACGGATTGGTTTATTTGTTTGATCTATTTTAGTTACTGTATTTTTACTTCTTTTATCACTTCCTGTTTTGGCGGGGGCAATTACAATATTACTTACAGATCGTAATTTTAATACATCTTTTTTTGACCCTGCAGGAGGGGGTGACCCTATTTTATATCAACACTTGTTTTGATTTTTTGGTCACCCGGAA
>RM16-08
TGGTGTATGATGTGGTATAGTTGGTACAGCTCTTTCTCTTTTAATTCGTTTAGAGCTAGGAACATCTGGAGTTTTAATAGATGATCAATTTTATAATGTAATTGTTACAGCCCATGCCTTTGTAATAATTTTTTTTATAGTTATACCATTAATAATTGGTGGGTTTGGTAATTGAATAGTTCCATTATTATTAGGGGCACCAGATATAAGGTTTCCCCGTATAAATAATATAAGATTTTGATTACTTCCACCAGCTTTTATTTTTCTTATTTCTTCTAGTATAATTGAAGGGGGAGCAGGAACTGGATGAACTGTATACCCACCTTTAAGGGGAAATGTAGGTCATAGAGGTGCTTCAGTTGATTTTGCTATTTTTTCTTTACATCTGGCTGGGATGTCATCTATTTTAGGCGCTATTAATTTTATTACTACTATTTATAATATACGTGCCCCAGGAATAATTATAGAACGGATTGGTTTATTTGTTTGATCTATTTTAGTTACTGTATTTTTACTTCTTTTATCACTTCCTGTTTTGGCGGGGGCAATTACAATATTACTTACAGATCGTAATTTTAATACATCTTTTTTTGACCCTGCAGGAGGGGGTGACCCTAT????????????????????????????????????????
>RM14-01
-----------GTGGTATAGTTGGTACAGCTCTTTCTCTTTTAATTCGTTTAGAGCTAGGAACATCTGGAGTTTTAATAGATGATCAATTTTATAATGTAATTGTTACAGCCCATGCCTTTGTAATAATTTTTTTTATAGTTATACCATTAATAATTGGTGGGTTTGGTAATTGAATAGTTCCATTATTATTAGGGGCACCAGATATAAGGTTTCCCCGTATAAATAATATAAGATTTTGATTACTTCCACCAGCTTTTATTTTTCTTATTTCTTCTAGTATAATTGAAGGGGGAGCAGGAACTGGATGAACTGTATACCCACCTTTAAGGGGAAATGTAGGTCATAGAGGTGCTTCAGTTGATTTTGCTATTTTTTCTTTACATCTGGCTGGGATGTCATCTATTTTAGGCGCTATTAATTTTATTACTACTATTTATAATATACGTGCCCCAGGAATAACTATAGAACGGATTGGTTTATTTGTTTGATCTATTTTAGTTACTGTATTTTTACTTCTTTTATCACTTCCTGTTTTGGCGGGGGCAATTACAATATTACTTACAGATCGTAATTTTAATACATCTTTTTTTGACCCTGCAGGAGGGGGTGACCCTATTTTATATCAACACTTGTTTTGATTTTTTGGTCACCGGGAA
>RM14-03
-----------GTGGTATAGTTGGTACAGCTCTTTCTCTTTTAATTCGTTTAGAGCTAGGAACATCTGGAGTTTTAATAGATGATCAATTTTATAATGTAATTGTTACAGCCCATGCCTTTGTAATAATTTTTTTTATAGTTATACCATTAATAATTGGTGGGTTTGGTAATTGAATAGTTCCATTATTATTAGGGGCACCAGATATAAGGTTTCCCCGTATAAATAATATAAGATTTTGATTACTTCCACCAGCTTTTATTTTTCTTATTTCTTCTAGTATAATTGAAGGGGGAGCAGGAACTGGATGAACTGTATACCCACCTTTAAGGGGAAATGTAGGTCATAGAGGTGCTTCAGTTGATTTTGCTATTTTTTCTTTACATCTGGCTGGGATGTCATCTATTTTAGGCGCTATTAATTTTATTACTACTATTTATAATATACGTGCCCCAGGAATAACTATAGAACGGATTGGTTTATTTGTTTGATCTATTTTAGTTACTGTATTTTTACTTCTTTTATCACTTCCTGTTTTGGCGGGGGCAATTACAATATTACTTACAGATCGTAATTTTAATACATCTTTTTTTGACCCTGCAGGAGGGGGTGACCCTATTTTATATCAACACTTGTTTTGATTTTTTGGTCACCGGGAA
>RM14-04
-----------GTGGTATAGTTGGTACAGCTCTTTCTCTTTTAATTCGTTTAGAGCTAGGAACATCTGGAGTTTTAATAGATGATCAATTTTATAATGTAATTGTTACAGCCCATGCCTTTGTAATAATTTTTTTTATAGTTATACCATTAATAATTGGTGGGTTTGGTAATTGAATAGTTCCATTATTATTAGGGGCACCAGATATAAGGTTTCCCCGTATAAATAATATAAGATTTTGATTACTTCCACCAGCTTTTATTTTTCTTATTTCTTCTAGTATAATTGAAGGGGGAGCAGGAACTGGATGAACTGTATACCCACCTTTAAGGGGAAATGTAGGTCATAGAGGTGCTTCAGTTGATTTTGCTATTTTTTCTTTACATCTGGCTGGGATGTCATCTATTTTAGGCGCTATTAATTTTATTACTACTATTTATAATATACGTGCCCCAGGAATAACTATAGAACGGATTGGTTTATTTGTTTGATCTATTTTAGTTACTGTATTTTTACTTCTTTTATCACTTCCTGTTTTGGCGGGGGCAATTACAATATTACTTACAGATCGTAATTTTAATACATCTTTTTTTGACCCTGCAGGAGGGGGTGACCCTATTTTATATCAACACTTGTTTTGATTTTTTGGTCACCGGGAA
>RM17-01
-----------GTGGTATAGTTGGTACAGCTCTTTCTCTTTTAATTCGTTTAGAGCTAGGAACATCTGGAGTTTTAATAGATGATCAATTTTATAATGTAATTGTTACAGCCCATGCCTTTGTAATAATTTTTTTTATAGTTATACCATTAATAATTGGTGGGTTTGGTAATTGAATAGTTCCATTATTATTAGGGGCACCAGATATAAGGTTTCCCCGTATAAATAATATAAGATTTTGATTACTTCCACCAGCTTTTATTTTTCTTATTTCTTCTAGTATAATTGAAGGGGGAGCAGGAACTGGATGAACTGTATACCCACCTTTAAGGGGAAATGTAGGTCATAGAGGTGCTTCAGTTGATTTTGCTATTTTTTCTTTACATCTGGCTGGGATGTCATCTATTTTAGGCGCTATTAATTTTATTACTACTATTTATAATATACGTGCCCCAGGAATAACTATAGAACGGATTGGTTTATTTGTTTGATCTATTTTAGTTACTGTATTTTTACTTCTTTTATCACTTCCTGTTTTGGCGGGGGCAATTACAATATTACTTACAGATCGTAATTTTAATACATCTTTTTTTGACCCTGCAGGAGGGGGTGACCCTATTTTATATCAACACTTGTTTTGATTTTTTGGTCACCGGGAA
>RM17-02
-----------GTGGTATAGTTGGTACAGCTCTTTCTCTTTTAATTCGTTTAGAGCTAGGAACATCTGGAGTTTTAATAGATGATCAATTTTATAATGTAATTGTTACAGCCCATGCCTTTGTAATAATTTTTTTTATAGTTATACCATTAATAATTGGTGGGTTTGGTAATTGAATAGTTCCATTATTATTAGGGGCACCAGATATAAGGTTTCCCCGTATAAATAATATAAGATTTTGATTACTTCCACCAGCTTTTATTTTTCTTATTTCTTCTAGTATAATTGAAGGGGGAGCAGGAACTGGATGAACTGTATACCCACCTTTAAGGGGAAATGTAGGTCATAGAGGTGCTTCAGTTGATTTTGCTATTTTTTCTTTACATCTGGCTGGGATGTCATCTATTTTAGGCGCTATTAATTTTATTACTACTATTTATAATATACGTGCCCCAGGAATAACTATAGAACGGATTGGTTTATTTGTTTGATCTATTTTAGTTACTGTATTTTTACTTCTTTTATCACTTCCTGTTTTGGCGGGGGCAATTACAATATTACTTACAGATCGTAATTTTAATACATCTTTTTTTGACCCTGCAGGAGGGGGTGACCCTATTTTATATCAACACTTGTTTTGATTTTTTGGTCACCGGGAA
>RM17-03
-----------GTGGTATAGTTGGTACAGCTCTTTCTCTTTTAATTCGTTTAGAGCTAGGAACATCTGGAGTTTTAATAGATGATCAATTTTATAATGTAATTGTTACAGCCCATGCCTTTGTAATAATTTTTTTTATAGTTATACCATTAATAATTGGTGGGTTTGGTAATTGAATAGTTCCATTATTATTAGGGGCACCAGATATAAGGTTTCCCCGTATAAATAATATAAGATTTTGATTACTTCCACCAGCTTTTATTTTTCTTATTTCTTCTAGTATAATTGAAGGGGGAGCAGGAACTGGATGAACTGTATACCCACCTTTAAGGGGAAATGTAGGTCATAGAGGTGCTTCAGTTGATTTTGCTATTTTTTCTTTACATCTGGCTGGGATGTCATCTATTTTAGGCGCTATTAATTTTATTACTACTATTTATAATATACGTGCCCCAGGAATAACTATAGAACGGATTGGTTTATTTGTTTGATCTATTTTAGTTACTGTATTTTTACTTCTTTTATCACTTCCTGTTTTGGCGGGGGCAATTACAATATTACTTACAGATCGTAATTTTAATACATCTTTTTTTGACCCTGCAGGAGGGGGTGACCCTATTTTATATCAACACTTGTTTTGATTTTTTGGTCACCGGGAA
>RM17-04
-----------GTGGTATAGTTGGTACAGCTCTTTCTCTTTTAATTCGTTTAGAGCTAGGAACATCTGGAGTTTTAATAGATGATCAATTTTATAATGTAATTGTTACAGCCCATGCCTTTGTAATAATTTTTTTTATAGTTATACCATTAATAATTGGTGGGTTTGGTAATTGAATAGTTCCATTATTATTAGGGGCACCAGATATAAGGTTTCCCCGTATAAATAATATAAGATTTTGATTACTTCCACCAGCTTTTATTTTTCTTATTTCTTCTAGTATAATTGAAGGGGGAGCAGGAACTGGATGAACTGTATACCCACCTTTAAGGGGAAATGTAGGTCATAGAGGTGCTTCAGTTGATTTTGCTATTTTTTCTTTACATCTGGCTGGGATGTCATCTATTTTAGGCGCTATTAATTTTATTACTACTATTTATAATATACGTGCCCCAGGAATAACTATAGAACGGATTGGTTTATTTGTTTGATCTATTTTAGTTACTGTATTTTTACTTCTTTTATCACTTCCTGTTTTGGCGGGGGCAATTACAATATTACTTACAGATCGTAATTTTAATACATCTTTTTTTGACCCTGCAGGAGGGGGTGACCCTATTTTATATCAACACTTGTTTTGATTTTTTGGTCACCGGGAA
>RM13-01
-----------GTGGTATAGTTGGTACAGCTCTTTCTCTTTTAATTCGTTTAGAGCTAGGAACATCTGGAGTTTTAATAGATGATCAATTTTATAATGTAATTGTTACAGCCCATGCCTTTGTAATAATTTTTTTTATAGTTATACCATTAATAATTGGTGGGTTTGGTAATTGAATAGTTCCATTATTATTAGGGGCACCAGATATAAGGTTTCCCCGTATAAATAATATAAGATTTTGATTACTTCCACCAGCTTTTATTTTTCTTATTTCTTCTAGTATAATTGAAGGGGGAGCAGGAACTGGATGAACTGTATACCCACCTTTAAGGGGAAATGTAGGTCATAGAGGTGCTTCAGTTGATTTTGCTATTTTTTCTTTACATCTGGCTGGGATGTCATCTATTTTAGGCGCTATTAATTTTATTACTACTATTTATAATATACGTGCCCCAGGAATAACTATAGAACGGATTGGTTTATTTGTTTGATCTATTTTAGTTACTGTATTTTTACTTCTTTTATCACTTCCTGTTTTGGCGGGGGCAATTACAATATTACTTACAGATCGTAATTTTAATACATCTTTTTTTGACCCTGCAGGAGGGGGTGACCCTATTTTATATCAACACTTGTTTTGATTTTTTGGTCACCGGGAA
>RM13-02
-----------GTGGTATAGTTGGTACAGCTCTTTCTCTTTTAATTCGTTTAGAGCTAGGAACATCTGGAGTTTTAATAGATGATCAATTTTATAATGTAATTGTTACAGCCCATGCCTTTGTAATAATTTTTTTTATAGTTATACCATTAATAATTGGTGGGTTTGGTAATTGAATAGTTCCATTATTATTAGGGGCACCAGATATAAGGTTTCCCCGTATAAATAATATAAGATTTTGATTACTTCCACCAGCTTTTATTTTTCTTATTTCTTCTAGTATAATTGAAGGGGGAGCAGGAACTGGATGAACTGTATACCCACCTTTAAGGGGAAATGTAGGTCATAGAGGTGCTTCAGTTGATTTTGCTATTTTTTCTTTACATCTGGCTGGGATGTCATCTATTTTAGGCGCTATTAATTTTATTACTACTATTTATAATATACGTGCCCCAGGAATAACTATAGAACGGATTGGTTTATTTGTTTGATCTATTTTAGTTACTGTATTTTTACTTCTTTTATCACTTCCTGTTTTGGCGGGGGCAATTACAATATTACTTACAGATCGTAATTTTAATACATCTTTTTTTGACCCTGCAGGAGGGGGTGACCCTATTTTATATCAACACTTGTTTTGATTTTTTGGTCACCGGGAA
>RM13-03
-----------GTGGTATAGTTGGTACAGCTCTTTCTCTTTTAATTCGTTTAGAGCTAGGAACATCTGGAGTTTTAATAGATGATCAATTTTATAATGTAATTGTTACAGCCCATGCCTTTGTAATAATTTTTTTTATAGTTATACCATTAATAATTGGTGGGTTTGGTAATTGAATAGTTCCATTATTATTAGGGGCACCAGATATAAGGTTTCCCCGTATAAATAATATAAGATTTTGATTACTTCCACCAGCTTTTATTTTTCTTATTTCTTCTAGTATAATTGAAGGGGGAGCAGGAACTGGATGAACTGTATACCCACCTTTAAGGGGAAATGTAGGTCATAGAGGTGCTTCAGTTGATTTTGCTATTTTTTCTTTACATCTGGCTGGGATGTCATCTATTTTAGGCGCTATTAATTTTATTACTACTATTTATAATATACGTGCCCCAGGAATAACTATAGAACGGATTGGTTTATTTGTTTGATCTATTTTAGTTACTGTATTTTTACTTCTTTTATCACTTCCTGTTTTGGCGGGGGCAATTACAATATTACTTACAGATCGTAATTTTAATACATCTTTTTTTGACCCTGCAGGAGGGGGTGACCCTATTTTATATCAACACTTGTTTTGATTTTTTGGTCACCGGGAA
>RM13-04
-----------GTGGTATAGTTGGTACAGCTCTTTCTCTTTTAATTCGTTTAGAGCTAGGAACATCTGGAGTTTTAATAGATGATCAATTTTATAATGTAATTGTTACAGCCCATGCCTTTGTAATAATTTTTTTTATAGTTATACCATTAATAATTGGTGGGTTTGGTAATTGAATAGTTCCATTATTATTAGGGGCACCAGATATAAGGTTTCCCCGTATAAATAATATAAGATTTTGATTACTTCCACCAGCTTTTATTTTTCTTATTTCTTCTAGTATAATTGAAGGGGGAGCAGGAACTGGATGAACTGTATACCCACCTTTAAGGGGAAATGTAGGTCATAGAGGTGCTTCAGTTGATTTTGCTATTTTTTCTTTACATCTGGCTGGGATGTCATCTATTTTAGGCGCTATTAATTTTATTACTACTATTTATAATATACGTGCCCCAGGAATAACTATAGAACGGATTGGTTTATTTGTTTGATCTATTTTAGTTACTGTATTTTTACTTCTTTTATCACTTCCTGTTTTGGCGGGGGCAATTACAATATTACTTACAGATCGTAATTTTAATACATCTTTTTTTGACCCTGCAGGAGGGGGTGACCCTATTTTATATCAACACTTGTTTTGATTTTTTGGTCACCGGGAA
