# Supplementary material for: Living on the edge: comparative phylogeography and phylogenetics of Oreohelix land snails at their range edge in Western Canada
Source: BMC Evol Biol. 2020 Jan 6;20:3. doi: 10.1186/s12862-019-1566-1 (PMC6945528; doi:10.1186/s12862-019-1566-1)
Supplement: Supplementary file 6 — Additional file 6. Input file for ITS2 GenBank submission. Sequences have been trimmed to all have the same reading frame. (FAS 108 kb) [file 12862_2019_1566_MOESM6_ESM.fas]

>RM11-01a
ACATCGACATCTTGAACGCATATGGCGGCCTCGGGTCCATCCCGAGGCCACGCCCGTCTGAGGGTCGGCGAGTCTAAAGCAATCGCCTCTCCACATAATGTGTGTGGGCTGGTGTGCCGGTCGAGAAGCTCTGCTGCCGCCGCTGCTGTGCTCTAGCAGTTAAGTAGCATGGGCGACTCGTCTGGTGCCGAGGAGGCGCCTTGGGCTTTTCGCGGACCGCATTGCGGTCCCCGTGGCCTTAAGTGCACGCTGCGTCGTCGTCTGTCCACCGCTCGACACGGAGCGCTCGTGTTCGTGTCGGGAAGTTGCCGACGCCGCCGCCGCCGTCCGGACAGGACTCGGATTGACTTAATTTCGAGCCGTCCGCTGGCGAAGGAGGTGTAGGTTAACGAAAAGTGGACGCTGCGGCGATGCCATCTCTATCAAAAAATCCATTACTCCGACCTCAGATCGGACGAGATTACCCGCTGAATTTAA
>RM11-01b
ACATCGACATCTTGAACGCATATGGCGGCCTCGGGTCCATCCCGAGGCCACGCCCGTCTGAGGGTCGGCGAGTCTAAAGCAATCGCCTCTCCACATAATGTGTGTGGGCTGGTGTGCCGGTCGAGAAGCTCTGCTGCCGCCGCTGCTGTGCTCTAGCAGTTAAGTAGCATGGGCGACTCGTCTGGTGCCGAGGAGGCGCCTTGGGCTTTTCGCGGACCGCATTGCGGTCCCCGTGGCCTTAAGTGCACGCTGCGTCGTCGTCTGTCCACCGCTCGACACGGAGCGCTCGTGTTCGTGTCGGGAAGTTGCCGACGCCGCCGCCGCCGTCCGGACAGGACTCGGATTGACTTAATTTCGAGCCGTCCGCTGGCGAAGGAGGTGTAGGTTAACGAAAAGTGGACGCTGCGGCGATGCCATCTCTATCAAAAAATCCATTACTCCGACCTCAGATCGGACGAGATTACCCGCTGAATTTAA
>RM11-02a
ACATCGACATCTTGAACGCATATGGCGGCCTCGGGTCCATCCCGAGGCCACGCCCGTCTGAGGGTCGGCGAGTCTAAAGCAATCGCCTCTCCACATAATGTGTGTGGGCTGGTGTGCCGGTCGAGAAGCTCTGCTGCCGCCGCTGCTGTGCTCTAGCAGTTAAGTAGCATGGGCGACTCGTCTGGTGCCGAGGAGGCGCCTTGGGCTTTTCGCGGACCGCATTGCGGTCCCCGTGGCCTTAAGTGCACGCTGCGTCGTCGTCTGTCCACCGCTCGACACGGAGCGCTCGTGTTCGTGTCGGGAAGTTGCCGACGCCGCCGCCGCCGTCCGGACAGGACTCGGATTGACTTAATTTCGAGCCGTCCGCTGGCGAAGGAGGTGTAGGTTAACGAAAAGTGGACGCTGCGGCGATGCCATCTCTATCAAAAAATCCATTACTCCGACCTCAGATCGGACGAGATTACCCGCTGAATTTAA
>RM11-02b
ACATCGACATCTTGAACGCATATGGCGGCCTCGGGTCCATCCCGAGGCCACGCCCGTCTGAGGGTCGGCGAGTCTAAAGCAATCGCCTCTCCACATAATGTGTGTGGGCTGGTGTGCCGGTCGAGAAGCTCTGCTGCCGCCGCTGCTGTGCTCTAGCAGTTAAGTAGCATGGGCGACTCGTCTGGTGCCGAGGAGGCGCCTTGGGCTTTTCGCGGACCGCATTGCGGTCCCCGTGGCCTTAAGTGCACGCTGCGTCGTCGTCTGTCCACCGCTCGACACGGAGCGCTCGTGTTCGTGTCGGGAAGTTGCCGACGCCGCCGCCGCCGTCCGGACAGGACTCGGATTGACTTAATTTCGAGCCGTCCGCTGGCGAAGGAGGTGTAGGTTAACGAAAAGTGGACGCTGCGGCGATGCCATCTCTATCAAAAAATCCATTACTCCGACCTCAGATCGGACGAGATTACCCGCTGAATTTAA
>RM11-03a
ACATCGACATCTTGAACGCATATGGCGGCCTCGGGTCCATCCCGAGGCCACGCCCGTCTGAGGGTCGGCGAGTCTAAAGCAATCGCCTCTCCACATAATGTGTGTGGGCTGGTGTGCCGGTCGAGAAGCTCTGCTGCCGCCGCTGCTGTGCTCTAGCAGTTAAGTAGCATGGGCGACTCGTCTGGTGCCGAGGAGGCGCCTTGGGCTTTTCGCGGACCGCATTGCGGTCCCCGTGGCCTTAAGTGCACGCTGCGTCGTCGTCTGTCCACCGCTCGACACGGAGCGCTCGTGTTCGTGTCGGGAAGTTGCCGACGCCGCCGCCGCCGTCCGGACAGGACTCGGATTGACTTAATTTCGAGCCGTCCGCTGGCGAAGGAGGTGTAGGTTAACGAAAAGTGGACGCTGCGGCGATGCCATCTCTATCAAAAAATCCATTACTCCGACCTCAGATCGGACGAGATTACCCGCTGAATTTAA
>RM11-03b
ACATCGACATCTTGAACGCATATGGCGGCCTCGGGTCCATCCCGAGGCCACGCCCGTCTGAGGGTCGGCGAGTCTAAAGCAATCGCCTCTCCACATAATGTGTGTGGGCTGGTGTGCCGGTCGAGAAGCTCTGCTGCCGCCGCTGCTGTGCTCTAGCAGTTAAGTAGCATGGGCGACTCGTCTGGTGCCGAGGAGGCGCCTTGGGCTTTTCGCGGACCGCATTGCGGTCCCCGTGGCCTTAAGTGCACGCTGCGTCGTCGTCTGTCCACCGCTCGACACGGAGCGCTCGTGTTCGTGTCGGGAAGTTGCCGACGCCGCCGCCGCCGTCCGGACAGGACTCGGATTGACTTAATTTCGAGCCGTCCGCTGGCGAAGGAGGTGTAGGTTAACGAAAAGTGGACGCTGCGGCGATGCCATCTCTATCAAAAAATCCATTACTCCGACCTCAGATCGGACGAGATTACCCGCTGAATTTAA
>RM11-04a
ACATCGACATCTTGAACGCATATGGCGGCCTCGGGTCCATCCCGAGGCCACGCCCGTCTGAGGGTCGGCGAGTCTAAAGCAATCGCCTCTCCACATAATGTGTGTGGGCTGGTGTGCCGGTCGAGAAGCTCTGCTGCCGCCGCTGCTGTGCTCTAGCAGTTAAGTAGCATGGGCGACTCGTCTGGTGCCGAGGAGGCGCCTTGGGCTTTTCGCGGACCGCATTGCGGTCCCCGTGGCCTTAAGTGCACGCTGCGTCGTCGTCTGTCCACCGCTCGACACGGAGCGCTCGTGTTCGTGTCGGGAAGTTGCCGACGCCGCCGCCGCCGTCCGGACAGGACTCGGATTGACTTAATTTCGAGCCGTCCGCTGGCGAAGGAGGTGTAGGTTAACGAAAAGTGGACGCTGCGGCGATGCCATCTCTATCAAAAAATCCATTACTCCGACCTCAGATCGGACGAGATTACCCGCTGAATTTAA
>RM11-04b
ACATCGACATCTTGAACGCATATGGCGGCCTCGGGTCCATCCCGAGGCCACGCCCGTCTGAGGGTCGGCGAGTCTAAAGCAATCGCCTCTCCACATAATGTGTGTGGGCTGGTGTGCCGGTCGAGAAGCTCTGCTGCCGCCGCTGCTGTGCTCTAGCAGTTAAGTAGCATGGGCGACTCGTCTGGTGCCGAGGAGGCGCCTTGGGCTTTTCGCGGACCGCATTGCGGTCCCCGTGGCCTTAAGTGCACGCTGCGTCGTCGTCTGTCCACCGCTCGACACGGAGCGCTCGTGTTCGTGTCGGGAAGTTGCCGACGCCGCCGCCGCCGTCCGGACAGGACTCGGATTGACTTAATTTCGAGCCGTCCGCTGGCGAAGGAGGTGTAGGTTAACGAAAAGTGGACGCTGCGGCGATGCCATCTCTATCAAAAAATCCATTACTCCGACCTCAGATCGGACGAGATTACCCGCTGAATTTAA
>RM06-01a
ACATCGACATCTTGAACGCATATGGCGGCCTCGGGTCCATCCCGAGGCCACGCCCGTCTGAGGGTCGGCGAGTCTAAAGCAATCGCCTCTCCACATAATGTGTGTGGGCTGGTGTGCCGGTCGAGAAGCTCTGCTGCCGCCGCTGCTGTGCTCTAGCAGTTAAGTAGCATGGGCGACTCGTCTGGTGCCGAGGAGGCGCCTTGGGCTTTTCGCGGACCGCATCGCGGTCCCCGTGGCCTTAAGTGCACGCTGCGTCGTCGTCTGTCCACCGCTCGACACGGAGCGCTCGTGTTCGTGTCGGGAAGTTGCCGACGCCGCCGCCGCCGTCCGGACAGGACTCGGATTGACTATCTTTCGAGCCGTCCGCTGGCGAAGGAGGTGTAGGTTAACGAAAAGTGGACGCTGCGGCGATGCCCATCTCTATCAAAAATCCATTACTCCGACCTCAGATCGGACGAGATTACCCGCTGAATTTAA
>RM06-01b
ACATCGACATCTTGAACGCATATGGCGGCCTCGGGTCCATCCCGAGGCCACGCCCGTCTGAGGGTCGGCGAGTCTAAAGCAATCGCCTCTCCACATAATGTGTGTGGGCTGGTGTGCCGGTCGAGAAGCTCTGCTGCCGCCGCTGCTGTGCTCTAGCAGTTAAGTAGCATGGGCGACTCGTCTGGTGCCGAGGAGGCGCCTTGGGCTTTTCGCGGACCGCATCGCGGTCCCCGTGGCCTTAAGTGCACGCTGCGTCGTCGTCTGTCCACCGCTCGACACGGAGCGCTCGTGTTCGTGTCGGGAAGTTGCCGACGCCGCCGCCGCCGTCCGGACAGGACTCGGATTGACTATCTTTCGAGCCGTCCGCTGGCGAAGGAGGTGTAGGTTAACGAAAAGTGGACGCTGCGGCGATGCCCATCTCTATCAAAAATCCATTACTCCGACCTCAGATCGGACGAGATTACCCGCTGAATTTAA
>RM06-02a
ACATCGACATCTTGAACGCATATGGCGGCCTCGGGTCCATCCCGAGGCCACGCCCGTCTGAGGGTCGGCGAGTCTAAAGCAATCGCCTCTCCACATAATGTGTGTGGGCTGGTGTGCCGGTCGAGAAGCTCTGCTGCCGCCGCTGCTGTGCTCTAGCAGTTAAGTAGCATGGGCGACTCGTCTGGTGCCGAGGAGGCGCCTTGGGCTTTTCGCGGACCGCATCGCGGTCCCCGTGGCCTTAAGTGCACGCTGCGTCGTCGTCTGTCCACCGCTCGACACGGAGCGCTCGTGTTCGTGTCGGGAAGTTGCCGACGCCGCCGCCGCCGTCCGGACAGGACTCGGATTGACTATCTTTCGAGCCGTCCGCTGGCGAAGGAGGTGTAGGTTAACGAAAAGTGGACGCTGCGGCGATGCCCATCTCTATCAAAAATCCATTACTCCGACCTCAGATCGGACGAGATTACCCGCTGAATTTAA
>RM06-02b
ACATCGACATCTTGAACGCATATGGCGGCCTCGGGTCCATCCCGAGGCCACGCCCGTCTGAGGGTCGGCGAGTCTAAAGCAATCGCCTCTCCACATAATGTGTGTGGGCTGGTGTGCCGGTCGAGAAGCTCTGCTGCCGCCGCTGCTGTGCTCTAGCAGTTAAGTAGCATGGGCGACTCGTCTGGTGCCGAGGAGGCGCCTTGGGCTTTTCGCGGACCGCATCGCGGTCCCCGTGGCCTTAAGTGCACGCTGCGTCGTCGTCTGTCCACCGCTCGACACGGAGCGCTCGTGTTCGTGTCGGGAAGTTGCCGACGCCGCCGCCGCCGTCCGGACAGGACTCGGATTGACTATCTTTCGAGCCGTCCGCTGGCGAAGGAGGTGTAGGTTAACGAAAAGTGGACGCTGCGGCGATGCCCATCTCTATCAAAAATCCATTACTCCGACCTCAGATCGGACGAGATTACCCGCTGAATTTAA
>RM06-03a
ACATCGACATCTTGAACGCATATGGCGGCCTCGGGTCCATCCCGAGGCCACGCCCGTCTGAGGGTCGGCGAGTCTAAAGCAATCGCCTCTCCACATAATGTGTGTGGGCTGGTGTGCCGGTCGAGAAGCTCTGCTGCCGCCGCTGCTGTGCTCTAGCAGTTAAGTAGCATGGGCGACTCGTCTGGTGCCGAGGAGGCGCCTTGGGCTTTTCGCGGACCGCATCGCGGTCCCCGTGGCCTTAAGTGCACGCTGCGTCGTCGTCTGTCCACCGCTCGACACGGAGCGCTCGTGTTCGTGTCGGGAAGTTGCCGACGCCGCCGCCGCCGTCCGGACAGGACTCGGATTGACTATCTTTCGAGCCGTCCGCTGGCGAAGGAGGTGTAGGTTAACGAAAAGTGGACGCTGCGGCGATGCCCATCTCTATCAAAAATCCATTACTCCGACCTCAGATCGGACGAGATTACCCGCTGAATTTAA
>RM06-03b
ACATCGACATCTTGAACGCATATGGCGGCCTCGGGTCCATCCCGAGGCCACGCCCGTCTGAGGGTCGGCGAGTCTAAAGCAATCGCCTCTCCACATAATGTGTGTGGGCTGGTGTGCCGGTCGAGAAGCTCTGCTGCCGCCGCTGCTGTGCTCTAGCAGTTAAGTAGCATGGGCGACTCGTCTGGTGCCGAGGAGGCGCCTTGGGCTTTTCGCGGACCGCATCGCGGTCCCCGTGGCCTTAAGTGCACGCTGCGTCGTCGTCTGTCCACCGCTCGACACGGAGCGCTCGTGTTCGTGTCGGGAAGTTGCCGACGCCGCCGCCGCCGTCCGGACAGGACTCGGATTGACTATCTTTCGAGCCGTCCGCTGGCGAAGGAGGTGTAGGTTAACGAAAAGTGGACGCTGCGGCGATGCCCATCTCTATCAAAAATCCATTACTCCGACCTCAGATCGGACGAGATTACCCGCTGAATTTAA
>RM06-04a
ACATCGACATCTTGAACGCATATGGCGGCCTCGGGTCCATCCCGAGGCCACGCCCGTCTGAGGGTCGGCGAGTCTAAAGCAATCGCCTCTCCACATAATGTGTGTGGGCTGGTGTGCCGGTCGAGAAGCTCTGCTGCCGCCGCTGCTGTGCTCTAGCAGTTAAGTAGCATGGGCGACTCGTCTGGTGCCGAGGAGGCGCCTTGGGCTTTTCGCGGACCGCATCGCGGTCCCCGTGGCCTTAAGTGCACGCTGCGTCGTCGTCTGTCCACCGCTCGACACGGAGCGCTCGTGTTCGTGTCGGGAAGTTGCCGACGCCGCCGCCGCCGTCCGGACAGGACTCGGATTGACTATCTTTCGAGCCGTCCGCTGGCGAAGGAGGTGTAGGTTAACGAAAAGTGGACGCTGCGGCGATGCCCATCTCTATCAAAAATCCATTACTCCGACCTCAGATCGGACGAGATTACCCGCTGAATTTAA
>RM06-04b
ACATCGACATCTTGAACGCATATGGCGGCCTCGGGTCCATCCCGAGGCCACGCCCGTCTGAGGGTCGGCGAGTCTAAAGCAATCGCCTCTCCACATAATGTGTGTGGGCTGGTGTGCCGGTCGAGAAGCTCTGCTGCCGCCGCTGCTGTGCTCTAGCAGTTAAGTAGCATGGGCGACTCGTCTGGTGCCGAGGAGGCGCCTTGGGCTTTTCGCGGACCGCATCGCGGTCCCCGTGGCCTTAAGTGCACGCTGCGTCGTCGTCTGTCCACCGCTCGACACGGAGCGCTCGTGTTCGTGTCGGGAAGTTGCCGACGCCGCCGCCGCCGTCCGGACAGGACTCGGATTGACTATCTTTCGAGCCGTCCGCTGGCGAAGGAGGTGTAGGTTAACGAAAAGTGGACGCTGCGGCGATGCCCATCTCTATCAAAAATCCATTACTCCGACCTCAGATCGGACGAGATTACCCGCTGAATTTAA
>CHC-01a
ACATCGACATCTTGAACGCATATGGCGGCCTCGGGTCCATCCCGAGGCCACGCCCGTCTGAGGGTCGGCGAGTCTAAAGCAATCGCCTCTCCACATAATGTGTGTGGGCTGGTGTGCCGGTCGAGAAGCTCTGCTGCCGCCGCTGCTGTGCTCTAGCAGTTAAGTGGCATGGGCGACTCGTCTGGTGCCGAGGAGGCGCCTTGGGCTTTTCGCGGACCGCATCGCGGTCCCCGTGGCCTTAAGTGCACGCTGCGTCGTCGTCTGTCCACCGCTCGACACGGAGCGCTCGTGTTCGTGTCGGGAAGTTGCCGACGCCGCCGCCGCCGTCCGGACAGGACTCGGATTGACTATTTTTCGAGCCGTCCGCTGGCGAAGGAGGTGTAGGTTAACGAAAAGTGGACGCTGCGGCGATGCCAAAAATCCATTACTCCGACCTCAGATCGGACGAGATTACCCGCTGAATTTAA
>CHC-02a
ACATCGACATCTTGAACGCATATGGCGGCCTCGGGTCCATCCCGAGGCCACCCCGTCTGAGGGTGGCGAGTCTAAAGCAATCGCCTCTCCACATAATGTGTGTGGGCTGGTGTGCCGGTCGAGAAGTCTGCTCCGCCGCTGCTGTGCTCTACAGTTAAGTACATGGGCGATCGTCTGGTGCCGAGGAGGCCCTTGGGCTTTTCGCGGACCGCATCGCGGTCCCCGTGCCTTAAGTCACGCTGTCTCGTCTGTCCACCGCTCGCACGGAGCGCTCGTGTTCGTGTCGGGAAGTTGCCGACGCCGCCGCCGCCGTCCGGACAGGACTCGGATTGACTATCTTTCGACCGTCCGCTGGCGAAGGAGGTGTAGGTTAACGAAAAGTGGACGCTGCGGCGATGCCCATCTCTATCAAAAATCCATTACTCCGACCTCAGATCGGACGAGATTACCCGCTGAATTTAA
>CHC-02b
ACATCGACATCTTGAACGCATATGGCGGCCTCGGGTCCATCCCGAGGCCACCCCGTCTGAGGGTGGCGAGTCTAAAGCAATCGCCTCTCCACATAATGTGTGTGGGCTGGTGTGCCGGTCGAGAAGTCTGCTCCGCCGCTGCTGTGCTCTACAGTTAAGTACATGGGCGATCGTCTGGTGCCGAGGAGGCCCTTGGGCTTTTCGCGGACCGCATCGCGGTCCCCGTGCCTTAAGTCACGCTGTCTCGTCTGTCCACCGCTCGCACGGAGCGCTCGTGTTCGTGTCGGGAAGTTGCCGACGCCGCCGCCGCCGTCCGGACAGGACTCGGATTGACTATCTTTCGACCGTCCGCTGGCGAAGGAGGTGTAGGTTAACGAAAAGTGGACGCTGCGGCGATGCCCATCTCTATCAAAAATCCATTACTCCGACCTCAGATCGGACGAGATTACCCGCTGAATTTAA
>CHC-03a
ACATCGACATCTTGAACGCATATGGCGGCCTCGGGTCCATCCCGAGGCCACGCCCGTCTGAGGGTCGGCGAGTCAAAAGCAATCGCCTCTCCACATAATGTGTGTGGGCTGGTGTGCCGGTCGAGAAGCTCTGCTGCCGCCGCTGCTGTGCTCTAGCAGTTAAGTAGCATGGGCGACTCGTCTGGTGCCGAGGAGGCGCCTTGGGCTTTTCGCGGACCGCATCGCGGTCCCCGTGGCCTTAAGTGCACGCTGCGTCGTCGTCTGTCCACCGCTCGACACGGAGCGCTCGTGTTCGTGTCGGGAAGTTGCCGACGCCGCCGCCGCCGTCCGGACAGGACTCGGATTGACTATTTTTCGAGCCGTCCGCTGGCGAAGGAGGTGTAGGTTAACGAAAAGTGGACGCTGCGGCGATGCCCATCTCTATCAAAAATCCATTACTCCGACCTCAGATCGGACGAGATTACCCGCTGAATTTAA
>CHC-04a
ACATCGACATCTTGAACGCATATGGCGGCCTCGGGTCCATCCCGAGGCCACGCCCGTCTGAGGGTCGGCGAGTATAAAGCAATCGCCTCTCCACATAATGTGTGTGGGCTGGTGTGCCGGTCGAGAAGCTCTTCTGCCGCCGCTGCTGTGCTCTAGCAGTTAAGTAGCATGGGCGACTCGTCTGGTGCCGAGGAGGCGCCTTGGGCTTTTCGCGGACCGCATCGCGGTCCCCGTGGCCTTAAGTGCACGCTGCGTCGTCGTCTGTCCACCGCTCGACACGGAGCGCTCGTGTTCGTGTCGGGAAGTTGCCGACGCCGCCGCCGCCGTCCGGACAGGACTCGGATTGACTATTTTTCGAGCCGTCCGCTGGCGAAGGAGGTGTAGGTTAACGAAAAGTGGACGCTGCGGCGATGCCCATCTCTATCAAAAATCCATTACTCCGACCTCAGATCGGACGAGATTACCCGCTGAATTTAA
>CHB-02a
ACATCGACATCTTGAACGCATATGGCGGCCTCGGGTCCATCCCGAGGCCACGCCCGTCTGAGGGTCGGCGAGTCTAAAGCAATCGCCTCTCCACATAATGTGTGTGGGCTGGTGTGCCGGTCGAGAAGCTCTGCTGCCGCCGCTGCTGTGCTCTAGCAGTTAAGTAGCATGGGCGACTCGTCTGGTGCCGAGGAGGCGCCTTGGGCTTTTCGCGGACCGCATCGCGGTCCCCGTGGCCTTAAGTGCACGCTGCGTCGTCGTCTGTCCACCGCTCGACACGGAGCGCTCGTGTTCGTGTCGGGAAGTTGCCGACGCCGCCGCCGCCGTCCGGACAGGACTCGGATTGACTATCTTTCGAGCCGTCCGCTGGCGAAGGAGGTGTAGGTTAACGAAAAGTGGACGCTGCGGCGATGCCCATCTCTATCAAAAATCCATTACTCCGACCTCAGATCGGACGAGATTACCCGCTGAATTTAA
>CHB-02b
ACATCGACATCTTGAACGCATATGGCGGCCTCGGGTCCATCCCGAGGCCACCCCCGTCTGAGGGTGGGCGAGTCTAAAGCAATCGCCTCTCCACATAATGTGTGTGGGCTGGTGTGCCGGTCGAGAAGATCTGCTCCCGCCGTTGTTGTGTTTTACCAGTAAAGTACCATGGGCGATTCTTCGGGTCCCGAGGAGGCCCCTTGGGCTTTTCGCGGACCGCATCGGGGTCCCCGTGCCCTTAAGTCCACGTTGGGTGGTGTTTTGTCCACCGCTGGCCAGGGAGCGTTGGTGTTCGTGTCGGGAAGTTCCGGACGCCGCCGCCGCCGTCCGGACAGGACTCGGATTGACTATCTTTCGACCCGTCCGCTGGCGAAGGAGGTGTAGGTTAACGAAAAGTGGACGCTGCGGCGATGCCCATCTCTATCAAAAATCCATTACTCCGACCTCAGATCGGACGAGATTACCCGCTGAATTTAA
>CHB-03b
ACATCGACATCTTGAACGCATATGGCGGCCTCGGGTCCATCCCGAGGCCACGCCCGTCTGAGGGTCGGCGAGTATAAAGCAATCGCCTCTCCACATAATGTGTGTGGGCTGGTGTGCCGGTCGAGAAGCTCTGCTGCCGCCGCTGCTGTGCTCTAGCAGTTAAGTAGCATGGGCGACTCGTCTGGTGCCGAGGAGGCGCCTTGGGCTTTTCGCGGACCGCATCGCGGTCCCCGTGGCCTTAAGTGCACGCTGCGTCGTCGTCTGTCCACCGCTCGACACGGAGCGCTCGTGTTCGTGTCGGGAAGTTGCCGACGCCGCCGCCGCCGTCCGGACAGGACTCGGATTGACTATTTTTCGAGCCGTCCGCTGGCGAAGGAGGTGTAGGTTAACGAAAAGTGGACGCTGCGGCGATGCCATTTATCAAAAAATCCATTACTCCGACCTCAGATCGGACGAGATTACCCGCTGAATTTAA
>CHB-04a
ACATCGACATCTTGAACGCATATGGCGGCCTCGGGTCCATCCCGAGGCCACGCCCGTCTGAGGGTCGGCGAGTCTAAAGCAATCGCCTCTCCACATAATGTGTGTGGGCTGGTGTGCCGGTCGAGAAGCTCTGCTGCCGCCGCTGCTGTGCTCTAGCAGTTAAGTAGCATGGGCGACTCGTCTGGTGCCGAGGAGGCGCCTTGGGCTTTTCGCGGACCGCATCGCGGTCCCCGTGGCCTTAAGTGCACGCTGCGTCGTCGTCTGTCCACCGCTCGACACGGAGCGCTCGTGTTCGTGTCGGGAAGTTGCCGACGCCGCCGCCGCCGTCCGGACAGGACTCGGATTGACTATCTTTCGACCGTCCGCTGGCGAAGGAGGTGTAGGTTAACGAAAAGTGGACGCTGCGGCGATGCCCATCTCTATCAAAAATCCATTACTCCGACCTCAGATCGGACGAGATTACCCGCTGAATTTAA
>CHB-04b
ACATCGACATCTTGAACGCATATGGCGGCCTCGGGTCCATCCCGAGGCCACGCCCGTCTGAGGGTCGGCGAGTCTAAAGCAATCGCCTCTCCACATAATGTGTGTGGGCTGGTGTGCCGGTCGAGAAGCTCTGCTGCCGCCGCTGCTGTGCTCTAGCAGTTAAGTAGCATGGGCGACTCGTCTGGTGCCGAGGAGGCGCCTTGGGCTTTTCGCGGACCGCATCGCGGTCCCCGTGGCCTTAAGTGCACGCTGCGTCGTCGTCTGTCCACCGCTCGACACGGAGCGCTCGTGTTCGTGTCGGGAAGTTGCCGACGCCGCCGCCGCCGTCCGGACAGGACTCGGATTGACTATCTTTCGACCGTCCGCTGGCGAAGGAGGTGTAGGTTAACGAAAAGTGGACGCTGCGGCGATGCCCATCTCTATCAAAAATCCATTACTCCGACCTCAGATCGGACGAGATTACCCGCTGAATTTAA
>RM04-02a
ACATCGACATCTTGAACGCATATGGCGGCCTCGGGTCCATCCCGAGGCCACGCCCGTCTGAGGGTCGGCGAGTCTAAAGCAATCGCCTCTCCACATAATGTGTGTGGGCTGGTGTGCCGGTCGAGAAGCTCTGCTGCCGCCGCTGCTGTGCTCTAGCAGTTAAGTAGCATGGGCGACTCGTCTGGTGCCGAGGAGGCGCCTTGGGCTTTTCGCGGACCGCATTGCGGTCCCCGTGGCCTTAAGTGCACGCTGCGTCGTCGTCTGTCCACCGCTCGACACGGAGCGCTCGTGTTCGTGTCGGGAAGTTGCCGACGCCGCCGCCGCCGTCCGGACAGGACTCGGATTGACTTAATTTCGAGCCGTCCGCTGGCGAAGGAGGTGTAGGTTAACGAAAAGTGGACGCTGCGGCGATGCCATCTCTATCAAAAAATCCATTACTCCGACCTCAGATCGGACGAGATTACCCGCTGAATTTAA
>RM04-02b
ACATCGACATCTTGAACGCATATGGCGGCCTCGGGTCCATCCCGAGGCCACGCCCGTCTGAGGGTCGGCGAGTCTAAAGCAATCGCCTCTCCACATAATGTGTGTGGGCTGGTGTGCCGGTCGAGAAGCTCTGCTGCCGCCGCTGCTGTGCTCTAGCAGTTAAGTAGCATGGGCGACTCGTCTGGTGCCGAGGAGGCGCCTTGGGCTTTTCGCGGACCGCATTGCGGTCCCCGTGGCCTTAAGTGCACGCTGCGTCGTCGTCTGTCCACCGCTCGACACGGAGCGCTCGTGTTCGTGTCGGGAAGTTGCCGACGCCGCCGCCGCCGTCCGGACAGGACTCGGATTGACTTAATTTCGAGCCGTCCGCTGGCGAAGGAGGTGTAGGTTAACGAAAAGTGGACGCTGCGGCGATGCCATCTCTATCAAAAAATCCATTACTCCGACCTCAGATCGGACGAGATTACCCGCTGAATTTAA
>RM04-03a
ACATCGACATCTTGAACGCATATGGCGGCCTCGGGTCCATCCCGAGGCCACGCCCGTCTGAGGGTCGGCGAGTCTAAAGCAATCGCCTCTCCACATAATGTGTGTGGGCTGGTGTGCCGGTCGAGAAGCTCTGCTGCCGCCGCTGCTGTGCTCTAGCAGTTAAGTAGCATGGGCGACTCGTCTGGTGCCGAGGAGGCGCCTTGGGCTTTTCGCGGACCGCATCGCGGTCCCCGTGGCCTTAAGTGCACGCTGCGTCGTCGTCTGTCCACCGCTCGACACGGAGCGCTCGTGTTCGTGTCGGGAAGTTGCCGACGCCGCCGCCGCCGTCCGGACAGGACTCGGATTGACTATCTTTCGAGCCGTCCGCTGGCGAAGGAGGTGTAGGTTAACGAAAAGTGGACGCTGCGGCGATGCCCATCTCTATCAAAAATCCATTACTCCGACCTCAGATCGGACGAGATTACCCGCTGAATTTAA
>RM04-03b
ACATCGACATCTTGAACGCATATGGCGGCCTCGGGTCCATCCCGAGGCCACGCCCGTCTGAGGGTCGGCGAGTCTAAAGCAATCGCCTCTCCACATAATGTGTGTGGGCTGGTGTGCCGGTCGAGAAGCTCTGCTGCCGCCGCTGCTGTGCTCTAGCAGTTAAGTAGCATGGGCGACTCGTCTGGTGCCGAGGAGGCGCCTTGGGCTTTTCGCGGACCGCATCGCGGTCCCCGTGGCCTTAAGTGCACGCTGCGTCGTCGTCTGTCCACCGCTCGACACGGAGCGCTCGTGTTCGTGTCGGGAAGTTGCCGACGCCGCCGCCGCCGTCCGGACAGGACTCGGATTGACTATCTTTCGAGCCGTCCGCTGGCGAAGGAGGTGTAGGTTAACGAAAAGTGGACGCTGCGGCGATGCCCATCTCTATCAAAAATCCATTACTCCGACCTCAGATCGGACGAGATTACCCGCTGAATTTAA
>RM04-04a
ACATCGACATCTTGAACGCATATGGCGGCCTCGGGTCCATCCCGAGGCCACGCCCGTCTGAGGGTCGGCGAGTCTAAAGCAATCGCCTCTCCACATAATGTGTGTGGGCTGGTGTGCCGGTCGAGAAGCTCTGCTGCCGCCGCTGCTGTGCTCTAGCAGTTAAGTAGCATGGGCGACTCGTCTGGTGCCGAGGAGGCGCCTTGGGCTTTTCGCGGACCGCATGCGGTCCCCGTGGCCTTAAGTGCACGCTGCGTCGTCGTCTGTCCACCGCTCGACACGGAGCGCTCGTGTTCGTGTCGGGAAGTTGCCGACGCCGCCGCCGCCGTCCGGACAGGACTCGGATTGACTTTTCGAGCCGTCCGCTGGCGAAGGAGGTGTAGGTTAACGAAAAGTGGACGCTGCGGCGATGCCCATCTCTATCAAAAATCCATTACTCCGACCTCAGATCGGACGAGATTACCCGCTGAATTTAA
>RM04-04b
ACATCGACATCTTGAACGCATATGGCGGCCTCGGGTCCATCCCGAGGCCACGCCCGTCTGAGGGTCGGCGAGTCTAAAGCAATCGCCTCTCCACATAATGTGTGTGGGCTGGTGTGCCGGTCGAGAAGCTCTGCTGCCGCCGCTGCTGTGCTCTAGCAGTTAAGTAGCATGGGCGACTCGTCTGGTGCCGAGGAGGCGCCTTGGGCTTTTCGCGGACCGCATGCGGTCCCCGTGGCCTTAAGTGCACGCTGCGTCGTCGTCTGTCCACCGCTCGACACGGAGCGCTCGTGTTCGTGTCGGGAAGTTGCCGACGCCGCCGCCGCCGTCCGGACAGGACTCGGATTGACTTTTCGAGCCGTCCGCTGGCGAAGGAGGTGTAGGTTAACGAAAAGTGGACGCTGCGGCGATGCCATCTCTATCAAAAATCCATTACTCCGACCTCAGATCGGACGAGATTACCCGCTGAATTTAA
>RM03-01a
ACATCGACATCTTGAACGCATATGGCGGCCTCGGGTCCATCCCGAGGCCACGCCCGTCTGAGGGTCGGCGAGTCTAAAGCAATCGCCTCTCCACATAATGTGTGTGGGCTGGTGTGCCGGTCGAGAAGCTCTGCTGCCGCCGCTGCTGTGCTCTAGCAGTTAAGTAGCATGGGCGACTCGTCTGGTGCCGAGGAGGCGCCTTGGGCTTTTCGCGGACCGCATTGCGGTCCCCGTGGCCTTAAGTGCACGCTGCGTCGTCGTCTGTCCACCGCTCGACACGGAGCGCTCGTGTTCGTGTCGGGAAGTTGCCGACGCCGCCGCCGCCGTCCGGACAGGACTCGGATTGACTTAATTTCGAGCCGTCCGCTGGCGAAGGAGGTGTAGGTTAACGAAAAGTGGACGCTGCGGCGATGCCATCTCTATCAAAAAATCCATTACTCCGACCTCAGATCGGACGAGATTACCCGCTGAATTTAA
>RM03-01b
ACATCGACATCTTGAACGCATATGGCGGCCTCGGGTCCATCCCGAGGCCACGCCCGTCTGAGGGTCGGCGAGTCTAAAGCAATCGCCTCTCCACATAATGTGTGTGGGCTGGTGTGCCGGTCGAGAAGCTCTGCTGCCGCCGCTGCTGTGCTCTAGCAGTTAAGTAGCATGGGCGACTCGTCTGGTGCCGAGGAGGCGCCTTGGGCTTTTCGCGGACCGCATTGCGGTCCCCGTGGCCTTAAGTGCACGCTGCGTCGTCGTCTGTCCACCGCTCGACACGGAGCGCTCGTGTTCGTGTCGGGAAGTTGCCGACGCCGCCGCCGCCGTCCGGACAGGACTCGGATTGACTTAATTTCGAGCCGTCCGCTGGCGAAGGAGGTGTAGGTTAACGAAAAGTGGACGCTGCGGCGATGCCATCTCTATCAAAAAATCCATTACTCCGACCTCAGATCGGACGAGATTACCCGCTGAATTTAA
>CH15-01a
ACATCGATATCTTGAACGCATATGGCGGCCTCGGGTCCATCCCGAGGCCACGCCCGTCTGAGGGTCGGCGAGTCTAAAGCAATCGCCTCTTCCACATAATGTGTGTGGGCTGGTGCCGGTCGAGAAGCTCTGCCGCCGCTGCTGTGCTCTAGCAGTTATGTAGCATGGGCGACTCGTCGGGTGCCGAGGAGGCGCCTTGGGCTTTTCGCGGACCGCATCGCGGTCCCCGTGGCCTTAAGTGCACGCTGCGTCGTCGTCTGTCCACCGCTCGACACGGAGCGCTCGTGTTCGTGTCGGGAAGTTGCCGACGCCGCCGCCGCCGTCCGGACAGGACTCGGATTGACTAGTTTTCGAGCCGTCCGCTGGCGAAGGAGGGTGTAGGTTAACGAAAAGTGGACCACGGCGGCGATGCCATCTCTATCAAAAATCCATTACTCCGACCTCAGATCGGACGAGATTACCCGCTGAATTTAA
>CH15-01b
ACATCGATATCTTGAACGCATATGGCGGCCTCGGGTCCATCCCGAGGCCACGCCCGTCTGAGGGTCGGCGAGTCTAAAGCAATCGCCTCTTCCACATAATGTGTGTGGGCTGGTGCCGGTCGAGAAGCTCTGCCGCCGCTGCTGTGCTCTAGCAGTTATGTAGCATGGGCGACTCGTCGGGTGCCGAGGAGGCGCCTTGGGCTTTTCGCGGACCGCATCGCGGTCCCCGTGGCCTTAAGTGCACGCTGCGTCGTCGTCTGTCCACCGCTCGACACGGAGCGCTCGTGTTCGTGTCGGGAAGTTGCCGACGCCGCCGCCGCCGTCCGGACAGGACTCGGATTGACTAGTTTTCGAGCCGTCCGCTGGCGAAGGAGGGTGTAGGTTAACGAAAAGTGGACCACGGCGGCGATGCCATCTCTATCAAAAATCCATTACTCCGACCTCAGATCGGACGAGATTACCCGCTGAATTTAA
>CH15-02a
ACATCGATATCTTGAACGCATATGGCGGCCTCGGGTCCATCCCGAGGCCACGCCCGTCTGAGGGTCGGCGAGTCTAAAGCAATCGCCTCTTCCACATAATGTGTGTGGGCTGGTGCCGGTCGAGAAGCTCTGCCGCCGCTGCTGTGCTCTAGCAGTTATGTAGCATGGGCGACTCGTCTGGTGCCGAGGAGGCGCCTTGGGCTTTTCGCGGACCGCATCGCGGTCCCCGTGGCCTTAAGTGCACGCTGCGTCGTCGTCTGTCCACCGCTCGACACGGAGCGCTCGTGTTCGTGTCGGGAAGTTGCCGACGCCGCCGCCGCCGTCCGGACAGGACTCGGATTGACTAGTTTTCGAGCCGTCCGCTGGCGAAGGAGGGTGTAGGTTAACGAAAAGTGGACCACGGCGGCGATGCCATCTCTATCAAAAATCCATTACTCCGACCTCAGATCGGACGAGATTACCCGCTGAATTTAA
>CH15-02b
ACATCGATATCTTGAACGCATATGGCGGCCTCGGGTCCATCCCGAGGCCACGCCCGTCTGAGGGTCGGCGAGTCTAAAGCAATCGCCTCTTCCACATAATGTGTGTGGGCTGGTGCCGGTCGAGAAGCTCTGCCGCCGCTGCTGTGCTCTAGCAGTTATGTAGCATGGGCGACTCGTCTGGTGCCGAGGAGGCGCCTTGGGCTTTTCGCGGACCGCATCGCGGTCCCCGTGGCCTTAAGTGCACGCTGCGTCGTCGTCTGTCCACCGCTCGACACGGAGCGCTCGTGTTCGTGTCGGGAAGTTGCCGACGCCGCCGCCGCCGTCCGGACAGGACTCGGATTGACTAGTTTTCGAGCCGTCCGCTGGCGAAGGAGGGTGTAGGTTAACGAAAAGTGGACCACGGCGGCGATGCCATCTCTATCAAAAATCCATTACTCCGACCTCAGATCGGACGAGATTACCCGCTGAATTTAA
>CH15-03a
ACATCGATATCTTGAACGCATATGGCGGCCTCGGGTCCATCCCGAGGCCACGCCCGTCTGAGGGTCGGCGAGTCTAAAGCAATCGCCTCTTCCACATAATGTGTGTGGGCTGGTGCCGGTCGAGAAGCTCTGCCGCCGCTGCTGTGCTCTAGCAGTTATGTAGCATGGGCGACTCGTCTGGTGCCGAGGAGGCGCCTTGGGCTTTTCGCGGACCGCATCGCGGTCCCCGTGGCCTTAAGTGCACGCTGCGTCGTCGTCTGTCCACCGCTCGACACGGAGCGCTCGTGTTCGTGTCGGGAAGTTGCCGACGCCGCCGCCGCCGTCCGGACAGGACTCGGATTGACTAGTTTTCGAGCCGTCCGCTGGCGAAGGAGGGTGTAGGTTAACGAAAAGTGGACCACGGCGGCGATGCCATCTCTATCAAAAATCCATTACTCCGACCTCAGATCGGACGAGATTACCCGCTGAATTTAA
>CH15-03b
ACATCGATATCTTGAACGCATATGGCGGCCTCGGGTCCATCCCGAGGCCACGCCCGTCTGAGGGTCGGCGAGTCTAAAGCAATCGCCTCTTCCACATAATGTGTGTGGGCTGGTGCCGGTCGAGAAGCTCTGCCGCCGCTGCTGTGCTCTAGCAGTTATGTAGCATGGGCGACTCGTCTGGTGCCGAGGAGGCGCCTTGGGCTTTTCGCGGACCGCATCGCGGTCCCCGTGGCCTTAAGTGCACGCTGCGTCGTCGTCTGTCCACCGCTCGACACGGAGCGCTCGTGTTCGTGTCGGGAAGTTGCCGACGCCGCCGCCGCCGTCCGGACAGGACTCGGATTGACTAGTTTTCGAGCCGTCCGCTGGCGAAGGAGGGTGTAGGTTAACGAAAAGTGGACCACGGCGGCGATGCCATCTCTATCAAAAATCCATTACTCCGACCTCAGATCGGACGAGATTACCCGCTGAATTTAA
>CH15-04a
ACATCGATATCTTGAACGCATATGGCGGCCTCGGGTCCATCCCGAGGCCACGCCCGTCTGAGGGTCGGCGAGTCTAAAGCAATCGCCTCTTCCACATAATGTGTGTGGGCTGGTGCCGGTCGAGAAGCTCTGCCGCCGCTGCTGTGCTCTAGCAGTTATGTAGCATGGGCGACTCGTCGGGTGCCGAGGAGGCGCCTTGGGCTTTTCGCGGACCGCATCGCGGTCCCCGTGGCCTTAAGTGCACGCTGCGTCGTCGTCTGTCCACCGCTCGACACGGAGCGCTCGTGTTCGTGTCGGGAAGTTGCCGACGCCGCCGCCGCCGTCCGGACAGGACTCGGATTGACTAGTTTTCGAGCCGTCCGCTGGCGAAGGAGGGTGTAGGTTAACGAAAAGTGGACCACGGCGGCGATGCCATCTCTATCAAAAATCCATTACTCCGACCTCAGATCGGACGAGATTACCCGCTGAATTTAA
>CH15-04b
ACATCGATATCTTGAACGCATATGGCGGCCTCGGGTCCATCCCGAGGCCACGCCCGTCTGAGGGTCGGCGAGTCTAAAGCAATCGCCTCTTCCACATAATGTGTGTGGGCTGGTGCCGGTCGAGAAGCTCTGCCGCCGCTGCTGTGCTCTAGCAGTTATGTAGCATGGGCGACTCGTCGGGTGCCGAGGAGGCGCCTTGGGCTTTTCGCGGACCGCATCGCGGTCCCCGTGGCCTTAAGTGCACGCTGCGTCGTCGTCTGTCCACCGCTCGACACGGAGCGCTCGTGTTCGTGTCGGGAAGTTGCCGACGCCGCCGCCGCCGTCCGGACAGGACTCGGATTGACTAGTTTTCGAGCCGTCCGCTGGCGAAGGAGGGTGTAGGTTAACGAAAAGTGGACCACGGCGGCGATGCCATCTCTATCAAAAATCCATTACTCCGACCTCAGATCGGACGAGATTACCCGCTGAATTTAA
>CH15-05a
ACATCGATATCTTGAACGCATATGGCGGCCTCGGGTCCATCCCGAGGCCACGCCCGTCTGAGGGTCGGCGAGTCTAAAGCAATCGCCTCTTCCACATAATGTGTGTGGGCTGGTGCCGGTCGAGAAGCTCTGCCGCCGCTGCTGTGCTCTAGCAGTTATGTAGCATGGGCGACTCGTCGGGTGCCGAGGAGGCGCCTTGGGCTTTTCGCGGACCGCATCGCGGTCCCCGTGGCCTTAAGTGCACGCTGCGTCGTCGTCTGTCCACCGCTCGACACGGAGCGCTCGTGTTCGTGTCGGGAAGTTGCCGACGCCGCCGCCGCCGTCCGGACAGGACTCGGATTGACTAGTTTTCGAGCCGTCCGCTGGCGAAGGAGGGTGTAGGTTAACGAAAAGTGGACCACGGCGGCGATGCCATCTCTATCAAAAATCCATTACTCCGACCTCAGATCGGACGAGATTACCCGCTGAATTTAA
>CH15-05b
ACATCGATATCTTGAACGCATATGGCGGCCTCGGGTCCATCCCGAGGCCACGCCCGTCTGAGGGTCGGCGAGTCTAAAGCAATCGCCTCTTCCACATAATGTGTGTGGGCTGGTGCCGGTCGAGAAGCTCTGCCGCCGCTGCTGTGCTCTAGCAGTTATGTAGCATGGGCGACTCGTCGGGTGCCGAGGAGGCGCCTTGGGCTTTTCGCGGACCGCATCGCGGTCCCCGTGGCCTTAAGTGCACGCTGCGTCGTCGTCTGTCCACCGCTCGACACGGAGCGCTCGTGTTCGTGTCGGGAAGTTGCCGACGCCGCCGCCGCCGTCCGGACAGGACTCGGATTGACTAGTTTTCGAGCCGTCCGCTGGCGAAGGAGGGTGTAGGTTAACGAAAAGTGGACCACGGCGGCGATGCCATCTCTATCAAAAATCCATTACTCCGACCTCAGATCGGACGAGATTACCCGCTGAATTTAA
>CH15-06a
ACATCGATATCTTGAACGCATATGGCGGCCTCGGGTCCATCCCGAGGCCACGCCCGTCTGAGGGTCGGCGAGTCTAAAGCAATCGCCTCTTCCACATAATGTGTGTGGGCTGGTGCCGGTCGAGAAGCTCTGCCGCCGCTGCTGTGCTCTAGCAGTTATGTAGCATGGGCGACTCGTCGGGTGCCGAGGAGGCGCCTTGGGCTTTTCGCGGACCGCATCGCGGTCCCCGTGGCCTTAAGTGCACGCTGCGTCGTCGTCTGTCCACCGCTCGACACGGAGCGCTCGTGTTCGTGTCGGGAAGTTGCCGACGCCGCCGCCGCCGTCCGGACAGGACTCGGATTGACTAGTTTTCGAGCCGTCCGCTGGCGAAGGAGGGTGTAGGTTAACGAAAAGTGGACCACGGCGGCGATGCCATCTCTATCAAAAATCCATTACTCCGACCTCAGATCGGACGAGATTACCCGCTGAATTTAA
>CH15-06b
ACATCGATATCTTGAACGCATATGGCGGCCTCGGGTCCATCCCGAGGCCACGCCCGTCTGAGGGTCGGCGAGTCTAAAGCAATCGCCTCTTCCACATAATGTGTGTGGGCTGGTGCCGGTCGAGAAGCTCTGCCGCCGCTGCTGTGCTCTAGCAGTTATGTAGCATGGGCGACTCGTCGGGTGCCGAGGAGGCGCCTTGGGCTTTTCGCGGACCGCATCGCGGTCCCCGTGGCCTTAAGTGCACGCTGCGTCGTCGTCTGTCCACCGCTCGACACGGAGCGCTCGTGTTCGTGTCGGGAAGTTGCCGACGCCGCCGCCGCCGTCCGGACAGGACTCGGATTGACTAGTTTTCGAGCCGTCCGCTGGCGAAGGAGGGTGTAGGTTAACGAAAAGTGGACCACGGCGGCGATGCCATCTCTATCAAAAATCCATTACTCCGACCTCAGATCGGACGAGATTACCCGCTGAATTTAA
>CH15-07a
ACATCGATATCTTGAACGCATATGGCGGCCTCGGGTCCATCCCGAGGCCACGCCCGTCTGAGGGTCGGCGAGTCTAAAGCAATCGCCTCTTCCACATAATGTGTGTGGGCTGGTGCCGGTCGAGAAGCTCTGCCGCCGCTGCTGTGCTCTAGCAGTTATGTAGCATGGGCGACTCGTCGGGTGCCGAGGAGGCGCCTTGGGCTTTTCGCGGACCGCATCGCGGTCCCCGTGGCCTTAAGTGCACGCTGCGTCGTCGTCTGTCCACCGCTCGACACGGAGCGCTCGTGTTCGTGTCGGGAAGTTGCCGACGCCGCCGCCGCCGTCCGGACAGGACTCGGATTGACTAGTTTTCGAGCCGTCCGCTGGCGAAGGAGGGTGTAGGTTAACGAAAAGTGGACCACGGCGGCGATGCCATCTCTATCAAAAATCCATTACTCCGACCTCAGATCGGACGAGATTACCCGCTGAATTTAA
>CH15-07b
ACATCGATATCTTGAACGCATATGGCGGCCTCGGGTCCATCCCGAGGCCACGCCCGTCTGAGGGTCGGCGAGTCTAAAGCAATCGCCTCTTCCACATAATGTGTGTGGGCTGGTGCCGGTCGAGAAGCTCTGCCGCCGCTGCTGTGCTCTAGCAGTTATGTAGCATGGGCGACTCGTCGGGTGCCGAGGAGGCGCCTTGGGCTTTTCGCGGACCGCATCGCGGTCCCCGTGGCCTTAAGTGCACGCTGCGTCGTCGTCTGTCCACCGCTCGACACGGAGCGCTCGTGTTCGTGTCGGGAAGTTGCCGACGCCGCCGCCGCCGTCCGGACAGGACTCGGATTGACTAGTTTTCGAGCCGTCCGCTGGCGAAGGAGGGTGTAGGTTAACGAAAAGTGGACCACGGCGGCGATGCCATCTCTATCAAAAATCCATTACTCCGACCTCAGATCGGACGAGATTACCCGCTGAATTTAA
>CH15-08a
ACATCGATATCTTGAACGCATATGGCGGCCTCGGGTCCATCCCGAGGCCACGCCCGTCTGAGGGTCGGCGAGTCTAAAGCAATCGCCTCTTCCACATAATGTGTGTGGGCTGGTGCCGGTCGAGAAGCTCTGCCGCCGCTGCTGTGCTCTAGCAGTTATGTAGCATGGGCGACTCGTCGGGTGCCGAGGAGGCGCCTTGGGCTTTTCGCGGACCGCATCGCGGTCCCCGTGGCCTTAAGTGCACGCTGCGTCGTCGTCTGTCCACCGCTCGACACGGAGCGCTCGTGTTCGTGTCGGGAAGTTGCCGACGCCGCCGCCGCCGTCCGGACAGGACTCGGATTGACTAGTTTTCGAGCCGTCCGCTGGCGAAGGAGGGTGTAGGTTAACGAAAAGTGGACCACGGCGGCGATGCCATCTCTATCAAAAATCCATTACTCCGACCTCAGATCGGACGAGATTACCCGCTGAATTTAA
>CH15-08b
ACATCGATATCTTGAACGCATATGGCGGCCTCGGGTCCATCCCGAGGCCACGCCCGTCTGAGGGTCGGCGAGTCTAAAGCAATCGCCTCTTCCACATAATGTGTGTGGGCTGGTGCCGGTCGAGAAGCTCTGCCGCCGCTGCTGTGCTCTAGCAGTTATGTAGCATGGGCGACTCGTCGGGTGCCGAGGAGGCGCCTTGGGCTTTTCGCGGACCGCATCGCGGTCCCCGTGGCCTTAAGTGCACGCTGCGTCGTCGTCTGTCCACCGCTCGACACGGAGCGCTCGTGTTCGTGTCGGGAAGTTGCCGACGCCGCCGCCGCCGTCCGGACAGGACTCGGATTGACTAGTTTTCGAGCCGTCCGCTGGCGAAGGAGGGTGTAGGTTAACGAAAAGTGGACCACGGCGGCGATGCCATCTCTATCAAAAATCCATTACTCCGACCTCAGATCGGACGAGATTACCCGCTGAATTTAA
>CH02-01a
ACATCGATATCTTGAACGCATATGGCGGCCTCGGGTCCATCCCGAGGCCACGCCCGTCTGAGGGTCGGCGAGTCTAAAGCAATCGCCTCTTCCACATAATGTGTGTGGGCTGGTGCCGGTCGAGAAGCTCTGCCGCCGCTGCTGTGCTCTAGCAGTTATGTAGCATGGGCGACTCGTCTGGTGCCGAGGAGGCGCCTTGGGCTTTTCGCGGACCGCATCGCGGTCCCCGTGGCCTTAAGTGCACGCTGCGTCGTCGTCTGTCCACCGCTCGACACGGAGCGCTCGTGTTCGTGTCGGGAAGTTGCCGACGCCGCCGCCGCCGTCCGGACAGGACTCGGATTGACTAGTTTTCGAGCCGTCCGCTGGCGAAGGAGGGTGTAGGTTAACGAAAAGTGGACCACGGCGGCGATGCCATCTCTATCAAAAATCCATTTACTCCGACCTCAGATCGGACGAGATTACCCGCTGAATTTAA
>CH02-01b
ACATCGATATCTTGAACGCATATGGCGGCCTCGGGTCCATCCCGAGGCCACGCCCGTCTGAGGGTCGGCGAGTCTAAAGCAATCGCCTCTTCCACATAATGTGTGTGGGCTGGTGCCGGTCGAGAAGCTCTGCCGCCGCTGCTGTGCTCTAGCAGTTATGTAGCATGGGCGACTCGTCTGGTGCCGAGGAGGCGCCTTGGGCTTTTCGCGGACCGCATCGCGGTCCCCGTGGCCTTAAGTGCACGCTGCGTCGTCGTCTGTCCACCGCTCGACACGGAGCGCTCGTGTTCGTGTCGGGAAGTTGCCGACGCCGCCGCCGCCGTCCGGACAGGACTCGGATTGACTAGTTTTCGAGCCGTCCGCTGGCGAAGGAGGGTGTAGGTTAACGAAAAGTGGACCACGGCGGCGATGCCATCTCTATCAAAAATCCATTTACTCCGACCTCAGATCGGACGAGATTACCCGCTGAATTTAA
>CH02-02a
ACATCGATATCTTGAACGCATATGGCGGCCTCGGGTCCATCCCGAGGCCACGCCCGTCTGAGGGTCGGCGAGTCTAAAGCAATCGCCTCTTCCACATAATGTGTGTGGGCTGGTGCCGGTCGAGAAGCTCTGCCGCCGCTGCTGTGCTCTAGCAGTTATGTAGCATGGGCGACTCGTCGGGTGCCGAGGAGGCGCCTTGGGCTTTTCGCGGACCGCATCGCGGTCCCCGTGGCCTTAAGTGCACGCTGCGTCGTCGTCTGTCCACCGCTCGACACGGAGCGCTCGTGTTCGTGTCGGGAAGTTGCCGACGCCGCCGCCGCCGTCCGGACAGGACTCGGATTGACTAGTTTTCGAGCCGTCCGCTGGCGAAGGAGGGTGTAGGTTAACGAAAAGTGGACCACGGCGGCGATGCCATCTCTATCAAAAATCCATTTACTCCGACCTCAGATCGGACGAGATTACCCGCTGAATTTAA
>CH02-02b
ACATCGATATCTTGAACGCATATGGCGGCCTCGGGTCCATCCCGAGGCCACGCCCGTCTGAGGGTCGGCGAGTCTAAAGCAATCGCCTCTTCCACATAATGTGTGTGGGCTGGTGCCGGTCGAGAAGCTCTGCCGCCGCTGCTGTGCTCTAGCAGTTATGTAGCATGGGCGACTCGTCGGGTGCCGAGGAGGCGCCTTGGGCTTTTCGCGGACCGCATCGCGGTCCCCGTGGCCTTAAGTGCACGCTGCGTCGTCGTCTGTCCACCGCTCGACACGGAGCGCTCGTGTTCGTGTCGGGAAGTTGCCGACGCCGCCGCCGCCGTCCGGACAGGACTCGGATTGACTAGTTTTCGAGCCGTCCGCTGGCGAAGGAGGGTGTAGGTTAACGAAAAGTGGACCACGGCGGCGATGCCATCTCTATCAAAAATCCATTTACTCCGACCTCAGATCGGACGAGATTACCCGCTGAATTTAA
>CH02-03a
ACATCGATATCTTGAACGCATATGGCGGCCTCGGGTCCATCCCGAGGCCACGCCCGTCTGAGGGTCGGCGAGTCTAAAGCAATCGCCTCTTCCACATAATGTGTGTGGGCTGGTGCCGGTCGAGAAGCTCTGCCGCCGCTGCTGTGCTCTAGCAGTTATGTAGCAAGGGCGACTCGTCGGGTGCCGAGGAGGCGCCTTGGGCTTTTCGCGGACCGCATCGCGGTCCCCGTGGCCTTAAGTGCACGCTGCGTCGTCGTCTGTCCACCGCTCGACACGGAGCGCTCGTGTTCGTGTCGGGAAGTTGCCGACGCCGCCGCCGCCGTCCGGACAGGACTCGGATTGACTAGTTTTCGAGCCGTCCGCTGGCGAAGGAGGGTGTAGGTTAACGAAAAGTGGACCACGGCGGCGATGCCATCTCTATCAAAAATCCATTTACTCCGACCTCAGATCGGACGAGATTACCCGCTGAATTTAA
>CH02-03b
ACATCGATATCTTGAACGCATATGGCGGCCTCGGGTCCATCCCGAGGCCACGCCCGTCTGAGGGTCGGCGAGTCTAAAGCAATCGCCTCTTCCACATAATGTGTGTGGGCTGGTGCCGGTCGAGAAGCTCTGCCGCCGCTGCTGTGCTCTAGCAGTTATGTAGCAAGGGCGACTCGTCGGGTGCCGAGGAGGCGCCTTGGGCTTTTCGCGGACCGCATCGCGGTCCCCGTGGCCTTAAGTGCACGCTGCGTCGTCGTCTGTCCACCGCTCGACACGGAGCGCTCGTGTTCGTGTCGGGAAGTTGCCGACGCCGCCGCCGCCGTCCGGACAGGACTCGGATTGACTAGTTTTCGAGCCGTCCGCTGGCGAAGGAGGGTGTAGGTTAACGAAAAGTGGACCACGGCGGCGATGCCATCTCTATCAAAAATCCATTTACTCCGACCTCAGATCGGACGAGATTACCCGCTGAATTTAA
>CH02-04a
ACATCGACATCTTGAACGCATATGGCGGCCTCGGGTCCATCCCGAGGCCACGCCCGTCTGAGGGTCGGCGAGTCTAAAGCAATCGCCTCTCCACATAATGTGTGTGGGCTGGTGTGCCGGTCGAGAAGCTCTGCTGCCGCCGCTGCTGTGCTCTAGCAGTTAAGTAGCATGGGCGACTCGTCTGGTGCCAAGGAGGCGCCTTGGGCTTTTCGCAGACCGCATCGCGGTCCCCGTGGCCTTAAGTGCACGCTGCGTCGTCGTCTGTCCACCGCTCGACACGGAGCGCTCGTGTTCGTGTCGGGAAGTTGCCGACGCCGCCGCCGCCGTCCGGACAGGACTCGGATTGACTATCTTTCGAGCCGTCCGCTGGCGAAGGAGGTGTAGGTTAACGAAAAGTGGACGCTGCGGCGATGCCATCTCTATCAAAAATCCATTTACTCCGACCTCAGATCGGACGAGATTACCCGCTGAATTTAA
>CH02-04b
ACATCGATATCTTGAACGCATATGGCGGCCTCGGGTCCATCCCGAGGCCACGCCCGTCTGAGGGTCGGCGAGTCTAAAGCAATCGCCTCTTCCACATAATGTGTGTGGGCTGGTGCCGGTCGAGAAGCTCTGCCGCCGCTGCTGTGCTCTAGCAGTTATGTAGCAAGGGCGACTCGTCGGGTGCCGAGGAGGCGCCTTGGGCTTTTCGCGGACCGCATCGCGGTCCCCGTGGCCTTAAGTGCACGCTGCGTCGTCGTCTGTCCACCGCTCGACACGGAGCGCTCGTGTTCGTGTCGGGAAGTTGCCGACGCCGCCGCCGCCGTCCGGACAGGACTCGGATTGACTAGTTTTCGAGCCGTCCGCTGGCGAAGGAGGGTGTAGGTTAACGAAAAGTGGACCACGGCGGCGATGCCATCTCTATCAAAAATCCATTTACTCCGACCTCAGATCGGACGAGATTACCCGCTGAATTTAA
>CH02-05a
ACATCGACATCTTGAACGCATATGGCGGCCTCGGGTCCATCCCGAGGCCACGCCCGTCTGAGGGTCGGCGAGTCTAAAGCAATCGCCTCTCCACATAATGTGTGTGGGCTGGTGTGCCGGTCGAGAAGCTCTGCTGCCGCCGCTGCTGTGCTCTAGCAGTTAAGTAGCATGGGCGACTCGTCTGGTGCCAAGGAGGCGCCTTGGGCTTTTCGCAGACCGCATCGCGGTCCCCGTGGCCTTAAGTGCACGCTGCGTCGTCGTCTGTCCACCGCTCGACACGGAGCGCTCGTGTTCGTGTCGGGAAGTTGCCGACGCCGCCGCCGCCGTCCGGACAGGACTCGGATTGACTATCTTTCGAGCCGTCCGCTGGCGAAGGAGGTGTAGGTTAACGAAAAGTGGACGCTGCGGCGATGCCCTCTCTATCAAAAATCCATTTACTCCGACCTCAGATCGGACGAGATTACCCGCTGAATTTAA
>CH02-05b
ACATCGATATCTTGAACGCATATGGCGGCCTCGGGTCCATCCCGAGGCCACGCCCGTCTGAGGGTCGGCGAGTCTAAAGCAATCGCCTCTTCCACATAATGTGTGTGGGCTGGTGCCGGTCGAGAAGCTCTGCCGCCGCTGCTGTGCTCTAGCAGTTATGTAGCAAGGGCGACTCGTCGGGTGCCGAGGAGGCGCCTTGGGCTTTTCGCGGACCGCATCGCGGTCCCCGTGGCCTTAAGTGCACGCTGCGTCGTCGTCTGTCCACCGCTCGACACGGAGCGCTCGTGTTCGTGTCGGGAAGTTGCCGACGCCGCCGCCGCCGTCCGGACAGGACTCGGATTGACTAGTTTTCGAGCCGTCCGCTGGCGAAGGAGGGTGTAGGTTAACGAAAAGTGGACCACGGCGGCGATGCCATCTCTATCAAAAATCCATTTACTCCGACCTCAGATCGGACGAGATTACCCGCTGAATTTAA
>CH02-06a
ACATCGATATCTTGAACGCATATGGCGGCCTCGGGTCCATCCCGAGGCCACGCCCGTCTGAGGGTCGGCGAGTCTAAAGCAATCGCCTCTTCCACATAATGTGTGTGGGCTGGTGCCGGTCGAGAAGCTCTGCCGCCGCTGCTGTGCTCTAGCAGTTATGTAGCATGGGCGACTCGTCGGGTGCCGAGGAGGCGCCTTGGGCTTTTCGCGGACCGCATCGCGGTCCCCGTGGCCTTAAGTGCACGCTGCGTCGTCGTCTGTCCACCGCTCGACACGGAGCGCTCGTGTTCGTGTCGGGAAGTTGCCGACGCCGCCGCCGCCGTCCGGACAGGACTCGGATTGACTAGTTTTCGAGCCGTCCGCTGGCGAAGGAGGGTGTAGGTTAACGAAAAGTGGACCACGGCGGCGATGCCATCTCTATCAAAAATCCATTTACTCCGACCTCAGATCGGACGAGATTACCCGCTGAATTTAA
>CH02-06b
ACATCGATATCTTGAACGCATATGGCGGCCTCGGGTCCATCCCGAGGCCACGCCCGTCTGAGGGTCGGCGAGTCTAAAGCAATCGCCTCTTCCACATAATGTGTGTGGGCTGGTGCCGGTCGAGAAGCTCTGCCGCCGCTGCTGTGCTCTAGCAGTTATGTAGCATGGGCGACTCGTCGGGTGCCGAGGAGGCGCCTTGGGCTTTTCGCGGACCGCATCGCGGTCCCCGTGGCCTTAAGTGCACGCTGCGTCGTCGTCTGTCCACCGCTCGACACGGAGCGCTCGTGTTCGTGTCGGGAAGTTGCCGACGCCGCCGCCGCCGTCCGGACAGGACTCGGATTGACTAGTTTTCGAGCCGTCCGCTGGCGAAGGAGGGTGTAGGTTAACGAAAAGTGGACCACGGCGGCGATGCCATCTCTATCAAAAATCCATTTACTCCGACCTCAGATCGGACGAGATTACCCGCTGAATTTAA
>CH02-07a
ACATCGACATCTTGAACGCATATGGCGGCCTCGGGTCCATCCCGAGGCCACGCCCGTCTGAGGGTCGGCGAGTCTAAAGCAATCGCCTCTCCACATAATGTGTGTGGGCTGGTGTGCCGGTCGAGAAGCTCTGCTGCCGCCGCTGCTGTGCTCTAGCAGTTAAGTAGCATGGGCGACTCGTCTGGTGCCAAGGAGGCGCCTTGGGCTTTTCGCAGACCGCATCGCGGTCCCCGTGGCCTTAAGTGCACGCTGCGTCGTCGTCTGTCCACCGCTCGACACGGAGCGCTCGTGTTCGTGTCGGGAAGTTGCCGACGCCGCCGCCGCCGTCCGGACAGGACTCGGATTGACTATCTTTCGAGCCGTCCGCTGGCGAAGGAGGTGTAGGTTAACGAAAAGTGGACGCTGCGGCGATGCCCTCTCTATCAAAAATCCATTTACTCCGACCTCAGATCGGACGAGATTACCCGCTGAATTTAA
>CH02-07b
ACATCGATATCTTGAACGCATATGGCGGCCTCGGGTCCATCCCGAGGCCACGCCCGTCTGAGGGTCGGCGAGTCTAAAGCAATCGCCTCTTCCACATAATGTGTGTGGGCTGGTGCCGGTCGAGAAGCTCTGCCGCCGCTGCTGTGCTCTAGCAGTTATGTAGCAAGGGCGACTCGTCGGGTGCCGAGGAGGCGCCTTGGGCTTTTCGCGGACCGCATCGCGGTCCCCGTGGCCTTAAGTGCACGCTGCGTCGTCGTCTGTCCACCGCTCGACACGGAGCGCTCGTGTTCGTGTCGGGAAGTTGCCGACGCCGCCGCCGCCGTCCGGACAGGACTCGGATTGACTAGTTTTCGAGCCGTCCGCTGGCGAAGGAGGGTGTAGGTTAACGAAAAGTGGACCACGGCGGCGATGCCATCTCTATCAAAAATCCATTTACTCCGACCTCAGATCGGACGAGATTACCCGCTGAATTTAA
>CH02-08a
ACATCGATATCTTGAACGCATATGGCGGCCTCGGGTCCATCCCGAGGCCACGCCCGTCTGAGGGTCGGCGAGTCTAAAGCAATCGCCTCTTCCACATAATGTGTGTGGGCTGGTGCCGGTCGAGAAGCTCTGCCGCCGCTGCTGTGCTCTAGCAGTTATGTAGCATGGGCGACTCGTCGGGTGCCGAGGAGGCGCCTTGGGCTTTTCGCGGACCGCATCGCGGTCCCCGTGGCCTTAAGTGCACGCTGCGTCGTCGTCTGTCCACCGCTCGACACGGAGCGCTCGTGTTCGTGTCGGGAAGTTGCCGACGCCGCCGCCGCCGTCCGGACAGGACTCGGATTGACTAGTTTTCGAGCCGTCCGCTGGCGAAGGAGGGTGTAGGTTAACGAAAAGTGGACCACGGCGGCGATGCCATCTCTATCAAAAATCCATTTACTCCGACCTCAGATCGGACGAGATTACCCGCTGAATTTAA
>CH02-08b
ACATCGATATCTTGAACGCATATGGCGGCCTCGGGTCCATCCCGAGGCCACGCCCGTCTGAGGGTCGGCGAGTCTAAAGCAATCGCCTCTTCCACATAATGTGTGTGGGCTGGTGCCGGTCGAGAAGCTCTGCCGCCGCTGCTGTGCTCTAGCAGTTATGTAGCATGGGCGACTCGTCGGGTGCCGAGGAGGCGCCTTGGGCTTTTCGCGGACCGCATCGCGGTCCCCGTGGCCTTAAGTGCACGCTGCGTCGTCGTCTGTCCACCGCTCGACACGGAGCGCTCGTGTTCGTGTCGGGAAGTTGCCGACGCCGCCGCCGCCGTCCGGACAGGACTCGGATTGACTAGTTTTCGAGCCGTCCGCTGGCGAAGGAGGGTGTAGGTTAACGAAAAGTGGACCACGGCGGCGATGCCATCTCTATCAAAAATCCATTTACTCCGACCTCAGATCGGACGAGATTACCCGCTGAATTTAA
>CH09-01a
ACATCGATATCTTGAACGCATATGGCGGCCTCGGGTCCATCCCGAGGCCACGCCCGTCTGAGGGTCGGCGAGTTTAAAGCAATCGCCTCTTCTCCTCCATACATTATAATGTGTGTGTGTGGGCTGGTGCCGGTCGAGAAGCTCTGCTGCCGCCGCTGCTGTGCTCTAGCAGGTAAGTAGCATGGGCGACTCGTCGGGTGCCAAGGAGGCGCCCTGGGCTTTTCGCGGATCGCATCGCGGTCCCCGTGGTCTTAAGTGCAAACTGCGTCGTCGTCCGTCCACCGCCCGACACGGAGCGCTCGTGTTCGTGTCGGGAGTTGCTGACGCCGCCGCCGTCCGGACAGGACTCGGATTGACTAGCTTTCGAGCCGTCCGCTGGCGAAGGGAGGTGTTAGCGAAAAGTGGACGCGGCTGATGCCACGAAAACAAAAACCATTTACTCCGACCTCAGATCGGACGAGATTACCCGCTGAATTTAA
>CH09-01b
ACATCGATATCTTGAACGCATATGGCGGCCTCGGGTCCATCCCGAGGCCACGCCCGTCTGAGGGTCGGCGAGTTTAAAGCAATCGCCTCTTCTCCTCCATACATTATAATGTGTGTGTGTGGGCTGGTGCCGGTCGAGAAGCTCTGCTGCCGCCGCTGCTGTGCTCTAGCAGGTAAGTAGCATGGGCGACTCGTCGGGTGCCAAGGAGGCGCCCTGGGCTTTTCGCGGATCGCATCGCGGTCCCCGTGGTCTTAAGTGCAAACTGCGTCGTCGTCCGTCCACCGCCCGACACGGAGCGCTCGTGTTCGTGTCGGGAGTTGCTGACGCCGCCGCCGTCCGGACAGGACTCGGATTGACTAGCTTTCGAGCCGTCCGCTGGCGAAGGGAGGTGTTAGCGAAAAGTGGACGCGGCTGATGCCACGAAAACAAAAACCATTTACTCCGACCTCAGATCGGACGAGATTACCCGCTGAATTTAA
>CH09-02a
ACATCGATATCTTGAACGCATATGGCGGCCTCGGGTCCATCCCGAGGCCACGCCCGTCTGAGGGTCGGCGAGTTTAAAGCAATCGCCTCTTCTCCTCCATACATTATAATGTGTGTGTGTGGGCTGGTGCCGGTCGAGAAGCTCTGCTGCCGCCGCTGCTGTGCTCTAGCAGGTAAGTAGCATGGGCGACTCGTCGGGTGCCAAGGAGGCGCCCTGGGCTTTTCGCGGATCGCATCGCGGTCCCCGTGGTCTTAAGTGCAAACTGCGTCGTCGTCCGTCCACCGCCCGACACGGAGCGCTCGTGTTCGTGTCGGGAGTTGCTGACGCCGCCGCCGCCCGTGAGGACAGGACTATTATTGACTATTTTTCCCGCCCTCTGGTGGAGGGAGGAGGTGTTAACGAATGGAGGACGCTGATGATGCCACAACAACAACCATTTTTTCCTCCCACCTATCATAGGACAATATTACCCGATGATTTTAA
>CH09-02b
ACATCGATATCTTGAACGCATATGGCGGCCTCGGGTCCATCCCGAGGCCACGCCCGTCTGAGGGTCGGCGAGTTTAAAGCAATCGCCTCTTCTCCTCCATACATTATAATGTGTGTGTGTGGGCTGGTGCCGGTCGAGAAGCTCTGCTGCCGCCGCTGCTGTGCTCTAGCAGGTAAGTAGCATGGGCGACTCGTCGGGTGCCAAGGAGGCGCCCTGGGCTTTTCGCGGATCGCATCGCGGTCCCCGTGGTCTTAAGTGCAAACTGCGTCGTCGTCCGTCCACCGCCCGACACGGAGCGCTCGTGTTCGTGTCGGGAGTTGCTGACGCCGCCGCCGTCCGGACAGGACTCGGATTGACTAGCTTTCGAGCCGTCCGCTGGCGAAGGGAGGTGTTAGCGAAAAGTGGACGCGGCTGATGCCACGAAAACAAAAACCATTTACTCCGACCTCAGATCGGACGAGATTACCCGCTGAATTTAA
>CH09-04a
ACATCGATATCTTGAACGCATATGGCGGCCTCGGGTCCATCCCGAGGCCACGCCCGTCTGAGGGTCGGCGAGTTTAAAGCAATCGCCTCTTCTCCTCCATACATTATAATGTGTGTGTGTGGGCTGGTGCCGGTCGAGAAGCTCTGCTGCCGCCGCTGCTGTGCTCTAGCAGGTAAGTAGCATGGGCGACTCGTCGGGTGCCAAGGAGGCGCCCTGGGCTTTTCGCGGATCGCATCGCGGTCCCCGTGGTCTTAAGTGCAAACTGCGTCGTCGTCCGTCCACCGCCCGACACGGAGCGCTCGTGTTCGTGTCGGGAGTTGCTGACGCCGCCGCCGCCGTCCGGACAGGACTCGGATTGACTAGCTTTCGAGCCGTCCGCTGGCGAAGGGAGGTGTTAACGAAAAGTGGACGCGGCTGATGCCACGAAAACAAAAACCATTTACTCCGACCTCAAATCGGACAAGATTACCCGCTGAATTTAA
>CH09-04b
ACATCGATATCTTGAACGCATATGGCGGCCTCGGGTCCATCCCGAGGCCACGCCCGTCTGAGGGTCGGCGAGTTTAAAGCAATCGCCTCTTCTCCTCCATACATTATAATGTGTGTGTGTGGGCTGGTGCCGGTCGAGAAGCTCTGCTGCCGCCGCTGCTGTGCTCTAGCAGGTAAGTAGCATGGGCGACTCGTCGGGTGCCAAGGAGGCGCCCTGGGCTTTTCGCGGATCGCATCGCGGTCCCCGTGGTCTTAAGTGCAAACTGCGTCGTCGTCCGTCCACCGCCCGACACGGAGCGCTCGTGTTCGTGTCGGGAGTTGCTGACGCCGCCGCCGTCGTCCCAGCACTCGGCGGGACTAGCAGCCGAGGAGTCGGCCGCCGGCGAAGGGTGTTAGCGAAGAGAAGTCGCGGCGGCTGCTACGAAAAAACAAAAAACCAACTACGACGTCAGATCGGCCGAGGTTACCAGCCGCAGTAAA
>CH09-05a
ACATCGATATCTTGAACGCATATGGCGGCCTCGGGTCCATCCCGAGGCCACGCCCGTCTGAGGGTCGGCGAGTTTAAAGCAATCGCCTCTTCTCCTCCATACATTATAATGTGTGTGTGTGGGCTGGTGCCGGTCGAGAAGCTCTGCTGCCGCCGCTGCTGTGCTCTAGCAGGTAAGTAGCATGGGCGACTCGTCGGGTGCCAAGGAGGCGCCCTGGGCTTTTCGCGGATCGCATCGCGGTCCCCGTGGTCTTAAGTGCAAACTGCGTCGTCGTCCGTCCACCGCCCGACACGGAGCGCTCGTGTTCGTGTCGGGAGTTGCTGACGCCGCCGCCGCCCTCAGGACAGGACTATTATTGACTATTTTTCCAGCCCTCCGCTGGAGGAAGGAGGTGTTAACGAATAGAGGACGCTGATGATGCCACAAAAACAAAAACTTTTTACTCCCACCTCTCATAGGACAATATTACCCGATGATTTTAA
>CH09-05b
ACATCGATATCTTGAACGCATATGGCGGCCTCGGGTCCATCCCGAGGCCACGCCCGTCTGAGGGTCGGCGAGTTTAAAGCAATCGCCTCTTCTCCTCCATACATTATAATGTGTGTGTGTGGGCTGGTGCCGGTCGAGAAGCTCTGCTGCCGCCGCTGCTGTGCTCTAGCAGGTAAGTAGCATGGGCGACTCGTCGGGTGCCAAGGAGGCGCCCTGGGCTTTTCGCGGATCGCATCGCGGTCCCCGTGGTCTTAAGTGCAAACTGCGTCGTCGTCCGTCCACCGCCCGACACGGAGCGCTCGTGTTCGTGTCGGGAGTTGCTGACGCCGCCGCCGTCCGGACAGGACTCGGATTGACTAGCTTTCGAGCCGTCCGCTGGCGAAGGGAGGTGTTAGCGAAAAGTGGACGCGGCTGATGCCACGAAAACAAAAACCATTTACTCCGACCTCAGATCGGACGAGATTACCCGCTGAATTTAA
>CH09-06a
ACATCGATATCTTGAACGCATATGGCGGCCTCGGGTCCATCCCGAGGCCACGCCCGTCTGAGGGTCGGCGAGTTTAAAGCAATCGCCTCTTCTCCTCCATACATTATAATGTGTGTGTGTGGGCTGGTGCCGGTCGAGAAGCTCTGCTGCCGCCGCTGCTGTGCTCTAGCAGGTAAGTAGCATGGGCGACTCGTCGGGTGCCAAGGAGGCGCCCTGGGCTTTTCGCGGATCGCATCGCGGTCCCCGTGGTCTTAAGTGCAAACTGCGTCGTCGTCCGTCCACCGCCCGACACGGAGCGCTCGTGTTCGTGTCGGGAGTTGCTGACGCCGCCGCCGTCCGGACAGGACTCGGATTGACTAGCTTTCGAGCCGTCCGCTGGCGAAGGGAGGTGTTAGCGAAAAGTGGACGCGGCTGATGCCACGAAAACAAAAACCATTTACTCCGACCTCAGATCGGACGAGATTACCCGCTGAATTTAA
>CH09-06b
ACATCGATATCTTGAACGCATATGGCGGCCTCGGGTCCATCCCGAGGCCACGCCCGTCTGAGGGTCGGCGAGTTTAAAGCAATCGCCTCTTCTCCTCCATACATTATAATGTGTGTGTGTGGGCTGGTGCCGGTCGAGAAGCTCTGCTGCCGCCGCTGCTGTGCTCTAGCAGGTAAGTAGCATGGGCGACTCGTCGGGTGCCAAGGAGGCGCCCTGGGCTTTTCGCGGATCGCATCGCGGTCCCCGTGGTCTTAAGTGCAAACTGCGTCGTCGTCCGTCCACCGCCCGACACGGAGCGCTCGTGTTCGTGTCGGGAGTTGCTGACGCCGCCGCCGTCCGGACAGGACTCGGATTGACTAGCTTTCGAGCCGTCCGCTGGCGAAGGGAGGTGTTAGCGAAAAGTGGACGCGGCTGATGCCACGAAAACAAAAACCATTTACTCCGACCTCAGATCGGACGAGATTACCCGCTGAATTTAA
>CH01-01a
ACATCGACATCTTGAACGCATATGGCGGCCTCGGGTCCATCCCGAGGCCACGCCCGTCTGAGGGTCGGCGAGTCTAAAGCAATCGCCTCTCCACATAATGTGTGTGGGCTGGTGTGCCGGTCGAGAAGCTCTGCTGCCGCCGCTGCTGTGCTCTAGCAGTTAAGTAGCATGGGCGACTCGTCTGGTGCCGAGGAGGCGCCTTGGGCTTTTCGCAGACCGCATCGCGGTCCCCGTGGCCTTAAGTGCACGCTGCGTCGTCGTCTGTCCACCGCTCGACACGGAGCGCTCGTGTTCGTGTCGGGAAGTTGCCGACGCCGCCGCCGCCGTCCGGACAGGACTCGGATTGACTATCTTTCGAGCCGTCCGCTGGCGAAGGAGGTGTAGGTTAACGAAAAGTGGACGCTGCGGCGATGCCATCTCTATCAAAAAATCCATTTACTCCGACCTCAGATCGGACGAGATTACCCGCTGAATTTAA
>CH01-01b
ACATCGACATCTTGAACGCATATGGCGGCCTCGGGTCCATCCCGAGGCCACGCCCGTCTGAGGGTCGGCGAGTCTAAAGCAATCGCCTCTCCACATAATGTGTGTGGGCTGGTGTGCCGGTCGAGAAGCTCTGCTGCCGCCGCTGCTGTGCTCTAGCAGTTAAGTAGCATGGGCGACTCGTCTGGTGCCGAGGAGGCGCCTTGGGCTTTTCGCAGACCGCATCGCGGTCCCCGTGGCCTTAAGTGCACGCTGCGTCGTCGTCTGTCCACCGCTCGACACGGAGCGCTCGTGTTCGTGTCGGGAAGTTGCCGACGCCGCCGCCGCCGTCCGGACAGGACTCGGATTGACTATCTTTCGAGCCGTCCGCTGGCGAAGGAGGTGTAGGTTAACGAAAAGTGGACGCTGCGGCGATGCCATCTCTATCAAAAAATCCATTTACTCCGACCTCAGATCGGACGAGATTACCCGCTGAATTTAA
>CH01-02a
ACATCGATATCTTGAACGCATATGGCGGCCTCGGGTCCATCCCGAGGCCACGCCCGTCTGAGGGTCGGCGAGTTTAAAGCAATCGCCTCTTCTCCTCCATACATTATAATGTGTGTGTGTGGGCTGGTGCCGGTCGAGAAGCTCTGCTGCCGCCGCTGCTGTGCTCTAGCAGGTAAGTAGCATGGGCGACTCGTCGGGTGCCAAGGAGGCGCCCTGGGCTTTTCGCGGATCGCATCGCGGTCCCCGTGGTCTTAAGTGCAAACTGCGTCGTCGTCCGTCCACCGCCCGACACGGAGCGCTCGTGTTCGTGTCGGGAGTTGCTGACGCCGCCGCCGTCCGGACAGGACTCGGATTGACTAGCTTTCGAGCCGTCCGCTGGCGAAGGGAGGTGTTAGCGAAAAGTGGACGCGGCTGATGCCACGAAAACAAAAACCATTTACTCCGACCTCAGATCGGACGAGATTACCCGCTGAATTTAA
>CH01-02b
ACATCGATATCTTGAACGCATATGGCGGCCTCGGGTCCATCCCGAGGCCACGCCCGTCTGAGGGTCGGCGAGTTTAAAGCAATCGCCTCTTCTCCTCCATACATTATAATGTGTGTGTGTGGGCTGGTGCCGGTCGAGAAGCTCTGCTGCCGCCGCTGCTGTGCTCTAGCAGGTAAGTAGCATGGGCGACTCGTCGGGTGCCAAGGAGGCGCCCTGGGCTTTTCGCGGATCGCATCGCGGTCCCCGTGGTCTTAAGTGCAAACTGCGTCGTCGTCCGTCCACCGCCCGACACGGAGCGCTCGTGTTCGTGTCGGGAGTTGCTGACGCCGCCGCCGTCCGGACAGGACTCGGATTGACTAGCTTTCGAGCCGTCCGCTGGCGAAGGGAGGTGTTAGCGAAAAGTGGACGCGGCTGATGCCACGAAAACAAAAACCATTTACTCCGACCTCAGATCGGACGAGATTACCCGCTGAATTTAA
>CH01-03a
ACATCGATATCTTGAACGCATATGGCGGCCTCGGGTCCATCCCGAGGCCACGCCCGTCTGAGGGTCGGCGAGTTTAAAGCAATCGCCTCTTCTCCTCCATACATTATAATGTGTGTGTGTGGGCTGGTGCCGGTCGAGAAGCTCTGCTGCCGCCGCTGCTGTGCTCTAGCAGGTAAGTAGCATGGGCGACTCGTCGGGTGCCAAGGAGGCGCCCTGGGCTTTTCGCGGATCGCATCGCGGTCCCCGTGGTCTTAAGTGCAAACTGCGTCGTCGTCCGTCCACCGCCCGACACGGAGCGCTCGTGTTCGTGTCGGGAGTTGCTGACGCCGCCGCCGTCCGGACAGGACTCGGATTGACTAGCTTTCGAGCCGTCCGCTGGCGAAGGGAGGTGTTAGCGAAAAGTGGACGCGGCTGATGCCACGAAAACAAAAACCATTTACTCCGACCTCAGATCGGACGAGATTACCCGCTGAATTTAA
>CH01-03b
ACATCGATATCTTGAACGCATATGGCGGCCTCGGGTCCATCCCGAGGCCACGCCCGTCTGAGGGTCGGCGAGTTTAAAGCAATCGCCTCTTCTCCTCCATACATTATAATGTGTGTGTGTGGGCTGGTGCCGGTCGAGAAGCTCTGCTGCCGCCGCTGCTGTGCTCTAGCAGGTAAGTAGCATGGGCGACTCGTCGGGTGCCAAGGAGGCGCCCTGGGCTTTTCGCGGATCGCATCGCGGTCCCCGTGGTCTTAAGTGCAAACTGCGTCGTCGTCCGTCCACCGCCCGACACGGAGCGCTCGTGTTCGTGTCGGGAGTTGCTGACGCCGCCGCCGTCCGGACAGGACTCGGATTGACTAGCTTTCGAGCCGTCCGCTGGCGAAGGGAGGTGTTAGCGAAAAGTGGACGCGGCTGATGCCACGAAAACAAAAACCATTTACTCCGACCTCAGATCGGACGAGATTACCCGCTGAATTTAA
>CH01-04a
ACATCGATATCTTGAACGCATATGGCGGCCTCGGGTCCATCCCGAGGCCACGCCCGTCTGAGGGTCGGCGAGTTTAAAGCAATCGCCTCTTCTCCTCCATACATTATAATGTGTGTGTGTGGGCTGGTGCCGGTCGAGAAGCTCTGCTGCCGCCGCTGCTGTGCTCTAGCAGGTAAGTAGCATGGGCGACTCGTCGGGTGCCAAGGAGGCGCCCTGGGCTTTTCGCGGATCGCATCGCGGTCCCCGTGGTCTTAAGTGCAAACTGCGTCGTCGTCCGTCCACCGCCCGACACGGAGCGCTCGTGTTCGTGTCGGGAGTTGCTGACGCCGCCGCCGCCGCCGTCCGGACAGGACTCGGATTGACTAGCTTTCTAGCCGTCCGCTGGCGAAGGGAGGTGTTAACGAAAAGTGGACGCGGCTGATGCCACGAAAACAAAAACCATTTACTCCGACCTCAAATCGGACAACATTACCCGCTGAATTTAA
>CH01-04b
ACATCGATATCTTGAACGCATATGGCGGCCTCGGGTCCATCCCGAGGCCACGCCCGTCTGAGGGTCGGCGAGTTTAAAGCAATCGCCTCTTCTCCTCCATACATTATAATGTGTGTGTGTGGGCTGGTGCCGGTCGAGAAGCTCTGCTGCCGCCGCTGCTGTGCTCTAGCAGGTAAGTAGCATGGGCGACTCGTCGGGTGCCAAGGAGGCGCCCTGGGCTTTTCGCGGATCGCATCGCGGTCCCCGTGGTCTTAAGTGCAAACTGCGTCGTCGTCCGTCCACCGCCCGACACGGAGCGCTCGTGTTCGTGTCGGGAGTTGCTGACGCCGCCGCCGTCCGGACAGGACTCGGATTGACTAGCTTTCGAGCCGTCCGCTGGCGAAGGGAGGTGTTAGCGAAAAGTGGACGCGGCTGATGCCACGAAAACAAAAACCATTTACTCCGACCTCAGATCGGACGAGATTACCCGCTGAATTTAA
>CH01-05a
ACATCGATATCTTGAACGCATATGGCGGCCTCGGGTCCATCCCGAGGCCACGCCCGTCTGAGGGTCGGCGAGTTTAAAGCAATCGCCTCTTCTCCTCCATACATTATAATGTGTGTGTGTGGGCTGGTGCCGGTCGAGAAGCTCTGCTGCCGCCGCTGCTGTGCTCTAGCAGGTAAGTAGCATGGGCGACTCGTCGGGTGCCAAGGAGGCGCCCTGGGCTTTTCGCGGATCGCATCGCGGTCCCCGTGGTCTTAAGTGCAAACTGCGTCGTCGTCCGTCCACCGCCCGACACGGAGCGCTCGTGTTCGTGTCGGGAGTTGCTGACGCCGCCGCCGTCCGGACAGGACTCGGATTGACTAGCTTTCGAGCCGTCCGCTGGCGAAGGGAGGTGTTAGCGAAAAGTGGACGCGGCTGATGCCACGAAAACAAAAACCATTTACTCCGACCTCAGATCGGACGAGATTACCCGCTGAATTTAA
>CH01-05b
ACATCGATATCTTGAACGCATATGGCGGCCTCGGGTCCATCCCGAGGCCACGCCCGTCTGAGGGTCGGCGAGTTTAAAGCAATCGCCTCTTCTCCTCCATACATTATAATGTGTGTGTGTGGGCTGGTGCCGGTCGAGAAGCTCTGCTGCCGCCGCTGCTGTGCTCTAGCAGGTAAGTAGCATGGGCGACTCGTCGGGTGCCAAGGAGGCGCCCTGGGCTTTTCGCGGATCGCATCGCGGTCCCCGTGGTCTTAAGTGCAAACTGCGTCGTCGTCCGTCCACCGCCCGACACGGAGCGCTCGTGTTCGTGTCGGGAGTTGCTGACGCCGCCGCCGTCCGGACAGGACTCGGATTGACTAGCTTTCGAGCCGTCCGCTGGCGAAGGGAGGTGTTAGCGAAAAGTGGACGCGGCTGATGCCACGAAAACAAAAACCATTTACTCCGACCTCAGATCGGACGAGATTACCCGCTGAATTTAA
>CH01-06a
ACATCGATATCTTGAACGCATATGGCGGCCTCGGGTCCATCCCGAGGCCACGCCCGTCTGAGGGTCGGCGAGTTTAAAGCAATCGCCTCTTCTCCTCCATACATTATAATGTGTGTGTGTGGGCTGGTGCCGGTCGAGAAGCTCTGCTGCCGCCGCTGCTGTGCTCTAGCAGGTAAGTAGCATGGGCGACTCGTCGGGTGCCAAGGAGGCGCCCTGGGCTTTTCGCGGATCGCATCGCGGTCCCCGTGGTCTTAAGTGCAAACTGCGTCGTCGTCCGTCCACCGCCCGACACGGAGCGCTCGTGTTCGTGTCGGGAGTTGCTGACGCCGCCGCCGTCCGGACAGGACTCGGATTGACTAGCTTTCGAGCCGTCCGCTGGCGAAGGGAGGTGTTAGCGAAAAGTGGACGCGGCTGATGCCACGAAAACAAAAACCATTTACTCCGACCTCAGATCGGACGAGATTACCCGCTGAATTTAA
>CH01-06b
ACATCGATATCTTGAACGCATATGGCGGCCTCGGGTCCATCCCGAGGCCACGCCCGTCTGAGGGTCGGCGAGTTTAAAGCAATCGCCTCTTCTCCTCCATACATTATAATGTGTGTGTGTGGGCTGGTGCCGGTCGAGAAGCTCTGCTGCCGCCGCTGCTGTGCTCTAGCAGGTAAGTAGCATGGGCGACTCGTCGGGTGCCAAGGAGGCGCCCTGGGCTTTTCGCGGATCGCATCGCGGTCCCCGTGGTCTTAAGTGCAAACTGCGTCGTCGTCCGTCCACCGCCCGACACGGAGCGCTCGTGTTCGTGTCGGGAGTTGCTGACGCCGCCGCCGTCCGGACAGGACTCGGATTGACTAGCTTTCGAGCCGTCCGCTGGCGAAGGGAGGTGTTAGCGAAAAGTGGACGCGGCTGATGCCACGAAAACAAAAACCATTTACTCCGACCTCAGATCGGACGAGATTACCCGCTGAATTTAA
>CH01-07a
ACATCGATATCTTGAACGCATATGGCGGCCTCGGGTCCATCCCGAGGCCACGCCCGTCTGAGGGTCGGCGAGTTTAAAGCAATCGCCTCTTCTCCTCCATACATTATAATGTGTGTGTGTGGGCTGGTGCCGGTCGAGAAGCTCTGCTGCCGCCGCTGCTGTGCTCTAGCAGGTAAGTAGCATGGGCGACTCGTCGGGTGCCAAGGAGGCGCCCTGGGCTTTTCGCGGATCGCATCGCGGTCCCCGTGGTCTTAAGTGCAAACTGCGTCGTCGTCCGTCCACCGCCCGACACGGAGCGCTCGTGTTCGTGTCGGGAGTTGCTGACGCCGCCGCCGTCCGGACAGGACTCGGATTGACTAGCTTTCGAGCCGTCCGCTGGCGAAGGGAGGTGTTAGCGAAAAGTGGACGCGGCTGATGCCACGAAAACAAAAACCATTTACTCCGACCTCAGATCGGACGAGATTACCCGCTGAATTTAA
>CH01-07b
ACATCGATATCTTGAACGCATATGGCGGCCTCGGGTCCATCCCGAGGCCACGCCCGTCTGAGGGTCGGCGAGTTTAAAGCAATCGCCTCTTCTCCTCCATACATTATAATGTGTGTGTGTGGGCTGGTGCCGGTCGAGAAGCTCTGCTGCCGCCGCTGCTGTGCTCTAGCAGGTAAGTAGCATGGGCGACTCGTCGGGTGCCAAGGAGGCGCCCTGGGCTTTTCGCGGATCGCATCGCGGTCCCCGTGGTCTTAAGTGCAAACTGCGTCGTCGTCCGTCCACCGCCCGACACGGAGCGCTCGTGTTCGTGTCGGGAGTTGCTGACGCCGCCGCCGTCCGGACAGGACTCGGATTGACTAGCTTTCGAGCCGTCCGCTGGCGAAGGGAGGTGTTAGCGAAAAGTGGACGCGGCTGATGCCACGAAAACAAAAACCATTTACTCCGACCTCAGATCGGACGAGATTACCCGCTGAATTTAA
>CH01-08a
ACATCGATATCTTGAACGCATATGGCGGCCTCGGGTCCATCCCGAGGCCACGCCCGTCTGAGGGTCGGCGAGTTTAAAGCAATCGCCTCTTCTCCTCCATACATTATAATGTGTGTGTGTGGGCTGGTGCCGGTCGAGAAGCTCTGCTGCCGCCGCTGCTGTGCTCTAGCAGGTAAGTAGCATGGGCGACTCGTCGGGTGCCAAGGAGGCGCCCTGGGCTTTTCGCGGATCGCATCGCGGTCCCCGTGGTCTTAAGTGCAAACTGCGTCGTCGTCCGTCCACCGCCCGACACGGAGCGCTCGTGTTCGTGTCGGGAGTTGCTGACGCCGCCGCCGTCCGGACAGGACTCGGATTGACTAGCTTTCGAGCCGTCCGCTGGCGAAGGGAGGTGTTAGCGAAAAGTGGACGCGGCTGATGCCACGAAAACAAAAACCATTTACTCCGACCTCAGATCGGACGAGATTACCCGCTGAATTTAA
>CH01-08b
ACATCGATATCTTGAACGCATATGGCGGCCTCGGGTCCATCCCGAGGCCACGCCCGTCTGAGGGTCGGCGAGTTTAAAGCAATCGCCTCTTCTCCTCCATACATTATAATGTGTGTGTGTGGGCTGGTGCCGGTCGAGAAGCTCTGCTGCCGCCGCTGCTGTGCTCTAGCAGGTAAGTAGCATGGGCGACTCGTCGGGTGCCAAGGAGGCGCCCTGGGCTTTTCGCGGATCGCATCGCGGTCCCCGTGGTCTTAAGTGCAAACTGCGTCGTCGTCCGTCCACCGCCCGACACGGAGCGCTCGTGTTCGTGTCGGGAGTTGCTGACGCCGCCGCCGTCCGGACAGGACTCGGATTGACTAGCTTTCGAGCCGTCCGCTGGCGAAGGGAGGTGTTAGCGAAAAGTGGACGCGGCTGATGCCACGAAAACAAAAACCATTTACTCCGACCTCAGATCGGACGAGATTACCCGCTGAATTTAA
>CH07-01a
ACATCGATATCTTGAACGCATATGGCGGCCTCGGGTCCATCCCGAGGCCACGCCCGTCTGAGGGTCGGCGAGTCTAAAGCAATCGCCTCTTCCACATAATGTGTGTGGGCTGGTGCCGGTCGAGAAGCTCTGCCGCCGCTGCTGTGCTCTAGCAGTTATGTAGCATGGGCGACTCGTCTGGTGCCGAGGAGGCGCCTTGGGCTTTTCGCGGACCGCATCGCGGTCCCCGTGGCCTTAAGTGCACGCTGCGTCGTCGTCTGTCCACCGCTCGACACGGAGCGCTCGTGTTCGTGTCGGGAAGTTGCCGACGCCGCCGTCCGGACAGGACTCGGATTGACTAGTTTTCGAGCCGTCCGCTGGCGAAGGAGGGTGTAGGTTAACGAAAAGTGGACCACGGCGGCGATGCCATCTCTATCAAAAATCCATTTACTCCGACCTCAAATCGGACGAGATTACCCGCTGAATTTAA
>CH07-01b
ACATCGATATCTTGAACGCATATGGCGGCCTCGGGTCCATCCCGAGGCCACGCCCGTCTGAGGGTCGGCGAGTCTAAAGCAATCGCCTCTTCCACATAATGTGTGTGGGCTGGTGCCGGTCGAGAAGCTCTGCCGCCGCTGCTGTGCTCTAGCAGTTATGTAGCATGGGCGACTCGTCGGGTGCCGAGGAGGCGCCTTGGGCTTTTCGCGGACCGCATCGCGGTCCCCGTGGCCTTAAGTGCACGCTGCGTCGTCGTCTGTCCACCGCTCGACACGGAGCGCTCGTGTTCGTGTCGGGAAGTTGCCGACGCCGCCGCCGCCGTCCGGACAGGACTCGGATTGACTAGTTTTCGAGCCGTCCGCTGGCGAAGGAGGGTGTAGGTTAACGAAAAGTGGACCACGGCGGCGATGCCATCTCTATCAAAAATCCATTTACTCCGACCTCAAATCGGACGAGATTACCCGCTGAATTTAA
>CH07-02a
ACATCGATATCTTGAACGCATATGGCGGCCTCGGGTCCATCCCGAGGCCACGCCCGTCTGAGGGTCGGCGAGTCTAAAGCAATCGCCTCTTCCACATAATGTGTGTGGGCTGGTGCCGGTCGAGAAGCTCTGCCGCCGCTGCTGTGCTCTAGCAGTTATGTAGCATGGGCGACTCGTCGGGTGCCGAGGAGGCGCCTTGGCCTTTTCGCGGACCGCATCGCGGTCCCCGTGGCCTTAAGTGCACGCTGCGTCGTCGTCTGTCCACCGCTCGACACGGAGCGCTCGTGTTCGTGTCGGGAAGTTGCCGACGCCGCCGCCGCCGTCCGGACAGGACTCGGATTGACTAGTTTTCGAGCCGTCCGCTGGCGAAGGAGGGTGTAGGTTAACGAAAAGTGGACCACGGCGGCGATGCCATCTCTATCAAAAATCCATTACTCCGACCTCAGATCGGACGAGATTACCCGCTGAATTTAA
>CH07-02b
ACATCGATATCTTGAACGCATATGGCGGCCTCGGGTCCATCCCGAGGCCACGCCCGTCTGAGGGTCGGCGAGTCTAAAGCAATCGCCTCTTCCACATAATGTGTGTGGGCTGGTGCCGGTCGAGAAGCTCTGCCGCCGCTGCTGTGCTCTAGCAGTTATGTAGCATGGGCGACTCGTCGGGTGCCGAGGAGGCGCCTTGGCCTTTTCGCGGACCGCATCGCGGTCCCCGTGGCCTTAAGTGCACGCTGCGTCGTCGTCTGTCCACCGCTCGACACGGAGCGCTCGTGTTCGTGTCGGGAAGTTGCCGACGCCGCCGCCGCCGTCCGGACAGGACTCGGATTGACTAGTTTTCGAGCCGTCCGCTGGCGAAGGAGGGTGTAGGTTAACGAAAAGTGGACCACGGCGGCGATGCCATCTCTATCAAAAATCCATTACTCCGACCTCAGATCGGACGAGATTACCCGCTGAATTTAA
>CH07-03a
ACATCGATATCTTGAACGCATATGGCGGCCTCGGGTCCATCCCGAGGCCACGCCCGTCTGAGGGTCGGCGAGTCTAAAGCAATCGCCTCTTCCACATAATGTGTGTGGGCTGGTGCCGGTCGAGAAGCTCTGCCGCCGCTGCTGTGCTCTAGCAGTTATGTAGCATGGGCGACTCGTCGGGTGCCGAGGAGGCGCCTTGGGCTTTTCGCGGACCGCATCGCGGTCCCCGTGGCCTTAAGTGCACGCTGCGTCGTCGTCTGTCCACCGCTCGACACGGAGCGCTCGTGTTCGTGTCGGGAAGTTGCCGACGCCGCCGCCGCCGTCCGGACAGGACTCGGATTGACTAGTTTTCGAGCCGTCCGCTGGCGAAGGAGGGTGTAGGTTAACGAAAAGTGGACCACGGCGGCGATGCCATCTCTATCAAAAATCCATTTACTCCGACCTCAGATCGGACGAGATTACCCGCTGAATTTAA
>CH07-03b
ACATCGATATCTTGAACGCATATGGCGGCCTCGGGTCCATCCCGAGGCCACGCCCGTCTGAGGGTCGGCGAGTCTAAAGCAATCGCCTCTTCCACATAATGTGTGTGGGCTGGTGCCGGTCGAGAAGCTCTGCCGCCGCTGCTGTGCTCTAGCAGTTATGTAGCATGGGCGACTCGTCGGGTGCCGAGGAGGCGCCTTGGGCTTTTCGCGGACCGCATCGCGGTCCCCGTGGCCTTAAGTGCACGCTGCGTCGTCGTCTGTCCACCGCTCGACACGGAGCGCTCGTGTTCGTGTCGGGAAGTTGCCGACGCCGCCGCCGCCGTCCGGACAGGACTCGGATTGACTAGTTTTCGAGCCGTCCGCTGGCGAAGGAGGGTGTAGGTTAACGAAAAGTGGACCACGGCGGCGATGCCATCTCTATCAAAAATCCATTTACTCCGACCTCAGATCGGACGAGATTACCCGCTGAATTTAA
>CH07-04a
ACATCGATATCTTGAACGCATATGGCGGCCTCGGGTCCATCCCGAGGCCACGCCCGTCTGAGGGTCGGCGAGTCTAAAGCAATCGCCTCTTCCACATAATGTGTGTGGGCTGGTGCCGGTCGAGAAGCTCTGCCGCCGCTGCTGTGCTCTAGCAGTTATGTAGCATGGGCGACTCGTCGGGTGCCGAGGAGGCGCCTTGGGCTTTTCGCGGACCGCATCGCGGTCCCCGTGGCCTTAAGTGCACGCTGCGTCGTCGTCTGTCCACCGCTCGACACGGAGCGCTCGTGTTCGTGTCGGGAAGTTGCCGACGCCGCCGCCGCCGTCCGGACAGGACTCGGATTGACTAGTTTTCGAGCCGTCCGCTGGCGAAGGAGGGTGTAGGTTAACGAAAAGTGGACCACGGCGGCGATGCCATCTCTATCAAAAATCCATTACTCCGACCTCAGATCGGACGAGATTACCCGCTGAATTTAA
>CH07-04b
ACATCGATATCTTGAACGCATATGGCGGCCTCGGGTCCATCCCGAGGCCACGCCCGTCTGAGGGTCGGCGAGTCTAAAGCAATCGCCTCTTCCACATAATGTGTGTGGGCTGGTGCCGGTCGAGAAGCTCTGCCGCCGCTGCTGTGCTCTAGCAGTTATGTAGCATGGGCGACTCGTCGGGTGCCGAGGAGGCGCCTTGGGCTTTTCGCGGACCGCATCGCGGTCCCCGTGGCCTTAAGTGCACGCTGCGTCGTCGTCTGTCCACCGCTCGACACGGAGCGCTCGTGTTCGTGTCGGGAAGTTGCCGACGCCGCCGCCGCCGTCCGGACAGGACTCGGATTGACTAGTTTTCGAGCCGTCCGCTGGCGAAGGAGGGTGTAGGTTAACGAAAAGTGGACCACGGCGGCGATGCCATCTCTATCAAAAATCCATTACTCCGACCTCAGATCGGACGAGATTACCCGCTGAATTTAA
>CH07-05a
ACATCGATATCTTGAACGCATATGGCGGCCTCGGGTCCATCCCGAGGCCACGCCCGTCTGAGGGTCGGCGAGTCTAAAGCAATCGCCTCTTCCACATAATGTGTGTGGGCTGGTGCCGGTCGAGAAGCTCTGCCGCCGCTGCTGTGCTCTAGCAGTTATGTAGCATGGGCGACTCGTCGGGTGCCGAGGAGGCGCCTTGGGCTTTTCGCGGACCGCATCGCGGTCCCCGTGGCCTTAAGTGCACGCTGCGTCGTCGTCTGTCCACCGCTCGACACGGAGCGCTCGTGTTCGTGTCGGGAAGTTGCCGACGCCGCCGCCGCCGTCCGGACAGGACTCGGATTGACTAGTTTTCGAGCCGTCCGCTGGCGAAGGAGGGTGTAGGTTAACGAAAAGTGGACCACGGCGGCGATGCCATCTCTATCAAAAATCCATTTACTCCGACCTCAGATCGGACGAGATTACCCGCTGAATTTAA
>CH07-05b
ACATCGATATCTTGAACGCATATGGCGGCCTCGGGTCCATCCCGAGGCCACGCCCGTCTGAGGGTCGGCGAGTCTAAAGCAATCGCCTCTTCCACATAATGTGTGTGGGCTGGTGCCGGTCGAGAAGCTCTGCCGCCGCTGCTGTGCTCTAGCAGTTATGTAGCATGGGCGACTCGTCGGGTGCCGAGGAGGCGCCTTGGGCTTTTCGCGGACCGCATCGCGGTCCCCGTGGCCTTAAGTGCACGCTGCGTCGTCGTCTGTCCACCGCTCGACACGGAGCGCTCGTGTTCGTGTCGGGAAGTTGCCGACGCCGCCGCCGCCGTCCGGACAGGACTCGGATTGACTAGTTTTCGAGCCGTCCGCTGGCGAAGGAGGGTGTAGGTTAACGAAAAGTGGACCACGGCGGCGATGCCATCTCTATCAAAAATCCATTTACTCCGACCTCAGATCGGACGAGATTACCCGCTGAATTTAA
>CH07-06a
ACATCGATATCTTGAACGCATATGGCGGCCTCGGGTCCATCCCGAGGCCACGCCCGTCTGAGGGTCGGCGAGTCTAAAGCAATCGCCTCTTCCACATAATGTGTGTGGGCTGGTGCCGGTCGAGAAGCTCTGCCGCCGCTGCTGTGCTCTAGCAGTTATGTAGCATGGGCGACTCGTCGGGTGCCGAGGAGGCGCCTTGGGCTTTTCGCGGACCGCATCGCGGTCCCCGTGGCCTTAAGTGCACGCTGCGTCGTCGTCTGTCCACCGCTCGACACGGAGCGCTCGTGTTCGTGTCGGGAAGTTGCCGACGCCGCCGCCGCCGTCCGGACAGGACTCGGATTGACTAGTTTTCGAGCCGTCCGCTGGCGAAGGAGGGTGTAGGTTAACGAAAAGTGGACCACGGCGGCGATGCCATCTCTATCAAAAATCCATTACTCCGACCTCAGATCGGACGAGATTACCCGCTGAATTTAA
>CH07-06b
ACATCGATATCTTGAACGCATATGGCGGCCTCGGGTCCATCCCGAGGCCACGCCCGTCTGAGGGTCGGCGAGTCTAAAGCAATCGCCTCTTCCACATAATGTGTGTGGGCTGGTGCCGGTCGAGAAGCTCTGCCGCCGCTGCTGTGCTCTAGCAGTTATGTAGCATGGGCGACTCGTCGGGTGCCGAGGAGGCGCCTTGGGCTTTTCGCGGACCGCATCGCGGTCCCCGTGGCCTTAAGTGCACGCTGCGTCGTCGTCTGTCCACCGCTCGACACGGAGCGCTCGTGTTCGTGTCGGGAAGTTGCCGACGCCGCCGCCGCCGTCCGGACAGGACTCGGATTGACTAGTTTTCGAGCCGTCCGCTGGCGAAGGAGGGTGTAGGTTAACGAAAAGTGGACCACGGCGGCGATGCCATCTCTATCAAAAATCCATTACTCCGACCTCAGATCGGACGAGATTACCCGCTGAATTTAA
>CH07-07a
ACATCGATATCTTGAACGCATATGGCGGCCTCGGGTCCATCCCGAGGCCACGCCCGTCTGAGGGTCGGCGAGTCTAAAGCAATCGCCTCTTCCACATAATGTGTGTGGGCTGGTGCCGGTCGAGAAGCTCTGCCGCCGCTGCTGTGCTCTAGCAGTTATGTAGCATGGGCGACTCGTCGGGTGCCGAGGAGGCGCCTTGGGCTTTTCGCGGACCGCATCGCGGTCCCCGTGGCCTTAAGTGCACGCTGCGTCGTCGTCTGTCCACCGCTCGACACGGAGCGCTCGTGTTCGTGTCGGGAAGTTGCCGACGCCGCCGCCGCCGTCCGGACAGGACTCGGATTGACTAGTTTTCGAGCCGTCCGCTGGCGAAGGAGGGTGTAGGTTAACGAAAAGTGGACCACGGCGGCGATGCCATCTCTATCAAAAATCCATTTACTCCGACCTCAGATCGGACGAGATTACCCGCTGAATTTAA
>CH07-07b
ACATCGATATCTTGAACGCATATGGCGGCCTCGGGTCCATCCCGAGGCCACGCCCGTCTGAGGGTCGGCGAGTCTAAAGCAATCGCCTCTTCCACATAATGTGTGTGGGCTGGTGCCGGTCGAGAAGCTCTGCCGCCGCTGCTGTGCTCTAGCAGTTATGTAGCATGGGCGACTCGTCGGGTGCCGAGGAGGCGCCTTGGGCTTTTCGCGGACCGCATCGCGGTCCCCGTGGCCTTAAGTGCACGCTGCGTCGTCGTCTGTCCACCGCTCGACACGGAGCGCTCGTGTTCGTGTCGGGAAGTTGCCGACGCCGCCGCCGCCGTCCGGACAGGACTCGGATTGACTAGTTTTCGAGCCGTCCGCTGGCGAAGGAGGGTGTAGGTTAACGAAAAGTGGACCACGGCGGCGATGCCATCTCTATCAAAAATCCATTTACTCCGACCTCAGATCGGACGAGATTACCCGCTGAATTTAA
>CH07-08a
ACATCGATATCTTGAACGCATATGGCGGCCTCGGGTCCATCCCGAGGCCACGCCCGTCTGAGGGTCGGCGAGTCTAAAGCAATCGCCTCTTCCACATAATGTGTGTGGGCTGGTGCCGGTCGAGAAGCTCTGCCGCCGCTGCTGTGCTCTAGCAGTTATGTAGCATGGGCGACTCGTCTGGTGCCGAGGAGGCGCCTTGGGCTTTTCGCGGACCGCATCGCGGTCCCCGTGGCCTTAAGTGCACGCTGCGTCGTCGTCTGTCCACCGCTCGACACGGAGCGCTCGTGTTCGTGTCGGGAAGTTGCCGACGCCGCCGCCGCCGTCCGGACAGGACTCGGATTGACTAGTTTTCGAGCCGTCCGCTGGCGAAGGAGGGTGTAGGTTAACGAAAAGTGGACCACGGCGGCGATGCCATCTCTATCAAAAATCCATTACTCCGACCTCAGATCGGACGAGATTACCCGCTGAATTTAA
>CH07-08b
ACATCGATATCTTGAACGCATATGGCGGCCTCGGGTCCATCCCGAGGCCACGCCCGTCTGAGGGTCGGCGAGTCTAAAGCAATCGCCTCTTCCACATAATGTGTGTGGGCTGGTGCCGGTCGAGAAGCTCTGCCGCCGCTGCTGTGCTCTAGCAGTTATGTAGCATGGGCGACTCGTCTGGTGCCGAGGAGGCGCCTTGGGCTTTTCGCGGACCGCATCGCGGTCCCCGTGGCCTTAAGTGCACGCTGCGTCGTCGTCTGTCCACCGCTCGACACGGAGCGCTCGTGTTCGTGTCGGGAAGTTGCCGACGCCGCCGCCGCCGTCCGGACAGGACTCGGATTGACTAGTTTTCGAGCCGTCCGCTGGCGAAGGAGGGTGTAGGTTAACGAAAAGTGGACCACGGCGGCGATGCCATCTCTATCAAAAATCCATTACTCCGACCTCAGATCGGACGAGATTACCCGCTGAATTTAA
>CH06-01a
ACATCGATATCTTGAACGCATATGGCGGCCTCGGGTCCATCCCGAGGCCACGCCCGTCTGAGGGTCGGCGAGTCTAAAGCAATCGCCTCTTCCACATAATGTGTGTGGGCTGGTGCCGGTCGAGAAGCTCTGCCGCCGCTGCTGTGCTCTAGCAGTTATGTAGCATGGGCGACTCGTCGGGTGCCGAGGAGGCGCCTTGGGCTTTTCGCGGACCGCATCGCGGTCCCCGTGGCCTTAAGTGCACGCTGCGTCGTCGTCTGTCCACCGCTCGACACGGAGCGCTCGTGTTCGTGTCGGGAAGTTGCCGACGCCGCCGTCCGGACAGGACTCGGATTGACTAGTTTTCGAGCCGTCCGCTGGCGAAGGAGGGTGTAGGTTAACGAAAAGTGGACCACGGCGGCGATGCCATCTCTATCAAAAATCCATTTACTCCGACCTCAGATCGGACGAGATTACCCGCTGAATTTAA
>CH06-01b
ACATCGATATCTTGAACGCATATGGCGGCCTCGGGTCCATCCCGAGGCCACGCCCGTCTGAGGGTCGGCGAGTCTAAAGCAATCGCCTCTTCCACATAATGTGTGTGGGCTGGTGCCGGTCGAGAAGCTCTGCCGCCGCTGCTGTGCTCTAGCAGTTATGTAGCATGGGCGACTCGTCGGGTGCCGAGGAGGCGCCTTGGGCTTTTCGCGGACCGCATCGCGGTCCCCGTGGCCTTAAGTGCACGCTGCGTCGTCGTCTGTCCACCGCTCGACACGGAGCGCTCGTGTTCGTGTCGGGAAGTTGCCGACGCCGCCGTCCGGACAGGACTCGGATTGACTAGTTTTCGAGCCGTCCGCTGGCGAAGGAGGGTGTAGGTTAACGAAAAGTGGACCACGGCGGCGATGCCATCTCTATCAAAAATCCATTTACTCCGACCTCAGATCGGACGAGATTACCCGCTGAATTTAA
>CH06-02a
ACATCGACATCTTGAACGCATATGGCGGCCTCGGGTCCATCCCGAGGCCACGCCCGTCTGAGGGTCGGCGAGTCTAAAGCAATCGCCTCTCCACATAATGTGTGTGGGCTGGTGTGCCGGTCGAGAAGCTCTGCTGCCGCCGCTGCTGTGCTCTAGCAGTTAAGTAGCATGGGCGACTCGTCTGGTGCCAAGGAGGCGCCTTGGGCTTTTCGCAGACCGCATCGCGGTCCCCGTGGCCTTAAGTGCACGCTGCGTCGTCGTCTGTCCACCGCTCGACACGGAGCGCTCGTGTTCGTGTCGGGAAGTTGCCGACGCCGCCGCCGCCGTCCGGACAGGACTCGGATTGACTATCTTTCGAGCCGTCCGCTGGCGAAGGAGGTGTAGGTTAACGAAAAGTGGACGCTGCGGCGATGCCATCTCTATCAAAAATCCATTTACTCCGACCTCAGATCGGACGAGATTACCCGCTGAATTTAA
>CH06-02b
ACATCGATATCTTGAACGCATATGGCGGCCTCGGGTCCATCCCGAGGCCACGCCCGTCTGAGGGTCGGCGAGTCTAAAGCAATCGCCTCTTCCACATAATGTGTGTGGGCTGGTGCCGGTCGAGAAGCTCTGCCGCCGCTGCTGTGCTCTAGCAGTTATGTAGCAAGGGCGACTCGTCGGGTGCCGAGGAGGCGCCTTGGGCTTTTCGCGGACCGCATCGCGGTCCCCGTGGCCTTAAGTGCACGCTGCGTCGTCGTCTGTCCACCGCTCGACACGGAGCGCTCGTGTTCGTGTCGGGAAGTTGCCGACGCCGCCGCCGCCGTCCGGACAGGACTCGGATTGACTAGTTTTCGAGCCGTCCGCTGGCGAAGGAGGGTGTAGGTTAACGAAAAGTGGACCACGGCGGCGATGCCATCTCTATCAAAAATCCATTTACTCCGACCTCAGATCGGACGAGATTACCCGCTGAATTTAA
>CH06-03a
ACATCGATATCTTGAACGCATATGGCGGCCTCGGGTCCATCCCGAGGCCACGCCCGTCTGAGGGTCGGCGAGTCTAAAGCAATCGCCTCTTCCACATAATGTGTGTGGGCTGGTGCCGGTCGAGAAGCTCTGCCGCCGCTGCTGTGCTCTAGCAGTTATGTAGCATGGGCGACTCGTCGGGTGCCGAGGAGGCGCCTTGGGCTTTTCGCGGACCGCATCGCGGTCCCCGTGGCCTTAAGTGCACGCTGCGTCGTCGTCTGTCCACCGCTCGACACGGAGCGCTCGTGTTCGTGTCGGGAAGTTGCCGACGCCGCCGCCGCCGTCCGGACAGGACTCGGATTGACTAGTTTTCGAGCCGTCCGCTGGCGAAGGAGGGTGTAGGTTAACGAAAAGTGGACCACGGCGGCGATGCCATCTCTATCAAAAATCCATTTACTCCGACCTCAGATCGGACGAGATTACCCGCTGAATTTAA
>CH06-03b
ACATCGATATCTTGAACGCATATGGCGGCCTCGGGTCCATCCCGAGGCCACGCCCGTCTGAGGGTCGGCGAGTCTAAAGCAATCGCCTCTTCCACATAATGTGTGTGGGCTGGTGCCGGTCGAGAAGCTCTGCCGCCGCTGCTGTGCTCTAGCAGTTATGTAGCATGGGCGACTCGTCGGGTGCCGAGGAGGCGCCTTGGGCTTTTCGCGGACCGCATCGCGGTCCCCGTGGCCTTAAGTGCACGCTGCGTCGTCGTCTGTCCACCGCTCGACACGGAGCGCTCGTGTTCGTGTCGGGAAGTTGCCGACGCCGCCGCCGCCGTCCGGACAGGACTCGGATTGACTAGTTTTCGAGCCGTCCGCTGGCGAAGGAGGGTGTAGGTTAACGAAAAGTGGACCACGGCGGCGATGCCATCTCTATCAAAAATCCATTTACTCCGACCTCAGATCGGACGAGATTACCCGCTGAATTTAA
>CH06-04a
ACATCGACATCTTGAACGCATATGGCGGCCTCGGGTCCATCCCGAGGCCACGCCCGTCTGAGGGTCGGCGAGTCTAAAGCAATCGCCTCTCCACATAATGTGTGTGGGCTGGTGTGCCGGTCGAGAAGCTCTGCTGCCGCCGCTGCTGTGCTCTAGCAGTTAAGTAGCATGGGCGACTCGTCTGGTGCCGAGGAGGCGCCTTGGGCTTTTCGCAGACCGCATCGCGGTCCCCGTGGCCTTAAGTGCACGCTGCGTCGTCGTCTGTCCACCGCTCGACACGGAGCGCTCGTGTTCGTGTCGGGAAGTTGCCGACGCCGCCGCCGCCGTCCGGACAGGACTCGGATTGACTATCTTTCGAGCCGTCCGCTGGCGAAGGAGGTGTAGGTTAACGAAAAGTGGACGCTGCGGCGATGCCATCTCTATCAAAAAATCCATTTACTCCGACCTCAGATCGGACGAGATTACCCGCTGAATTTAA
>CH06-04b
ACATCGATATCTTGAACGCATATGGCGGCCTCGGGTCCATCCCGAGGCCACGCCCGTCTGAGGGTCGGCGAGTCTAAAGCAATCGCCTCTTCCACATAATGTGTGTGGGCTGGTGCCGGTCGAGAAGCTCTGCCGCCGCTGCTGTGCTCTAGCAGTTATGTAGCAAGGGCGACTCGTCGGGTGCCGAGGAGGCGCCTTGGGCTTTTCGCGGACCGCATCGCGGTCCCCGTGGCCTTAAGTGCACGCTGCGTCGTCGTCTGTCCACCGCTCGACACGGAGCGCTCGTGTTCGTGTCGGGAAGTTGCCGACGCCGCCGCCGCCGTCCGGACAGGACTCGGATTGACTAGTTTTCGAGCCGTCCGCTGGCGAAGGAGGGTGTAGGTTAACGAAAAGTGGACCACGGCGGCGATGCCCTCTCTATCAAAAATCCATTTACTCCGACCTCAGATCGGACGAGATTACCCGCTGAATTTAA
>CH06-05a
ACATCGATATCTTGAACGCATATGGCGGCCTCGGGTCCATCCCGAGGCCACGCCCGTCTGAGGGTCGGCGAGTCTAAAGCAATCGCCTCTTCCACATAATGTGTGTGGGCTGGTGCCGGTCGAGAAGCTCTGCCGCCGCTGCTGTGCTCTAGCAGTTATGTAGCATGGGCGACTCGTCGGGTGCCGAGGAGGCGCCTTGGGCTTTTCGCGGACCGCATCGCGGTCCCCGTGGCCTTAAGTGCACGCTGCGTCGTCGTCTGTCCACCGCTCGACACGGAGCGCTCGTGTTCGTGTCGGGAAGTTGCCGACGCCGCCGCCGCCGTCCGGACAGGACTCGGATTGACTAGTTTTCGAGCCGTCCGCTGGCGAAGGAGGGTGTAGGTTAACGAAAAGTGGACCACGGCGGCGATGCCATCTCTATCAAAAATCCATTTACTCCGACCTCAGATCGGACGAGATTACCCGCTGAATTTAA
>CH06-05b
ACATCGATATCTTGAACGCATATGGCGGCCTCGGGTCCATCCCGAGGCCACGCCCGTCTGAGGGTCGGCGAGTCTAAAGCAATCGCCTCTTCCACATAATGTGTGTGGGCTGGTGCCGGTCGAGAAGCTCTGCCGCCGCTGCTGTGCTCTAGCAGTTATGTAGCATGGGCGACTCGTCGGGTGCCGAGGAGGCGCCTTGGGCTTTTCGCGGACCGCATCGCGGTCCCCGTGGCCTTAAGTGCACGCTGCGTCGTCGTCTGTCCACCGCTCGACACGGAGCGCTCGTGTTCGTGTCGGGAAGTTGCCGACGCCGCCGCCGCCGTCCGGACAGGACTCGGATTGACTAGTTTTCGAGCCGTCCGCTGGCGAAGGAGGGTGTAGGTTAACGAAAAGTGGACCACGGCGGCGATGCCATCTCTATCAAAAATCCATTTACTCCGACCTCAGATCGGACGAGATTACCCGCTGAATTTAA
>CH06-06a
ACATCGATATCTTGAACGCATATGGCGGCCTCGGGTCCATCCCGAGGCCACGCCCGTCTGAGGGTCGGCGAGTCTAAAGCAATCGCCTCTTCCACATAATGTGTGTGGGCTGGTGCCGGTCGAGAAGCTCTGCCGCCGCTGCTGTGCTCTAGCAGTTATGTAGCATGGGCGACTCGTCCGGTGCCGAGGAGGCGCCTTGGGCTTTTCGCGGACCGCATCGCGGTCCCCGTGGCCTTAAGTGCACGCTGCGTCGTCGTCTGTCCACCGCTCGACACGGAGCGCTCGTGTTCGTGTCGGGAAGTTGCCGACGCCGCCCTCCGGACAGGACTCGGATTGACTAGTTTTCGAGCCGTCCGCTGGCGAAGGAGGGTGTAGGTTAACGAAAAGTGGACCACGGCGGCGATGCCATCTCTATCAAAAATCCATTTACTCCGACCTCAAATCGGACGAGATTACCCGCTGAATTTAA
>CH06-06b
ACATCGATATCTTGAACGCATATGGCGGCCTCGGGTCCATCCCGAGGCCACGCCCGTCTGAGGGTCGGCGAGTCTAAAGCAATCGCCTCTTCCACATAATGTGTGTGGGCTGGTGCCGGTCGAGAAGCTCTGCCGCCGCTGCTGTGCTCTAGCAGTTATGTAGCATGGGCGACTCGTCGGGTGCCGAGGAGGCGCCTTGGGCTTTTCGCGGACCGCATCGCGGTCCCCGTGGCCTTAAGTGCACGCTGCGTCGTCCTCTGTCCACCGCTCGACACGGAGCGCTCGTGTTCGTGTCGGGAAGTTGCCGACGCCGCCGCCGCCGTCCGGACAGGACTCGGATTGACTAGTTTTCGAGCCGTCCGCTGGCGAAGGAGGGTGTAGGTTAACGAAAAGTGGACCACGGCGGCGATGCCATCTCTATCAAAAATCCATTTACTCCGACCTCAGATCGGACGAGATTACCCGCTGAATTTAA
>CH06-07a
ACATCGACATCTTGAACGCATATGGCGGCCTCGGGTCCATCCCGAGGCCACGCCCGTCTGAGGGTCGGCGAGTCTAAAGCAATCGCCTCTCCACATAATGTGTGTGGGCTGGTGTGCCGGTCGAGAAGCTCTGCTGCCGCCGCTGCTGTGCTCTAGCAGTTAAGTAGCATGGGCCACTCGTCTGGTGCCAAGGAGGCGCCTTGGGCTTTTCGCAGACCGCATCGCGCTCCCCGTGGCCTTAAGTGCACGCTGCGTCGTCGTCTGTCCACCGCTCGACACGGAGCGCTCGTGTTCGTGTCGGGAAGTTGCCGACGCCGCCGCCGCCGTCCGGACAGGACTCGGATTGACTATCTTTCGAGCCGTCCGCTGGCGAAGGAGGTGTAGGTTAACGAAAAGTGGACGCTGCGGCGATGCCCTCTCTATCAAAAATCCATTTACTCCGACCTCAGATCGGACGAGATTACCCGCTGAATTTAA
>CH06-07b
ACATCGATATCTTGAACGCATATGGCGGCCTCGGGTCCATCCCGAGGCCACGCCCGTCTGAGGGTCGGCGAGTCTAAAGCAATCGCCTCTTCCACATAATGTGTGTGGGCTGGTGCCGGTCGAGAAGCTCTGCCGCCGCTGCTGTGCTCTAGCAGTTATGTAGCAAGGGCGACTCGTCGGGTGCCGAGGAGGCGCCTTGGGCTTTTCGCGGACCGCATCGCGGTCCCCGTGGCCTTAAGTGCACGCTGCGTCGTCGTCTGTCCACCGCTCGACACGGAGCGCTCGTGTTCGTGTCGGGAAGTTGCCGACGCCGCCGCCGCCGTCCGGACAGGACTCGGATTGACTAGTTTTCGAGCCGTCCGCTGGCGAAGGAGGGTGTAGGTTAACGAAAAGTGGACCACGGCGGCGATGCCATCTCTATCAAAAATCCATTTACTCCGACCTCAGATCGGACGAGATTACCCGCTGAATTTAA
>CH06-08a
ACATCGACATCTTGAACGCATATGGCGGCCTCGGGTCCATCCCGAGGCCACGCCCGTCTGAGGGTCGGCGAGTCTAAAGCAATCGCCTCTCCACATAATGTGTGTGGGCTGGTGTGCCGGTCGAGAAGCTCTGCTGCCGCCGCTGCTGTGCTCTAGCAGTTAAGTAGCATGGGCGACTCGTCTGGTGCCGAGGAGGCGCCTTGGGCTTTTCGCAGACCGCATCGCGGTCCCCGTGGCCTTAAGTGCACGCTGCGTCGTCGTCTGTCCACCGCTCGACACGGAGCGCTCGTGTTCGTGTCGGGAAGTTGCCGACGCCGCCGCCGCCGTCCGGACAGGACTCGGATTGACTATCTTTCGAGCCGTCCGCTGGCGAAGGAGGTGTAGGTTAACGAAAAGTGGACGCTGCGGCGATGCCCTCTCTATCAAAAATCCATTTACTCCGACCTCAGATCGGACGAGATTACCCGCTGAATTTAA
>CH06-08b
ACATCGATATCTTGAACGCATATGGCGGCCTCGGGTCCATCCCGAGGCCACGCCCGTCTGAGGGTCGGCGAGTCTAAAGCAATCGCCTCTTCCACATAATGTGTGTGGGCTGGTGCCGGTCGAGAAGCTCTGCCGCCGCTGCTGTGCTCTAGCAGTTATGTAGCAAGGGCGACTCGTCGGGTGCCGAGGAGGCGCCTTGGGCTTTTCGCGGACCGCATCGCGCTCCCCGTGGCCTTAAGTGCACGCTGCGTCGTCGTCTGTCCACCGCTCGACACGGAGCGCTCGTGTTCGTGTCGGGAAGTTGCCGACGCCGCCGCCGCCGTCCGGACAGGACTCGGATTGACTAGTTTTCGAGCCGTCCGCTGGCGAAGGAGGGTGTAGGTTAACGAAAAGTGGACCACGGCGGCGATGCCATCTCTATCAAAAATCCATTTACTCCGACCTCAGATCGGACGAGATTACCCGCTGAATTTAA
>CH05-01a
ACATCGACATCTTGAACGCATATGGCGGCCTCGGGTCCATCCCGAGGCCACGCCCGTCTGAGGGTCGGCGAGTCTAAAGCAATCGCCTCTCCACATAATGTGTGTGGGCTGGTGTGCCGGTCGAGAAGCTCTGCTGCCGCCGCTGCTGTGCTCTAGCAGTTAAGTAGCATGGGCGACTCGTCTGGTGCCGAGGAGGCGCCTTGGGCTTTTCGCGGACCGCATCGCGGTCCCCGTGGCCTTAAGTGCACGCTGCGTCGTCGTCTGTCCACCGCTCGACACGGAGCGCTCGTGTTCGTGTCGGGAAGTTGCCGACGCCGCCGCCGCCGTCCGGACAGGACTCGGATTGACTATCTTTCGAGCCGTCCGCTGGCGAAGGAGGTGTAGGTTAACGAAAAGTGGACGCTGCGGCGATGCCCATCTCTATCAAAAATCCATTTACTCCGACCTCAGATCGGACGAGATTACCCGCTGAATTTAA
>CH05-01b
ACATCGACATCTTGAACGCATATGGCGGCCTCGGGTCCATCCCGAGGCCACGCCCGTCTGAGGGTCGGCGAGTCTAAAGCAATCGCCTCTCCACATAATGTGTGTGGGCTGGTGTGCCGGTCGAGAAGCTCTGCTGCCGCCGCTGCTGTGCTCTAGCAGTTAAGTAGCATGGGCGACTCGTCTGGTGCCGAGGAGGCGCCTTGGGCTTTTCGCGGACCGCATCGCGGTCCCCGTGGCCTTAAGTGCACGCTGCGTCGTCGTCTGTCCACCGCTCGACACGGAGCGCTCGTGTTCGTGTCGGGAAGTTGCCGACGCCGCCGCCGCCGTCCGGACAGGACTCGGATTGACTATCTTTCGAGCCGTCCGCTGGCGAAGGAGGTGTAGGTTAACGAAAAGTGGACGCTGCGGCGATGCCCATCTCTATCAAAAATCCATTTACTCCGACCTCAGATCGGACGAGATTACCCGCTGAATTTAA
>CH05-02a
ACATCGATATCTTGAACGCATATGGCGGCCTCGGGTCCATCCCGAGGCCACGCCCGTCTGAGGGTCGGCGAGTCTAAAGCAATCGCCTCTTCCACATAATGTGTGTGGGCTGGTGCCGGTCGAGAAGCTCTGCCGCCGCTGCTGTGCTCTAGCAGTTATGTAGCATGGGCGACTCGTCGGGTGCCGAGGAGGCGCCTTGGGCTTTTCGCGGACCGCATCGCGGTCCCCGTGGCCTTAAGTGCACGCTGCGTCGTCGTCTGTCCACCGCTCGACACGGAGCGCTCGTGTTCGTGTCGGGAAGTTGCCGACGCCGCCGCCGCCGTCCGGACAGGACTCGGATTGACTAGTTTTCGAGCCGTCCGCTGGCGAAGGAGGGTGTAGGTTAACGAAAAGTGGACCACGGCGGCGATGCCATCTCTATCAAAAATCCATTTACTCCGACCTCAGATCGGACGAGATTACCCGCTGAATTTAA
>CH05-02b
ACATCGATATCTTGAACGCATATGGCGGCCTCGGGTCCATCCCGAGGCCACGCCCGTCTGAGGGTCGGCGAGTCTAAAGCAATCGCCTCTTCCACATAATGTGTGTGGGCTGGTGCCGGTCGAGAAGCTCTGCCGCCGCTGCTGTGCTCTAGCAGTTATGTAGCATGGGCGACTCGTCGGGTGCCGAGGAGGCGCCTTGGGCTTTTCGCGGACCGCATCGCGGTCCCCGTGGCCTTAAGTGCACGCTGCGTCGTCGTCTGTCCACCGCTCGACACGGAGCGCTCGTGTTCGTGTCGGGAAGTTGCCGACGCCGCCGCCGCCGTCCGGACAGGACTCGGATTGACTAGTTTTCGAGCCGTCCGCTGGCGAAGGAGGGTGTAGGTTAACGAAAAGTGGACCACGGCGGCGATGCCATCTCTATCAAAAATCCATTTACTCCGACCTCAGATCGGACGAGATTACCCGCTGAATTTAA
>CH05-03a
ACATCGATATCTTGAACGCATATGGCGGCCTCGGGTCCATCCCGAGGCCACGCCCGTCTGAGGGTCGGCGAGTCTAAAGCAATCGCCTCTTCCACATAATGTGTGTGGGCTGGTGCCGGTCGAGAAGCTCTGCCGCCGCTGCTGTGCTCTAGCAGTTATGTAGCATGGGCGACTCGTCGGGTGCCGAGGAGGCGCCTTGGGCTTTTCGCGGACCGCATCGCGGTCCCCGTGGCCTTAAGTGCACGCTGCGTCGTCGTCTGTCCACCGCTCGACACGGAGCGCTCGTGTTCGTGTCGGGAAGTTGCCGACGCCGCCGCCGCCGTCCGGACAGGACTCGGATTGACTAGTTTTCGAGCCGTCCGCTGGCGAAGGAGGGTGTAGGTTAACGAAAAGTGGACCACGGCGGCGATGCCATCTCTATCAAAAATCCATTTACTCCGACCTCAGATCGGACGAGATTACCCGCTGAATTTAA
>CH05-03b
ACATCGATATCTTGAACGCATATGGCGGCCTCGGGTCCATCCCGAGGCCACGCCCGTCTGAGGGTCGGCGAGTCTAAAGCAATCGCCTCTTCCACATAATGTGTGTGGGCTGGTGCCGGTCGAGAAGCTCTGCCGCCGCTGCTGTGCTCTAGCAGTTATGTAGCATGGGCGACTCGTCGGGTGCCGAGGAGGCGCCTTGGGCTTTTCGCGGACCGCATCGCGGTCCCCGTGGCCTTAAGTGCACGCTGCGTCGTCGTCTGTCCACCGCTCGACACGGAGCGCTCGTGTTCGTGTCGGGAAGTTGCCGACGCCGCCGCCGCCGTCCGGACAGGACTCGGATTGACTAGTTTTCGAGCCGTCCGCTGGCGAAGGAGGGTGTAGGTTAACGAAAAGTGGACCACGGCGGCGATGCCATCTCTATCAAAAATCCATTTACTCCGACCTCAGATCGGACGAGATTACCCGCTGAATTTAA
>CH05-04a
ACATCGATATCTTGAACGCATATGGCGGCCTCGGGTCCATCCCGAGGCCACGCCCGTCTGAGGGTCGGCGAGTCTAAAGCAATCGCCTCTTCCACATAATGTGTGTGGGCTGGTGCCGGTCGAGAAGCTCTGCCGCCGCTGCTGTGCTCTAGCAGTTATGTAGCATGGGCGACTCGTCGGGTGCCGAGGAGGCGCCTTGGGCTTTTCGCGGACCGCATCGCGGTCCCCGTGGCCTTAAGTGCACGCTGCGTCGTCGTCTGTCCACCGCTCGACACGGAGCGCTCGTGTTCGTGTCGGGAAGTTGCCGACGCCGCCGCCGCCGTCCGGACAGGACTCGGATTGACTAGTTTTCGAGCCGTCCGCTGGCGAAGGAGGGTGTAGGTTAACGAAAAGTGGACCACGGCGGCGATGCCATCTCTATCAAAAATCCATTTACTCCGACCTCAGATCGGACGAGATTACCCGCTGAATTTAA
>CH05-04b
ACATCGATATCTTGAACGCATATGGCGGCCTCGGGTCCATCCCGAGGCCACGCCCGTCTGAGGGTCGGCGAGTCTAAAGCAATCGCCTCTTCCACATAATGTGTGTGGGCTGGTGCCGGTCGAGAAGCTCTGCCGCCGCTGCTGTGCTCTAGCAGTTATGTAGCATGGGCGACTCGTCGGGTGCCGAGGAGGCGCCTTGGGCTTTTCGCGGACCGCATCGCGGTCCCCGTGGCCTTAAGTGCACGCTGCGTCGTCGTCTGTCCACCGCTCGACACGGAGCGCTCGTGTTCGTGTCGGGAAGTTGCCGACGCCGCCGCCGCCGTCCGGACAGGACTCGGATTGACTAGTTTTCGAGCCGTCCGCTGGCGAAGGAGGGTGTAGGTTAACGAAAAGTGGACCACGGCGGCGATGCCATCTCTATCAAAAATCCATTTACTCCGACCTCAGATCGGACGAGATTACCCGCTGAATTTAA
>CH05-05a
ACATCGACATCTTGAACGCATATGGCGGCCTCGGGTCCATCCCGAGGCCACGCCCGTCTGAGGGTCGGCGAGTCTAAAGCAATCGCCTCTCCACATAATGTGTGTGGGCTGGTGTGCCGGTCGAGAAGCTCTGCTGCCGCCGCTGCTGTGCTCTAGCAGTTAAGTAGCATGGGCGACTCGTCTGGTGCCGAGGAGGCGCCTTGGGCTTTTCGCAGACCGCATCGCGGTCCCCGTGGCCTTAAGTGCACGCTGCGTCGTCGTCTGTCCACCGCTCGACACGGAGCGCTCGTGTTCGTGTCGGGAAGTTGCCGACGCCGCCGCCGCCGTCCGGACAGGACTCGGATTGACTATCTTTCGAGCCGTCCGCTGGCGAAGGAGGTGTAGGTTAACGAAAAGTGGACGCTGCGGCGATGCCATCTCTATCAAAAAATCCATTTACTCCGACCTCAGATCGGACGAGATTACCCGCTGAATTTAA
>CH05-05b
ACATCGATATCTTGAACGCATATGGCGGCCTCGGGTCCATCCCGAGGCCACGCCCGTCTGAGGGTCGGCGAGTCTAAAGCAATCGCCTCTTCCACATAATGTGTGTGGGCTGGTGCCGGTCGAGAAGCTCTGCCGCCGCTGCTGTGCTCTAGCAGTTATGTAGCAAGGGCGACTCGTCGGGTGCCGAGGAGGCGCCTTGGGCTTTTCGCGGACCGCATCGCGCTCCCCGTGGCCTTAAGTGCACGCTGCGTCGTCGTCTGTCCACCGCTCGACACGGAGCGCTCGTGTTCGTGTCGGGAAGTTGCCGACGCCGCCGCCGCCGTCCGGACAGGACTCGGATTGACTAGTTTTCGAGCCGTCCGCTGGCGAAGGAGGGTGTAGGTTAACGAAAAGTGGACCACGGCGGCGATGCCCTCTCTATCAAAAATCCATTTACTCCGACCTCAGATCGGACGAGATTACCCGCTGAATTTAA
>CH05-06a
ACATCGATATCTTGAACGCATATGGCGGCCTCGGGTCCATCCCGAGGCCACGCCCGTCTGAGGGTCGGCGAGTCTAAAGCAATCGCCTCTTCCACATAATGTGTGTGGGCTGGTGCCGGTCGAGAAGCTCTGCCGCCGCTGCTGTGCTCTAGCAGTTATGTAGCATGGGCGACTCGTCGGGTGCCGAGGAGGCGCCTTGGGCTTTTCGCGGACCGCATCGCGGTCCCCGTGGCCTTAAGTGCACGCTGCGTCGTCGTCTGTCCACCGCTCGACACGGAGCGCTCGTGTTCGTGTCGGGAAGTTGCCGACGCCGCCGCCGCCGTCCGGACAGGACTCGGATTGACTAGTTTTCGAGCCGTCCGCTGGCGAAGGAGGGTGTAGGTTAACGAAAAGTGGACCACGGCGGCGATGCCATCTCTATCAAAAATCCATTTACTCCGACCTCAGATCGGACGAGATTACCCGCTGAATTTAA
>CH05-06b
ACATCGATATCTTGAACGCATATGGCGGCCTCGGGTCCATCCCGAGGCCACGCCCGTCTGAGGGTCGGCGAGTCTAAAGCAATCGCCTCTTCCACATAATGTGTGTGGGCTGGTGCCGGTCGAGAAGCTCTGCCGCCGCTGCTGTGCTCTAGCAGTTATGTAGCATGGGCGACTCGTCGGGTGCCGAGGAGGCGCCTTGGGCTTTTCGCGGACCGCATCGCGGTCCCCGTGGCCTTAAGTGCACGCTGCGTCGTCGTCTGTCCACCGCTCGACACGGAGCGCTCGTGTTCGTGTCGGGAAGTTGCCGACGCCGCCGCCGCCGTCCGGACAGGACTCGGATTGACTAGTTTTCGAGCCGTCCGCTGGCGAAGGAGGGTGTAGGTTAACGAAAAGTGGACCACGGCGGCGATGCCATCTCTATCAAAAATCCATTTACTCCGACCTCAGATCGGACGAGATTACCCGCTGAATTTAA
>CH05-07a
ACATCGATATCTTGAACGCATATGGCGGCCTCGGGTCCATCCCGAGGCCACGCCCGTCTGAGGGTCGGCGAGTCTAAAGCAATCGCCTCTTCCACATAATGTGTGTGGGCTGGTGCCGGTCGAGAAGCTCTGCCGCCGCTGCTGTGCTCTAGCAGTTATGTAGCATGGGCGACTCGTCGGGTGCCGAGGAGGCGCCTTGGGCTTTTCGCGGACCGCATCGCGGTCCCCGTGGCCTTAAGTGCACGCTGCGTCGTCGTCTGTCCACCGCTCGACACGGAGCGCTCGTGTTCGTGTCGGGAAGTTGCCGACGCCGCCGCCGCCGTCCGGACAGGACTCGGATTGACTAGTTTTCGAGCCGTCCGCTGGCGAAGGAGGGTGTAGGTTAACGAAAAGTGGACCACGGCGGCGATGCCATCTCTATCAAAAATCCATTTACTCCGACCTCAGATCGGACGAGATTACCCGCTGAATTTAA
>CH05-07b
ACATCGATATCTTGAACGCATATGGCGGCCTCGGGTCCATCCCGAGGCCACGCCCGTCTGAGGGTCGGCGAGTCTAAAGCAATCGCCTCTTCCACATAATGTGTGTGGGCTGGTGCCGGTCGAGAAGCTCTGCCGCCGCTGCTGTGCTCTAGCAGTTATGTAGCATGGGCGACTCGTCGGGTGCCGAGGAGGCGCCTTGGGCTTTTCGCGGACCGCATCGCGGTCCCCGTGGCCTTAAGTGCACGCTGCGTCGTCGTCTGTCCACCGCTCGACACGGAGCGCTCGTGTTCGTGTCGGGAAGTTGCCGACGCCGCCGCCGCCGTCCGGACAGGACTCGGATTGACTAGTTTTCGAGCCGTCCGCTGGCGAAGGAGGGTGTAGGTTAACGAAAAGTGGACCACGGCGGCGATGCCATCTCTATCAAAAATCCATTTACTCCGACCTCAGATCGGACGAGATTACCCGCTGAATTTAA
>CH05-08a
ACATCGATATCTTGAACGCATATGGCGGCCTCGGGTCCATCCCGAGGCCACGCCCGTCTGAGGGTCGGCGAGTCTAAAGCAATCGCCTCTTCCACATAATGTGTGTGGGCTGGTGCCGGTCGAGAAGCTCTGCCGCCGCTGCTGTGCTCTAGCAGTTATGTAGCATGGGCGACTCGTCTGGTGCCGAGGAGGCGCCTTGGGCTTTTCGCGGACCGCATCGCGGTCCCCGTGGCCTTAAGTGCACGCTGCGTCGTCGTCTGTCCACCGCTCGACACGGAGCGCTCGTGTTCGTGTCGGGAAGTTGCCGACGCCGCCGCCGCCGTCCGGACAGGACTCGGATTGACTAGTTTTCGAGCCGTCCGCTGGCGAAGGAGGGTGTAGGTTAACGAAAAGTGGACCACGGCGGCGATGCCATCTCTATCAAAAATCCATTTACTCCGACCTCAGATCGGACGAGATTACCCGCTGAATTTAA
>CH05-08b
ACATCGATATCTTGAACGCATATGGCGGCCTCGGGTCCATCCCGAGGCCACGCCCGTCTGAGGGTCGGCGAGTCTAAAGCAATCGCCTCTTCCACATAATGTGTGTGGGCTGGTGCCGGTCGAGAAGCTCTGCCGCCGCTGCTGTGCTCTAGCAGTTATGTAGCATGGGCGACTCGTCTGGTGCCGAGGAGGCGCCTTGGGCTTTTCGCGGACCGCATCGCGGTCCCCGTGGCCTTAAGTGCACGCTGCGTCGTCGTCTGTCCACCGCTCGACACGGAGCGCTCGTGTTCGTGTCGGGAAGTTGCCGACGCCGCCGCCGCCGTCCGGACAGGACTCGGATTGACTAGTTTTCGAGCCGTCCGCTGGCGAAGGAGGGTGTAGGTTAACGAAAAGTGGACCACGGCGGCGATGCCATCTCTATCAAAAATCCATTTACTCCGACCTCAGATCGGACGAGATTACCCGCTGAATTTAA
>CH10-01a
ACATCGATATCTTGACGCATATGGCGGCCTCGGGTCCATCCCGAGGCCACGCCCGTCTGAGGGTCGGCGAGTTTAAAGCAATCGCCTCTTCTCCTCCATACATTATAATGTGTGTGTGTGGGCTGGTGCCGGTCGAGAAGCTCTGCTGCCGCCGCTGCTGTGCTCTAGCAGGTAAGTAGCATGGGCGACTCGTCGGGTGCCAAGGAGGCGCCCTGGGCTTTTCGCGGATCGCATCGCGGTCCCCGTGGTCTTAAGTGCAAACTGCGTCGTCGTCCGTCCACCGCCCGACACGGAGCGCTCGTGTTCGTGTCGGGAGTTGCTGACGCCGCCGCCGTCCGGACAGGACTCGGATTGACTAGCTTTCGAGCCGTCCGCTGGCGAAGGGAGGTGTTAGCGAAAAGTGGACGCGGCTGATGCCACGAAAACAAAAACCATTTACTCCGACCTCAGATCGGACGAGATTACCCGCTGAATTTAA
>CH10-01b
ACATCGATATCTTGACGCATATGGCGGCCTCGGGTCCATCCCGAGGCCACGCCCGTCTGAGGGTCGGCGAGTTTAAAGCAATCGCCTCTTCTCCTCCATACATTATAATGTGTGTGTGTGGGCTGGTGCCGGTCGAGAAGCTCTGCTGCCGCCGCTGCTGTGCTCTAGCAGGTAAGTAGCATGGGCGACTCGTCGGGTGCCAAGGAGGCGCCCTGGGCTTTTCGCGGATCGCATCGCGGTCCCCGTGGTCTTAAGTGCAAACTGCGTCGTCGTCCGTCCACCGCCCGACACGGAGCGCTCGTGTTCGTGTCGGGAGTTGCTGACGCCGCCGCCGTCCGGACAGGACTCGGATTGACTAGCTTTCGAGCCGTCCGCTGGCGAAGGGAGGTGTTAGCGAAAAGTGGACGCGGCTGATGCCACGAAAACAAAAACCATTTACTCCGACCTCAGATCGGACGAGATTACCCGCTGAATTTAA
>CH10-02a
ACATCGACATCTTGAACGCATATGGCGGCCTCGGGTCCATCCCGAGGCCACGCCCGTCTGAGGGTCGGCGAGTTTAAAGCAATCGCCTCTTCTCCTCCATACATTATAATGTGTGTGTGTGGGCTGGTGCCGGTCGAGAAGCTCTGCTGCCGCCGCTGCTGTGCTCTAGCAGGTAAGTAGCATGGGCGACTCGTCGGGTGCCAAGGAGGCGCCCTGGGCTTTTCGCGGATCGCATCGCGGTCCCCGTGGTCTTAAGTGCAAACTGCGTCGTCGTCCGTCCACCGCCCGACACGGAGCGCTCGTGTTCGTGTCGGGAGTTGCTGACGCCGCCGCCGTCCGGACAGGACTCGGATTGACTAGCTTTCGAGCCGTCCGCTGGCGAAGGGAGGTGTTAGCGAAAAGTGGACGCGGCTGATGCCACGAAAACAAAAACCATTACTCCGACCTCAGATCGGACGAGATTACCCGCTGAATTTAA
>CH10-02b
ACATCGACATCTTGAACGCATATGGCGGCCTCGGGTCCATCCCGAGGCCACGCCCGTCTGAGGGTCGGCGAGTTTAAAGCAATCGCCTCTTCTCCTCCATACATTATAATGTGTGTGTGTGGGCTGGTGCCGGTCGAGAAGCTCTGCTGCCGCCGCTGCTGTGCTCTAGCAGGTAAGTAGCATGGGCGACTCGTCGGGTGCCAAGGAGGCGCCCTGGGCTTTTCGCGGATCGCATCGCGGTCCCCGTGGTCTTAAGTGCAAACTGCGTCGTCGTCCGTCCACCGCCCGACACGGAGCGCTCGTGTTCGTGTCGGGAGTTGCTGACGCCGCCGCCGTCCGGACAGGACTCGGATTGACTAGCTTTCGAGCCGTCCGCTGGCGAAGGGAGGTGTTAGCGAAAAGTGGACGCGGCTGATGCCACGAAAACAAAAACCATTACTCCGACCTCAGATCGGACGAGATTACCCGCTGAATTTAA
>CH10-03a
ACATCGACATCTTGACGCATATGGCGGCCTCGGGTCCATCCCGAGGCCACGCCCGTCTGAGGGTCGGCGAGTTTAAAGCAATCGCCTCTTCTCCTCCATACATTATAATGTGTGTGTGTGGGCTGGTGCCGGTCGAGAAGCTCTGCTGCCGCCGCTGCTGTGCTCTAGCAGGTAAGTAGCATGGGCGACTCGTCGGGTGCCAAGGAGGCGCCCTGGGCTTTTCGCGGATCGCATCGCGGTCCCCGTGGTCTTAAGTGCAAACTGCGTCGTCGTCCGTCCACCGCCCGACACGGAGCGCTCGTGTTCGTGTCGGGAGTTGCTGACGCCGCCGCCGTCCGGACAGGACTCGGATTGACTAGCTTTCGAGCCGTCCGCTGGCGAAGGGAGGTGTTAGCGAAAAGTGGACGCGGCTGATGCCACGAAAACAAAAACCATTTACTCCGACCTCAGATCGGACGAGATTACCCGCTGAATTTAA
>CH10-03b
ACATCGACATCTTGACGCATATGGCGGCCTCGGGTCCATCCCGAGGCCACGCCCGTCTGAGGGTCGGCGAGTTTAAAGCAATCGCCTCTTCTCCTCCATACATTATAATGTGTGTGTGTGGGCTGGTGCCGGTCGAGAAGCTCTGCTGCCGCCGCTGCTGTGCTCTAGCAGGTAAGTAGCATGGGCGACTCGTCGGGTGCCAAGGAGGCGCCCTGGGCTTTTCGCGGATCGCATCGCGGTCCCCGTGGTCTTAAGTGCAAACTGCGTCGTCGTCCGTCCACCGCCCGACACGGAGCGCTCGTGTTCGTGTCGGGAGTTGCTGACGCCGCCGCCGTCCGGACAGGACTCGGATTGACTAGCTTTCGAGCCGTCCGCTGGCGAAGGGAGGTGTTAGCGAAAAGTGGACGCGGCTGATGCCACGAAAACAAAAACCATTTACTCCGACCTCAGATCGGACGAGATTACCCGCTGAATTTAA
>CH10-04a
ACATCGACATCTTGAACGCATATGGCGGCCTCGGGTCCATCCCGAGGCCACGCCCGTCTGAGGGTCGGCGAGTTTAAAGCAATCGCCTCTTCTCCTCCATACATTATAATGTGTGTGTGTGGGCTGGTGCCGGTCGAGAAGCTCTGCTGCCGCCGCTGCTGTGCTCTAGCAGGTAAGTAGCATGGGCGACTCGTCGGGTGCCAAGGAGGCGCCCTGGGCTTTTCGCGGATCGCATCGCGGTCCCCGTGGTCTTAAGTGCAAACTGCGTCGTCGTCCGTCCACCGCCCGACACGGAGCGCTCGTGTTCGTGTCGGGAGTTGCTGACGCCGCCGCCGTCCGGACAGGACTCGGATTGACTAGCTTTCGAGCCGTCCGCTGGCGAAGGGAGGTGTTAGCGAAAAGTGGACGCGGCTGATGCCACGAAAACAAAAACCATTACTCCGACCTCAGATCGGACGAGATTACCCGCTGAATTTAA
>CH10-04b
ACATCGACATCTTGAACGCATATGGCGGCCTCGGGTCCATCCCGAGGCCACGCCCGTCTGAGGGTCGGCGAGTTTAAAGCAATCGCCTCTTCTCCTCCATACATTATAATGTGTGTGTGTGGGCTGGTGCCGGTCGAGAAGCTCTGCTGCCGCCGCTGCTGTGCTCTAGCAGGTAAGTAGCATGGGCGACTCGTCGGGTGCCAAGGAGGCGCCCTGGGCTTTTCGCGGATCGCATCGCGGTCCCCGTGGTCTTAAGTGCAAACTGCGTCGTCGTCCGTCCACCGCCCGACACGGAGCGCTCGTGTTCGTGTCGGGAGTTGCTGACGCCGCCGCCGTCCGGACAGGACTCGGATTGACTAGCTTTCGAGCCGTCCGCTGGCGAAGGGAGGTGTTAGCGAAAAGTGGACGCGGCTGATGCCACGAAAACAAAAACCATTACTCCGACCTCAGATCGGACGAGATTACCCGCTGAATTTAA
>CH10-05a
ACATCGACATCTTGAACGCATATGGCGGCCTCGGGTCCATCCCGAGGCCACGCCCGTCTGAGGGTCGGCGAGTTTAAAGCAATCGCCTCTTCTCCTCCATACATTATAATGTGTGTGTGTGGGCTGGTGCCGGTCGAGAAGCTCTGCTGCCGCCGCTGCTGTGCTCTAGCAGGTAAGTAGCATGGGCGACTCGTCGGGTGCCAAGGAGGCGCCCTGGGCTTTTCGCGGATCGCATCGCGGTCCCCGTGGTCTTAAGTGCAAACTGCGTCGTCGTCCGTCCACCGCCCGACACGGAGCGCTCGTGTTCGTGTCGGGAGTTGCTGACGCCGCCGCCGTCCGGACAGGACTCGGATTGACTAGCTTTCGAGCCGTCCGCTGGCGAAGGGAGGTGTTAGCGAAAAGTGGACGCGGCTGATGCCACGAAAACAAAAACCATTTACTCCGACCTCAGATCGGACGAGATTACCCGCTGAATTTAA
>CH10-05b
ACATCGACATCTTGAACGCATATGGCGGCCTCGGGTCCATCCCGAGGCCACGCCCGTCTGAGGGTCGGCGAGTTTAAAGCAATCGCCTCTTCTCCTCCATACATTATAATGTGTGTGTGTGGGCTGGTGCCGGTCGAGAAGCTCTGCTGCCGCCGCTGCTGTGCTCTAGCAGGTAAGTAGCATGGGCGACTCGTCGGGTGCCAAGGAGGCGCCCTGGGCTTTTCGCGGATCGCATCGCGGTCCCCGTGGTCTTAAGTGCAAACTGCGTCGTCGTCCGTCCACCGCCCGACACGGAGCGCTCGTGTTCGTGTCGGGAGTTGCTGACGCCGCCGCCGTCCGGACAGGACTCGGATTGACTAGCTTTCGAGCCGTCCGCTGGCGAAGGGAGGTGTTAGCGAAAAGTGGACGCGGCTGATGCCACGAAAACAAAAACCATTTACTCCGACCTCAGATCGGACGAGATTACCCGCTGAATTTAA
>CH10-06a
ACATCGACATCTTGAACGCATATGGCGGCCTCGGGTCCATCCCGAGGCCACGCCCGTCTGAGGGTCGGCGAGTTTAAAGCAATCGCCTCTTCTCCTCCATACATTATAATGTGTGTGTGTGGGCTGGTGCCGGTCGAGAAGCTCTGCTGCCGCCGCTGCTGTGCTCTAGCAGGTAAGTAGCATGGGCGACTCGTCGGGTGCCAAGGAGGCGCCCTGGGCTTTTCGCGGATCGCATCGCGGTCCCCGTGGTCTTAAGTGCAAACTGCGTCGTCGTCCGTCCACCGCCCGACACGGAGCGCTCGTGTTCGTGTCGGGAGTTGCTGACGCCGCCGCCGTCCGGACAGGACTCGGATTGACTAGCTTTCGAGCCGTCCGCTGGCGAAGGGAGGTGTTAACGAAAAGTGGACGCGGCTGATGCCACGAAAACAAAAACCATTACTCCGACCTCAGATCGGACGAGATTACCCGCTGAATTTAA
>CH10-06b
ACATCGACATCTTGAACGCATATGGCGGCCTCGGGTCCATCCCGAGGCCACGCCCGTCTGAGGGTCGGCGAGTTTAAAGCAATCGCCTCTTCTCCTCCATACATTATAATGTGTGTGTGTGGGCTGGTGCCGGTCGAGAAGCTCTGCTGCCGCCGCTGCTGTGCTCTAGCAGGTAAGTAGCATGGGCGACTCGTCGGGTGCCAAGGAGGCGCCCTGGGCTTTTCGCGGATCGCATCGCGGTCCCCGTGGTCTTAAGTGCAAACTGCGTCGTCGTCCGTCCACCGCCCGACACGGAGCGCTCGTGTTCGTGTCGGGAGTTGCTGACGCCGCCGCCGTCCGGACAGGACTCGGATTGACTAGCTTTCGAGCCGTCCGCTGGCGAAGGGAGGTGTTAACGAAAAGTGGACGCGGCTGATGCCACGAAAACAAAAACCATTACTCCGACCTCAGATCGGACGAGATTACCCGCTGAATTTAA
>CH10-07a
ACATCGACATCTTGAACGCATATGGCGGCCTCGGGTCCATCCCGAGGCCACGCCCGTCTGAGGGTCGGCGAGTTTAAAGCAATCGCCTCTTCTCCTCCATACATTATAATGTGTGTGTGTGGGCTGGTGCCGGTCGAGAAGCTCTGCTGCCGCCGCTGCTGTGCTCTAGCAGGTAAGTAGCATGGGCGACTCGTCGGGTGCCAAGGAGGCGCCCTGGGCTTTTCGCGGATCGCATCGCGGTCCCCGTGGTCTTAAGTGCAAACTGCGTCGTCGTCCGTCCACCGCCCGACACGGAGCGCTCGTGTTCGTGTCGGGAGTTGCTGACGCCGCCGCCGTCCGGACAGGACTCGGATTGACTAGCTTTCGAGCCGTCCGCTGGCGAAGGGAGGTGTTAGCGAAAAGTGGACGCGGCTGATGCCACGAAAACAAAAACCATTTACTCCGACCTCAGATCGGACGAGATTACCCGCTGAATTTAA
>CH10-07b
ACATCGACATCTTGAACGCATATGGCGGCCTCGGGTCCATCCCGAGGCCACGCCCGTCTGAGGGTCGGCGAGTTTAAAGCAATCGCCTCTTCTCCTCCATACATTATAATGTGTGTGTGTGGGCTGGTGCCGGTCGAGAAGCTCTGCTGCCGCCGCTGCTGTGCTCTAGCAGGTAAGTAGCATGGGCGACTCGTCGGGTGCCAAGGAGGCGCCCTGGGCTTTTCGCGGATCGCATCGCGGTCCCCGTGGTCTTAAGTGCAAACTGCGTCGTCGTCCGTCCACCGCCCGACACGGAGCGCTCGTGTTCGTGTCGGGAGTTGCTGACGCCGCCGCCGTCCGGACAGGACTCGGATTGACTAGCTTTCGAGCCGTCCGCTGGCGAAGGGAGGTGTTAGCGAAAAGTGGACGCGGCTGATGCCACGAAAACAAAAACCATTTACTCCGACCTCAGATCGGACGAGATTACCCGCTGAATTTAA
>CH10-08a
ACATCGACATCTTGAACGCATATGGCGGCCTCGGGTCCATCCCGAGGCCACGCCCGTCTGAGGGTCGGCGAGTTTAAAGCAATCGCCTCTTCTCCTCCATACATTATAATGTGTGTGTGTGGGCTGGTGCCGGTCGAGAAGCTCTGCTGCCGCCGCTGCTGTGCTCTAGCAGGTAAGTAGCATGGGCGACTCGTCGGGTGCCAAGGAGGCGCCCTGGGCTTTTCGCGGATCGCATCGCGGTCCCCGTGGTCTTAAGTGCAAACTGCGTCGTCGTCCGTCCACCGCCCGACACGGAGCGCTCGTGTTCGTGTCGGGAGTTGCTGACGCCGCCGCCGTCCGGACAGGACTCGGATTGACTAGCTTTCGAGCCGTCCGCTGGCGAAGGGAGGTGTTAGCGAAAAGTGGACGCGGCTGATGCCACGAAAACAAAAACCATTACTCCGACCTCAGATCGGACGAGATTACCCGCTGAATTTAA
>CH10-08b
ACATCGACATCTTGAACGCATATGGCGGCCTCGGGTCCATCCCGAGGCCACGCCCGTCTGAGGGTCGGCGAGTTTAAAGCAATCGCCTCTTCTCCTCCATACATTATAATGTGTGTGTGTGGGCTGGTGCCGGTCGAGAAGCTCTGCTGCCGCCGCTGCTGTGCTCTAGCAGGTAAGTAGCATGGGCGACTCGTCGGGTGCCAAGGAGGCGCCCTGGGCTTTTCGCGGATCGCATCGCGGTCCCCGTGGTCTTAAGTGCAAACTGCGTCGTCGTCCGTCCACCGCCCGACACGGAGCGCTCGTGTTCGTGTCGGGAGTTGCTGACGCCGCCGCCGTCCGGACAGGACTCGGATTGACTAGCTTTCGAGCCGTCCGCTGGCGAAGGGAGGTGTTAGCGAAAAGTGGACGCGGCTGATGCCACGAAAACAAAAACCATTACTCCGACCTCAGATCGGACGAGATTACCCGCTGAATTTAA
>CH12-01a
ACATCGATATCTTGAACGCATATGGCGGCCTCGGGTCCATCCCGAGGCCACGCCCGTCTGAGGGTCGGCGAGTATAAAGCAATCGCCTCTTCCACATAATGTGTGTGGGCTGGTGCCGGTCGAGAAGCTCTGCCGCCGCTGCTGTGCTCTAGCAGTTATGTAGCATGGGCGACTCGTCGGGTGCCGAGGAGGCGCCTTGGGCTTTTCGCGGACCGCATCGCGGTCCCCGTGGCCTTAAGTGCACGCTGCGTCGTCGTCTGTCCACCGCTCGACACGGAGCGCTCGTGTTCGTGTCGGGAAGTTGCCGACGCCGCCGCCGCCGTCCGGACAGGACTCGGATTGACTAGTTTTCGAGCCGTCCGCTGGCGAAGGAGGGTGTAGGTTAACGAAAAGTGGACCACGGCGGCGATGCCATCTCTATCAAAAATCCATTACTCCGACCTCAGATCGGACGAGATTACCCGCTGAATTTAA
>CH12-01b
ACATCGATATCTTGAACGCATATGGCGGCCTCGGGTCCATCCCGAGGCCACGCCCGTCTGAGGGTCGGCGAGTATAAAGCAATCGCCTCTTCCACATAATGTGTGTGGGCTGGTGCCGGTCGAGAAGCTCTGCCGCCGCTGCTGTGCTCTAGCAGTTATGTAGCATGGGCGACTCGTCGGGTGCCGAGGAGGCGCCTTGGGCTTTTCGCGGACCGCATCGCGGTCCCCGTGGCCTTAAGTGCACGCTGCGTCGTCGTCTGTCCACCGCTCGACACGGAGCGCTCGTGTTCGTGTCGGGAAGTTGCCGACGCCGCCGCCGCCGTCCGGACAGGACTCGGATTGACTAGTTTTCGAGCCGTCCGCTGGCGAAGGAGGGTGTAGGTTAACGAAAAGTGGACCACGGCGGCGATGCCATCTCTATCAAAAATCCATTACTCCGACCTCAGATCGGACGAGATTACCCGCTGAATTTAA
>CH12-05a
ACATCGATATCTTGAACGCATATGGCGGCCTCGGGTCCATCCCGAGGCCACGCCCGTCTGAGGGTCGGCGAGTCTAAAGCAATCGCCTCTTCCACATAATGTGTGTGGGCTGGTGCCGGTCGAGAAGCTCTGCCGCCGCTGCTGTGCTCTAGCAGTTATGTAGCATGGGCGACTCGTCGGGTGCCGAGGAGGCGCCTTGGGCTTTTCGCGGACCGCATCGCGGTCCCCGTGGCCTTAAGTGCACGCTGCGTCGTCGTCTGTCCACCGCTCGACACGGAGCGCTCGTGTTCGTGTCGGGAAGTTGCCGACGCCGCCGCCGCCGTCCGGACAGGACTCGGATTGACTAGTTTTCGAGCCGTCCGCTGGCGAAGGAGGGTGTAGGTTAACGAAAAGTGGACCACGGCGGCGATGCCATCTCTATCAAAAATCCATTACTCCGACCTCAGATCGGACGAGATTACCCGCTGAATTTAA
>CH12-05b
ACATCGATATCTTGAACGCATATGGCGGCCTCGGGTCCATCCCGAGGCCACGCCCGTCTGAGGGTCGGCGAGTCTAAAGCAATCGCCTCTTCCACATAATGTGTGTGGGCTGGTGCCGGTCGAGAAGCTCTGCCGCCGCTGCTGTGCTCTAGCAGTTATGTAGCATGGGCGACTCGTCGGGTGCCGAGGAGGCGCCTTGGGCTTTTCGCGGACCGCATCGCGGTCCCCGTGGCCTTAAGTGCACGCTGCGTCGTCGTCTGTCCACCGCTCGACACGGAGCGCTCGTGTTCGTGTCGGGAAGTTGCCGACGCCGCCGCCGCCGTCCGGACAGGACTCGGATTGACTAGTTTTCGAGCCGTCCGCTGGCGAAGGAGGGTGTAGGTTAACGAAAAGTGGACCACGGCGGCGATGCCATCTCTATCAAAAATCCATTACTCCGACCTCAGATCGGACGAGATTACCCGCTGAATTTAA
>CH12-06a
ACATCGATATCTTGAACGCATATGGCGGCCTCGGGTCCATCCCGAGGCCACGCCCGTCTGAGGGTCGGCGAGTCTAAAGCAATCGCCTCTTCCACATAATGTGTGTGGGCTGGTGCCGGTCGAGAAGCTCTGCCGCCGCTGCTGTGCTCTAGCAGTTATGTAGCATGGGCGACTCGTCGGGTGCCGAGGAGGCGCCTTGGGCTTTTCGCGGACCGCATCGCGGTCCCCGTGGCCTTAAGTGCACGCTGCGTCGTCGTCTGTCCACCGCTCGACACGGAGCGCTCGTGTTCGTGTCGGGAAGTTGCCGACGCCGCCGCCGCCGTCCGGACAGGACTCGGATTGACTAGTTTTCGAGCCGTCCGCTGGCGAAGGAGGGTGTAGGTTAACGAAAAGTGGACCACGGCGGCGATGCCATCTCTATCAAAAATCCATTACTCCGACCTCAGATCGGACGAGATTACCCGCTGAATTTAA
>CH12-06b
ACATCGATATCTTGAACGCATATGGCGGCCTCGGGTCCATCCCGAGGCCACGCCCGTCTGAGGGTCGGCGAGTCTAAAGCAATCGCCTCTTCCACATAATGTGTGTGGGCTGGTGCCGGTCGAGAAGCTCTGCCGCCGCTGCTGTGCTCTAGCAGTTATGTAGCATGGGCGACTCGTCGGGTGCCGAGGAGGCGCCTTGGGCTTTTCGCGGACCGCATCGCGGTCCCCGTGGCCTTAAGTGCACGCTGCGTCGTCGTCTGTCCACCGCTCGACACGGAGCGCTCGTGTTCGTGTCGGGAAGTTGCCGACGCCGCCGCCGCCGTCCGGACAGGACTCGGATTGACTAGTTTTCGAGCCGTCCGCTGGCGAAGGAGGGTGTAGGTTAACGAAAAGTGGACCACGGCGGCGATGCCATCTCTATCAAAAATCCATTACTCCGACCTCAGATCGGACGAGATTACCCGCTGAATTTAA
>CH12-08a
ACATCGATATCTTGAACGCATATGGCGGCCTCGGGTCCATCCCGAGGCCACGCCCGTCTGAGGGTCGGCGAGTCTAAAGCAATCGCCTCTTCCACATAATGTGTGTGGGCTGGTGCCGGTCGAGAAGCTCTGCCGCCGCTGCTGTGCTCTAGCAGTTATGTAGCATGGGCGACTCGTCGGGTGCCGAGGAGGCGCCTTGGGCTTTTCGCGGACCGCATCGCGGTCCCCGTGGCCTTAAGTGCACGCTGCGTCGTCGTCTGTCCACCGCTCGACACGGAGCGCTCGTGTTCGTGTCGGGAAGTTGCCGACGCCGCCGCCGCCGTCCGGACAGGACTCGGATTGACTAGTTTTCGAGCCGTCCGCTGGCGAAGGAGGGTGTAGGTTAACGAAAAGTGGACCACGGCGGCGATGCCATCTCTATCAAAAATCCATTACTCCGACCTCAGATCGGACGAGATTACCCGCTGAATTTAA
>CH12-08b
ACATCGATATCTTGAACGCATATGGCGGCCTCGGGTCCATCCCGAGGCCACGCCCGTCTGAGGGTCGGCGAGTCTAAAGCAATCGCCTCTTCCACATAATGTGTGTGGGCTGGTGCCGGTCGAGAAGCTCTGCCGCCGCTGCTGTGCTCTAGCAGTTATGTAGCATGGGCGACTCGTCGGGTGCCGAGGAGGCGCCTTGGGCTTTTCGCGGACCGCATCGCGGTCCCCGTGGCCTTAAGTGCACGCTGCGTCGTCGTCTGTCCACCGCTCGACACGGAGCGCTCGTGTTCGTGTCGGGAAGTTGCCGACGCCGCCGCCGCCGTCCGGACAGGACTCGGATTGACTAGTTTTCGAGCCGTCCGCTGGCGAAGGAGGGTGTAGGTTAACGAAAAGTGGACCACGGCGGCGATGCCATCTCTATCAAAAATCCATTACTCCGACCTCAGATCGGACGAGATTACCCGCTGAATTTAA
>CH03-01a
ACATCGATATCTTGAACGCATATGGCGGCCTCGGGTCCATCCCGAGGCCACGCCCGTCTGAGGGTCGGCGAGTCTAAAGCAATCGCCTCTTCCACATAATGTGTGTGGGCTGGTGCCGGTCGAGAAGCTCTGCCGCCGCTGCTGTGCTCTAGCAGTTATGTAGCATGGGCGACTCGTCGGGTGCCGAGGAGGCGCCTTGGGCTTTTCGCGGACCGCATCGCGGTCCCCGTGGCCTTAAGTGCACGCTGCGTCGTCGTCTGTCCACCGCTCGACACGGAGCGCTCGTGTTCGTGTCGGGAAGTTGCCGACGCCGCCGCCGCCGTCCGGACAGGACTCGGATTGACTAGTTTTCGAGCCGTCCGCTGGCGAAGGAGGGTGTAGGTTAACGAAAAGTGGACCACGGCGGCGATGCCATCTCTATCAAAAATCCATTACTCCGACCTCAGATCGGACGAGATTACCCGCTGAATTTAA
>CH03-01b
ACATCGATATCTTGAACGCATATGGCGGCCTCGGGTCCATCCCGAGGCCACGCCCGTCTGAGGGTCGGCGAGTCTAAAGCAATCGCCTCTTCCACATAATGTGTGTGGGCTGGTGCCGGTCGAGAAGCTCTGCCGCCGCTGCTGTGCTCTAGCAGTTATGTAGCATGGGCGACTCGTCGGGTGCCGAGGAGGCGCCTTGGGCTTTTCGCGGACCGCATCGCGGTCCCCGTGGCCTTAAGTGCACGCTGCGTCGTCGTCTGTCCACCGCTCGACACGGAGCGCTCGTGTTCGTGTCGGGAAGTTGCCGACGCCGCCGCCGCCGTCCGGACAGGACTCGGATTGACTAGTTTTCGAGCCGTCCGCTGGCGAAGGAGGGTGTAGGTTAACGAAAAGTGGACCACGGCGGCGATGCCATCTCTATCAAAAATCCATTACTCCGACCTCAGATCGGACGAGATTACCCGCTGAATTTAA
>CH03-02a
ACATCGATATCTTGAACGCATATGGCGGCCTCGGGTCCATCCCGAGGCCACGCCCGTATGAGGTCGGCGAGTATAAAACAATCGCCTCTTCCACATAATGTGTGTGGGCTGGTGCCGGTGAAACTCTGCCGCCGTGCTGTGCTTACATTAGTACAGGGCGACTGTGGGTGCCGAGGAGGCCCTTGGGCTTTTCGCGGACCGCATGCGGTCCCGTGGCCTTAATGCACGTGGTGTGTTGTCACCCTGACACGGACGCTGTGTTGTGTGGGAATTGCCGAGCCGCCGCCGCCGTCCGGACAGGACTGGATTGATAGTTTTCGACCGTCCCTGGCGAAGGAGGGTGTAGGTTAACGAAAAGTGGACCACGGCGGCGATCCATCTCTATCAAAAATCCATTACTCCGACCTCAGATCGGACGAGATTACCCGCTGAATTTAA
>CH03-02b
ACATCGATATCTTGAACGCATATGGCGGCCTCGGGTCCATCCCGAGGCCACGCCCGTATGAGGTCGGCGAGTATAAAACAATCGCCTCTTCCACATAATGTGTGTGGGCTGGTGCCGGTGAAACTCTGCCGCCGTGCTGTGCTTACATTAGTACAGGGCGACTGTGGGTGCCGAGGAGGCCCTTGGGCTTTTCGCGGACCGCATGCGGTCCCGTGGCCTTAATGCACGTGGTGTGTTGTCACCCTGACACGGACGCTGTGTTGTGTGGGAATTGCCGAGCCGCCGCCGCCGTCCGGACAGGACTGGATTGATAGTTTTCGACCGTCCCTGGCGAAGGAGGGTGTAGGTTAACGAAAAGTGGACCACGGCGGCGATCCATCTCTATCAAAAATCCATTACTCCGACCTCAGATCGGACGAGATTACCCGCTGAATTTAA
>CH03-03a
ACATCGATATCTTGAACGCATATGGCGGCCTCGGGTCCATCCCGAGGCCACGCCCGTCTGAGGGTCGGCGAGTCTAAAGCAATCGCCTCTTCCACATAATGTGTGTGGGCTGGTGCCGGTCGAGAAGCTCTGCCGCCGCTGCTGTGCTCTAGCAGTTATGTAGCATGGGCGACTCGTCGGGTGCCGAGGAGGCGCCTTGGGCTTTTCGCGGACCGCATCGCGGTCCCCGTGGCCTTAAGTGCACGCTGCGTCGTCGTCTGTCCACCGCTCGACACGGAGCGCTCGTGTTCGTGTCGGGAAGTTGCCGACGCCGCCGCCGCCGTCCGGACAGGACTCGGATTGACTAGTTTTCGAGCCGTCCGCTGGCGAAGGAGGGTGTAGGTTAACGAAAAGTGGACCACGGCGGCGATGCCATCTCTATCAAAAATCCATTACTCCGACCTCAGATCGGACGAGATTACCCGCTGAATTTAA
>CH03-03b
ACATCGATATCTTGAACGCATATGGCGGCCTCGGGTCCATCCCGAGGCCACGCCCGTCTGAGGGTCGGCGAGTCTAAAGCAATCGCCTCTTCCACATAATGTGTGTGGGCTGGTGCCGGTCGAGAAGCTCTGCCGCCGCTGCTGTGCTCTAGCAGTTATGTAGCATGGGCGACTCGTCGGGTGCCGAGGAGGCGCCTTGGGCTTTTCGCGGACCGCATCGCGGTCCCCGTGGCCTTAAGTGCACGCTGCGTCGTCGTCTGTCCACCGCTCGACACGGAGCGCTCGTGTTCGTGTCGGGAAGTTGCCGACGCCGCCGCCGCCGTCCGGACAGGACTCGGATTGACTAGTTTTCGAGCCGTCCGCTGGCGAAGGAGGGTGTAGGTTAACGAAAAGTGGACCACGGCGGCGATGCCATCTCTATCAAAAATCCATTACTCCGACCTCAGATCGGACGAGATTACCCGCTGAATTTAA
>CH03-04a
ACATCGATATCTTGAACGCATATGGCGGCCTCGGGTCCATCCCGAGGCCACGCCCGTATGAGGGTCGGCGAGTCTAAAGCAATCGCCTCTTCCACATAATGTGTGTGGGCTGGTGCCGGTCGAGAAGCTCTGCCGCCGCTGCTGTGCTCTAGCAGTTATGTAGCATGGGCGACTCGTCGGGTGCCGAGGAGGCGCCTTGGGCTTTTCGCGGACCGCATCGCGGTCCCCGTGGCCTTAAGTGCACGCTGCGTCGTCGTCTGTCCACCGCTCGACACGGAGCGCTCGTGTTCGTGTCGGGAAGTTGCCGACGCCGCCGCCGCCGTCCGGACAGGACTCGGATTGACTAGTTTTCGAGCCGTCCGCTGGCGAAGGAGGGTGTAGGTTAACGAAAAGTGGACCACGGCGGCGATGCCATCTCTATCAAAAATCCATTACTCCGACCTCAGATCGGACGAGATTACCCGCTGAATTTAA
>CH03-04b
ACATCGATATCTTGAACGCATATGGCGGCCTCGGGTCCATCCCGAGGCCACGCCCGTATGAGGGTCGGCGAGTCTAAAGCAATCGCCTCTTCCACATAATGTGTGTGGGCTGGTGCCGGTCGAGAAGCTCTGCCGCCGCTGCTGTGCTCTAGCAGTTATGTAGCATGGGCGACTCGTCGGGTGCCGAGGAGGCGCCTTGGGCTTTTCGCGGACCGCATCGCGGTCCCCGTGGCCTTAAGTGCACGCTGCGTCGTCGTCTGTCCACCGCTCGACACGGAGCGCTCGTGTTCGTGTCGGGAAGTTGCCGACGCCGCCGCCGCCGTCCGGACAGGACTCGGATTGACTAGTTTTCGAGCCGTCCGCTGGCGAAGGAGGGTGTAGGTTAACGAAAAGTGGACCACGGCGGCGATGCCATCTCTATCAAAAATCCATTACTCCGACCTCAGATCGGACGAGATTACCCGCTGAATTTAA
>CH03-05a
ACATCGATATCTTGAACGCATATGGCGGCCTCGGGTCCATCCCGAGGCCACGCCCGTCTGAGGGTCGGCGAGTCTAAAGCAATCGCCTCTTCCACATAATGTGTGTGGGCTGGTGCCGGTCGAGAAGCTCTGCCGCCGCTGCTGTGCTCTAGCAGTTATGTAGCATGGGCGACTCGTCGGGTGCCGAGGAGGCGCCTTGGGCTTTTCGCGGACCGCATCGCGGTCCCCGTGGCCTTAAGTGCACGCTGCGTCGTCGTCTGTCCACCGCTCGACACGGAGCGCTCGTGTTCGTGTCGGGAAGTTGCCGACGCCGCCGCCGCCGTCCGGACAGGACTCGGATTGACTAGTTTTCGAGCCGTCCGCTGGCGAAGGAGGGTGTAGGTTAACGAAAAGTGGACCACGGCGGCGATGCCATCTCTATCAAAAATCCATTACTCCGACCTCAGATCGGACGAGATTACCCGCTGAATTTAA
>CH03-05b
ACATCGATATCTTGAACGCATATGGCGGCCTCGGGTCCATCCCGAGGCCACGCCCGTCTGAGGGTCGGCGAGTCTAAAGCAATCGCCTCTTCCACATAATGTGTGTGGGCTGGTGCCGGTCGAGAAGCTCTGCCGCCGCTGCTGTGCTCTAGCAGTTATGTAGCATGGGCGACTCGTCGGGTGCCGAGGAGGCGCCTTGGGCTTTTCGCGGACCGCATCGCGGTCCCCGTGGCCTTAAGTGCACGCTGCGTCGTCGTCTGTCCACCGCTCGACACGGAGCGCTCGTGTTCGTGTCGGGAAGTTGCCGACGCCGCCGCCGCCGTCCGGACAGGACTCGGATTGACTAGTTTTCGAGCCGTCCGCTGGCGAAGGAGGGTGTAGGTTAACGAAAAGTGGACCACGGCGGCGATGCCATCTCTATCAAAAATCCATTACTCCGACCTCAGATCGGACGAGATTACCCGCTGAATTTAA
>CH03-06a
ACATCGATATCTTGAACGCATATGGCGGCCTCGGGTCCATCCCGAGGCCACGCCCGTCTGAGGGTCGGCGAGTCTAAAGCAATCGCCTCTTCCACATAATGTGTGTGGGCTGGTGCCGGTCGAGAAGCTCTGCCGCCGCTGCTGTGCTCTAGCAGTTATGTAGCATGGGCGACTCGTCGGGTGCCGAGGAGGCGCCTTGGGCTTTTCGCGGACCGCATCGCGGTCCCCGTGGCCTTAAGTGCACGCTGCGTCGTCGTCTGTCCACCGCTCGACACGGAGCGCTCGTGTTCGTGTCGGGAAGTTGCCGACGCCGCCGCCGCCGTCCGGACAGGACTCGGATTGACTAGTTTTCGAGCCGTCCGCTGGCGAAGGAGGGTGTAGGTTAACGAAAAGTGGACCACGGCGGCGATGCCATCTCTATCAAAAATCCATTACTCCGACCTCAGATCGGACGAGATTACCCGCTGAATTTAA
>CH03-06b
ACATCGATATCTTGAACGCATATGGCGGCCTCGGGTCCATCCCGAGGCCACGCCCGTCTGAGGGTCGGCGAGTCTAAAGCAATCGCCTCTTCCACATAATGTGTGTGGGCTGGTGCCGGTCGAGAAGCTCTGCCGCCGCTGCTGTGCTCTAGCAGTTATGTAGCATGGGCGACTCGTCGGGTGCCGAGGAGGCGCCTTGGGCTTTTCGCGGACCGCATCGCGGTCCCCGTGGCCTTAAGTGCACGCTGCGTCGTCGTCTGTCCACCGCTCGACACGGAGCGCTCGTGTTCGTGTCGGGAAGTTGCCGACGCCGCCGCCGCCGTCCGGACAGGACTCGGATTGACTAGTTTTCGAGCCGTCCGCTGGCGAAGGAGGGTGTAGGTTAACGAAAAGTGGACCACGGCGGCGATGCCATCTCTATCAAAAATCCATTACTCCGACCTCAGATCGGACGAGATTACCCGCTGAATTTAA
>CH03-07a
ACATCGACATCTTGAACGCATATGGCGGCCTCGGGTCCATCCCGAGGCCACGCCCGTCTGAGGGTCGGCGAGTCTAAAGCAATCGCCTCTCCACATAATGTGTGTGGGCTGGTGTGCCGGTCGAGAAGCTCTGCTGCCGCCGCTGCTGTGCTCTAGCAGTTAAGTAGCATGGGCGACTCGTCTGGTGCCGAGGAGGCCCTTGGGCTTTTCGCGGACCGCATCGCGGTCCCCGTGCCTTAAGTGCACGCTGCGTCGTCGTCTGTCCACCGCTCGACACGGAGCGCTCGTGTTCGTGTCGGGAAGTTGCCGACGCCGCCGCCGCCGTCCGGACAGGACTCGGATTGACTATTTTCGACCGTCCGCTGGCGAAGGAGGTGTAGGTTAACGAAAAGTGGACGCTGCGGCGATGCCCATCTCTATCAAAAATCCATTACTCCGACCTCAGATCGGACGAGATTACCCGCTGAATTTAA
>CH03-07b
ACATCGACATCTTGAACGCATATGGCGGCCTCGGGTCCATCCCGAGGCCACGCCCGTCTGAGGGTCGGCGAGTCTAAAGCAATCGCCTCTCCACATAATGTGTGTGGGCTGGTGTGCCGGTCGAGAAGCTCTGCTGCCGCCGCTGCTGTGCTCTAGCAGTTAAGTAGCATGGGCGACTCGTCTGGTGCCGAGGAGGCCCTTGGGCTTTTCGCGGACCGCATCGCGGTCCCCGTGCCTTAAGTGCACGCTGCGTCGTCGTCTGTCCACCGCTCGACACGGAGCGCTCGTGTTCGTGTCGGGAAGTTGCCGACGCCGCCGCCGCCGTCCGGACAGGACTCGGATTGACTATTTTCGACCGTCCGCTGGCGAAGGAGGTGTAGGTTAACGAAAAGTGGACGCTGCGGCGATGCCCATCTCTATCAAAAATCCATTACTCCGACCTCAGATCGGACGAGATTACCCGCTGAATTTAA
>CH03-08a
ACATCGATATCTTGAACGCATATGGCGGCCTCGGGTCCATCCCGAGGCCACGCCCGTCTGAGGGTCGGCGAGTCTAAAGCAATCGCCTCTTCCACATAATGTGTGTGGGCTGGTGCCGGTCGAGAAGCTCTGCCGCCGCTGCTGTGCTCTAGCAGTTATGTAGCATGGGCGACTCGTCGGGTGCCGAGGAGGCGCCTTGGGCTTTTCGCGGACCGCATCGCGGTCCCCGTGGCCTTAAGTGCACGCTGCGTCGTCGTCTGTCCACCGCTCGACACGGAGCGCTCGTGTTCGTGTCGGGAAGTTGCCGACGCCGCCGCCGCCGTCCGGACAGGACTCGGATTGACTAGTTTTCGAGCCGTCCGCTGGCGAAGGAGGGTGTAGGTTAACGAAAAGTGGACCACGGCGGCGATGCCATCTCTATCAAAAATCCATTACTCCGACCTCAGATCGGACGAGATTACCCGCTGAATTTAA
>CH03-08b
ACATCGATATCTTGAACGCATATGGCGGCCTCGGGTCCATCCCGAGGCCACGCCCGTCTGAGGGTCGGCGAGTCTAAAGCAATCGCCTCTTCCACATAATGTGTGTGGGCTGGTGCCGGTCGAGAAGCTCTGCCGCCGCTGCTGTGCTCTAGCAGTTATGTAGCATGGGCGACTCGTCGGGTGCCGAGGAGGCGCCTTGGGCTTTTCGCGGACCGCATCGCGGTCCCCGTGGCCTTAAGTGCACGCTGCGTCGTCGTCTGTCCACCGCTCGACACGGAGCGCTCGTGTTCGTGTCGGGAAGTTGCCGACGCCGCCGCCGCCGTCCGGACAGGACTCGGATTGACTAGTTTTCGAGCCGTCCGCTGGCGAAGGAGGGTGTAGGTTAACGAAAAGTGGACCACGGCGGCGATGCCATCTCTATCAAAAATCCATTACTCCGACCTCAGATCGGACGAGATTACCCGCTGAATTTAA
>CH11-01a
ACATCGACATCTTGAACGCATATGGCGGCCTCGGGTCCATCCCGAGGCCACGCCCGTCTGAGGGTCGGCGAGTCTAAAGCAATCGCCTCTCCACATAATGTGTGTGGGCTGGTGTGCCGGTCGAGAAGCTCTGCTGCCGCCGCTGCTGTGCTCTAGCAGTTAAGTAGCATGGGCGACTCGTCTGGTGCCGAGGAGGCGCCTTGGGCTTTTCGCGGACCGCATCGCGGTCCCCGTGGCCTTAAGTGCACGCTGCGTCGTCGTCTGTCCACCGCTCGACACGGAGCGCTCGTGTTCGTGTCGGGAAGTTGCCGACGCCGCCGCCGCCGTCCGGACAGGACTCGGATTGACTATCTTTCGAGCCGTCCGCTGGCGAAGGAGGTGTAGGTTAACGAAAAGTGGACGCTGCGGCGATGCCATCTCTATCAAAAATCCATTTACTCCGACCTCAGATCGGACGAGATTACCCGCTGAATTTAA
>CH11-01b
ACATCGACATCTTGAACGCATATGGCGGCCTCGGGTCCATCCCGAGGCCACGCCCGTCTGAGGGTCGGCGAGTCTAAAGCAATCGCCTCTCCACATAATGTGTGTGGGCTGGTGTGCCGGTCGAGAAGCTCTGCTGCCGCCGCTGCTGTGCTCTAGCAGTTAAGTAGCATGGGCGACTCGTCTGGTGCCGAGGAGGCGCCTTGGGCTTTTCGCGGACCGCATCGCGGTCCCCGTGGCCTTAAGTGCACGCTGCGTCGTCGTCTGTCCACCGCTCGACACGGAGCGCTCGTGTTCGTGTCGGGAAGTTGCCGACGCCGCCGCCGCCGTCCGGACAGGACTCGGATTGACTATCTTTCGAGCCGTCCGCTGGCGAAGGAGGTGTAGGTTAACGAAAAGTGGACGCTGCGGCGATGCCATCTCTATCAAAAATCCATTTACTCCGACCTCAGATCGGACGAGATTACCCGCTGAATTTAA
>CH11-02a
ACATCGATATCTTGAACGCATATGGCGGCCTCGGGTCCATCCCGAGGCCACGCCCGTCTGAGGGTCGGCGAGTCTAAAGCAATCGCCTCTTCCACATAATGTGTGTGGGCTGGTGCCGGTCGAGAAGCTCTGCCGCCGCTGCTGTGCTCTAGCAGTTATGTAGCATGGGCGACTCGTCGGGTGCCGAGGAGGCGCCTTGGGCTTTTCGCGGACCGCATCGCGGTCCCCGTGGCCTTAAGTGCACGCTGCGTCGTCGTCTGTCCACCGCTCGACACGGAGCGCTCGTGTTCGTGTCGGGAAGTTGCCGACGCCGCCGCCGCCGTCCGGACAGGACTCGGATTGACTAGTTTTCGAGCCGTCCGCTGGCGAAGGAGGGTGTAGGTTAACGAAAAGTGGACCACGGCGGCGATGCCATCTCTATCAAAAATCCATTTACTCCGACCTCAGATCGGACGAGATTACCCGCTGAATTTAA
>CH11-02b
ACATCGATATCTTGAACGCATATGGCGGCCTCGGGTCCATCCCGAGGCCACGCCCGTCTGAGGGTCGGCGAGTCTAAAGCAATCGCCTCTTCCACATAATGTGTGTGGGCTGGTGCCGGTCGAGAAGCTCTGCCGCCGCTGCTGTGCTCTAGCAGTTATGTAGCATGGGCGACTCGTCGGGTGCCGAGGAGGCGCCTTGGGCTTTTCGCGGACCGCATCGCGGTCCCCGTGGCCTTAAGTGCACGCTGCGTCGTCGTCTGTCCACCGCTCGACACGGAGCGCTCGTGTTCGTGTCGGGAAGTTGCCGACGCCGCCGCCGCCGTCCGGACAGGACTCGGATTGACTAGTTTTCGAGCCGTCCGCTGGCGAAGGAGGGTGTAGGTTAACGAAAAGTGGACCACGGCGGCGATGCCATCTCTATCAAAAATCCATTTACTCCGACCTCAGATCGGACGAGATTACCCGCTGAATTTAA
>CH11-03a
ACATCGACATCTTGAACGCATATGGCGGCCTCGGGTCCATCCCGAGGCCACGCCCGTCTGAGGGTCGGCGAGTCTAAAGCAATCGCCTCTCCACATAATGTGTGTGGGCTGGTGTGCCGGTCGAGAAGCTCTGCTGCCGCCGCTGCTGTGCTCTAGCAGTTAAGTAGCATGGGCCACTCGTCTGGTGCCAAGGAGGCGCCTTGGGCTTTTCGCAGACCGCATCGCGCTCCCCGTGGCCTTAAGTGCACGCTGCGTCGTCGTCTGTCCACCGCTCGACACGGAGCGCTCGTGTTCGTGTCGGGAAGTTGCCGACGCCGCCGCCGCCGTCCGGACAGGACTCGGATTGACTATCTTTCGAGCCGTCCGCTGGCGAAGGAGGTGTAGGTTAACGAAAAGTGGACGCTGCGGCGATGCCCTCTCTATCAAAAATCCATTTACTCCGACCTCAGATCGGACGAGATTACCCGCTGAATTTAA
>CH11-03b
ACATCGATATCTTGAACGCATATGGCGGCCTCGGGTCCATCCCGAGGCCACGCCCGTCTGAGGGTCGGCGAGTCTAAAGCAATCGCCTCTTCCACATAATGTGTGTGGGCTGGTGCCGGTCGAGAAGCTCTGCCGCCGCTGCTGTGCTCTAGCAGTTATGTAGCAAGGGCGACTCGTCGGGTGCCGAGGAGGCGCCTTGGGCTTTTCGCGGACCGCATCGCGGTCCCCGTGGCCTTAAGTGCACGCTGCGTCGTCGTCTGTCCACCGCTCGACACGGAGCGCTCGTGTTCGTGTCGGGAAGTTGCCGACGCCGCCGCCGCCGTCCGGACAGGACTCGGATTGACTAGTTTTCGAGCCGTCCGCTGGCGAAGGAGGGTGTAGGTTAACGAAAAGTGGACCACGGCGGCGATGCCATCTCTATCAAAAATCCATTTACTCCGACCTCAGATCGGACGAGATTACCCGCTGAATTTAA
>CH11-04a
ACATCGATATCTTGAACGCATATGGCGGCCTCGGGTCCATCCCGAGGCCACGCCCGTCTGAGGGTCGGCGAGTCTAAAGCAATCGCCTCTTCCACATAATGTGTGTGGGCTGGTGCCGGTCGAGAAGCTCTGCCGCCGCTGCTGTGCTCTAGCAGTTATGTAGCATGGGCGACTCGTCGGGTGCCGAGGAGGCGCCTTGGGCTTTTCGCGGACCGCATCGCGGTCCCCGTGGCCTTAAGTGCACGCTGCGTCGTCGTCTGTCCACCGCTCGACACGGAGCGCTCGTGTTCGTGTCGGGAAGTTGCCGACGCCGCCGCCGCCGTCCGGACAGGACTCGGATTGACTAGTTTTCGAGCCGTCCGCTGGCGAAGGAGGGTGTAGGTTAACGAAAAGTGGACCACGGCGGCGATGCCATCTCTATCAAAAATCCATTTACTCCGACCTCAGATCGGACGAGATTACCCGCTGAATTTAA
>CH11-04b
ACATCGATATCTTGAACGCATATGGCGGCCTCGGGTCCATCCCGAGGCCACGCCCGTCTGAGGGTCGGCGAGTCTAAAGCAATCGCCTCTTCCACATAATGTGTGTGGGCTGGTGCCGGTCGAGAAGCTCTGCCGCCGCTGCTGTGCTCTAGCAGTTATGTAGCATGGGCGACTCGTCGGGTGCCGAGGAGGCGCCTTGGGCTTTTCGCGGACCGCATCGCGGTCCCCGTGGCCTTAAGTGCACGCTGCGTCGTCGTCTGTCCACCGCTCGACACGGAGCGCTCGTGTTCGTGTCGGGAAGTTGCCGACGCCGCCGCCGCCGTCCGGACAGGACTCGGATTGACTAGTTTTCGAGCCGTCCGCTGGCGAAGGAGGGTGTAGGTTAACGAAAAGTGGACCACGGCGGCGATGCCATCTCTATCAAAAATCCATTTACTCCGACCTCAGATCGGACGAGATTACCCGCTGAATTTAA
>CH11-05a
ACATCGATATCTTGAACGCATATGGCGGCCTCGGGTCCATCCCGAGGCCACGCCCGTCTGAGGGTCGGCGAGTCTAAAGCAATCGCCTCTTCCACATAATGTGTGTGGGCTGGTGCCGGTCGAGAAGCTCTGCCGCCGCTGCTGTGCTCTAGCAGTTATGTAGCATGGGCGACTCGTCGGGTGCCGAGGAGGCGCCTTGGGCTTTTCGCGGACCGCATCGCGGTCCCCGTGGCCTTAAGTGCACGCTGCGTCGTCGTCTGTCCACCGCTCGACACGGAGCGCTCGTGTTCGTGTCGGGAAGTTGCCGACGCCGCCGCCGCCGTCCGGACAGGACTCGGATTGACTAGTTTTCGAGCCGTCCGCTGGCGAAGGAGGGTGTAGGTTAACGAAAAGTGGACCACGGCGGCGATGCCATCTCTATCAAAAATCCATTTACTCCGACCTCAGATCGGACGAGATTACCCGCTGAATTTAA
>CH11-05b
ACATCGATATCTTGAACGCATATGGCGGCCTCGGGTCCATCCCGAGGCCACGCCCGTCTGAGGGTCGGCGAGTCTAAAGCAATCGCCTCTTCCACATAATGTGTGTGGGCTGGTGCCGGTCGAGAAGCTCTGCCGCCGCTGCTGTGCTCTAGCAGTTATGTAGCATGGGCGACTCGTCGGGTGCCGAGGAGGCGCCTTGGGCTTTTCGCGGACCGCATCGCGGTCCCCGTGGCCTTAAGTGCACGCTGCGTCGTCGTCTGTCCACCGCTCGACACGGAGCGCTCGTGTTCGTGTCGGGAAGTTGCCGACGCCGCCGCCGCCGTCCGGACAGGACTCGGATTGACTAGTTTTCGAGCCGTCCGCTGGCGAAGGAGGGTGTAGGTTAACGAAAAGTGGACCACGGCGGCGATGCCATCTCTATCAAAAATCCATTTACTCCGACCTCAGATCGGACGAGATTACCCGCTGAATTTAA
>CH11-06a
ACATCGATATCTTGAACGCATATGGCGGCCTCGGGTCCATCCCGAGGCCACGCCCGTCTGAGGGTCGGCGAGTCTAAAGCAATCGCCTCTTCCACATAATGTGTGTGGGCTGGTGCCGGTCGAGAAGCTCTGCCGCCGCTGCTGTGCTCTAGCAGTTATGTAGCATGGGCGACTCGTCGGGTGCCGAGGAGGCGCCTTGGGCTTTTCGCGGACCGCATCGCGGTCCCCGTGGCCTTAAGTGCACGCTGCGTCGTCGTCTGTCCACCGCTCGACACGGAGCGCTCGTGTTCGTGTCGGGAAGTTGCCGACGCCGCCGCCGCCGTCCGGACAGGACTCGGATTGACTAGTTTTCGAGCCGTCCGCTGGCGAAGGAGGGTGTAGGTTAACGAAAAGTGGACCACGGCGGCGATGCCATCTCTATCAAAAATCCATTTACTCCGACCTCAGATCGGACGAGATTACCCGCTGAATTTAA
>CH11-06b
ACATCGATATCTTGAACGCATATGGCGGCCTCGGGTCCATCCCGAGGCCACGCCCGTCTGAGGGTCGGCGAGTCTAAAGCAATCGCCTCTTCCACATAATGTGTGTGGGCTGGTGCCGGTCGAGAAGCTCTGCCGCCGCTGCTGTGCTCTAGCAGTTATGTAGCATGGGCGACTCGTCGGGTGCCGAGGAGGCGCCTTGGGCTTTTCGCGGACCGCATCGCGGTCCCCGTGGCCTTAAGTGCACGCTGCGTCGTCGTCTGTCCACCGCTCGACACGGAGCGCTCGTGTTCGTGTCGGGAAGTTGCCGACGCCGCCGCCGCCGTCCGGACAGGACTCGGATTGACTAGTTTTCGAGCCGTCCGCTGGCGAAGGAGGGTGTAGGTTAACGAAAAGTGGACCACGGCGGCGATGCCATCTCTATCAAAAATCCATTTACTCCGACCTCAGATCGGACGAGATTACCCGCTGAATTTAA
>CH11-07a
ACATCGATATCTTGAACGCATATGGCGGCCTCGGGTCCATCCCGAGGCCACGCCCGTCTGAGGGTCGGCGAGTCTAAAGCAATCGCCTCTTCCACATAATGTGTGTGGGCTGGTGCCGGTCGAGAAGCTCTGCCGCCGCTGCTGTGCTCTAGCAGTTATGTAGCATGGGCGACTCGTCGGGTGCCGAGGAGGCGCCTTGGGCTTTTCGCGGACCGCATCGCGGTCCCCGTGGCCTTAAGTGCACGCTGCGTCGTCGTCTGTCCACCGCTCGACACGGAGCGCTCGTGTTCGTGTCGGGAAGTTGCCGACGCCGCCGCCGCCGTCCGGACAGGACTCGGATTGACTAGTTTTCGAGCCGTCCGCTGGCGAAGGAGGGTGTAGGTTAACGAAAAGTGGACCACGGCGGCGATGCCATCTCTATCAAAAATCCATTTACTCCGACCTCAGATCGGACGAGATTACCCGCTGAATTTAA
>CH11-07b
ACATCGATATCTTGAACGCATATGGCGGCCTCGGGTCCATCCCGAGGCCACGCCCGTCTGAGGGTCGGCGAGTCTAAAGCAATCGCCTCTTCCACATAATGTGTGTGGGCTGGTGCCGGTCGAGAAGCTCTGCCGCCGCTGCTGTGCTCTAGCAGTTATGTAGCATGGGCGACTCGTCGGGTGCCGAGGAGGCGCCTTGGGCTTTTCGCGGACCGCATCGCGGTCCCCGTGGCCTTAAGTGCACGCTGCGTCGTCGTCTGTCCACCGCTCGACACGGAGCGCTCGTGTTCGTGTCGGGAAGTTGCCGACGCCGCCGCCGCCGTCCGGACAGGACTCGGATTGACTAGTTTTCGAGCCGTCCGCTGGCGAAGGAGGGTGTAGGTTAACGAAAAGTGGACCACGGCGGCGATGCCATCTCTATCAAAAATCCATTTACTCCGACCTCAGATCGGACGAGATTACCCGCTGAATTTAA
>CH11-08a
ACATCGATATCTTGAACGCATATGGCGGCCTCGGGTCCATCCCGAGGCCACGCCCGTCTGAGGGTCGGCGAGTCTAAAGCAATCGCCTCTCCACATAATGTGTGTGGGCTGGTGTGCCGGTCGAGAAGCTCTGCTGCCGCCGCTGCTGTGCTCTAGCAGTTAAGTAGCATGGGCGACTCGTCTGGTGCCAAGGAGGCGCCTTGGGCTTTTCGCAGACCGCATCGCGGTCCCCGTGGCCTTAAGTGCACGCTGCGTCGTCGTCTGTCCACCGCTCGACACGGAGCGCTCGTGTTCGTGTCGGGAAGTTGCCGACGCCGCCGCCGCCGTCCGGACAGGACTCGGATTGACTATCTTTCGAGCCGTCCGCTGGCGAAGGAGGTGTAGGTTAACGAAAAGTGGACGCTGCGGCGATGCCCTCTCTATCAAAAAATCCATTTACTCCGACCTCAGATCGGACGAGATTACCCGCTGAATTTAA
>CH11-08b
ACATCGATATCTTGAACGCATATGGCGGCCTCGGGTCCATCCCGAGGCCACGCCCGTCTGAGGGTCGGCGAGTCTAAAGCAATCGCCTCTTCCACATAATGTGTGTGGGCTGGTGCCGGTCGAGAAGCTCTGCCGCCGCTGCTGTGCTCTAGCAGTTATGTAGCAAGGGCGACTCGTCGGGTGCCGAGGAGGCGCCTTGGGCTTTTCGCGGACCGCATCGCGGTCCCCGTGGCCTTAAGTGCACGCTGCGTCGTCGTCTGTCCACCGCTCGACACGGAGCGCTCGTGTTCGTGTCGGGAAGTTGCCGACGCCGCCGCCGCCGTCCGGACAGGACTCGGATTGACTAGTTTTCGAGCCGTCCGCTGGCGAAGGAGGGTGTAGGTTAACGAAAAGTGGACCACGGCGGCGATGCCATCTCTATCAAAAATCCATTTACTCCGACCTCAGATCGGACGAGATTACCCGCTGAATTTAA
>RM16-01a
ACATCGATATCTTGACGCATATGGCGGCCTCGGGTCCATCCCGAGGCCACGCCCGTCTGAGGGTCGGCGAGTCTAAAGCAATCGCCTCTCCACATAATGTGTGTGGGCTGGTGTGCCGGTCGAGAAGCTCTGCTGCCGCCGCTGCTGTGCTCTAGCAGTTAAGTAGCATGGGCGACTCGTCTGGTGCCGAGGAGGCGCCTTGGGCTTTTCGCGGACCGCATGCGGTCCCCGTGGCCTTAAGTGCACGCTGCGTCGTCGTCTGTCCACCGCTCGACACGGAGCGCTCGTGTTCGTGTCGGGAAGTTGCCGACGCCGCCGCCGCCGTCCGGACAGGACTCGGATTGACTATCTTTCGAGCCGTCCGCTGGCGAAGGAGGTGTAGGTTAACGAAAAGTGGACGCTGCGGCGATGCCCATCTCTATCAAAAATCCATTTACTCCGACCTCAGATCGGACGAGATTACCCGCTGAATTTAA
>RM16-01b
ACATCGATATCTTGACGCATATGGCGGCCTCGGGTCCATCCCGAGGCCACGCCCGTCTGAGGGTCGGCGAGTCTAAAGCAATCGCCTCTCCACATAATGTGTGTGGGCTGGTGTGCCGGTCGAGAAGCTCTGCTGCCGCCGCTGCTGTGCTCTAGCAGTTAAGTAGCATGGGCGACTCGTCTGGTGCCGAGGAGGCGCCTTGGGCTTTTCGCGGACCGCATGCGGTCCCCGTGGCCTTAAGTGCACGCTGCGTCGTCGTCTGTCCACCGCTCGACACGGAGCGCTCGTGTTCGTGTCGGGAAGTTGCCGACGCCGCCGCCGCCGTCCGGACAGGACTCGGATTGACTTAATTTCGAGCCGTCCGCTGGCGAAGGAGGTGTAGGTTAACGAAAAGTGGACGCTGCGGCGATGCCCTCTCTATCAAAAAATCCATTTACTCCGACCTCAGATCGGACGAGATTACCCGCTGAATTTAA
>RM16-02a
ACATCGACATCTTGAACGCATATGGCGGCCTCGGGTCCATCCCGAGGCCACGCCCGTCTGAGGGTCGGCGAGTCTAAAGCAATCGCCTCTCCACATAATGTGTGTGGGCTGGTGTGCCGGTCGAGAAGCTCTGCTGCCGCCGCTGCTGTGCTCTAGCAGTTAAGTAGCATGGGCGACTCGTCTGGTGCCGAGGAGGCGCCTTGGGCTTTTCGCGGACCGCATGCGGTCCCCGTGGCCTTAAGTGCACGCTGCGTCGTCGTCTGTCCACCGCTCGACACGGAGCGCTCGTGTTCGTGTCGGGAAGTTGCCGACGCCGCCGCCGCCGTCCGGACAGGACTCGGATTGACTATCTTTCGAGCCGTCCGCTGGCGAAGGAGGTGTAGGTTAACGAAAAGTGGACGCTGCGGCGATGCCCATCTCTATCAAAAATCCATTACTCCGACCTCAGATCGGACGAGATTACCCGCTGAATTTAA
>RM16-02b
ACATCGACATCTTGAACGCATATGGCGGCCTCGGGTCCATCCCGAGGCCACGCCCGTCTGAGGGTCGGCGAGTCTAAAGCAATCGCCTCTCCACATAATGTGTGTGGGCTGGTGTGCCGGTCGAGAAGCTCTGCTGCCGCCGCTGCTGTGCTCTAGCAGTTAAGTAGCATGGGCGACTCGTCTGGTGCCGAGGAGGCGCCTTGGGCTTTTCGCGGACCGCATGCGGTCCCCGTGGCCTTAAGTGCACGCTGCGTCGTCGTCTGTCCACCGCTCGACACGGAGCGCTCGTGTTCGTGTCGGGAAGTTGCCGACGCCGCCGCCGCCGTCCGGACAGGACTCGGATTGACTTAATTTCGAGCCGTCCGCTGGCGAAGGAGGTGTAGGTTAACGAAAAGTGGACGCTGCGGCGATGCCCTCTCTATCAAAAAATCCATTACTCCGACCTCAGATCGGACGAGATTACCCGCTGAATTTAA
>RM16-03a
ACATCGACATCTTGACGCATATGGCGGCCTCGGGTCCATCCCGAGGCCACGCCCGTCTGAGGGTCGGCGAGTCTAAAGCAATCGCCTCTCCACATAATGTGTGTGGGCTGGTGTGCCGGTCGAGAAGCTCTGCTGCCGCCGCTGCTGTGCTCTAGCAGTTAAGTAGCATGGGCGACTCGTCTGGTGCCGAGGAGGCGCCTTGGGCTTTTCGCGGACCGCATGCGGTCCCCGTGGCCTTAAGTGCACGCTGCGTCGTCGTCTGTCCACCGCTCGACACGGAGCGCTCGTGTTCGTGTCGGGAAGTTGCCGACGCCGCCGCCGCCGTCCGGACAGGACTCGGATTGACTATCTTTCGAGCCGTCCGCTGGCGAAGGAGGTGTAGGTTAACGAAAAGTGGACGCTGCGGCGATGCCCATCTCTATCAAAAATCCATTTACTCCGACCTCAGATCGGACGAGATTACCCGCTGAATTTAA
>RM16-03b
ACATCGACATCTTGACGCATATGGCGGCCTCGGGTCCATCCCGAGGCCACGCCCGTCTGAGGGTCGGCGAGTCTAAAGCAATCGCCTCTCCACATAATGTGTGTGGGCTGGTGTGCCGGTCGAGAAGCTCTGCTGCCGCCGCTGCTGTGCTCTAGCAGTTAAGTAGCATGGGCGACTCGTCTGGTGCCGAGGAGGCGCCTTGGGCTTTTCGCGGACCGCATGCGGTCCCCGTGGCCTTAAGTGCACGCTGCGTCGTCGTCTGTCCACCGCTCGACACGGAGCGCTCGTGTTCGTGTCGGGAAGTTGCCGACGCCGCCGCCGCCGTCCGGACAGGACTCGGATTGACTTAATTTCGAGCCGTCCGCTGGCGAAGGAGGTGTAGGTTAACGAAAAGTGGACGCTGCGGCGATGCCCTCTCTATCAAAAAATCCATTTACTCCGACCTCAGATCGGACGAGATTACCCGCTGAATTTAA
>RM16-04a
ACATCGACATCTTGAACGCATATGGCGGCCTCGGGTCCATCCCGAGGCCACGCCCGTCTGAGGGTCGGCGAGTCTAAAGCAATCGCCTCTCCACATAATGTGTGTGGGCTGGTGTGCCGGTCGAGAAGCTCTGCTGCCGCCGCTGCTGTGCTCTAGCAGTTAAGTAGCATGGGCGACTCGTCTGGTGCCGAGGAGGCGCCTTGGGCTTTTCGCGGACCGCATGCGGTCCCCGTGGCCTTAAGTGCACGCTGCGTCGTCGTCTGTCCACCGCTCGACACGGAGCGCTCGTGTTCGTGTCGGGAAGTTGCCGACGCCGCCGCCGCCGTCCGGACAGGACTCGGATTGACTATCTTTCGAGCCGTCCGCTGGCGAAGGAGGTGTAGGTTAACGAAAAGTGGACGCTGCGGCGATGCCCATCTCTATCAAAAATCCATTACTCCGACCTCAGATCGGACGAGATTACCCGCTGAATTTAA
>RM16-04b
ACATCGACATCTTGAACGCATATGGCGGCCTCGGGTCCATCCCGAGGCCACGCCCGTCTGAGGGTCGGCGAGTCTAAAGCAATCGCCTCTCCACATAATGTGTGTGGGCTGGTGTGCCGGTCGAGAAGCTCTGCTGCCGCCGCTGCTGTGCTCTAGCAGTTAAGTAGCATGGGCGACTCGTCTGGTGCCGAGGAGGCGCCTTGGGCTTTTCGCGGACCGCATGCGGTCCCCGTGGCCTTAAGTGCACGCTGCGTCGTCGTCTGTCCACCGCTCGACACGGAGCGCTCGTGTTCGTGTCGGGAAGTTGCCGACGCCGCCGCCGCCGTCCGGACAGGACTCGGATTGACTTAATTTCGAGCCGTCCGCTGGCGAAGGAGGTGTAGGTTAACGAAAAGTGGACGCTGCGGCGATGCCATCTCTATCAAAAAATCCATTACTCCGACCTCAGATCGGACGAGATTACCCGCTGAATTTAA
>RM16-05a
ACATCGACATCTTGAACGCATATGGCGGCCTCGGGTCCATCCCGAGGCCACGCCCGTCTGAGGGTCGGCGAGTCTAAAGCAATCGCCTCTCCACATAATGTGTGTGGGCTGGTGTGCCGGTCGAGAAGCTCTGCTGCCGCCGCTGCTGTGCTCTAGCAGTTAAGTAGCATGGGCGACTCGTCTGGTGCCGAGGAGGCGCCTTGGGCTTTTCGCGGACCGCATGCGGTCCCCGTGGCCTTAAGTGCACGCTGCGTCGTCGTCTGTCCACCGCTCGACACGGAGCGCTCGTGTTCGTGTCGGGAAGTTGCCGACGCCGCCGCCGCCGTCCGGACAGGACTCGGATTGACTATCTTTCGAGCCGTCCGCTGGCGAAGGAGGTGTAGGTTAACGAAAAGTGGACGCTGCGGCGATGCCCATCTCTATCAAAAATCCATTTACTCCGACCTCAGATCGGACGAGATTACCCGCTGAATTTAA
>RM16-05b
ACATCGACATCTTGAACGCATATGGCGGCCTCGGGTCCATCCCGAGGCCACGCCCGTCTGAGGGTCGGCGAGTCTAAAGCAATCGCCTCTCCACATAATGTGTGTGGGCTGGTGTGCCGGTCGAGAAGCTCTGCTGCCGCCGCTGCTGTGCTCTAGCAGTTAAGTAGCATGGGCGACTCGTCTGGTGCCGAGGAGGCGCCTTGGGCTTTTCGCGGACCGCATGCGGTCCCCGTGGCCTTAAGTGCACGCTGCGTCGTCGTCTGTCCACCGCTCGACACGGAGCGCTCGTGTTCGTGTCGGGAAGTTGCCGACGCCGCCGCCGCCGTCCGGACAGGACTCGGATTGACTTAATTTCGAGCCGTCCGCTGGCGAAGGAGGTGTAGGTTAACGAAAAGTGGACGCTGCGGCGATGCCCTCTCTATCAAAAAATCCATTTACTCCGACCTCAGATCGGACGAGATTACCCGCTGAATTTAA
>RM16-06a
ACATCGACATCTTGAACGCATATGGCGGCCTCGGGTCCATCCCGAGGCCACGCCCGTCTGAGGGTCGGCGAGTCTAAAGCAATCGCCTCTCCACATAATGTGTGTGGGCTGGTGTGCCGGTCGAGAAGCTCTGCTGCCGCCGCTGCTGTGCTCTAGCAGTTAAGTAGCATGGGCGACTCGTCTGGTGCCGAGGAGGCGCCTTGGGCTTTTCGCGGACCGCATCGCGGTCCCCGTGGCCTTAAGTGCACGCTGCGTCGTCGTCTGTCCACCGCTCGACACGGAGCGCTCGTGTTCGTGTCGGGAAGTTGCCGACGCCGCCGCCGCCGTCCGGACAGGACTCGGATTGACTATCTTTCGAGCCGTCCGCTGGCGAAGGAGGTGTAGGTTAACGAAAAGTGGACGCTGCGGCGATGCCCATCTCTATCAAAAATCCATTACTCCGACCTCAGATCGGACGAGATTACCCGCTGAATTTAA
>RM16-06b
ACATCGACATCTTGAACGCATATGGCGGCCTCGGGTCCATCCCGAGGCCACGCCCGTCTGAGGGTCGGCGAGTCTAAAGCAATCGCCTCTCCACATAATGTGTGTGGGCTGGTGTGCCGGTCGAGAAGCTCTGCTGCCGCCGCTGCTGTGCTCTAGCAGTTAAGTAGCATGGGCGACTCGTCTGGTGCCGAGGAGGCGCCTTGGGCTTTTCGCGGACCGCATCGCGGTCCCCGTGGCCTTAAGTGCACGCTGCGTCGTCGTCTGTCCACCGCTCGACACGGAGCGCTCGTGTTCGTGTCGGGAAGTTGCCGACGCCGCCGCCGCCGTCCGGACAGGACTCGGATTGACTATCTTTCGAGCCGTCCGCTGGCGAAGGAGGTGTAGGTTAACGAAAAGTGGACGCTGCGGCGATGCCCATCTCTATCAAAAATCCATTACTCCGACCTCAGATCGGACGAGATTACCCGCTGAATTTAA
>RM16-07a
ACATCGACATCTTGAACGCATATGGCGGCCTCGGGTCCATCCCGAGGCCACGCCCGTCTGAGGGTCGGCGAGTCTAAAGCAATCGCCTCTCCACATAATGTGTGTGGGCTGGTGTGCCGGTCGAGAAGCTCTGCTGCCGCCGCTGCTGTGCTCTAGCAGTTAAGTAGCATGGGCGACTCGTCTGGTGCCGAGGAGGCGCCTTGGGCTTTTCGCGGACCGCATGCGGTCCCCGTGGCCTTAAGTGCACGCTGCGTCGTCGTCTGTCCACCGCTCGACACGGAGCGCTCGTGTTCGTGTCGGGAAGTTGCCGACGCCGCCGCCGCCGTCCGGACAGGACTCGGATTGACTATCTTTCGAGCCGTCCGCTGGCGAAGGAGGTGTAGGTTAACGAAAAGTGGACGCTGCGGCGATGCCCATCTCTATCAAAAATCCATTTACTCCGACCTCAGATCGGACGAGATTACCCGCTGAATTTAA
>RM16-07b
ACATCGACATCTTGAACGCATATGGCGGCCTCGGGTCCATCCCGAGGCCACGCCCGTCTGAGGGTCGGCGAGTCTAAAGCAATCGCCTCTCCACATAATGTGTGTGGGCTGGTGTGCCGGTCGAGAAGCTCTGCTGCCGCCGCTGCTGTGCTCTAGCAGTTAAGTAGCATGGGCGACTCGTCTGGTGCCGAGGAGGCGCCTTGGGCTTTTCGCGGACCGCATGCGGTCCCCGTGGCCTTAAGTGCACGCTGCGTCGTCGTCTGTCCACCGCTCGACACGGAGCGCTCGTGTTCGTGTCGGGAAGTTGCCGACGCCGCCGCCGCCGTCCGGACAGGACTCGGATTGACTTAATTTCGAGCCGTCCGCTGGCGAAGGAGGTGTAGGTTAACGAAAAGTGGACGCTGCGGCGATGCCCTCTCTATCAAAAAATCCATTTACTCCGACCTCAGATCGGACGAGATTACCCGCTGAATTTAA
>RM16-08a
ACATCGACATCTTGAACGCATATGGCGGCCTCGGGTCCATCCCGAGGCCACGCCCGTCTGAGGGTCGGCGAGTCTAAAGCAATCGCCTCTCCACATAATGTGTGTGGGCTGGTGTGCCGGTCGAGAAGCTCTGCTGCCGCCGCTGCTGTGCTCTAGCAGTTAAGTAGCATGGGCGACTCGTCTGGTGCCGAGGAGGCGCCTTGGGCTTTTCGCGGACCGCATGCGGTCCCCGTGGCCTTAAGTGCACGCTGCGTCGTCGTCTGTCCACCGCTCGACACGGAGCGCTCGTGTTCGTGTCGGGAAGTTGCCGACGCCGCCGCCGCCGTCCGGACAGGACTCGGATTGACTATCTTTCGAGCCGTCCGCTGGCGAAGGAGGTGTAGGTTAACGAAAAGTGGACGCTGCGGCGATGCCCATCTCATCAAAAAATCCATTACTCCGACCTCAGATCGGACGAGATTACCCGCTGAATTTAA
>RM16-08b
ACATCGACATCTTGAACGCATATGGCGGCCTCGGGTCCATCCCGAGGCCACGCCCGTCTGAGGGTCGGCGAGTCTAAAGCAATCGCCTCTCCACATAATGTGTGTGGGCTGGTGTGCCGGTCGAGAAGCTCTGCTGCCGCCGCTGCTGTGCTCTAGCAGTTAAGTAGCATGGGCGACTCGTCTGGTGCCGAGGAGGCGCCTTGGGCTTTTCGCGGACCGCATGCGGTCCCCGTGGCCTTAAGTGCACGCTGCGTCGTCGTCTGTCCACCGCTCGACACGGAGCGCTCGTGTTCGTGTCGGGAAGTTGCCGACGCCGCCGCCGCCGTCCGGACAGGACTCGGATTGACTTAATTTCGAGCCGTCCGCTGGCGAAGGAGGTGTAGGTTAACGAAAAGTGGACGCTGCGGCGATGCCATCTCTATCAAAAAATCCATTACTCCGACCTCAGATCGGACGAGATTACCCGCTGAATTTAA
>RM15-01a
ACATCGACATCTTGAACGCATATGGCGGCCTCGGGTCCATCCCGAGGCCACGCCCGTCTGAGGGTCGGCGAGTCTAAAGCAATCGCCTCTCCACATAATGTGTGTGGGCTGGTGTGCCGGTCGAGAAGCTCTGCTGCCGCCGCTGCTGTGCTCTAGCAGTTAAGTAGCATGGGCGACTCGTCTGGTGCCGAGGAGGCGCCTTGGGCTTTTCGCGGACCGCATCGCGGTCCCCGTGGCCTTAAGTGCACGCTGCGTCGTCGTCTGTCCACCGCTCGACACGGAGCGCTCGTGTTCGTGTCGGGAAGTTGCCGACGCCGCCGCCGCCGTCCGGACAGGACTCGGATTGACTATCTTTCGAGCCGTCCGCTGGCGAAGGAGGTGTAGGTTAACGAAAAGTGGACGCTGCGGCGATGCCCATCTCTATCAAAAATCCATTACTCCGACCTCAGATCGGACGAGATTACCCGCTGAATTTAA
>RM15-01b
ACATCGACATCTTGAACGCATATGGCGGCCTCGGGTCCATCCCGAGGCCACGCCCGTCTGAGGGTCGGCGAGTCTAAAGCAATCGCCTCTCCACATAATGTGTGTGGGCTGGTGTGCCGGTCGAGAAGCTCTGCTGCCGCCGCTGCTGTGCTCTAGCAGTTAAGTAGCATGGGCGACTCGTCTGGTGCCGAGGAGGCGCCTTGGGCTTTTCGCGGACCGCATCGCGGTCCCCGTGGCCTTAAGTGCACGCTGCGTCGTCGTCTGTCCACCGCTCGACACGGAGCGCTCGTGTTCGTGTCGGGAAGTTGCCGACGCCGCCGCCGCCGTCCGGACAGGACTCGGATTGACTATCTTTCGAGCCGTCCGCTGGCGAAGGAGGTGTAGGTTAACGAAAAGTGGACGCTGCGGCGATGCCCATCTCTATCAAAAATCCATTACTCCGACCTCAGATCGGACGAGATTACCCGCTGAATTTAA
>RM15-02a
ACATCGACATCTTGAACGCATATGGCGGCCTCGGGTCCATCCCGAGGCCACGCCCGTCTGAGGGTCGGCGAGTCTAAAGCAATCGCCTCTCCACATAATGTGTGTGGGCTGGTGTGCCGGTCGAGAAGCTCTGCTGCCGCCGCTGCTGTGCTCTAGCAGTTAAGTAGCATGGGCGACTCGTCTGGTGCCGAGGAGGCGCCTTGGGCTTTTCGCGACCGCATCGCGGTCCCCGTGGCCTTAAGTGCACGCTGCGTCGTCGTCTGTCCACCGCTCGACACGGAGCGCTCGTGTTCGTGTCGGGAAGTTGCCGACGCCGCCGCCGCCGTCCGGACAGGACTCGGATTGACTATCTTTCGAGCCGTCCGCTGGCGAAGGAGGTGTAGGTTAACGAAAAGTGGACGCTGCGGCGATGCCCATCTCTATCAAAAATCCATTACTCCGACCTCAGATCGGACGAGATTACCCGCTGAATTTAA
>RM15-02b
ACATCGACATCTTGAACGCATATGGCGGCCTCGGGTCCATCCCGAGGCCACGCCCGTCTGAGGGTCGGCGAGTCTAAAGCAATCGCCTCTCCACATAATGTGTGTGGGCTGGTGTGCCGGTCGAGAAGCTCTGCTGCCGCCGCTGCTGTGCTCTAGCAGTTAAGTAGCATGGGCGACTCGTCTGGTGCCGAGGAGGCGCCTTGGGCTTTTCGCGACCGCATCGCGGTCCCCGTGGCCTTAAGTGCACGCTGCGTCGTCGTCTGTCCACCGCTCGACACGGAGCGCTCGTGTTCGTGTCGGGAAGTTGCCGACGCCGCCGCCGCCGTCCGGACAGGACTCGGATTGACTATCTTTCGAGCCGTCCGCTGGCGAAGGAGGTGTAGGTTAACGAAAAGTGGACGCTGCGGCGATGCCCATCTCTATCAAAAATCCATTACTCCGACCTCAGATCGGACGAGATTACCCGCTGAATTTAA
>RM15-03a
ACATCGACATCTTGAACGCATATGGCGGCCTCGGGTCCATCCCGAGGCCACGCCCGTCTGAGGGTCGGCGAGTCTAAAGCAATCGCCTCTCCACATAATGTGTGTGGGCTGGTGTGCCGGTCGAGAAGCTCTGCTGCCGCCGCTGCTGTGCTCTAGCAGTTAAGTAGCATGGGCGACTCGTCTGGTGCCGAGGAGGCGCCTTGGGCTTTTCGCGGACCGCATCGCGGTCCCCGTGGCCTTAAGTGCACGCTGCGTCGTCGTCTGTCCACCGCTCGACACGGAGCGCTCGTGTTCGTGTCGGGAAGTTGCCGACGCCGCCGCCGCCGTCCGGACAGGACTCGGATTGACTATCTTTCGAGCCGTCCGCTGGCGAAGGAGGTGTAGGTTAACGAAAAGTGGACGCTGCGGCGATGCCCATCTCTATCAAAAATCCATTACTCCGACCTCAGATCGGACGAGATTACCCGCTGAATTTAA
>RM15-03b
ACATCGACATCTTGAACGCATATGGCGGCCTCGGGTCCATCCCGAGGCCACGCCCGTCTGAGGGTCGGCGAGTCTAAAGCAATCGCCTCTCCACATAATGTGTGTGGGCTGGTGTGCCGGTCGAGAAGCTCTGCTGCCGCCGCTGCTGTGCTCTAGCAGTTAAGTAGCATGGGCGACTCGTCTGGTGCCGAGGAGGCGCCTTGGGCTTTTCGCGGACCGCATCGCGGTCCCCGTGGCCTTAAGTGCACGCTGCGTCGTCGTCTGTCCACCGCTCGACACGGAGCGCTCGTGTTCGTGTCGGGAAGTTGCCGACGCCGCCGCCGCCGTCCGGACAGGACTCGGATTGACTATCTTTCGAGCCGTCCGCTGGCGAAGGAGGTGTAGGTTAACGAAAAGTGGACGCTGCGGCGATGCCCATCTCTATCAAAAATCCATTACTCCGACCTCAGATCGGACGAGATTACCCGCTGAATTTAA
>RM15-04a
ACATCGACATCTTGAACGCATATGGCGGCCTCGGGTCCATCCCGAGGCCACGCCCGTCTGAGGGTCGGCGAGTCTAAAGCAATCGCCTCTCCACATAATGTGTGTGGGCTGGTGTGCCGGTCGAGAAGCTCTGCTGCCGCCGCTGCTGTGCTCTAGCAGTTAAGTAGCATGGGCGACTCGTCTGGTGCCGAGGAGGCGCCTTGGGCTTTTCGCGGACCGCATGCGGTCCCCGTGGCCTTAAGTGCACGCTGCGTCGTCGTCTGTCCACCGCTCGACACGGAGCGCTCGTGTTCGTGTCGGGAAGTTGCCGACGCCGCCGCCGCCGTCCGGACAGGACTCGGATTGACTATCTTTCGAGCCGTCCGCTGGCGAAGGAGGTGTAGGTTAACGAAAAGTGGACGCTGCGGCGATGCCCATCTCTATCAAAAATCCATTACTCCGACCTCAGATCGGACGAGATTACCCGCTGAATTTAA
>RM15-04b
ACATCGACATCTTGAACGCATATGGCGGCCTCGGGTCCATCCCGAGGCCACGCCCGTCTGAGGGTCGGCGAGTCTAAAGCAATCGCCTCTCCACATAATGTGTGTGGGCTGGTGTGCCGGTCGAGAAGCTCTGCTGCCGCCGCTGCTGTGCTCTAGCAGTTAAGTAGCATGGGCGACTCGTCTGGTGCCGAGGAGGCGCCTTGGGCTTTTCGCGGACCGCATGCGGTCCCCGTGGCCTTAAGTGCACGCTGCGTCGTCGTCTGTCCACCGCTCGACACGGAGCGCTCGTGTTCGTGTCGGGAAGTTGCCGACGCCGCCGCCGCCGTCCGGACAGGACTCGGATTGACTATCTTTCGAGCCGTCCGCTGGCGAAGGAGGTGTAGGTTAACGAAAAGTGGACGCTGCGGCGATGCCCATCTCTATCAAAAATCCATTACTCCGACCTCAGATCGGACGAGATTACCCGCTGAATTTAA
>RM15-05a
ACATCGACATCTTGAACGCATATGGCGGCCTCGGGTCCATCCCGAGGCCACGCCCGTCTGAGGGTCGGCGAGTCTAAAGCAATCGCCTCTCCACATAATGTGTGTGGGCTGGTGTGCCGGTCGAGAAGCTCTGCTGCCGCCGCTGCTGTGCTCTAGCAGTTAAGTAGCATGGGCGACTCGTCTGGTGCCGAGGAGGCGCCTTGGGCTTTTCGCGGACCGCATCGCGGTCCCCGTGGCCTTAAGTGCACGCTGCGTCGTCGTCTGTCCACCGCTCGACACGGAGCGCTCGTGTTCGTGTCGGGAAGTTGCCGACGCCGCCGCCGCCGTCCGGACAGGACTCGGATTGACTATCTTTCGAGCCGTCCGCTGGCGAAGGAGGTGTAGGTTAACGAAAAGTGGACGCTGCGGCGATGCCCATCTCTATCAAAAATCCATTACTCCGACCTCAGATCGGACGAGATTACCCGCTGAATTTAA
>RM15-05b
ACATCGACATCTTGAACGCATATGGCGGCCTCGGGTCCATCCCGAGGCCACGCCCGTCTGAGGGTCGGCGAGTCTAAAGCAATCGCCTCTCCACATAATGTGTGTGGGCTGGTGTGCCGGTCGAGAAGCTCTGCTGCCGCCGCTGCTGTGCTCTAGCAGTTAAGTAGCATGGGCGACTCGTCTGGTGCCGAGGAGGCGCCTTGGGCTTTTCGCGGACCGCATCGCGGTCCCCGTGGCCTTAAGTGCACGCTGCGTCGTCGTCTGTCCACCGCTCGACACGGAGCGCTCGTGTTCGTGTCGGGAAGTTGCCGACGCCGCCGCCGCCGTCCGGACAGGACTCGGATTGACTATCTTTCGAGCCGTCCGCTGGCGAAGGAGGTGTAGGTTAACGAAAAGTGGACGCTGCGGCGATGCCCATCTCTATCAAAAATCCATTACTCCGACCTCAGATCGGACGAGATTACCCGCTGAATTTAA
>RM15-06a
ACATCGACATCTTGAACGCATATGGCGGCCTCGGGTCCATCCCGAGGCCACGCCCGTCTGAGGGTCGGCGAGTCTAAAGCAATCGCCTCTCCACATAATGTGTGTGGGCTGGTGTGCCGGTCGAGAAGCTCTGCTGCCGCCGCTGCTGTGCTCTAGCAGTTAAGTAGCATGGGCGACTCGTCTGGTGCCGAGGAGGCGCCTTGGGCTTTTCGCGGACCGCATCGCGGTCCCCGTGGCCTTAAGTGCACGCTGCGTCGTCGTCTGTCCACCGCTCGACACGGAGCGCTCGTGTTCGTGTCGGGAAGTTGCCGACGCCGCCGCCGCCGTCCGGACAGGACTCGGATTGACTATCTTTCGAGCCGTCCGCTGGCGAAGGAGGTGTAGGTTAACGAAAAGTGGACGCTGCGGCGATGCCCATCTCTATCAAAAATCCATTACTCCGACCTCAGATCGGACGAGATTACCCGCTGAATTTAA
>RM15-06b
ACATCGACATCTTGAACGCATATGGCGGCCTCGGGTCCATCCCGAGGCCACGCCCGTCTGAGGGTCGGCGAGTCTAAAGCAATCGCCTCTCCACATAATGTGTGTGGGCTGGTGTGCCGGTCGAGAAGCTCTGCTGCCGCCGCTGCTGTGCTCTAGCAGTTAAGTAGCATGGGCGACTCGTCTGGTGCCGAGGAGGCGCCTTGGGCTTTTCGCGGACCGCATCGCGGTCCCCGTGGCCTTAAGTGCACGCTGCGTCGTCGTCTGTCCACCGCTCGACACGGAGCGCTCGTGTTCGTGTCGGGAAGTTGCCGACGCCGCCGCCGCCGTCCGGACAGGACTCGGATTGACTATCTTTCGAGCCGTCCGCTGGCGAAGGAGGTGTAGGTTAACGAAAAGTGGACGCTGCGGCGATGCCCATCTCTATCAAAAATCCATTACTCCGACCTCAGATCGGACGAGATTACCCGCTGAATTTAA
>RM15-07a
ACATCGACATCTTGAACGCATATGGCGGCCTCGGGTCCATCCCGAGGCCACGCCCGTCTGAGGGTCGGCGAGTCTAAAGCAATCGCCTCTCCACATAATGTGTGTGGGCTGGTGTGCCGGTCGAGAAGCTCTGCTGCCGCCGCTGCTGTGCTCTAGCAGTTAAGTAGCATGGGCGACTCGTCTGGTGCCGAGGAGGCGCCTTGGGCTTTTCGCGGACCGCATCGCGGTCCCCGTGGCCTTAAGTGCACGCTGCGTCGTCGTCTGTCCACCGCTCGACACGGAGCGCTCGTGTTCGTGTCGGGAAGTTGCCGACGCCGCCGCCGCCGTCCGGACAGGACTCGGATTGACTATCTTTCGAGCCGTCCGCTGGCGAAGGAGGTGTAGGTTAACGAAAAGTGGACGCTGCGGCGATGCCCATCTCTATCAAAAATCCATTACTCCGACCTCAGATCGGACGAGATTACCCGCTGAATTTAA
>RM15-07b
ACATCGACATCTTGAACGCATATGGCGGCCTCGGGTCCATCCCGAGGCCACGCCCGTCTGAGGGTCGGCGAGTCTAAAGCAATCGCCTCTCCACATAATGTGTGTGGGCTGGTGTGCCGGTCGAGAAGCTCTGCTGCCGCCGCTGCTGTGCTCTAGCAGTTAAGTAGCATGGGCGACTCGTCTGGTGCCGAGGAGGCGCCTTGGGCTTTTCGCGGACCGCATCGCGGTCCCCGTGGCCTTAAGTGCACGCTGCGTCGTCGTCTGTCCACCGCTCGACACGGAGCGCTCGTGTTCGTGTCGGGAAGTTGCCGACGCCGCCGCCGCCGTCCGGACAGGACTCGGATTGACTATCTTTCGAGCCGTCCGCTGGCGAAGGAGGTGTAGGTTAACGAAAAGTGGACGCTGCGGCGATGCCCATCTCTATCAAAAATCCATTACTCCGACCTCAGATCGGACGAGATTACCCGCTGAATTTAA
>RM15-08a
ACATCGACATCTTGAACGCATATGGCGGCCTCGGGTCCATCCCGAGGCCACGCCCGTCTGAGGGTCGGCGAGTCTAAAGCAATCGCCTCTCCACATAATGTGTGTGGGCTGGTGTGCCGGTCGAGAAGCTCTGCTGCCGCCGCTGCTGTGCTCTAGCAGTTAAGTAGCATGGGCGACTCGTCTGGTGCCGAGGAGGCGCCTTGGGCTTTTCGCGACCGCATCGCGGTCCCCGTGGCCTTAAGTGCACGCTGCGTCGTCGTCTGTCCACCGCTCGACACGGAGCGCTCGTGTTCGTGTCGGGAAGTTGCCGACGCCGCCGCCGCCGTCCGGACAGGACTCGGATTGACTATCTTTCGAGCCGTCCGCTGGCGAAGGAGGTGTAGGTTAACGAAAAGTGGACGCTGCGGCGATGCCCATCTCTATCAAAAATCCATTACTCCGACCTCAGATCGGACGAGATTACCCGCTGAATTTAA
>RM15-08b
ACATCGACATCTTGAACGCATATGGCGGCCTCGGGTCCATCCCGAGGCCACGCCCGTCTGAGGGTCGGCGAGTCTAAAGCAATCGCCTCTCCACATAATGTGTGTGGGCTGGTGTGCCGGTCGAGAAGCTCTGCTGCCGCCGCTGCTGTGCTCTAGCAGTTAAGTAGCATGGGCGACTCGTCTGGTGCCGAGGAGGCGCCTTGGGCTTTTCGCGACCGCATCGCGGTCCCCGTGGCCTTAAGTGCACGCTGCGTCGTCGTCTGTCCACCGCTCGACACGGAGCGCTCGTGTTCGTGTCGGGAAGTTGCCGACGCCGCCGCCGCCGTCCGGACAGGACTCGGATTGACTATCTTTCGAGCCGTCCGCTGGCGAAGGAGGTGTAGGTTAACGAAAAGTGGACGCTGCGGCGATGCCCATCTCTATCAAAAATCCATTACTCCGACCTCAGATCGGACGAGATTACCCGCTGAATTTAA
