# Supplementary material for: Living on the edge: comparative phylogeography and phylogenetics of Oreohelix land snails at their range edge in Western Canada
Source: BMC Evol Biol. 2020 Jan 6;20:3. doi: 10.1186/s12862-019-1566-1 (PMC6945528; doi:10.1186/s12862-019-1566-1)
Supplement: Supplementary file 7 — Additional file 7. General input file for ITS2, used to calculate measures such as haplotype diversity, nucleotide diversity, etc. (FAS 131 kb) [file 12862_2019_1566_MOESM7_ESM.fas]

>RM11-01a
----ACATCGACATCTTGAACGCATATGGCGGCCTCGGGTCCATCCCGAGGCCACGCC-CGTC-TGAGGGTCGGCG-AGTCTA--AAGCAATCGCCTC--T-------CCA--CA---TAA-----TGTGTGTG----GGC--TGGTGTGCCGGTCGAGA-A-GC-TCTGCTGCCGCCGCTGCTG----------------TGCTCT---AGCAGTTAAGTAGCATGGGCG----ACTCGTC--------TGGTGCCGAGGAGGCGCCTTGGGC-TTTTCGCGGACCGCATTGCGG--TCCCCGTGGCCTTAAGTGCACGCTGCGTCGTCGTCTGTCC----ACCGCTCGACAC--GGAGCGCT-CGTGTTC-GTGTCGGGAAGTTGCCGACGCCGCCGCCGCC---GTCCGGACAGGACTCG-GATTGACTTAATTTCGAGCCGTCCGCTGGCGAA-GGAGG-TGTAGG-TT-AACGAAAAGTGGACG-CTG--CGGCGATGCC-ATCTCTATCAAAAAATCCATT-ACTCC??????????????????????????????????????????????
>RM11-01b
----ACATCGACATCTTGAACGCATATGGCGGCCTCGGGTCCATCCCGAGGCCACGCC-CGTC-TGAGGGTCGGCG-AGTCTA--AAGCAATCGCCTC--T-------CCA--CA---TAA-----TGTGTGTG----GGC--TGGTGTGCCGGTCGAGA-A-GC-TCTGCTGCCGCCGCTGCTG----------------TGCTCT---AGCAGTTAAGTAGCATGGGCG----ACTCGTC--------TGGTGCCGAGGAGGCGCCTTGGGC-TTTTCGCGGACCGCATTGCGG--TCCCCGTGGCCTTAAGTGCACGCTGCGTCGTCGTCTGTCC----ACCGCTCGACAC--GGAGCGCT-CGTGTTC-GTGTCGGGAAGTTGCCGACGCCGCCGCCGCC---GTCCGGACAGGACTCG-GATTGACTTAATTTCGAGCCGTCCGCTGGCGAA-GGAGG-TGTAGG-TT-AACGAAAAGTGGACG-CTG--CGGCGATGCC-ATCTCTATCAAAAAATCCATT-ACTCC??????????????????????????????????????????????
>RM11-02a
----ACATCGACATCTTGAACGCATATGGCGGCCTCGGGTCCATCCCGAGGCCACGCC-CGTC-TGAGGGTCGGCG-AGTCTA--AAGCAATCGCCTC--T-------CCA--CA---TAA-----TGTGTGTG----GGC--TGGTGTGCCGGTCGAGA-A-GC-TCTGCTGCCGCCGCTGCTG----------------TGCTCT---AGCAGTTAAGTAGCATGGGCG----ACTCGTC--------TGGTGCCGAGGAGGCGCCTTGGGC-TTTTCGCGGACCGCATTGCGG--TCCCCGTGGCCTTAAGTGCACGCTGCGTCGTCGTCTGTCC----ACCGCTCGACAC--GGAGCGCT-CGTGTTC-GTGTCGGGAAGTTGCCGACGCCGCCGCCGCC---GTCCGGACAGGACTCG-GATTGACTTAATTTCGAGCCGTCCGCTGGCGAA-GGAGG-TGTAGG-TT-AACGAAAAGTGGACG-CTG--CGGCGATGCC-ATCTCTATCAAAAAATCCATT-ACTCC??????????????????????????????????????????????
>RM11-02b
----ACATCGACATCTTGAACGCATATGGCGGCCTCGGGTCCATCCCGAGGCCACGCC-CGTC-TGAGGGTCGGCG-AGTCTA--AAGCAATCGCCTC--T-------CCA--CA---TAA-----TGTGTGTG----GGC--TGGTGTGCCGGTCGAGA-A-GC-TCTGCTGCCGCCGCTGCTG----------------TGCTCT---AGCAGTTAAGTAGCATGGGCG----ACTCGTC--------TGGTGCCGAGGAGGCGCCTTGGGC-TTTTCGCGGACCGCATTGCGG--TCCCCGTGGCCTTAAGTGCACGCTGCGTCGTCGTCTGTCC----ACCGCTCGACAC--GGAGCGCT-CGTGTTC-GTGTCGGGAAGTTGCCGACGCCGCCGCCGCC---GTCCGGACAGGACTCG-GATTGACTTAATTTCGAGCCGTCCGCTGGCGAA-GGAGG-TGTAGG-TT-AACGAAAAGTGGACG-CTG--CGGCGATGCC-ATCTCTATCAAAAAATCCATT-ACTCC??????????????????????????????????????????????
>RM11-03a
----ACATCGACATCTTGAACGCATATGGCGGCCTCGGGTCCATCCCGAGGCCACGCC-CGTC-TGAGGGTCGGCG-AGTCTA--AAGCAATCGCCTC--T-------CCA--CA---TAA-----TGTGTGTG----GGC--TGGTGTGCCGGTCGAGA-A-GC-TCTGCTGCCGCCGCTGCTG----------------TGCTCT---AGCAGTTAAGTAGCATGGGCG----ACTCGTC--------TGGTGCCGAGGAGGCGCCTTGGGC-TTTTCGCGGACCGCATTGCGG--TCCCCGTGGCCTTAAGTGCACGCTGCGTCGTCGTCTGTCC----ACCGCTCGACAC--GGAGCGCT-CGTGTTC-GTGTCGGGAAGTTGCCGACGCCGCCGCCGCC---GTCCGGACAGGACTCG-GATTGACTTAATTTCGAGCCGTCCGCTGGCGAA-GGAGG-TGTAGG-TT-AACGAAAAGTGGACG-CTG--CGGCGATGCC-ATCTCTATCAAAAAATCCATT-ACTCC??????????????????????????????????????????????
>RM11-03b
----ACATCGACATCTTGAACGCATATGGCGGCCTCGGGTCCATCCCGAGGCCACGCC-CGTC-TGAGGGTCGGCG-AGTCTA--AAGCAATCGCCTC--T-------CCA--CA---TAA-----TGTGTGTG----GGC--TGGTGTGCCGGTCGAGA-A-GC-TCTGCTGCCGCCGCTGCTG----------------TGCTCT---AGCAGTTAAGTAGCATGGGCG----ACTCGTC--------TGGTGCCGAGGAGGCGCCTTGGGC-TTTTCGCGGACCGCATTGCGG--TCCCCGTGGCCTTAAGTGCACGCTGCGTCGTCGTCTGTCC----ACCGCTCGACAC--GGAGCGCT-CGTGTTC-GTGTCGGGAAGTTGCCGACGCCGCCGCCGCC---GTCCGGACAGGACTCG-GATTGACTTAATTTCGAGCCGTCCGCTGGCGAA-GGAGG-TGTAGG-TT-AACGAAAAGTGGACG-CTG--CGGCGATGCC-ATCTCTATCAAAAAATCCATT-ACTCC??????????????????????????????????????????????
>RM11-04a
----ACATCGACATCTTGAACGCATATGGCGGCCTCGGGTCCATCCCGAGGCCACGCC-CGTC-TGAGGGTCGGCG-AGTCTA--AAGCAATCGCCTC--T-------CCA--CA---TAA-----TGTGTGTG----GGC--TGGTGTGCCGGTCGAGA-A-GC-TCTGCTGCCGCCGCTGCTG----------------TGCTCT---AGCAGTTAAGTAGCATGGGCG----ACTCGTC--------TGGTGCCGAGGAGGCGCCTTGGGC-TTTTCGCGGACCGCATTGCGG--TCCCCGTGGCCTTAAGTGCACGCTGCGTCGTCGTCTGTCC----ACCGCTCGACAC--GGAGCGCT-CGTGTTC-GTGTCGGGAAGTTGCCGACGCCGCCGCCGCC---GTCCGGACAGGACTCG-GATTGACTTAATTTCGAGCCGTCCGCTGGCGAA-GGAGG-TGTAGG-TT-AACGAAAAGTGGACG-CTG--CGGCGATGCC-ATCTCTATCAAAAAATCCATT-ACTCC??????????????????????????????????????????????
>RM11-04b
----ACATCGACATCTTGAACGCATATGGCGGCCTCGGGTCCATCCCGAGGCCACGCC-CGTC-TGAGGGTCGGCG-AGTCTA--AAGCAATCGCCTC--T-------CCA--CA---TAA-----TGTGTGTG----GGC--TGGTGTGCCGGTCGAGA-A-GC-TCTGCTGCCGCCGCTGCTG----------------TGCTCT---AGCAGTTAAGTAGCATGGGCG----ACTCGTC--------TGGTGCCGAGGAGGCGCCTTGGGC-TTTTCGCGGACCGCATTGCGG--TCCCCGTGGCCTTAAGTGCACGCTGCGTCGTCGTCTGTCC----ACCGCTCGACAC--GGAGCGCT-CGTGTTC-GTGTCGGGAAGTTGCCGACGCCGCCGCCGCC---GTCCGGACAGGACTCG-GATTGACTTAATTTCGAGCCGTCCGCTGGCGAA-GGAGG-TGTAGG-TT-AACGAAAAGTGGACG-CTG--CGGCGATGCC-ATCTCTATCAAAAAATCCATT-ACTCC??????????????????????????????????????????????
>RM06-01a
----ACATCGACATCTTGAACGCATATGGCGGCCTCGGGTCCATCCCGAGGCCACGCC-CGTC-TGAGGGTCGGCG-AGTCTA--AAGCAATCGCCTC--T-------CCA--CA---TAA-----TGTGTGTG----GGC--TGGTGTGCCGGTCGAGA-A-GC-TCTGCTGCCGCCGCTGCTG----------------TGCTCT---AGCAGTTAAGTAGCATGGGCG----ACTCGTC--------TGGTGCCGAGGAGGCGCCTTGGGC-TTTTCGCGGACCGCATCGCGG--TCCCCGTGGCCTTAAGTGCACGCTGCGTCGTCGTCTGTCC----ACCGCTCGACAC--GGAGCGCT-CGTGTTC-GTGTCGGGAAGTTGCCGACGCCGCCGCCGCC---GTCCGGACAGGACTCG-GATTGACTATCTTTCGAGCCGTCCGCTGGCGAA-GGAGG-TGTAGG-TT-AACGAAAAGTGGACG-CTG--CGGCGATGCCCATCTCTATC-AAAAATCCATT-ACTCC??????????????????????????????????????????????
>RM06-01b
----ACATCGACATCTTGAACGCATATGGCGGCCTCGGGTCCATCCCGAGGCCACGCC-CGTC-TGAGGGTCGGCG-AGTCTA--AAGCAATCGCCTC--T-------CCA--CA---TAA-----TGTGTGTG----GGC--TGGTGTGCCGGTCGAGA-A-GC-TCTGCTGCCGCCGCTGCTG----------------TGCTCT---AGCAGTTAAGTAGCATGGGCG----ACTCGTC--------TGGTGCCGAGGAGGCGCCTTGGGC-TTTTCGCGGACCGCATCGCGG--TCCCCGTGGCCTTAAGTGCACGCTGCGTCGTCGTCTGTCC----ACCGCTCGACAC--GGAGCGCT-CGTGTTC-GTGTCGGGAAGTTGCCGACGCCGCCGCCGCC---GTCCGGACAGGACTCG-GATTGACTATCTTTCGAGCCGTCCGCTGGCGAA-GGAGG-TGTAGG-TT-AACGAAAAGTGGACG-CTG--CGGCGATGCCCATCTCTATC-AAAAATCCATT-ACTCC??????????????????????????????????????????????
>RM06-02a
----ACATCGACATCTTGAACGCATATGGCGGCCTCGGGTCCATCCCGAGGCCACGCC-CGTC-TGAGGGTCGGCG-AGTCTA--AAGCAATCGCCTC--T-------CCA--CA---TAA-----TGTGTGTG----GGC--TGGTGTGCCGGTCGAGA-A-GC-TCTGCTGCCGCCGCTGCTG----------------TGCTCT---AGCAGTTAAGTAGCATGGGCG----ACTCGTC--------TGGTGCCGAGGAGGCGCCTTGGGC-TTTTCGCGGACCGCATCGCGG--TCCCCGTGGCCTTAAGTGCACGCTGCGTCGTCGTCTGTCC----ACCGCTCGACAC--GGAGCGCT-CGTGTTC-GTGTCGGGAAGTTGCCGACGCCGCCGCCGCC---GTCCGGACAGGACTCG-GATTGACTATCTTTCGAGCCGTCCGCTGGCGAA-GGAGG-TGTAGG-TT-AACGAAAAGTGGACG-CTG--CGGCGATGCCCATCTCTATC-AAAAATCCATT-ACTCC??????????????????????????????????????????????
>RM06-02b
----ACATCGACATCTTGAACGCATATGGCGGCCTCGGGTCCATCCCGAGGCCACGCC-CGTC-TGAGGGTCGGCG-AGTCTA--AAGCAATCGCCTC--T-------CCA--CA---TAA-----TGTGTGTG----GGC--TGGTGTGCCGGTCGAGA-A-GC-TCTGCTGCCGCCGCTGCTG----------------TGCTCT---AGCAGTTAAGTAGCATGGGCG----ACTCGTC--------TGGTGCCGAGGAGGCGCCTTGGGC-TTTTCGCGGACCGCATCGCGG--TCCCCGTGGCCTTAAGTGCACGCTGCGTCGTCGTCTGTCC----ACCGCTCGACAC--GGAGCGCT-CGTGTTC-GTGTCGGGAAGTTGCCGACGCCGCCGCCGCC---GTCCGGACAGGACTCG-GATTGACTATCTTTCGAGCCGTCCGCTGGCGAA-GGAGG-TGTAGG-TT-AACGAAAAGTGGACG-CTG--CGGCGATGCCCATCTCTATC-AAAAATCCATT-ACTCC??????????????????????????????????????????????
>RM06-03a
----ACATCGACATCTTGAACGCATATGGCGGCCTCGGGTCCATCCCGAGGCCACGCC-CGTC-TGAGGGTCGGCG-AGTCTA--AAGCAATCGCCTC--T-------CCA--CA---TAA-----TGTGTGTG----GGC--TGGTGTGCCGGTCGAGA-A-GC-TCTGCTGCCGCCGCTGCTG----------------TGCTCT---AGCAGTTAAGTAGCATGGGCG----ACTCGTC--------TGGTGCCGAGGAGGCGCCTTGGGC-TTTTCGCGGACCGCATCGCGG--TCCCCGTGGCCTTAAGTGCACGCTGCGTCGTCGTCTGTCC----ACCGCTCGACAC--GGAGCGCT-CGTGTTC-GTGTCGGGAAGTTGCCGACGCCGCCGCCGCC---GTCCGGACAGGACTCG-GATTGACTATCTTTCGAGCCGTCCGCTGGCGAA-GGAGG-TGTAGG-TT-AACGAAAAGTGGACG-CTG--CGGCGATGCCCATCTCTATC-AAAAATCCATT-ACTCC??????????????????????????????????????????????
>RM06-03b
----ACATCGACATCTTGAACGCATATGGCGGCCTCGGGTCCATCCCGAGGCCACGCC-CGTC-TGAGGGTCGGCG-AGTCTA--AAGCAATCGCCTC--T-------CCA--CA---TAA-----TGTGTGTG----GGC--TGGTGTGCCGGTCGAGA-A-GC-TCTGCTGCCGCCGCTGCTG----------------TGCTCT---AGCAGTTAAGTAGCATGGGCG----ACTCGTC--------TGGTGCCGAGGAGGCGCCTTGGGC-TTTTCGCGGACCGCATCGCGG--TCCCCGTGGCCTTAAGTGCACGCTGCGTCGTCGTCTGTCC----ACCGCTCGACAC--GGAGCGCT-CGTGTTC-GTGTCGGGAAGTTGCCGACGCCGCCGCCGCC---GTCCGGACAGGACTCG-GATTGACTATCTTTCGAGCCGTCCGCTGGCGAA-GGAGG-TGTAGG-TT-AACGAAAAGTGGACG-CTG--CGGCGATGCCCATCTCTATC-AAAAATCCATT-ACTCC??????????????????????????????????????????????
>RM06-04a
----ACATCGACATCTTGAACGCATATGGCGGCCTCGGGTCCATCCCGAGGCCACGCC-CGTC-TGAGGGTCGGCG-AGTCTA--AAGCAATCGCCTC--T-------CCA--CA---TAA-----TGTGTGTG----GGC--TGGTGTGCCGGTCGAGA-A-GC-TCTGCTGCCGCCGCTGCTG----------------TGCTCT---AGCAGTTAAGTAGCATGGGCG----ACTCGTC--------TGGTGCCGAGGAGGCGCCTTGGGC-TTTTCGCGGACCGCATCGCGG--TCCCCGTGGCCTTAAGTGCACGCTGCGTCGTCGTCTGTCC----ACCGCTCGACAC--GGAGCGCT-CGTGTTC-GTGTCGGGAAGTTGCCGACGCCGCCGCCGCC---GTCCGGACAGGACTCG-GATTGACTATCTTTCGAGCCGTCCGCTGGCGAA-GGAGG-TGTAGG-TT-AACGAAAAGTGGACG-CTG--CGGCGATGCCCATCTCTATC-AAAAATCCATT-ACTCC??????????????????????????????????????????????
>RM06-04b
----ACATCGACATCTTGAACGCATATGGCGGCCTCGGGTCCATCCCGAGGCCACGCC-CGTC-TGAGGGTCGGCG-AGTCTA--AAGCAATCGCCTC--T-------CCA--CA---TAA-----TGTGTGTG----GGC--TGGTGTGCCGGTCGAGA-A-GC-TCTGCTGCCGCCGCTGCTG----------------TGCTCT---AGCAGTTAAGTAGCATGGGCG----ACTCGTC--------TGGTGCCGAGGAGGCGCCTTGGGC-TTTTCGCGGACCGCATCGCGG--TCCCCGTGGCCTTAAGTGCACGCTGCGTCGTCGTCTGTCC----ACCGCTCGACAC--GGAGCGCT-CGTGTTC-GTGTCGGGAAGTTGCCGACGCCGCCGCCGCC---GTCCGGACAGGACTCG-GATTGACTATCTTTCGAGCCGTCCGCTGGCGAA-GGAGG-TGTAGG-TT-AACGAAAAGTGGACG-CTG--CGGCGATGCCCATCTCTATC-AAAAATCCATT-ACTCC??????????????????????????????????????????????
>CHC-01a
----ACATCGACATCTTGAACGCATATGGCGGCCTCGGGTCCATCCCGAGGCCACGCC-CGTC-TGAGGGTCGGCG-AGTCTA--AAGCAATCGCCTC--T-------CCA--CA---TAA-----TGTGTGTG----GGC--TGGTGTGCCGGTCGAGA-A-GC-TCTGCTGCCGCCGCTGCTG----------------TGCTCT---AGCAGTTAAGTGGCATGGGCG----ACTCGTC--------TGGTGCCGAGGAGGCGCCTTGGGC-TTTTCGCGGACCGCATCGCGG--TCCCCGTGGCCTTAAGTGCACGCTGCGTCGTCGTCTGTCC----ACCGCTCGACAC--GGAGCGCT-CGTGTTC-GTGTCGGGAAGTTGCCGACGCCGCCGCCGCC---GTCCGGACAGGACTCG-GATTGACTATTTTTCGAGCCGTCCGCTGGCGAA-GGAGG-TGTAGG-TT-AACGAAAAGTGGACG-CTG--CGGCGATGCC??????????-AAAAATCCATT-ACTCC??????????????????????????????????????????????
>CHC-02a
----ACATCGACATCTTGAACGCATATGGCGGCCTCGGGTCCATCCCGAGGCCAC?CC-CGTC-TGAGGGT?GGCG-AGTCTA--AAGCAATCGCCTC--T-------CCA--CA---TAA-----TGTGTGTG----GGC--TGGTGTGCCGGTCGAGA-A-G?-TCTGCT?CCGCCGCTGCTG----------------TGCTCT---A?CAGTTAAGTA?CATGGGCG----A?TCGTC--------TGGTGCCGAGGAGGC?CCTTGGGC-TTTTCGCGGACCGCATCGCGG--TCCCCGTG?CCTTAAGT?CACGCTG??TC?TCGTCTGTCC----ACCGCTCG?CAC--GGAGCGCT-CGTGTTC-GTGTCGGGAAGTTGCCGACGCCGCCGCCGCC---GTCCGGACAGGACTCG-GATTGACTATCTTTCGA?CCGTCCGCTGGCGAA-GGAGG-TGTAGG-TT-AACGAAAAGTGGACG-CTG--CGGCGATGCCCATCTCTATC-AAAAATCCATT-ACTCC??????????????????????????????????????????????
>CHC-02b
----ACATCGACATCTTGAACGCATATGGCGGCCTCGGGTCCATCCCGAGGCCAC?CC-CGTC-TGAGGGT?GGCG-AGTCTA--AAGCAATCGCCTC--T-------CCA--CA---TAA-----TGTGTGTG----GGC--TGGTGTGCCGGTCGAGA-A-G?-TCTGCT?CCGCCGCTGCTG----------------TGCTCT---A?CAGTTAAGTA?CATGGGCG----A?TCGTC--------TGGTGCCGAGGAGGC?CCTTGGGC-TTTTCGCGGACCGCATCGCGG--TCCCCGTG?CCTTAAGT?CACGCTG??TC?TCGTCTGTCC----ACCGCTCG?CAC--GGAGCGCT-CGTGTTC-GTGTCGGGAAGTTGCCGACGCCGCCGCCGCC---GTCCGGACAGGACTCG-GATTGACTATCTTTCGA?CCGTCCGCTGGCGAA-GGAGG-TGTAGG-TT-AACGAAAAGTGGACG-CTG--CGGCGATGCCCATCTCTATC-AAAAATCCATT-ACTCC??????????????????????????????????????????????
>CHC-03a
----ACATCGACATCTTGAACGCATATGGCGGCCTCGGGTCCATCCCGAGGCCACGCC-CGTC-TGAGGGTCGGCG-AGTCAA--AAGCAATCGCCTC--T-------CCA--CA---TAA-----TGTGTGTG----GGC--TGGTGTGCCGGTCGAGA-A-GC-TCTGCTGCCGCCGCTGCTG----------------TGCTCT---AGCAGTTAAGTAGCATGGGCG----ACTCGTC--------TGGTGCCGAGGAGGCGCCTTGGGC-TTTTCGCGGACCGCATCGCGG--TCCCCGTGGCCTTAAGTGCACGCTGCGTCGTCGTCTGTCC----ACCGCTCGACAC--GGAGCGCT-CGTGTTC-GTGTCGGGAAGTTGCCGACGCCGCCGCCGCC---GTCCGGACAGGACTCG-GATTGACTATTTTTCGAGCCGTCCGCTGGCGAA-GGAGG-TGTAGG-TT-AACGAAAAGTGGACG-CTG--CGGCGATGCCCATCTCTATC-AAAAATCCATT-ACTCC??????????????????????????????????????????????
>CHC-04a
----ACATCGACATCTTGAACGCATATGGCGGCCTCGGGTCCATCCCGAGGCCACGCC-CGTC-TGAGGGTCGGCG-AGTATA--AAGCAATCGCCTC--T-------CCA--CA---TAA-----TGTGTGTG----GGC--TGGTGTGCCGGTCGAGA-A-GC-TCTTCTGCCGCCGCTGCTG----------------TGCTCT---AGCAGTTAAGTAGCATGGGCG----ACTCGTC--------TGGTGCCGAGGAGGCGCCTTGGGC-TTTTCGCGGACCGCATCGCGG--TCCCCGTGGCCTTAAGTGCACGCTGCGTCGTCGTCTGTCC----ACCGCTCGACAC--GGAGCGCT-CGTGTTC-GTGTCGGGAAGTTGCCGACGCCGCCGCCGCC---GTCCGGACAGGACTCG-GATTGACTATTTTTCGAGCCGTCCGCTGGCGAA-GGAGG-TGTAGG-TT-AACGAAAAGTGGACG-CTG--CGGCGATGCCCATCTCTATC-AAAAATCCATT-ACTCC??????????????????????????????????????????????
>CHB-02a
----ACATCGACATCTTGAACGCATATGGCGGCCTCGGGTCCATCCCGAGGCCACGCC-CGTC-TGAGGGTCGGCG-AGTCTA--AAGCAATCGCCTC--T-------CCA--CA---TAA-----TGTGTGTG----GGC--TGGTGTGCCGGTCGAGA-A-GC-TCTGCTGCCGCCGCTGCTG----------------TGCTCT---AGCAGTTAAGTAGCATGGGCG----ACTCGTC--------TGGTGCCGAGGAGGCGCCTTGGGC-TTTTCGCGGACCGCATCGCGG--TCCCCGTGGCCTTAAGTGCACGCTGCGTCGTCGTCTGTCC----ACCGCTCGACAC--GGAGCGCT-CGTGTTC-GTGTCGGGAAGTTGCCGACGCCGCCGCCGCC---GTCCGGACAGGACTCG-GATTGACTATCTTTCGAGCCGTCCGCTGGCGAA-GGAGG-TGTAGG-TT-AACGAAAAGTGGACG-CTG--CGGCGATGCCCATCTCTATC-AAAAATCCATT-ACTCC??????????????????????????????????????????????
>CHB-02b
----ACATCGACATCTTGAACGCATATGGCGGCCTCGGGTCCATCCCGAGGCCACCCC-CGTC-TGAGGGTGGGCG-AGTCTA--AAGCAATCGCCTC--T-------CCA--CA---TAA-----TGTGTGTG----GGC--TGGTGTGCCGGTCGAGA-A-G-ATCTGCTCCCGCCGTTGTTG----------------TGTTTT---ACCAGTAAAGTACCATGGGCG----ATTCTTC--------GGGTCCCGAGGAGGCCCCTTGGGC-TTTTCGCGGACCGCATCGGGG--TCCCCGTGCCCTTAAGTCCACGTTGGGTGGTGTTTTGTCC----ACCGCTGGCCAG--GGAGCGTT-GGTGTTC-GTGTCGGGAAGTTCCGGACGCCGCCGCCGCC---GTCCGGACAGGACTCG-GATTGACTATCTTTCGACCCGTCCGCTGGCGAA-GGAGG-TGTAGG-TT-AACGAAAAGTGGACG-CTG--CGGCGATGCCCATCTCTATC-AAAAATCCATT-ACTCC??????????????????????????????????????????????
>CHB-03b
----ACATCGACATCTTGAACGCATATGGCGGCCTCGGGTCCATCCCGAGGCCACGCC-CGTC-TGAGGGTCGGCG-AGTATA--AAGCAATCGCCTC--T-------CCA--CA---TAA-----TGTGTGTG----GGC--TGGTGTGCCGGTCGAGA-A-GC-TCTGCTGCCGCCGCTGCTG----------------TGCTCT---AGCAGTTAAGTAGCATGGGCG----ACTCGTC--------TGGTGCCGAGGAGGCGCCTTGGGC-TTTTCGCGGACCGCATCGCGG--TCCCCGTGGCCTTAAGTGCACGCTGCGTCGTCGTCTGTCC----ACCGCTCGACAC--GGAGCGCT-CGTGTTC-GTGTCGGGAAGTTGCCGACGCCGCCGCCGCC---GTCCGGACAGGACTCG-GATTGACTATTTTTCGAGCCGTCCGCTGGCGAA-GGAGG-TGTAGG-TT-AACGAAAAGTGGACG-CTG--CGGCGATGCC-AT?T?TATCAAAAAATCCATT-ACTCC??????????????????????????????????????????????
>CHB-04a
----ACATCGACATCTTGAACGCATATGGCGGCCTCGGGTCCATCCCGAGGCCACGCC-CGTC-TGAGGGTCGGCG-AGTCTA--AAGCAATCGCCTC--T-------CCA--CA---TAA-----TGTGTGTG----GGC--TGGTGTGCCGGTCGAGA-A-GC-TCTGCTGCCGCCGCTGCTG----------------TGCTCT---AGCAGTTAAGTAGCATGGGCG----ACTCGTC--------TGGTGCCGAGGAGGCGCCTTGGGC-TTTTCGCGGACCGCATCGCGG--TCCCCGTGGCCTTAAGTGCACGCTGCGTCGTCGTCTGTCC----ACCGCTCGACAC--GGAGCGCT-CGTGTTC-GTGTCGGGAAGTTGCCGACGCCGCCGCCGCC---GTCCGGACAGGACTCG-GATTGACTATCTTTCGA?CCGTCCGCTGGCGAA-GGAGG-TGTAGG-TT-AACGAAAAGTGGACG-CTG--CGGCGATGCCCATCTCTATC-AAAAATCCATT-ACTCC??????????????????????????????????????????????
>CHB-04b
----ACATCGACATCTTGAACGCATATGGCGGCCTCGGGTCCATCCCGAGGCCACGCC-CGTC-TGAGGGTCGGCG-AGTCTA--AAGCAATCGCCTC--T-------CCA--CA---TAA-----TGTGTGTG----GGC--TGGTGTGCCGGTCGAGA-A-GC-TCTGCTGCCGCCGCTGCTG----------------TGCTCT---AGCAGTTAAGTAGCATGGGCG----ACTCGTC--------TGGTGCCGAGGAGGCGCCTTGGGC-TTTTCGCGGACCGCATCGCGG--TCCCCGTGGCCTTAAGTGCACGCTGCGTCGTCGTCTGTCC----ACCGCTCGACAC--GGAGCGCT-CGTGTTC-GTGTCGGGAAGTTGCCGACGCCGCCGCCGCC---GTCCGGACAGGACTCG-GATTGACTATCTTTCGA?CCGTCCGCTGGCGAA-GGAGG-TGTAGG-TT-AACGAAAAGTGGACG-CTG--CGGCGATGCCCATCTCTATC-AAAAATCCATT-ACTCC??????????????????????????????????????????????
>RM04-02a
----ACATCGACATCTTGAACGCATATGGCGGCCTCGGGTCCATCCCGAGGCCACGCC-CGTC-TGAGGGTCGGCG-AGTCTA--AAGCAATCGCCTC--T-------CCA--CA---TAA-----TGTGTGTG----GGC--TGGTGTGCCGGTCGAGA-A-GC-TCTGCTGCCGCCGCTGCTG----------------TGCTCT---AGCAGTTAAGTAGCATGGGCG----ACTCGTC--------TGGTGCCGAGGAGGCGCCTTGGGC-TTTTCGCGGACCGCATTGCGG--TCCCCGTGGCCTTAAGTGCACGCTGCGTCGTCGTCTGTCC----ACCGCTCGACAC--GGAGCGCT-CGTGTTC-GTGTCGGGAAGTTGCCGACGCCGCCGCCGCC---GTCCGGACAGGACTCG-GATTGACTTAATTTCGAGCCGTCCGCTGGCGAA-GGAGG-TGTAGG-TT-AACGAAAAGTGGACG-CTG--CGGCGATGCC-ATCTCTATCAAAAAATCCATT-ACTCC??????????????????????????????????????????????
>RM04-02b
----ACATCGACATCTTGAACGCATATGGCGGCCTCGGGTCCATCCCGAGGCCACGCC-CGTC-TGAGGGTCGGCG-AGTCTA--AAGCAATCGCCTC--T-------CCA--CA---TAA-----TGTGTGTG----GGC--TGGTGTGCCGGTCGAGA-A-GC-TCTGCTGCCGCCGCTGCTG----------------TGCTCT---AGCAGTTAAGTAGCATGGGCG----ACTCGTC--------TGGTGCCGAGGAGGCGCCTTGGGC-TTTTCGCGGACCGCATTGCGG--TCCCCGTGGCCTTAAGTGCACGCTGCGTCGTCGTCTGTCC----ACCGCTCGACAC--GGAGCGCT-CGTGTTC-GTGTCGGGAAGTTGCCGACGCCGCCGCCGCC---GTCCGGACAGGACTCG-GATTGACTTAATTTCGAGCCGTCCGCTGGCGAA-GGAGG-TGTAGG-TT-AACGAAAAGTGGACG-CTG--CGGCGATGCC-ATCTCTATCAAAAAATCCATT-ACTCC??????????????????????????????????????????????
>RM04-03a
----ACATCGACATCTTGAACGCATATGGCGGCCTCGGGTCCATCCCGAGGCCACGCC-CGTC-TGAGGGTCGGCG-AGTCTA--AAGCAATCGCCTC--T-------CCA--CA---TAA-----TGTGTGTG----GGC--TGGTGTGCCGGTCGAGA-A-GC-TCTGCTGCCGCCGCTGCTG----------------TGCTCT---AGCAGTTAAGTAGCATGGGCG----ACTCGTC--------TGGTGCCGAGGAGGCGCCTTGGGC-TTTTCGCGGACCGCATCGCGG--TCCCCGTGGCCTTAAGTGCACGCTGCGTCGTCGTCTGTCC----ACCGCTCGACAC--GGAGCGCT-CGTGTTC-GTGTCGGGAAGTTGCCGACGCCGCCGCCGCC---GTCCGGACAGGACTCG-GATTGACTATCTTTCGAGCCGTCCGCTGGCGAA-GGAGG-TGTAGG-TT-AACGAAAAGTGGACG-CTG--CGGCGATGCCCATCTCTATC-AAAAATCCATT-ACTCC??????????????????????????????????????????????
>RM04-03b
----ACATCGACATCTTGAACGCATATGGCGGCCTCGGGTCCATCCCGAGGCCACGCC-CGTC-TGAGGGTCGGCG-AGTCTA--AAGCAATCGCCTC--T-------CCA--CA---TAA-----TGTGTGTG----GGC--TGGTGTGCCGGTCGAGA-A-GC-TCTGCTGCCGCCGCTGCTG----------------TGCTCT---AGCAGTTAAGTAGCATGGGCG----ACTCGTC--------TGGTGCCGAGGAGGCGCCTTGGGC-TTTTCGCGGACCGCATCGCGG--TCCCCGTGGCCTTAAGTGCACGCTGCGTCGTCGTCTGTCC----ACCGCTCGACAC--GGAGCGCT-CGTGTTC-GTGTCGGGAAGTTGCCGACGCCGCCGCCGCC---GTCCGGACAGGACTCG-GATTGACTATCTTTCGAGCCGTCCGCTGGCGAA-GGAGG-TGTAGG-TT-AACGAAAAGTGGACG-CTG--CGGCGATGCCCATCTCTATC-AAAAATCCATT-ACTCC??????????????????????????????????????????????
>RM04-04a
----ACATCGACATCTTGAACGCATATGGCGGCCTCGGGTCCATCCCGAGGCCACGCC-CGTC-TGAGGGTCGGCG-AGTCTA--AAGCAATCGCCTC--T-------CCA--CA---TAA-----TGTGTGTG----GGC--TGGTGTGCCGGTCGAGA-A-GC-TCTGCTGCCGCCGCTGCTG----------------TGCTCT---AGCAGTTAAGTAGCATGGGCG----ACTCGTC--------TGGTGCCGAGGAGGCGCCTTGGGC-TTTTCGCGGACCGCAT?GCGG--TCCCCGTGGCCTTAAGTGCACGCTGCGTCGTCGTCTGTCC----ACCGCTCGACAC--GGAGCGCT-CGTGTTC-GTGTCGGGAAGTTGCCGACGCCGCCGCCGCC---GTCCGGACAGGACTCG-GATTGACT???TTTCGAGCCGTCCGCTGGCGAA-GGAGG-TGTAGG-TT-AACGAAAAGTGGACG-CTG--CGGCGATGCCCATCTCTATC-AAAAATCCATT-ACTCC??????????????????????????????????????????????
>RM04-04b
----ACATCGACATCTTGAACGCATATGGCGGCCTCGGGTCCATCCCGAGGCCACGCC-CGTC-TGAGGGTCGGCG-AGTCTA--AAGCAATCGCCTC--T-------CCA--CA---TAA-----TGTGTGTG----GGC--TGGTGTGCCGGTCGAGA-A-GC-TCTGCTGCCGCCGCTGCTG----------------TGCTCT---AGCAGTTAAGTAGCATGGGCG----ACTCGTC--------TGGTGCCGAGGAGGCGCCTTGGGC-TTTTCGCGGACCGCAT?GCGG--TCCCCGTGGCCTTAAGTGCACGCTGCGTCGTCGTCTGTCC----ACCGCTCGACAC--GGAGCGCT-CGTGTTC-GTGTCGGGAAGTTGCCGACGCCGCCGCCGCC---GTCCGGACAGGACTCG-GATTGACT???TTTCGAGCCGTCCGCTGGCGAA-GGAGG-TGTAGG-TT-AACGAAAAGTGGACG-CTG--CGGCGATGCC-ATCTCTATC-AAAAATCCATT-ACTCC??????????????????????????????????????????????
>RM03-01a
----ACATCGACATCTTGAACGCATATGGCGGCCTCGGGTCCATCCCGAGGCCACGCC-CGTC-TGAGGGTCGGCG-AGTCTA--AAGCAATCGCCTC--T-------CCA--CA---TAA-----TGTGTGTG----GGC--TGGTGTGCCGGTCGAGA-A-GC-TCTGCTGCCGCCGCTGCTG----------------TGCTCT---AGCAGTTAAGTAGCATGGGCG----ACTCGTC--------TGGTGCCGAGGAGGCGCCTTGGGC-TTTTCGCGGACCGCATTGCGG--TCCCCGTGGCCTTAAGTGCACGCTGCGTCGTCGTCTGTCC----ACCGCTCGACAC--GGAGCGCT-CGTGTTC-GTGTCGGGAAGTTGCCGACGCCGCCGCCGCC---GTCCGGACAGGACTCG-GATTGACTTAATTTCGAGCCGTCCGCTGGCGAA-GGAGG-TGTAGG-TT-AACGAAAAGTGGACG-CTG--CGGCGATGCC-ATCTCTATCAAAAAATCCATT-ACTCC??????????????????????????????????????????????
>RM03-01b
----ACATCGACATCTTGAACGCATATGGCGGCCTCGGGTCCATCCCGAGGCCACGCC-CGTC-TGAGGGTCGGCG-AGTCTA--AAGCAATCGCCTC--T-------CCA--CA---TAA-----TGTGTGTG----GGC--TGGTGTGCCGGTCGAGA-A-GC-TCTGCTGCCGCCGCTGCTG----------------TGCTCT---AGCAGTTAAGTAGCATGGGCG----ACTCGTC--------TGGTGCCGAGGAGGCGCCTTGGGC-TTTTCGCGGACCGCATTGCGG--TCCCCGTGGCCTTAAGTGCACGCTGCGTCGTCGTCTGTCC----ACCGCTCGACAC--GGAGCGCT-CGTGTTC-GTGTCGGGAAGTTGCCGACGCCGCCGCCGCC---GTCCGGACAGGACTCG-GATTGACTTAATTTCGAGCCGTCCGCTGGCGAA-GGAGG-TGTAGG-TT-AACGAAAAGTGGACG-CTG--CGGCGATGCC-ATCTCTATCAAAAAATCCATT-ACTCC??????????????????????????????????????????????
>CH15-01a
TTGAACATCGATATCTTGAACGCATATGGCGGCCTCGGGTCCATCCCGAGGCCACGCC-CGTC-TGAGGGTCGGCG-AGTCTA--AAGCAATCGCCTC--TT------CCA--CA---TAA-----TGTGTGTG----GGC--TGGTG--CCGGTCGAGA-A-GC-TCTGCCGCCGCTGCTG-------------------TGCTCT---AGCAGTTATGTAGCATGGGCG----ACTCGTC--------GGGTGCCGAGGAGGCGCCTTGGGC-TTTTCGCGGACCGCATCGCGG--TCCCCGTGGCCTTAAGTGCACGCTGCGTCGTCGTCTGTCC----ACCGCTCGACAC--GGAGCGCT-CGTGTTC-GTGTCGGGAAGTTGCCGACGCCGCCGCCGCC---GTCCGGACAGGACTCG-GATTGACTAGTTTTCGAGCCGTCCGCTGGCGAA-GGAGGGTGTAGG-TT-AACGAAAAGTGGACCACGG--CGGCGATGCC-ATCTCTATCA-AAAATCCATT-ACTCC??????????????????????????????????????????????
>CH15-01b
TTGAACATCGATATCTTGAACGCATATGGCGGCCTCGGGTCCATCCCGAGGCCACGCC-CGTC-TGAGGGTCGGCG-AGTCTA--AAGCAATCGCCTC--TT------CCA--CA---TAA-----TGTGTGTG----GGC--TGGTG--CCGGTCGAGA-A-GC-TCTGCCGCCGCTGCTG-------------------TGCTCT---AGCAGTTATGTAGCATGGGCG----ACTCGTC--------GGGTGCCGAGGAGGCGCCTTGGGC-TTTTCGCGGACCGCATCGCGG--TCCCCGTGGCCTTAAGTGCACGCTGCGTCGTCGTCTGTCC----ACCGCTCGACAC--GGAGCGCT-CGTGTTC-GTGTCGGGAAGTTGCCGACGCCGCCGCCGCC---GTCCGGACAGGACTCG-GATTGACTAGTTTTCGAGCCGTCCGCTGGCGAA-GGAGGGTGTAGG-TT-AACGAAAAGTGGACCACGG--CGGCGATGCC-ATCTCTATCA-AAAATCCATT-ACTCC??????????????????????????????????????????????
>CH15-02a
TTGAACATCGATATCTTGAACGCATATGGCGGCCTCGGGTCCATCCCGAGGCCACGCC-CGTC-TGAGGGTCGGCG-AGTCTA--AAGCAATCGCCTC--TT------CCA--CA---TAA-----TGTGTGTG----GGC--TGGTG--CCGGTCGAGA-A-GC-TCTGCCGCCGCTGCTG-------------------TGCTCT---AGCAGTTATGTAGCATGGGCG----ACTCGTC--------TGGTGCCGAGGAGGCGCCTTGGGC-TTTTCGCGGACCGCATCGCGG--TCCCCGTGGCCTTAAGTGCACGCTGCGTCGTCGTCTGTCC----ACCGCTCGACAC--GGAGCGCT-CGTGTTC-GTGTCGGGAAGTTGCCGACGCCGCCGCCGCC---GTCCGGACAGGACTCG-GATTGACTAGTTTTCGAGCCGTCCGCTGGCGAA-GGAGGGTGTAGG-TT-AACGAAAAGTGGACCACGG--CGGCGATGCC-ATCTCTATCA-AAAATCCATT-ACTCC??????????????????????????????????????????????
>CH15-02b
TTGAACATCGATATCTTGAACGCATATGGCGGCCTCGGGTCCATCCCGAGGCCACGCC-CGTC-TGAGGGTCGGCG-AGTCTA--AAGCAATCGCCTC--TT------CCA--CA---TAA-----TGTGTGTG----GGC--TGGTG--CCGGTCGAGA-A-GC-TCTGCCGCCGCTGCTG-------------------TGCTCT---AGCAGTTATGTAGCATGGGCG----ACTCGTC--------TGGTGCCGAGGAGGCGCCTTGGGC-TTTTCGCGGACCGCATCGCGG--TCCCCGTGGCCTTAAGTGCACGCTGCGTCGTCGTCTGTCC----ACCGCTCGACAC--GGAGCGCT-CGTGTTC-GTGTCGGGAAGTTGCCGACGCCGCCGCCGCC---GTCCGGACAGGACTCG-GATTGACTAGTTTTCGAGCCGTCCGCTGGCGAA-GGAGGGTGTAGG-TT-AACGAAAAGTGGACCACGG--CGGCGATGCC-ATCTCTATCA-AAAATCCATT-ACTCC??????????????????????????????????????????????
>CH15-03a
TTGAACATCGATATCTTGAACGCATATGGCGGCCTCGGGTCCATCCCGAGGCCACGCC-CGTC-TGAGGGTCGGCG-AGTCTA--AAGCAATCGCCTC--TT------CCA--CA---TAA-----TGTGTGTG----GGC--TGGTG--CCGGTCGAGA-A-GC-TCTGCCGCCGCTGCTG-------------------TGCTCT---AGCAGTTATGTAGCATGGGCG----ACTCGTC--------TGGTGCCGAGGAGGCGCCTTGGGC-TTTTCGCGGACCGCATCGCGG--TCCCCGTGGCCTTAAGTGCACGCTGCGTCGTCGTCTGTCC----ACCGCTCGACAC--GGAGCGCT-CGTGTTC-GTGTCGGGAAGTTGCCGACGCCGCCGCCGCC---GTCCGGACAGGACTCG-GATTGACTAGTTTTCGAGCCGTCCGCTGGCGAA-GGAGGGTGTAGG-TT-AACGAAAAGTGGACCACGG--CGGCGATGCC-ATCTCTATCA-AAAATCCATT-ACTCC??????????????????????????????????????????????
>CH15-03b
TTGAACATCGATATCTTGAACGCATATGGCGGCCTCGGGTCCATCCCGAGGCCACGCC-CGTC-TGAGGGTCGGCG-AGTCTA--AAGCAATCGCCTC--TT------CCA--CA---TAA-----TGTGTGTG----GGC--TGGTG--CCGGTCGAGA-A-GC-TCTGCCGCCGCTGCTG-------------------TGCTCT---AGCAGTTATGTAGCATGGGCG----ACTCGTC--------TGGTGCCGAGGAGGCGCCTTGGGC-TTTTCGCGGACCGCATCGCGG--TCCCCGTGGCCTTAAGTGCACGCTGCGTCGTCGTCTGTCC----ACCGCTCGACAC--GGAGCGCT-CGTGTTC-GTGTCGGGAAGTTGCCGACGCCGCCGCCGCC---GTCCGGACAGGACTCG-GATTGACTAGTTTTCGAGCCGTCCGCTGGCGAA-GGAGGGTGTAGG-TT-AACGAAAAGTGGACCACGG--CGGCGATGCC-ATCTCTATCA-AAAATCCATT-ACTCC??????????????????????????????????????????????
>CH15-04a
TTGAACATCGATATCTTGAACGCATATGGCGGCCTCGGGTCCATCCCGAGGCCACGCC-CGTC-TGAGGGTCGGCG-AGTCTA--AAGCAATCGCCTC--TT------CCA--CA---TAA-----TGTGTGTG----GGC--TGGTG--CCGGTCGAGA-A-GC-TCTGCCGCCGCTGCTG-------------------TGCTCT---AGCAGTTATGTAGCATGGGCG----ACTCGTC--------GGGTGCCGAGGAGGCGCCTTGGGC-TTTTCGCGGACCGCATCGCGG--TCCCCGTGGCCTTAAGTGCACGCTGCGTCGTCGTCTGTCC----ACCGCTCGACAC--GGAGCGCT-CGTGTTC-GTGTCGGGAAGTTGCCGACGCCGCCGCCGCC---GTCCGGACAGGACTCG-GATTGACTAGTTTTCGAGCCGTCCGCTGGCGAA-GGAGGGTGTAGG-TT-AACGAAAAGTGGACCACGG--CGGCGATGCC-ATCTCTATCA-AAAATCCATT-ACTCC??????????????????????????????????????????????
>CH15-04b
TTGAACATCGATATCTTGAACGCATATGGCGGCCTCGGGTCCATCCCGAGGCCACGCC-CGTC-TGAGGGTCGGCG-AGTCTA--AAGCAATCGCCTC--TT------CCA--CA---TAA-----TGTGTGTG----GGC--TGGTG--CCGGTCGAGA-A-GC-TCTGCCGCCGCTGCTG-------------------TGCTCT---AGCAGTTATGTAGCATGGGCG----ACTCGTC--------GGGTGCCGAGGAGGCGCCTTGGGC-TTTTCGCGGACCGCATCGCGG--TCCCCGTGGCCTTAAGTGCACGCTGCGTCGTCGTCTGTCC----ACCGCTCGACAC--GGAGCGCT-CGTGTTC-GTGTCGGGAAGTTGCCGACGCCGCCGCCGCC---GTCCGGACAGGACTCG-GATTGACTAGTTTTCGAGCCGTCCGCTGGCGAA-GGAGGGTGTAGG-TT-AACGAAAAGTGGACCACGG--CGGCGATGCC-ATCTCTATCA-AAAATCCATT-ACTCC??????????????????????????????????????????????
>CH15-05a
TTGAACATCGATATCTTGAACGCATATGGCGGCCTCGGGTCCATCCCGAGGCCACGCC-CGTC-TGAGGGTCGGCG-AGTCTA--AAGCAATCGCCTC--TT------CCA--CA---TAA-----TGTGTGTG----GGC--TGGTG--CCGGTCGAGA-A-GC-TCTGCCGCCGCTGCTG-------------------TGCTCT---AGCAGTTATGTAGCATGGGCG----ACTCGTC--------GGGTGCCGAGGAGGCGCCTTGGGC-TTTTCGCGGACCGCATCGCGG--TCCCCGTGGCCTTAAGTGCACGCTGCGTCGTCGTCTGTCC----ACCGCTCGACAC--GGAGCGCT-CGTGTTC-GTGTCGGGAAGTTGCCGACGCCGCCGCCGCC---GTCCGGACAGGACTCG-GATTGACTAGTTTTCGAGCCGTCCGCTGGCGAA-GGAGGGTGTAGG-TT-AACGAAAAGTGGACCACGG--CGGCGATGCC-ATCTCTATCA-AAAATCCATT-ACTCC??????????????????????????????????????????????
>CH15-05b
TTGAACATCGATATCTTGAACGCATATGGCGGCCTCGGGTCCATCCCGAGGCCACGCC-CGTC-TGAGGGTCGGCG-AGTCTA--AAGCAATCGCCTC--TT------CCA--CA---TAA-----TGTGTGTG----GGC--TGGTG--CCGGTCGAGA-A-GC-TCTGCCGCCGCTGCTG-------------------TGCTCT---AGCAGTTATGTAGCATGGGCG----ACTCGTC--------GGGTGCCGAGGAGGCGCCTTGGGC-TTTTCGCGGACCGCATCGCGG--TCCCCGTGGCCTTAAGTGCACGCTGCGTCGTCGTCTGTCC----ACCGCTCGACAC--GGAGCGCT-CGTGTTC-GTGTCGGGAAGTTGCCGACGCCGCCGCCGCC---GTCCGGACAGGACTCG-GATTGACTAGTTTTCGAGCCGTCCGCTGGCGAA-GGAGGGTGTAGG-TT-AACGAAAAGTGGACCACGG--CGGCGATGCC-ATCTCTATCA-AAAATCCATT-ACTCC??????????????????????????????????????????????
>CH15-06a
TTGAACATCGATATCTTGAACGCATATGGCGGCCTCGGGTCCATCCCGAGGCCACGCC-CGTC-TGAGGGTCGGCG-AGTCTA--AAGCAATCGCCTC--TT------CCA--CA---TAA-----TGTGTGTG----GGC--TGGTG--CCGGTCGAGA-A-GC-TCTGCCGCCGCTGCTG-------------------TGCTCT---AGCAGTTATGTAGCATGGGCG----ACTCGTC--------GGGTGCCGAGGAGGCGCCTTGGGC-TTTTCGCGGACCGCATCGCGG--TCCCCGTGGCCTTAAGTGCACGCTGCGTCGTCGTCTGTCC----ACCGCTCGACAC--GGAGCGCT-CGTGTTC-GTGTCGGGAAGTTGCCGACGCCGCCGCCGCC---GTCCGGACAGGACTCG-GATTGACTAGTTTTCGAGCCGTCCGCTGGCGAA-GGAGGGTGTAGG-TT-AACGAAAAGTGGACCACGG--CGGCGATGCC-ATCTCTATCA-AAAATCCATT-ACTCC??????????????????????????????????????????????
>CH15-06b
TTGAACATCGATATCTTGAACGCATATGGCGGCCTCGGGTCCATCCCGAGGCCACGCC-CGTC-TGAGGGTCGGCG-AGTCTA--AAGCAATCGCCTC--TT------CCA--CA---TAA-----TGTGTGTG----GGC--TGGTG--CCGGTCGAGA-A-GC-TCTGCCGCCGCTGCTG-------------------TGCTCT---AGCAGTTATGTAGCATGGGCG----ACTCGTC--------GGGTGCCGAGGAGGCGCCTTGGGC-TTTTCGCGGACCGCATCGCGG--TCCCCGTGGCCTTAAGTGCACGCTGCGTCGTCGTCTGTCC----ACCGCTCGACAC--GGAGCGCT-CGTGTTC-GTGTCGGGAAGTTGCCGACGCCGCCGCCGCC---GTCCGGACAGGACTCG-GATTGACTAGTTTTCGAGCCGTCCGCTGGCGAA-GGAGGGTGTAGG-TT-AACGAAAAGTGGACCACGG--CGGCGATGCC-ATCTCTATCA-AAAATCCATT-ACTCC??????????????????????????????????????????????
>CH15-07a
TTGAACATCGATATCTTGAACGCATATGGCGGCCTCGGGTCCATCCCGAGGCCACGCC-CGTC-TGAGGGTCGGCG-AGTCTA--AAGCAATCGCCTC--TT------CCA--CA---TAA-----TGTGTGTG----GGC--TGGTG--CCGGTCGAGA-A-GC-TCTGCCGCCGCTGCTG-------------------TGCTCT---AGCAGTTATGTAGCATGGGCG----ACTCGTC--------GGGTGCCGAGGAGGCGCCTTGGGC-TTTTCGCGGACCGCATCGCGG--TCCCCGTGGCCTTAAGTGCACGCTGCGTCGTCGTCTGTCC----ACCGCTCGACAC--GGAGCGCT-CGTGTTC-GTGTCGGGAAGTTGCCGACGCCGCCGCCGCC---GTCCGGACAGGACTCG-GATTGACTAGTTTTCGAGCCGTCCGCTGGCGAA-GGAGGGTGTAGG-TT-AACGAAAAGTGGACCACGG--CGGCGATGCC-ATCTCTATCA-AAAATCCATT-ACTCC??????????????????????????????????????????????
>CH15-07b
TTGAACATCGATATCTTGAACGCATATGGCGGCCTCGGGTCCATCCCGAGGCCACGCC-CGTC-TGAGGGTCGGCG-AGTCTA--AAGCAATCGCCTC--TT------CCA--CA---TAA-----TGTGTGTG----GGC--TGGTG--CCGGTCGAGA-A-GC-TCTGCCGCCGCTGCTG-------------------TGCTCT---AGCAGTTATGTAGCATGGGCG----ACTCGTC--------GGGTGCCGAGGAGGCGCCTTGGGC-TTTTCGCGGACCGCATCGCGG--TCCCCGTGGCCTTAAGTGCACGCTGCGTCGTCGTCTGTCC----ACCGCTCGACAC--GGAGCGCT-CGTGTTC-GTGTCGGGAAGTTGCCGACGCCGCCGCCGCC---GTCCGGACAGGACTCG-GATTGACTAGTTTTCGAGCCGTCCGCTGGCGAA-GGAGGGTGTAGG-TT-AACGAAAAGTGGACCACGG--CGGCGATGCC-ATCTCTATCA-AAAATCCATT-ACTCC??????????????????????????????????????????????
>CH15-08a
TTGAACATCGATATCTTGAACGCATATGGCGGCCTCGGGTCCATCCCGAGGCCACGCC-CGTC-TGAGGGTCGGCG-AGTCTA--AAGCAATCGCCTC--TT------CCA--CA---TAA-----TGTGTGTG----GGC--TGGTG--CCGGTCGAGA-A-GC-TCTGCCGCCGCTGCTG-------------------TGCTCT---AGCAGTTATGTAGCATGGGCG----ACTCGTC--------GGGTGCCGAGGAGGCGCCTTGGGC-TTTTCGCGGACCGCATCGCGG--TCCCCGTGGCCTTAAGTGCACGCTGCGTCGTCGTCTGTCC----ACCGCTCGACAC--GGAGCGCT-CGTGTTC-GTGTCGGGAAGTTGCCGACGCCGCCGCCGCC---GTCCGGACAGGACTCG-GATTGACTAGTTTTCGAGCCGTCCGCTGGCGAA-GGAGGGTGTAGG-TT-AACGAAAAGTGGACCACGG--CGGCGATGCC-ATCTCTATCA-AAAATCCATT-ACTCC??????????????????????????????????????????????
>CH15-08b
TTGAACATCGATATCTTGAACGCATATGGCGGCCTCGGGTCCATCCCGAGGCCACGCC-CGTC-TGAGGGTCGGCG-AGTCTA--AAGCAATCGCCTC--TT------CCA--CA---TAA-----TGTGTGTG----GGC--TGGTG--CCGGTCGAGA-A-GC-TCTGCCGCCGCTGCTG-------------------TGCTCT---AGCAGTTATGTAGCATGGGCG----ACTCGTC--------GGGTGCCGAGGAGGCGCCTTGGGC-TTTTCGCGGACCGCATCGCGG--TCCCCGTGGCCTTAAGTGCACGCTGCGTCGTCGTCTGTCC----ACCGCTCGACAC--GGAGCGCT-CGTGTTC-GTGTCGGGAAGTTGCCGACGCCGCCGCCGCC---GTCCGGACAGGACTCG-GATTGACTAGTTTTCGAGCCGTCCGCTGGCGAA-GGAGGGTGTAGG-TT-AACGAAAAGTGGACCACGG--CGGCGATGCC-ATCTCTATCA-AAAATCCATT-ACTCC??????????????????????????????????????????????
>CH02-01a
--------------CTTGAACGCATATGGCGGCCTCGGGTCCATCCCGAGGCCACGCC-CGTC-TGAGGGTCGGCG-AGTCTA--AAGCAATCGCCTC--TT------CCA--CA---TAA-----TGTGTGTG----GGC--TGGTG--CCGGTCGAGA-A-GC-TCTGCCGCCGCTGCTG-------------------TGCTCT---AGCAGTTATGTAGCATGGGCG----ACTCGTC--------TGGTGCCGAGGAGGCGCCTTGGGC-TTTTCGCGGACCGCATCGCGG--TCCCCGTGGCCTTAAGTGCACGCTGCGTCGTCGTCTGTCC----ACCGCTCGACAC--GGAGCGCT-CGTGTTC-GTGTCGGGAAGTTGCCGACGCCGCCGCCGCC---GTCCGGACAGGACTCG-GATTGACTAGTTTTCGAGCCGTCCGCTGGCGAA-GGAGGGTGTAGG-TT-AACGAAAAGTGGACCACGG--CGGCGATGCC-ATCTCTATCA-AAAATCCATTTACTCCGACCTCAGATCGGACGAGATTACCCGCTGAATTTAAGCATATAATA
>CH02-01b
--------------CTTGAACGCATATGGCGGCCTCGGGTCCATCCCGAGGCCACGCC-CGTC-TGAGGGTCGGCG-AGTCTA--AAGCAATCGCCTC--TT------CCA--CA---TAA-----TGTGTGTG----GGC--TGGTG--CCGGTCGAGA-A-GC-TCTGCCGCCGCTGCTG-------------------TGCTCT---AGCAGTTATGTAGCATGGGCG----ACTCGTC--------TGGTGCCGAGGAGGCGCCTTGGGC-TTTTCGCGGACCGCATCGCGG--TCCCCGTGGCCTTAAGTGCACGCTGCGTCGTCGTCTGTCC----ACCGCTCGACAC--GGAGCGCT-CGTGTTC-GTGTCGGGAAGTTGCCGACGCCGCCGCCGCC---GTCCGGACAGGACTCG-GATTGACTAGTTTTCGAGCCGTCCGCTGGCGAA-GGAGGGTGTAGG-TT-AACGAAAAGTGGACCACGG--CGGCGATGCC-ATCTCTATCA-AAAATCCATTTACTCCGACCTCAGATCGGACGAGATTACCCGCTGAATTTAAGCATATAATA
>CH02-02a
--------------CTTGAACGCATATGGCGGCCTCGGGTCCATCCCGAGGCCACGCC-CGTC-TGAGGGTCGGCG-AGTCTA--AAGCAATCGCCTC--TT------CCA--CA---TAA-----TGTGTGTG----GGC--TGGTG--CCGGTCGAGA-A-GC-TCTGCCGCCGCTGCTG-------------------TGCTCT---AGCAGTTATGTAGCATGGGCG----ACTCGTC--------GGGTGCCGAGGAGGCGCCTTGGGC-TTTTCGCGGACCGCATCGCGG--TCCCCGTGGCCTTAAGTGCACGCTGCGTCGTCGTCTGTCC----ACCGCTCGACAC--GGAGCGCT-CGTGTTC-GTGTCGGGAAGTTGCCGACGCCGCCGCCGCC---GTCCGGACAGGACTCG-GATTGACTAGTTTTCGAGCCGTCCGCTGGCGAA-GGAGGGTGTAGG-TT-AACGAAAAGTGGACCACGG--CGGCGATGCC-ATCTCTATCA-AAAATCCATTTACTCCGACCTCAGATCGGACGAGATTACCCGCTGAATTTAAGCATATAATA
>CH02-02b
--------------CTTGAACGCATATGGCGGCCTCGGGTCCATCCCGAGGCCACGCC-CGTC-TGAGGGTCGGCG-AGTCTA--AAGCAATCGCCTC--TT------CCA--CA---TAA-----TGTGTGTG----GGC--TGGTG--CCGGTCGAGA-A-GC-TCTGCCGCCGCTGCTG-------------------TGCTCT---AGCAGTTATGTAGCATGGGCG----ACTCGTC--------GGGTGCCGAGGAGGCGCCTTGGGC-TTTTCGCGGACCGCATCGCGG--TCCCCGTGGCCTTAAGTGCACGCTGCGTCGTCGTCTGTCC----ACCGCTCGACAC--GGAGCGCT-CGTGTTC-GTGTCGGGAAGTTGCCGACGCCGCCGCCGCC---GTCCGGACAGGACTCG-GATTGACTAGTTTTCGAGCCGTCCGCTGGCGAA-GGAGGGTGTAGG-TT-AACGAAAAGTGGACCACGG--CGGCGATGCC-ATCTCTATCA-AAAATCCATTTACTCCGACCTCAGATCGGACGAGATTACCCGCTGAATTTAAGCATATAATA
>CH02-03a
--------------CTTGAACGCATATGGCGGCCTCGGGTCCATCCCGAGGCCACGCC-CGTC-TGAGGGTCGGCG-AGTCTA--AAGCAATCGCCTC--TT------CCA--CA---TAA-----TGTGTGTG----GGC--TGGTG--CCGGTCGAGA-A-GC-TCTGCCGCCGCTGCTG-------------------TGCTCT---AGCAGTTATGTAGCAAGGGCG----ACTCGTC--------GGGTGCCGAGGAGGCGCCTTGGGC-TTTTCGCGGACCGCATCGCGG--TCCCCGTGGCCTTAAGTGCACGCTGCGTCGTCGTCTGTCC----ACCGCTCGACAC--GGAGCGCT-CGTGTTC-GTGTCGGGAAGTTGCCGACGCCGCCGCCGCC---GTCCGGACAGGACTCG-GATTGACTAGTTTTCGAGCCGTCCGCTGGCGAA-GGAGGGTGTAGG-TT-AACGAAAAGTGGACCACGG--CGGCGATGCC-ATCTCTATCA-AAAATCCATTTACTCCGACCTCAGATCGGACGAGATTACCCGCTGAATTTAAGCATATAATA
>CH02-03b
--------------CTTGAACGCATATGGCGGCCTCGGGTCCATCCCGAGGCCACGCC-CGTC-TGAGGGTCGGCG-AGTCTA--AAGCAATCGCCTC--TT------CCA--CA---TAA-----TGTGTGTG----GGC--TGGTG--CCGGTCGAGA-A-GC-TCTGCCGCCGCTGCTG-------------------TGCTCT---AGCAGTTATGTAGCAAGGGCG----ACTCGTC--------GGGTGCCGAGGAGGCGCCTTGGGC-TTTTCGCGGACCGCATCGCGG--TCCCCGTGGCCTTAAGTGCACGCTGCGTCGTCGTCTGTCC----ACCGCTCGACAC--GGAGCGCT-CGTGTTC-GTGTCGGGAAGTTGCCGACGCCGCCGCCGCC---GTCCGGACAGGACTCG-GATTGACTAGTTTTCGAGCCGTCCGCTGGCGAA-GGAGGGTGTAGG-TT-AACGAAAAGTGGACCACGG--CGGCGATGCC-ATCTCTATCA-AAAATCCATTTACTCCGACCTCAGATCGGACGAGATTACCCGCTGAATTTAAGCATATAATA
>CH02-04a
--------------CTTGAACGCATATGGCGGCCTCGGGTCCATCCCGAGGCCACGCC-CGTC-TGAGGGTCGGCG-AGTCTA--AAGCAATCGCCTC--T-------CCA--CA---TAA-----TGTGTGTG----GGC--TGGTGTGCCGGTCGAGA-A-GC-TCTGCTGCCGCCGCTGCTG----------------TGCTCT---AGCAGTTAAGTAGCATGGGCG----ACTCGTC--------TGGTGCCAAGGAGGCGCCTTGGGC-TTTTCGCAGACCGCATCGCGG--TCCCCGTGGCCTTAAGTGCACGCTGCGTCGTCGTCTGTCC----ACCGCTCGACAC--GGAGCGCT-CGTGTTC-GTGTCGGGAAGTTGCCGACGCCGCCGCCGCC---GTCCGGACAGGACTCG-GATTGACTATCTTTCGAGCCGTCCGCTGGCGAA-GGAGG-TGTAGG-TT-AACGAAAAGTGGACG-CTG--CGGCGATGCC-ATCTCTATCA-AAAATCCATTTACTCCGACCTCAGATCGGACGAGATTACCCGCTGAATTTAAGCATATAATA
>CH02-04b
--------------CTTGAACGCATATGGCGGCCTCGGGTCCATCCCGAGGCCACGCC-CGTC-TGAGGGTCGGCG-AGTCTA--AAGCAATCGCCTC--TT------CCA--CA---TAA-----TGTGTGTG----GGC--TGGTG--CCGGTCGAGA-A-GC-TCTGCCGCCGCTGCTG-------------------TGCTCT---AGCAGTTATGTAGCAAGGGCG----ACTCGTC--------GGGTGCCGAGGAGGCGCCTTGGGC-TTTTCGCGGACCGCATCGCGG--TCCCCGTGGCCTTAAGTGCACGCTGCGTCGTCGTCTGTCC----ACCGCTCGACAC--GGAGCGCT-CGTGTTC-GTGTCGGGAAGTTGCCGACGCCGCCGCCGCC---GTCCGGACAGGACTCG-GATTGACTAGTTTTCGAGCCGTCCGCTGGCGAA-GGAGGGTGTAGG-TT-AACGAAAAGTGGACCACGG--CGGCGATGCC-ATCTCTATCA-AAAATCCATTTACTCCGACCTCAGATCGGACGAGATTACCCGCTGAATTTAAGCATATAATA
>CH02-05a
--------------CTTGAACGCATATGGCGGCCTCGGGTCCATCCCGAGGCCACGCC-CGTC-TGAGGGTCGGCG-AGTCTA--AAGCAATCGCCTC--T-------CCA--CA---TAA-----TGTGTGTG----GGC--TGGTGTGCCGGTCGAGA-A-GC-TCTGCTGCCGCCGCTGCTG----------------TGCTCT---AGCAGTTAAGTAGCATGGGCG----ACTCGTC--------TGGTGCCAAGGAGGCGCCTTGGGC-TTTTCGCAGACCGCATCGCGG--TCCCCGTGGCCTTAAGTGCACGCTGCGTCGTCGTCTGTCC----ACCGCTCGACAC--GGAGCGCT-CGTGTTC-GTGTCGGGAAGTTGCCGACGCCGCCGCCGCC---GTCCGGACAGGACTCG-GATTGACTATCTTTCGAGCCGTCCGCTGGCGAA-GGAGG-TGTAGG-TT-AACGAAAAGTGGACG-CTG--CGGCGATGCC-CTCTCTATCA-AAAATCCATTTACTCCGACCTCAGATCGGACGAGATTACCCGCTGAATTTAAGCATATAATA
>CH02-05b
--------------CTTGAACGCATATGGCGGCCTCGGGTCCATCCCGAGGCCACGCC-CGTC-TGAGGGTCGGCG-AGTCTA--AAGCAATCGCCTC--TT------CCA--CA---TAA-----TGTGTGTG----GGC--TGGTG--CCGGTCGAGA-A-GC-TCTGCCGCCGCTGCTG-------------------TGCTCT---AGCAGTTATGTAGCAAGGGCG----ACTCGTC--------GGGTGCCGAGGAGGCGCCTTGGGC-TTTTCGCGGACCGCATCGCGG--TCCCCGTGGCCTTAAGTGCACGCTGCGTCGTCGTCTGTCC----ACCGCTCGACAC--GGAGCGCT-CGTGTTC-GTGTCGGGAAGTTGCCGACGCCGCCGCCGCC---GTCCGGACAGGACTCG-GATTGACTAGTTTTCGAGCCGTCCGCTGGCGAA-GGAGGGTGTAGG-TT-AACGAAAAGTGGACCACGG--CGGCGATGCC-ATCTCTATCA-AAAATCCATTTACTCCGACCTCAGATCGGACGAGATTACCCGCTGAATTTAAGCATATAATA
>CH02-06a
--------------CTTGAACGCATATGGCGGCCTCGGGTCCATCCCGAGGCCACGCC-CGTC-TGAGGGTCGGCG-AGTCTA--AAGCAATCGCCTC--TT------CCA--CA---TAA-----TGTGTGTG----GGC--TGGTG--CCGGTCGAGA-A-GC-TCTGCCGCCGCTGCTG-------------------TGCTCT---AGCAGTTATGTAGCATGGGCG----ACTCGTC--------GGGTGCCGAGGAGGCGCCTTGGGC-TTTTCGCGGACCGCATCGCGG--TCCCCGTGGCCTTAAGTGCACGCTGCGTCGTCGTCTGTCC----ACCGCTCGACAC--GGAGCGCT-CGTGTTC-GTGTCGGGAAGTTGCCGACGCCGCCGCCGCC---GTCCGGACAGGACTCG-GATTGACTAGTTTTCGAGCCGTCCGCTGGCGAA-GGAGGGTGTAGG-TT-AACGAAAAGTGGACCACGG--CGGCGATGCC-ATCTCTATCA-AAAATCCATTTACTCCGACCTCAGATCGGACGAGATTACCCGCTGAATTTAAGCATATAATA
>CH02-06b
--------------CTTGAACGCATATGGCGGCCTCGGGTCCATCCCGAGGCCACGCC-CGTC-TGAGGGTCGGCG-AGTCTA--AAGCAATCGCCTC--TT------CCA--CA---TAA-----TGTGTGTG----GGC--TGGTG--CCGGTCGAGA-A-GC-TCTGCCGCCGCTGCTG-------------------TGCTCT---AGCAGTTATGTAGCATGGGCG----ACTCGTC--------GGGTGCCGAGGAGGCGCCTTGGGC-TTTTCGCGGACCGCATCGCGG--TCCCCGTGGCCTTAAGTGCACGCTGCGTCGTCGTCTGTCC----ACCGCTCGACAC--GGAGCGCT-CGTGTTC-GTGTCGGGAAGTTGCCGACGCCGCCGCCGCC---GTCCGGACAGGACTCG-GATTGACTAGTTTTCGAGCCGTCCGCTGGCGAA-GGAGGGTGTAGG-TT-AACGAAAAGTGGACCACGG--CGGCGATGCC-ATCTCTATCA-AAAATCCATTTACTCCGACCTCAGATCGGACGAGATTACCCGCTGAATTTAAGCATATAATA
>CH02-07a
--------------CTTGAACGCATATGGCGGCCTCGGGTCCATCCCGAGGCCACGCC-CGTC-TGAGGGTCGGCG-AGTCTA--AAGCAATCGCCTC--T-------CCA--CA---TAA-----TGTGTGTG----GGC--TGGTGTGCCGGTCGAGA-A-GC-TCTGCTGCCGCCGCTGCTG----------------TGCTCT---AGCAGTTAAGTAGCATGGGCG----ACTCGTC--------TGGTGCCAAGGAGGCGCCTTGGGC-TTTTCGCAGACCGCATCGCGG--TCCCCGTGGCCTTAAGTGCACGCTGCGTCGTCGTCTGTCC----ACCGCTCGACAC--GGAGCGCT-CGTGTTC-GTGTCGGGAAGTTGCCGACGCCGCCGCCGCC---GTCCGGACAGGACTCG-GATTGACTATCTTTCGAGCCGTCCGCTGGCGAA-GGAGG-TGTAGG-TT-AACGAAAAGTGGACG-CTG--CGGCGATGCC-CTCTCTATCA-AAAATCCATTTACTCCGACCTCAGATCGGACGAGATTACCCGCTGAATTTAAGCATATAATA
>CH02-07b
--------------CTTGAACGCATATGGCGGCCTCGGGTCCATCCCGAGGCCACGCC-CGTC-TGAGGGTCGGCG-AGTCTA--AAGCAATCGCCTC--TT------CCA--CA---TAA-----TGTGTGTG----GGC--TGGTG--CCGGTCGAGA-A-GC-TCTGCCGCCGCTGCTG-------------------TGCTCT---AGCAGTTATGTAGCAAGGGCG----ACTCGTC--------GGGTGCCGAGGAGGCGCCTTGGGC-TTTTCGCGGACCGCATCGCGG--TCCCCGTGGCCTTAAGTGCACGCTGCGTCGTCGTCTGTCC----ACCGCTCGACAC--GGAGCGCT-CGTGTTC-GTGTCGGGAAGTTGCCGACGCCGCCGCCGCC---GTCCGGACAGGACTCG-GATTGACTAGTTTTCGAGCCGTCCGCTGGCGAA-GGAGGGTGTAGG-TT-AACGAAAAGTGGACCACGG--CGGCGATGCC-ATCTCTATCA-AAAATCCATTTACTCCGACCTCAGATCGGACGAGATTACCCGCTGAATTTAAGCATATAATA
>CH02-08a
--------------CTTGAACGCATATGGCGGCCTCGGGTCCATCCCGAGGCCACGCC-CGTC-TGAGGGTCGGCG-AGTCTA--AAGCAATCGCCTC--TT------CCA--CA---TAA-----TGTGTGTG----GGC--TGGTG--CCGGTCGAGA-A-GC-TCTGCCGCCGCTGCTG-------------------TGCTCT---AGCAGTTATGTAGCATGGGCG----ACTCGTC--------GGGTGCCGAGGAGGCGCCTTGGGC-TTTTCGCGGACCGCATCGCGG--TCCCCGTGGCCTTAAGTGCACGCTGCGTCGTCGTCTGTCC----ACCGCTCGACAC--GGAGCGCT-CGTGTTC-GTGTCGGGAAGTTGCCGACGCCGCCGCCGCC---GTCCGGACAGGACTCG-GATTGACTAGTTTTCGAGCCGTCCGCTGGCGAA-GGAGGGTGTAGG-TT-AACGAAAAGTGGACCACGG--CGGCGATGCC-ATCTCTATCA-AAAATCCATTTACTCCGACCTCAGATCGGACGAGATTACCCGCTGAATTTAAGCATATAATA
>CH02-08b
--------------CTTGAACGCATATGGCGGCCTCGGGTCCATCCCGAGGCCACGCC-CGTC-TGAGGGTCGGCG-AGTCTA--AAGCAATCGCCTC--TT------CCA--CA---TAA-----TGTGTGTG----GGC--TGGTG--CCGGTCGAGA-A-GC-TCTGCCGCCGCTGCTG-------------------TGCTCT---AGCAGTTATGTAGCATGGGCG----ACTCGTC--------GGGTGCCGAGGAGGCGCCTTGGGC-TTTTCGCGGACCGCATCGCGG--TCCCCGTGGCCTTAAGTGCACGCTGCGTCGTCGTCTGTCC----ACCGCTCGACAC--GGAGCGCT-CGTGTTC-GTGTCGGGAAGTTGCCGACGCCGCCGCCGCC---GTCCGGACAGGACTCG-GATTGACTAGTTTTCGAGCCGTCCGCTGGCGAA-GGAGGGTGTAGG-TT-AACGAAAAGTGGACCACGG--CGGCGATGCC-ATCTCTATCA-AAAATCCATTTACTCCGACCTCAGATCGGACGAGATTACCCGCTGAATTTAAGCATATAATA
>CH09-01a
--------------CTTGAACGCATATGGCGGCCTCGGGTCCATCCCGAGGCCACGCC-CGTC-TGAGGGTCGGCG-AGTTTA--AAGCAATCGCCTC--TTCTCC-TCCATACATTATAA-----TGTGTGTGTGTGGGC--TGGTG--CCGGTCGAGA-A-GC-TCTGCTGCCGCCGCTGCTG----------------TGCTCT---AGCAGGTAAGTAGCATGGGCG----ACTCGTC--------GGGTGCCAAGGAGGCGCCCTGGGC-TTTTCGCGGATCGCATCGCGG--TCCCCGTGGTCTTAAGTGCAAACTGCGTCGTCGTCCGTCC----ACCGCCCGACAC--GGAGCGCT-CGTGTTC-GTGTCGGGA-GTTGCTGACGCCGCCGCC------GTCCGGACAGGACTCG-GATTGACTAGCTTTCGAGCCGTCCGCTGGCGAAGGGAGGTGTTAG-------CGAAAAGTGGACGCGGC--T---GATGCCACGAAA--AC--AAAAACCATTTACTCCGACCTCAGATCGGACGAGATTACCCGCTGAATTTAAGCATATAATA
>CH09-01b
--------------CTTGAACGCATATGGCGGCCTCGGGTCCATCCCGAGGCCACGCC-CGTC-TGAGGGTCGGCG-AGTTTA--AAGCAATCGCCTC--TTCTCC-TCCATACATTATAA-----TGTGTGTGTGTGGGC--TGGTG--CCGGTCGAGA-A-GC-TCTGCTGCCGCCGCTGCTG----------------TGCTCT---AGCAGGTAAGTAGCATGGGCG----ACTCGTC--------GGGTGCCAAGGAGGCGCCCTGGGC-TTTTCGCGGATCGCATCGCGG--TCCCCGTGGTCTTAAGTGCAAACTGCGTCGTCGTCCGTCC----ACCGCCCGACAC--GGAGCGCT-CGTGTTC-GTGTCGGGA-GTTGCTGACGCCGCCGCC------GTCCGGACAGGACTCG-GATTGACTAGCTTTCGAGCCGTCCGCTGGCGAAGGGAGGTGTTAG-------CGAAAAGTGGACGCGGC--T---GATGCCACGAAA--AC--AAAAACCATTTACTCCGACCTCAGATCGGACGAGATTACCCGCTGAATTTAAGCATATAATA
>CH09-02a
--------------CTTGAACGCATATGGCGGCCTCGGGTCCATCCCGAGGCCACGCC-CGTC-TGAGGGTCGGCG-AGTTTA--AAGCAATCGCCTC--TTCTCC-TCCATACATTATAA-----TGTGTGTGTGTGGGC--TGGTG--CCGGTCGAGA-A-GC-TCTGCTGCCGCCGCTGCTG----------------TGCTCT---AGCAGGTAAGTAGCATGGGCG----ACTCGTC--------GGGTGCCAAGGAGGCGCCCTGGGC-TTTTCGCGGATCGCATCGCGG--TCCCCGTGGTCTTAAGTGCAAACTGCGTCGTCGTCCGTCC----ACCGCCCGACAC--GGAGCGCT-CGTGTTC-GTGTCGGGA-GTTGCTGACGCCGCCGCCGCCC--GTGAGGACAGGACTAT-TATTGACTATTTTTCCCGCCCTCTGGTGGAGGGAGGAGGTGTTAA-------CGAATGGAGGACGCTGA--T---GATGCCACAACA--AC--AACCATTTTTTCCTCCCACCTATCATAGGACAATATTACCCGATGATTTTAAGCATATAATA
>CH09-02b
--------------CTTGAACGCATATGGCGGCCTCGGGTCCATCCCGAGGCCACGCC-CGTC-TGAGGGTCGGCG-AGTTTA--AAGCAATCGCCTC--TTCTCC-TCCATACATTATAA-----TGTGTGTGTGTGGGC--TGGTG--CCGGTCGAGA-A-GC-TCTGCTGCCGCCGCTGCTG----------------TGCTCT---AGCAGGTAAGTAGCATGGGCG----ACTCGTC--------GGGTGCCAAGGAGGCGCCCTGGGC-TTTTCGCGGATCGCATCGCGG--TCCCCGTGGTCTTAAGTGCAAACTGCGTCGTCGTCCGTCC----ACCGCCCGACAC--GGAGCGCT-CGTGTTC-GTGTCGGGA-GTTGCTGACGCCGCCGCC------GTCCGGACAGGACTCG-GATTGACTAGCTTTCGAGCCGTCCGCTGGCGAAGGGAGGTGTTAG-------CGAAAAGTGGACGCGGC--T---GATGCCACGAAA--AC--AAAAACCATTTACTCCGACCTCAGATCGGACGAGATTACCCGCTGAATTTAAGCATATAATA
>CH09-04a
--------------CTTGAACGCATATGGCGGCCTCGGGTCCATCCCGAGGCCACGCC-CGTC-TGAGGGTCGGCG-AGTTTA--AAGCAATCGCCTC--TTCTCC-TCCATACATTATAA-----TGTGTGTGTGTGGGC--TGGTG--CCGGTCGAGA-A-GC-TCTGCTGCCGCCGCTGCTG----------------TGCTCT---AGCAGGTAAGTAGCATGGGCG----ACTCGTC--------GGGTGCCAAGGAGGCGCCCTGGGC-TTTTCGCGGATCGCATCGCGG--TCCCCGTGGTCTTAAGTGCAAACTGCGTCGTCGTCCGTCC----ACCGCCCGACAC--GGAGCGCT-CGTGTTC-GTGTCGGGA-GTTGCTGACGCCGCCGCCGCC---GTCCGGACAGGACTCG-GATTGACTAGCTTTCGAGCCGTCCGCTGGCGAAGGGAGGTGTTAA-------CGAAAAGTGGACGCGGC--T---GATGCCACGAAA--AC--AAAAACCATTTACTCCGACCTCAAATCGGACAAGATTACCCGCTGAATTTAAGCATATAATA
>CH09-04b
--------------CTTGAACGCATATGGCGGCCTCGGGTCCATCCCGAGGCCACGCC-CGTC-TGAGGGTCGGCG-AGTTTA--AAGCAATCGCCTC--TTCTCC-TCCATACATTATAA-----TGTGTGTGTGTGGGC--TGGTG--CCGGTCGAGA-A-GC-TCTGCTGCCGCCGCTGCTG----------------TGCTCT---AGCAGGTAAGTAGCATGGGCG----ACTCGTC--------GGGTGCCAAGGAGGCGCCCTGGGC-TTTTCGCGGATCGCATCGCGG--TCCCCGTGGTCTTAAGTGCAAACTGCGTCGTCGTCCGTCC----ACCGCCCGACAC--GGAGCGCT-CGTGTTC-GTGTCGGGA-GTTGCTGACGCCGCCGCC------GTCGTCCCAGCACTCG-GCGGGACTAGCAGCCGAGGAGTCGGCCGCCGGCGAAGGGTGTTAG-------CGAAGAGAAGTCGCGGC--G---GCTGCTACGAAAAAAC-AAAAAACCA---ACTACGACGTCAGATCGGCCGAGGTTACCAGCCGCAGTAAAGCATATAATA
>CH09-05a
--------------CTTGAACGCATATGGCGGCCTCGGGTCCATCCCGAGGCCACGCC-CGTC-TGAGGGTCGGCG-AGTTTA--AAGCAATCGCCTC--TTCTCC-TCCATACATTATAA-----TGTGTGTGTGTGGGC--TGGTG--CCGGTCGAGA-A-GC-TCTGCTGCCGCCGCTGCTG----------------TGCTCT---AGCAGGTAAGTAGCATGGGCG----ACTCGTC--------GGGTGCCAAGGAGGCGCCCTGGGC-TTTTCGCGGATCGCATCGCGG--TCCCCGTGGTCTTAAGTGCAAACTGCGTCGTCGTCCGTCC----ACCGCCCGACAC--GGAGCGCT-CGTGTTC-GTGTCGGGA-GTTGCTGACGCCGCCGCCGCCC---TCAGGACAGGACTAT-TATTGACTATTTTTCCAGCCCTCCGCTGGAGGAAGGAGGTGTTAA-------CGAATAGAGGACGCTGA--T---GATGCCACAAAA--AC--AAAAACTTTTTACTCCCACCTCTCATAGGACAATATTACCCGATGATTTTAAGCATATAATA
>CH09-05b
--------------CTTGAACGCATATGGCGGCCTCGGGTCCATCCCGAGGCCACGCC-CGTC-TGAGGGTCGGCG-AGTTTA--AAGCAATCGCCTC--TTCTCC-TCCATACATTATAA-----TGTGTGTGTGTGGGC--TGGTG--CCGGTCGAGA-A-GC-TCTGCTGCCGCCGCTGCTG----------------TGCTCT---AGCAGGTAAGTAGCATGGGCG----ACTCGTC--------GGGTGCCAAGGAGGCGCCCTGGGC-TTTTCGCGGATCGCATCGCGG--TCCCCGTGGTCTTAAGTGCAAACTGCGTCGTCGTCCGTCC----ACCGCCCGACAC--GGAGCGCT-CGTGTTC-GTGTCGGGA-GTTGCTGACGCCGCCGCC------GTCCGGACAGGACTCG-GATTGACTAGCTTTCGAGCCGTCCGCTGGCGAAGGGAGGTGTTAG-------CGAAAAGTGGACGCGGC--T---GATGCCACGAAA--AC--AAAAACCATTTACTCCGACCTCAGATCGGACGAGATTACCCGCTGAATTTAAGCATATAATA
>CH09-06a
--------------CTTGAACGCATATGGCGGCCTCGGGTCCATCCCGAGGCCACGCC-CGTC-TGAGGGTCGGCG-AGTTTA--AAGCAATCGCCTC--TTCTCC-TCCATACATTATAA-----TGTGTGTGTGTGGGC--TGGTG--CCGGTCGAGA-A-GC-TCTGCTGCCGCCGCTGCTG----------------TGCTCT---AGCAGGTAAGTAGCATGGGCG----ACTCGTC--------GGGTGCCAAGGAGGCGCCCTGGGC-TTTTCGCGGATCGCATCGCGG--TCCCCGTGGTCTTAAGTGCAAACTGCGTCGTCGTCCGTCC----ACCGCCCGACAC--GGAGCGCT-CGTGTTC-GTGTCGGGA-GTTGCTGACGCCGCCGCC------GTCCGGACAGGACTCG-GATTGACTAGCTTTCGAGCCGTCCGCTGGCGAAGGGAGGTGTTAG-------CGAAAAGTGGACGCGGC--T---GATGCCACGAAA--AC--AAAAACCATTTACTCCGACCTCAGATCGGACGAGATTACCCGCTGAATTTAAGCATATAATA
>CH09-06b
--------------CTTGAACGCATATGGCGGCCTCGGGTCCATCCCGAGGCCACGCC-CGTC-TGAGGGTCGGCG-AGTTTA--AAGCAATCGCCTC--TTCTCC-TCCATACATTATAA-----TGTGTGTGTGTGGGC--TGGTG--CCGGTCGAGA-A-GC-TCTGCTGCCGCCGCTGCTG----------------TGCTCT---AGCAGGTAAGTAGCATGGGCG----ACTCGTC--------GGGTGCCAAGGAGGCGCCCTGGGC-TTTTCGCGGATCGCATCGCGG--TCCCCGTGGTCTTAAGTGCAAACTGCGTCGTCGTCCGTCC----ACCGCCCGACAC--GGAGCGCT-CGTGTTC-GTGTCGGGA-GTTGCTGACGCCGCCGCC------GTCCGGACAGGACTCG-GATTGACTAGCTTTCGAGCCGTCCGCTGGCGAAGGGAGGTGTTAG-------CGAAAAGTGGACGCGGC--T---GATGCCACGAAA--AC--AAAAACCATTTACTCCGACCTCAGATCGGACGAGATTACCCGCTGAATTTAAGCATATAATA
>CH01-01a
--------------CTTGAACGCATATGGCGGCCTCGGGTCCATCCCGAGGCCACGCC-CGTC-TGAGGGTCGGCG-AGTCTA--AAGCAATCGCCTC--T-------CCA--CA---TAA-----TGTGTGTG----GGC--TGGTGTGCCGGTCGAGA-A-GC-TCTGCTGCCGCCGCTGCTG----------------TGCTCT---AGCAGTTAAGTAGCATGGGCG----ACTCGTC--------TGGTGCCGAGGAGGCGCCTTGGGC-TTTTCGCAGACCGCATCGCGG--TCCCCGTGGCCTTAAGTGCACGCTGCGTCGTCGTCTGTCC----ACCGCTCGACAC--GGAGCGCT-CGTGTTC-GTGTCGGGAAGTTGCCGACGCCGCCGCCGCC---GTCCGGACAGGACTCG-GATTGACTATCTTTCGAGCCGTCCGCTGGCGAA-GGAGG-TGTAGG-TT-AACGAAAAGTGGACG-CTG--CGGCGATGCC-ATCTCTATCAAAAAATCCATTTACTCCGACCTCAGATCGGACGAGATTACCCGCTGAATTTAAGCATATAATA
>CH01-01b
--------------CTTGAACGCATATGGCGGCCTCGGGTCCATCCCGAGGCCACGCC-CGTC-TGAGGGTCGGCG-AGTCTA--AAGCAATCGCCTC--T-------CCA--CA---TAA-----TGTGTGTG----GGC--TGGTGTGCCGGTCGAGA-A-GC-TCTGCTGCCGCCGCTGCTG----------------TGCTCT---AGCAGTTAAGTAGCATGGGCG----ACTCGTC--------TGGTGCCGAGGAGGCGCCTTGGGC-TTTTCGCAGACCGCATCGCGG--TCCCCGTGGCCTTAAGTGCACGCTGCGTCGTCGTCTGTCC----ACCGCTCGACAC--GGAGCGCT-CGTGTTC-GTGTCGGGAAGTTGCCGACGCCGCCGCCGCC---GTCCGGACAGGACTCG-GATTGACTATCTTTCGAGCCGTCCGCTGGCGAA-GGAGG-TGTAGG-TT-AACGAAAAGTGGACG-CTG--CGGCGATGCC-ATCTCTATCAAAAAATCCATTTACTCCGACCTCAGATCGGACGAGATTACCCGCTGAATTTAAGCATATAATA
>CH01-02a
--------------CTTGAACGCATATGGCGGCCTCGGGTCCATCCCGAGGCCACGCC-CGTC-TGAGGGTCGGCG-AGTTTA--AAGCAATCGCCTC--TTCTCC-TCCATACATTATAA-----TGTGTGTGTGTGGGC--TGGTG--CCGGTCGAGA-A-GC-TCTGCTGCCGCCGCTGCTG----------------TGCTCT---AGCAGGTAAGTAGCATGGGCG----ACTCGTC--------GGGTGCCAAGGAGGCGCCCTGGGC-TTTTCGCGGATCGCATCGCGG--TCCCCGTGGTCTTAAGTGCAAACTGCGTCGTCGTCCGTCC----ACCGCCCGACAC--GGAGCGCT-CGTGTTC-GTGTCGGGA-GTTGCTGACGCCGCCGCC------GTCCGGACAGGACTCG-GATTGACTAGCTTTCGAGCCGTCCGCTGGCGAAGGGAGGTGTTAG-------CGAAAAGTGGACGCGGC--T---GATGCCACGAAA--AC--AAAAACCATTTACTCCGACCTCAGATCGGACGAGATTACCCGCTGAATTTAAGCATATAATA
>CH01-02b
--------------CTTGAACGCATATGGCGGCCTCGGGTCCATCCCGAGGCCACGCC-CGTC-TGAGGGTCGGCG-AGTTTA--AAGCAATCGCCTC--TTCTCC-TCCATACATTATAA-----TGTGTGTGTGTGGGC--TGGTG--CCGGTCGAGA-A-GC-TCTGCTGCCGCCGCTGCTG----------------TGCTCT---AGCAGGTAAGTAGCATGGGCG----ACTCGTC--------GGGTGCCAAGGAGGCGCCCTGGGC-TTTTCGCGGATCGCATCGCGG--TCCCCGTGGTCTTAAGTGCAAACTGCGTCGTCGTCCGTCC----ACCGCCCGACAC--GGAGCGCT-CGTGTTC-GTGTCGGGA-GTTGCTGACGCCGCCGCC------GTCCGGACAGGACTCG-GATTGACTAGCTTTCGAGCCGTCCGCTGGCGAAGGGAGGTGTTAG-------CGAAAAGTGGACGCGGC--T---GATGCCACGAAA--AC--AAAAACCATTTACTCCGACCTCAGATCGGACGAGATTACCCGCTGAATTTAAGCATATAATA
>CH01-03a
--------------CTTGAACGCATATGGCGGCCTCGGGTCCATCCCGAGGCCACGCC-CGTC-TGAGGGTCGGCG-AGTTTA--AAGCAATCGCCTC--TTCTCC-TCCATACATTATAA-----TGTGTGTGTGTGGGC--TGGTG--CCGGTCGAGA-A-GC-TCTGCTGCCGCCGCTGCTG----------------TGCTCT---AGCAGGTAAGTAGCATGGGCG----ACTCGTC--------GGGTGCCAAGGAGGCGCCCTGGGC-TTTTCGCGGATCGCATCGCGG--TCCCCGTGGTCTTAAGTGCAAACTGCGTCGTCGTCCGTCC----ACCGCCCGACAC--GGAGCGCT-CGTGTTC-GTGTCGGGA-GTTGCTGACGCCGCCGCC------GTCCGGACAGGACTCG-GATTGACTAGCTTTCGAGCCGTCCGCTGGCGAAGGGAGGTGTTAG-------CGAAAAGTGGACGCGGC--T---GATGCCACGAAA--AC--AAAAACCATTTACTCCGACCTCAGATCGGACGAGATTACCCGCTGAATTTAAGCATATAATA
>CH01-03b
--------------CTTGAACGCATATGGCGGCCTCGGGTCCATCCCGAGGCCACGCC-CGTC-TGAGGGTCGGCG-AGTTTA--AAGCAATCGCCTC--TTCTCC-TCCATACATTATAA-----TGTGTGTGTGTGGGC--TGGTG--CCGGTCGAGA-A-GC-TCTGCTGCCGCCGCTGCTG----------------TGCTCT---AGCAGGTAAGTAGCATGGGCG----ACTCGTC--------GGGTGCCAAGGAGGCGCCCTGGGC-TTTTCGCGGATCGCATCGCGG--TCCCCGTGGTCTTAAGTGCAAACTGCGTCGTCGTCCGTCC----ACCGCCCGACAC--GGAGCGCT-CGTGTTC-GTGTCGGGA-GTTGCTGACGCCGCCGCC------GTCCGGACAGGACTCG-GATTGACTAGCTTTCGAGCCGTCCGCTGGCGAAGGGAGGTGTTAG-------CGAAAAGTGGACGCGGC--T---GATGCCACGAAA--AC--AAAAACCATTTACTCCGACCTCAGATCGGACGAGATTACCCGCTGAATTTAAGCATATAATA
>CH01-04a
--------------CTTGAACGCATATGGCGGCCTCGGGTCCATCCCGAGGCCACGCC-CGTC-TGAGGGTCGGCG-AGTTTA--AAGCAATCGCCTC--TTCTCC-TCCATACATTATAA-----TGTGTGTGTGTGGGC--TGGTG--CCGGTCGAGA-A-GC-TCTGCTGCCGCCGCTGCTG----------------TGCTCT---AGCAGGTAAGTAGCATGGGCG----ACTCGTC--------GGGTGCCAAGGAGGCGCCCTGGGC-TTTTCGCGGATCGCATCGCGG--TCCCCGTGGTCTTAAGTGCAAACTGCGTCGTCGTCCGTCC----ACCGCCCGACAC--GGAGCGCT-CGTGTTC-GTGTCGGGA-GTTGCTGACGCCGCCGCCGCCGCCGTCCGGACAGGACTCG-GATTGACTAGCTTTCTAGCCGTCCGCTGGCGAAGGGAGGTGTTAA-------CGAAAAGTGGACGCGGC--T---GATGCCACGAAA--AC--AAAAACCATTTACTCCGACCTCAAATCGGACAACATTACCCGCTGAATTTAAGCATATAATA
>CH01-04b
--------------CTTGAACGCATATGGCGGCCTCGGGTCCATCCCGAGGCCACGCC-CGTC-TGAGGGTCGGCG-AGTTTA--AAGCAATCGCCTC--TTCTCC-TCCATACATTATAA-----TGTGTGTGTGTGGGC--TGGTG--CCGGTCGAGA-A-GC-TCTGCTGCCGCCGCTGCTG----------------TGCTCT---AGCAGGTAAGTAGCATGGGCG----ACTCGTC--------GGGTGCCAAGGAGGCGCCCTGGGC-TTTTCGCGGATCGCATCGCGG--TCCCCGTGGTCTTAAGTGCAAACTGCGTCGTCGTCCGTCC----ACCGCCCGACAC--GGAGCGCT-CGTGTTC-GTGTCGGGA-GTTGCTGACGCCGCCGCC------GTCCGGACAGGACTCG-GATTGACTAGCTTTCGAGCCGTCCGCTGGCGAAGGGAGGTGTTAG-------CGAAAAGTGGACGCGGC--T---GATGCCACGAAA--AC--AAAAACCATTTACTCCGACCTCAGATCGGACGAGATTACCCGCTGAATTTAAGCATATAATA
>CH01-05a
--------------CTTGAACGCATATGGCGGCCTCGGGTCCATCCCGAGGCCACGCC-CGTC-TGAGGGTCGGCG-AGTTTA--AAGCAATCGCCTC--TTCTCC-TCCATACATTATAA-----TGTGTGTGTGTGGGC--TGGTG--CCGGTCGAGA-A-GC-TCTGCTGCCGCCGCTGCTG----------------TGCTCT---AGCAGGTAAGTAGCATGGGCG----ACTCGTC--------GGGTGCCAAGGAGGCGCCCTGGGC-TTTTCGCGGATCGCATCGCGG--TCCCCGTGGTCTTAAGTGCAAACTGCGTCGTCGTCCGTCC----ACCGCCCGACAC--GGAGCGCT-CGTGTTC-GTGTCGGGA-GTTGCTGACGCCGCCGCC------GTCCGGACAGGACTCG-GATTGACTAGCTTTCGAGCCGTCCGCTGGCGAAGGGAGGTGTTAG-------CGAAAAGTGGACGCGGC--T---GATGCCACGAAA--AC--AAAAACCATTTACTCCGACCTCAGATCGGACGAGATTACCCGCTGAATTTAAGCATATAATA
>CH01-05b
--------------CTTGAACGCATATGGCGGCCTCGGGTCCATCCCGAGGCCACGCC-CGTC-TGAGGGTCGGCG-AGTTTA--AAGCAATCGCCTC--TTCTCC-TCCATACATTATAA-----TGTGTGTGTGTGGGC--TGGTG--CCGGTCGAGA-A-GC-TCTGCTGCCGCCGCTGCTG----------------TGCTCT---AGCAGGTAAGTAGCATGGGCG----ACTCGTC--------GGGTGCCAAGGAGGCGCCCTGGGC-TTTTCGCGGATCGCATCGCGG--TCCCCGTGGTCTTAAGTGCAAACTGCGTCGTCGTCCGTCC----ACCGCCCGACAC--GGAGCGCT-CGTGTTC-GTGTCGGGA-GTTGCTGACGCCGCCGCC------GTCCGGACAGGACTCG-GATTGACTAGCTTTCGAGCCGTCCGCTGGCGAAGGGAGGTGTTAG-------CGAAAAGTGGACGCGGC--T---GATGCCACGAAA--AC--AAAAACCATTTACTCCGACCTCAGATCGGACGAGATTACCCGCTGAATTTAAGCATATAATA
>CH01-06a
--------------CTTGAACGCATATGGCGGCCTCGGGTCCATCCCGAGGCCACGCC-CGTC-TGAGGGTCGGCG-AGTTTA--AAGCAATCGCCTC--TTCTCC-TCCATACATTATAA-----TGTGTGTGTGTGGGC--TGGTG--CCGGTCGAGA-A-GC-TCTGCTGCCGCCGCTGCTG----------------TGCTCT---AGCAGGTAAGTAGCATGGGCG----ACTCGTC--------GGGTGCCAAGGAGGCGCCCTGGGC-TTTTCGCGGATCGCATCGCGG--TCCCCGTGGTCTTAAGTGCAAACTGCGTCGTCGTCCGTCC----ACCGCCCGACAC--GGAGCGCT-CGTGTTC-GTGTCGGGA-GTTGCTGACGCCGCCGCC------GTCCGGACAGGACTCG-GATTGACTAGCTTTCGAGCCGTCCGCTGGCGAAGGGAGGTGTTAG-------CGAAAAGTGGACGCGGC--T---GATGCCACGAAA--AC--AAAAACCATTTACTCCGACCTCAGATCGGACGAGATTACCCGCTGAATTTAAGCATATAATA
>CH01-06b
--------------CTTGAACGCATATGGCGGCCTCGGGTCCATCCCGAGGCCACGCC-CGTC-TGAGGGTCGGCG-AGTTTA--AAGCAATCGCCTC--TTCTCC-TCCATACATTATAA-----TGTGTGTGTGTGGGC--TGGTG--CCGGTCGAGA-A-GC-TCTGCTGCCGCCGCTGCTG----------------TGCTCT---AGCAGGTAAGTAGCATGGGCG----ACTCGTC--------GGGTGCCAAGGAGGCGCCCTGGGC-TTTTCGCGGATCGCATCGCGG--TCCCCGTGGTCTTAAGTGCAAACTGCGTCGTCGTCCGTCC----ACCGCCCGACAC--GGAGCGCT-CGTGTTC-GTGTCGGGA-GTTGCTGACGCCGCCGCC------GTCCGGACAGGACTCG-GATTGACTAGCTTTCGAGCCGTCCGCTGGCGAAGGGAGGTGTTAG-------CGAAAAGTGGACGCGGC--T---GATGCCACGAAA--AC--AAAAACCATTTACTCCGACCTCAGATCGGACGAGATTACCCGCTGAATTTAAGCATATAATA
>CH01-07a
--------------CTTGAACGCATATGGCGGCCTCGGGTCCATCCCGAGGCCACGCC-CGTC-TGAGGGTCGGCG-AGTTTA--AAGCAATCGCCTC--TTCTCC-TCCATACATTATAA-----TGTGTGTGTGTGGGC--TGGTG--CCGGTCGAGA-A-GC-TCTGCTGCCGCCGCTGCTG----------------TGCTCT---AGCAGGTAAGTAGCATGGGCG----ACTCGTC--------GGGTGCCAAGGAGGCGCCCTGGGC-TTTTCGCGGATCGCATCGCGG--TCCCCGTGGTCTTAAGTGCAAACTGCGTCGTCGTCCGTCC----ACCGCCCGACAC--GGAGCGCT-CGTGTTC-GTGTCGGGA-GTTGCTGACGCCGCCGCC------GTCCGGACAGGACTCG-GATTGACTAGCTTTCGAGCCGTCCGCTGGCGAAGGGAGGTGTTAG-------CGAAAAGTGGACGCGGC--T---GATGCCACGAAA--AC--AAAAACCATTTACTCCGACCTCAGATCGGACGAGATTACCCGCTGAATTTAAGCATATAATA
>CH01-07b
--------------CTTGAACGCATATGGCGGCCTCGGGTCCATCCCGAGGCCACGCC-CGTC-TGAGGGTCGGCG-AGTTTA--AAGCAATCGCCTC--TTCTCC-TCCATACATTATAA-----TGTGTGTGTGTGGGC--TGGTG--CCGGTCGAGA-A-GC-TCTGCTGCCGCCGCTGCTG----------------TGCTCT---AGCAGGTAAGTAGCATGGGCG----ACTCGTC--------GGGTGCCAAGGAGGCGCCCTGGGC-TTTTCGCGGATCGCATCGCGG--TCCCCGTGGTCTTAAGTGCAAACTGCGTCGTCGTCCGTCC----ACCGCCCGACAC--GGAGCGCT-CGTGTTC-GTGTCGGGA-GTTGCTGACGCCGCCGCC------GTCCGGACAGGACTCG-GATTGACTAGCTTTCGAGCCGTCCGCTGGCGAAGGGAGGTGTTAG-------CGAAAAGTGGACGCGGC--T---GATGCCACGAAA--AC--AAAAACCATTTACTCCGACCTCAGATCGGACGAGATTACCCGCTGAATTTAAGCATATAATA
>CH01-08a
--------------CTTGAACGCATATGGCGGCCTCGGGTCCATCCCGAGGCCACGCC-CGTC-TGAGGGTCGGCG-AGTTTA--AAGCAATCGCCTC--TTCTCC-TCCATACATTATAA-----TGTGTGTGTGTGGGC--TGGTG--CCGGTCGAGA-A-GC-TCTGCTGCCGCCGCTGCTG----------------TGCTCT---AGCAGGTAAGTAGCATGGGCG----ACTCGTC--------GGGTGCCAAGGAGGCGCCCTGGGC-TTTTCGCGGATCGCATCGCGG--TCCCCGTGGTCTTAAGTGCAAACTGCGTCGTCGTCCGTCC----ACCGCCCGACAC--GGAGCGCT-CGTGTTC-GTGTCGGGA-GTTGCTGACGCCGCCGCC------GTCCGGACAGGACTCG-GATTGACTAGCTTTCGAGCCGTCCGCTGGCGAAGGGAGGTGTTAG-------CGAAAAGTGGACGCGGC--T---GATGCCACGAAA--AC--AAAAACCATTTACTCCGACCTCAGATCGGACGAGATTACCCGCTGAATTTAAGCATATAATA
>CH01-08b
--------------CTTGAACGCATATGGCGGCCTCGGGTCCATCCCGAGGCCACGCC-CGTC-TGAGGGTCGGCG-AGTTTA--AAGCAATCGCCTC--TTCTCC-TCCATACATTATAA-----TGTGTGTGTGTGGGC--TGGTG--CCGGTCGAGA-A-GC-TCTGCTGCCGCCGCTGCTG----------------TGCTCT---AGCAGGTAAGTAGCATGGGCG----ACTCGTC--------GGGTGCCAAGGAGGCGCCCTGGGC-TTTTCGCGGATCGCATCGCGG--TCCCCGTGGTCTTAAGTGCAAACTGCGTCGTCGTCCGTCC----ACCGCCCGACAC--GGAGCGCT-CGTGTTC-GTGTCGGGA-GTTGCTGACGCCGCCGCC------GTCCGGACAGGACTCG-GATTGACTAGCTTTCGAGCCGTCCGCTGGCGAAGGGAGGTGTTAG-------CGAAAAGTGGACGCGGC--T---GATGCCACGAAA--AC--AAAAACCATTTACTCCGACCTCAGATCGGACGAGATTACCCGCTGAATTTAAGCATATAATA
>CH07-01a
--------------CTTGAACGCATATGGCGGCCTCGGGTCCATCCCGAGGCCACGCC-CGTC-TGAGGGTCGGCG-AGTCTA--AAGCAATCGCCTC--TT------CCA--CA---TAA-----TGTGTGTG----GGC--TGGTG--CCGGTCGAGA-A-GC-TCTGCCGCCGCTGCTG-------------------TGCTCT---AGCAGTTATGTAGCATGGGCG----ACTCGTC--------TGGTGCCGAGGAGGCGCCTTGGGC-TTTTCGCGGACCGCATCGCGG--TCCCCGTGGCCTTAAGTGCACGCTGCGTCGTCGTCTGTCC----ACCGCTCGACAC--GGAGCGCT-CGTGTTC-GTGTCGGGAAGTTGCCGACGCCGCCG---------TCCGGACAGGACTCG-GATTGACTAGTTTTCGAGCCGTCCGCTGGCGAA-GGAGGGTGTAGG-TT-AACGAAAAGTGGACCACGG--CGGCGATGCC-ATCTCTATC-AAAAATCCATTTACTCCGACCTCAAATCGGACGAGATTACCCGCTGAATTTAAGCATATAATA
>CH07-01b
--------------CTTGAACGCATATGGCGGCCTCGGGTCCATCCCGAGGCCACGCC-CGTC-TGAGGGTCGGCG-AGTCTA--AAGCAATCGCCTC--TT------CCA--CA---TAA-----TGTGTGTG----GGC--TGGTG--CCGGTCGAGA-A-GC-TCTGCCGCCGCTGCTG-------------------TGCTCT---AGCAGTTATGTAGCATGGGCG----ACTCGTC--------GGGTGCCGAGGAGGCGCCTTGGGC-TTTTCGCGGACCGCATCGCGG--TCCCCGTGGCCTTAAGTGCACGCTGCGTCGTCGTCTGTCC----ACCGCTCGACAC--GGAGCGCT-CGTGTTC-GTGTCGGGAAGTTGCCGACGCCGCCGCCGCC---GTCCGGACAGGACTCG-GATTGACTAGTTTTCGAGCCGTCCGCTGGCGAA-GGAGGGTGTAGG-TT-AACGAAAAGTGGACCACGG--CGGCGATGCC-ATCTCTATC-AAAAATCCATTTACTCCGACCTCAAATCGGACGAGATTACCCGCTGAATTTAAGCATATAATA
>CH07-02a
TTGAACATCGATATCTTGAACGCATATGGCGGCCTCGGGTCCATCCCGAGGCCACGCC-CGTC-TGAGGGTCGGCG-AGTCTA--AAGCAATCGCCTC--TT------CCA--CA---TAA-----TGTGTGTG----GGC--TGGTG--CCGGTCGAGA-A-GC-TCTGCCGCCGCTGCTG-------------------TGCTCT---AGCAGTTATGTAGCATGGGCG----ACTCGTC--------GGGTGCCGAGGAGGCGCCTTGGCC-TTTTCGCGGACCGCATCGCGG--TCCCCGTGGCCTTAAGTGCACGCTGCGTCGTCGTCTGTCC----ACCGCTCGACAC--GGAGCGCT-CGTGTTC-GTGTCGGGAAGTTGCCGACGCCGCCGCCGCC---GTCCGGACAGGACTCG-GATTGACTAGTTTTCGAGCCGTCCGCTGGCGAA-GGAGGGTGTAGG-TT-AACGAAAAGTGGACCACGG--CGGCGATGCC-ATCTCTATC-AAAAATCCATT-ACTCC??????????????????????????????????????????????
>CH07-02b
TTGAACATCGATATCTTGAACGCATATGGCGGCCTCGGGTCCATCCCGAGGCCACGCC-CGTC-TGAGGGTCGGCG-AGTCTA--AAGCAATCGCCTC--TT------CCA--CA---TAA-----TGTGTGTG----GGC--TGGTG--CCGGTCGAGA-A-GC-TCTGCCGCCGCTGCTG-------------------TGCTCT---AGCAGTTATGTAGCATGGGCG----ACTCGTC--------GGGTGCCGAGGAGGCGCCTTGGCC-TTTTCGCGGACCGCATCGCGG--TCCCCGTGGCCTTAAGTGCACGCTGCGTCGTCGTCTGTCC----ACCGCTCGACAC--GGAGCGCT-CGTGTTC-GTGTCGGGAAGTTGCCGACGCCGCCGCCGCC---GTCCGGACAGGACTCG-GATTGACTAGTTTTCGAGCCGTCCGCTGGCGAA-GGAGGGTGTAGG-TT-AACGAAAAGTGGACCACGG--CGGCGATGCC-ATCTCTATC-AAAAATCCATT-ACTCC??????????????????????????????????????????????
>CH07-03a
--------------CTTGAACGCATATGGCGGCCTCGGGTCCATCCCGAGGCCACGCC-CGTC-TGAGGGTCGGCG-AGTCTA--AAGCAATCGCCTC--TT------CCA--CA---TAA-----TGTGTGTG----GGC--TGGTG--CCGGTCGAGA-A-GC-TCTGCCGCCGCTGCTG-------------------TGCTCT---AGCAGTTATGTAGCATGGGCG----ACTCGTC--------GGGTGCCGAGGAGGCGCCTTGGGC-TTTTCGCGGACCGCATCGCGG--TCCCCGTGGCCTTAAGTGCACGCTGCGTCGTCGTCTGTCC----ACCGCTCGACAC--GGAGCGCT-CGTGTTC-GTGTCGGGAAGTTGCCGACGCCGCCGCCGCC---GTCCGGACAGGACTCG-GATTGACTAGTTTTCGAGCCGTCCGCTGGCGAA-GGAGGGTGTAGG-TT-AACGAAAAGTGGACCACGG--CGGCGATGCC-ATCTCTATC-AAAAATCCATTTACTCCGACCTCAGATCGGACGAGATTACCCGCTGAATTTAAGCATATAATA
>CH07-03b
--------------CTTGAACGCATATGGCGGCCTCGGGTCCATCCCGAGGCCACGCC-CGTC-TGAGGGTCGGCG-AGTCTA--AAGCAATCGCCTC--TT------CCA--CA---TAA-----TGTGTGTG----GGC--TGGTG--CCGGTCGAGA-A-GC-TCTGCCGCCGCTGCTG-------------------TGCTCT---AGCAGTTATGTAGCATGGGCG----ACTCGTC--------GGGTGCCGAGGAGGCGCCTTGGGC-TTTTCGCGGACCGCATCGCGG--TCCCCGTGGCCTTAAGTGCACGCTGCGTCGTCGTCTGTCC----ACCGCTCGACAC--GGAGCGCT-CGTGTTC-GTGTCGGGAAGTTGCCGACGCCGCCGCCGCC---GTCCGGACAGGACTCG-GATTGACTAGTTTTCGAGCCGTCCGCTGGCGAA-GGAGGGTGTAGG-TT-AACGAAAAGTGGACCACGG--CGGCGATGCC-ATCTCTATC-AAAAATCCATTTACTCCGACCTCAGATCGGACGAGATTACCCGCTGAATTTAAGCATATAATA
>CH07-04a
TTGAACATCGATATCTTGAACGCATATGGCGGCCTCGGGTCCATCCCGAGGCCACGCC-CGTC-TGAGGGTCGGCG-AGTCTA--AAGCAATCGCCTC--TT------CCA--CA---TAA-----TGTGTGTG----GGC--TGGTG--CCGGTCGAGA-A-GC-TCTGCCGCCGCTGCTG-------------------TGCTCT---AGCAGTTATGTAGCATGGGCG----ACTCGTC--------GGGTGCCGAGGAGGCGCCTTGGGC-TTTTCGCGGACCGCATCGCGG--TCCCCGTGGCCTTAAGTGCACGCTGCGTCGTCGTCTGTCC----ACCGCTCGACAC--GGAGCGCT-CGTGTTC-GTGTCGGGAAGTTGCCGACGCCGCCGCCGCC---GTCCGGACAGGACTCG-GATTGACTAGTTTTCGAGCCGTCCGCTGGCGAA-GGAGGGTGTAGG-TT-AACGAAAAGTGGACCACGG--CGGCGATGCC-ATCTCTATC-AAAAATCCATT-ACTCC??????????????????????????????????????????????
>CH07-04b
TTGAACATCGATATCTTGAACGCATATGGCGGCCTCGGGTCCATCCCGAGGCCACGCC-CGTC-TGAGGGTCGGCG-AGTCTA--AAGCAATCGCCTC--TT------CCA--CA---TAA-----TGTGTGTG----GGC--TGGTG--CCGGTCGAGA-A-GC-TCTGCCGCCGCTGCTG-------------------TGCTCT---AGCAGTTATGTAGCATGGGCG----ACTCGTC--------GGGTGCCGAGGAGGCGCCTTGGGC-TTTTCGCGGACCGCATCGCGG--TCCCCGTGGCCTTAAGTGCACGCTGCGTCGTCGTCTGTCC----ACCGCTCGACAC--GGAGCGCT-CGTGTTC-GTGTCGGGAAGTTGCCGACGCCGCCGCCGCC---GTCCGGACAGGACTCG-GATTGACTAGTTTTCGAGCCGTCCGCTGGCGAA-GGAGGGTGTAGG-TT-AACGAAAAGTGGACCACGG--CGGCGATGCC-ATCTCTATC-AAAAATCCATT-ACTCC??????????????????????????????????????????????
>CH07-05a
------------------------------------GGGTCCATCCCGAGGCCACGCC-CGTC-TGAGGGTCGGCG-AGTCTA--AAGCAATCGCCTC--TT------CCA--CA---TAA-----TGTGTGTG----GGC--TGGTG--CCGGTCGAGA-A-GC-TCTGCCGCCGCTGCTG-------------------TGCTCT---AGCAGTTATGTAGCATGGGCG----ACTCGTC--------GGGTGCCGAGGAGGCGCCTTGGGC-TTTTCGCGGACCGCATCGCGG--TCCCCGTGGCCTTAAGTGCACGCTGCGTCGTCGTCTGTCC----ACCGCTCGACAC--GGAGCGCT-CGTGTTC-GTGTCGGGAAGTTGCCGACGCCGCCGCCGCC---GTCCGGACAGGACTCG-GATTGACTAGTTTTCGAGCCGTCCGCTGGCGAA-GGAGGGTGTAGG-TT-AACGAAAAGTGGACCACGG--CGGCGATGCC-ATCTCTATC-AAAAATCCATTTACTCCGACCTCAGATCGGACGAGATTACCCGCTGAATTTAAGCATATAATA
>CH07-05b
------------------------------------GGGTCCATCCCGAGGCCACGCC-CGTC-TGAGGGTCGGCG-AGTCTA--AAGCAATCGCCTC--TT------CCA--CA---TAA-----TGTGTGTG----GGC--TGGTG--CCGGTCGAGA-A-GC-TCTGCCGCCGCTGCTG-------------------TGCTCT---AGCAGTTATGTAGCATGGGCG----ACTCGTC--------GGGTGCCGAGGAGGCGCCTTGGGC-TTTTCGCGGACCGCATCGCGG--TCCCCGTGGCCTTAAGTGCACGCTGCGTCGTCGTCTGTCC----ACCGCTCGACAC--GGAGCGCT-CGTGTTC-GTGTCGGGAAGTTGCCGACGCCGCCGCCGCC---GTCCGGACAGGACTCG-GATTGACTAGTTTTCGAGCCGTCCGCTGGCGAA-GGAGGGTGTAGG-TT-AACGAAAAGTGGACCACGG--CGGCGATGCC-ATCTCTATC-AAAAATCCATTTACTCCGACCTCAGATCGGACGAGATTACCCGCTGAATTTAAGCATATAATA
>CH07-06a
----ACATCGATATCTTGAACGCATATGGCGGCCTCGGGTCCATCCCGAGGCCACGCC-CGTC-TGAGGGTCGGCG-AGTCTA--AAGCAATCGCCTC--TT------CCA--CA---TAA-----TGTGTGTG----GGC--TGGTG--CCGGTCGAGA-A-GC-TCTGCCGCCGCTGCTG-------------------TGCTCT---AGCAGTTATGTAGCATGGGCG----ACTCGTC--------GGGTGCCGAGGAGGCGCCTTGGGC-TTTTCGCGGACCGCATCGCGG--TCCCCGTGGCCTTAAGTGCACGCTGCGTCGTCGTCTGTCC----ACCGCTCGACAC--GGAGCGCT-CGTGTTC-GTGTCGGGAAGTTGCCGACGCCGCCGCCGCC---GTCCGGACAGGACTCG-GATTGACTAGTTTTCGAGCCGTCCGCTGGCGAA-GGAGGGTGTAGG-TT-AACGAAAAGTGGACCACGG--CGGCGATGCC-ATCTCTATC-AAAAATCCATT-ACTCC??????????????????????????????????????????????
>CH07-06b
----ACATCGATATCTTGAACGCATATGGCGGCCTCGGGTCCATCCCGAGGCCACGCC-CGTC-TGAGGGTCGGCG-AGTCTA--AAGCAATCGCCTC--TT------CCA--CA---TAA-----TGTGTGTG----GGC--TGGTG--CCGGTCGAGA-A-GC-TCTGCCGCCGCTGCTG-------------------TGCTCT---AGCAGTTATGTAGCATGGGCG----ACTCGTC--------GGGTGCCGAGGAGGCGCCTTGGGC-TTTTCGCGGACCGCATCGCGG--TCCCCGTGGCCTTAAGTGCACGCTGCGTCGTCGTCTGTCC----ACCGCTCGACAC--GGAGCGCT-CGTGTTC-GTGTCGGGAAGTTGCCGACGCCGCCGCCGCC---GTCCGGACAGGACTCG-GATTGACTAGTTTTCGAGCCGTCCGCTGGCGAA-GGAGGGTGTAGG-TT-AACGAAAAGTGGACCACGG--CGGCGATGCC-ATCTCTATC-AAAAATCCATT-ACTCC??????????????????????????????????????????????
>CH07-07a
------------------------------------GGGTCCATCCCGAGGCCACGCC-CGTC-TGAGGGTCGGCG-AGTCTA--AAGCAATCGCCTC--TT------CCA--CA---TAA-----TGTGTGTG----GGC--TGGTG--CCGGTCGAGA-A-GC-TCTGCCGCCGCTGCTG-------------------TGCTCT---AGCAGTTATGTAGCATGGGCG----ACTCGTC--------GGGTGCCGAGGAGGCGCCTTGGGC-TTTTCGCGGACCGCATCGCGG--TCCCCGTGGCCTTAAGTGCACGCTGCGTCGTCGTCTGTCC----ACCGCTCGACAC--GGAGCGCT-CGTGTTC-GTGTCGGGAAGTTGCCGACGCCGCCGCCGCC---GTCCGGACAGGACTCG-GATTGACTAGTTTTCGAGCCGTCCGCTGGCGAA-GGAGGGTGTAGG-TT-AACGAAAAGTGGACCACGG--CGGCGATGCC-ATCTCTATC-AAAAATCCATTTACTCCGACCTCAGATCGGACGAGATTACCCGCTGAATTTAAGCATATAATA
>CH07-07b
------------------------------------GGGTCCATCCCGAGGCCACGCC-CGTC-TGAGGGTCGGCG-AGTCTA--AAGCAATCGCCTC--TT------CCA--CA---TAA-----TGTGTGTG----GGC--TGGTG--CCGGTCGAGA-A-GC-TCTGCCGCCGCTGCTG-------------------TGCTCT---AGCAGTTATGTAGCATGGGCG----ACTCGTC--------GGGTGCCGAGGAGGCGCCTTGGGC-TTTTCGCGGACCGCATCGCGG--TCCCCGTGGCCTTAAGTGCACGCTGCGTCGTCGTCTGTCC----ACCGCTCGACAC--GGAGCGCT-CGTGTTC-GTGTCGGGAAGTTGCCGACGCCGCCGCCGCC---GTCCGGACAGGACTCG-GATTGACTAGTTTTCGAGCCGTCCGCTGGCGAA-GGAGGGTGTAGG-TT-AACGAAAAGTGGACCACGG--CGGCGATGCC-ATCTCTATC-AAAAATCCATTTACTCCGACCTCAGATCGGACGAGATTACCCGCTGAATTTAAGCATATAATA
>CH07-08a
----ACATCGATATCTTGAACGCATATGGCGGCCTCGGGTCCATCCCGAGGCCACGCC-CGTC-TGAGGGTCGGCG-AGTCTA--AAGCAATCGCCTC--TT------CCA--CA---TAA-----TGTGTGTG----GGC--TGGTG--CCGGTCGAGA-A-GC-TCTGCCGCCGCTGCTG-------------------TGCTCT---AGCAGTTATGTAGCATGGGCG----ACTCGTC--------TGGTGCCGAGGAGGCGCCTTGGGC-TTTTCGCGGACCGCATCGCGG--TCCCCGTGGCCTTAAGTGCACGCTGCGTCGTCGTCTGTCC----ACCGCTCGACAC--GGAGCGCT-CGTGTTC-GTGTCGGGAAGTTGCCGACGCCGCCGCCGCC---GTCCGGACAGGACTCG-GATTGACTAGTTTTCGAGCCGTCCGCTGGCGAA-GGAGGGTGTAGG-TT-AACGAAAAGTGGACCACGG--CGGCGATGCC-ATCTCTATC-AAAAATCCATT-ACTCC??????????????????????????????????????????????
>CH07-08b
----ACATCGATATCTTGAACGCATATGGCGGCCTCGGGTCCATCCCGAGGCCACGCC-CGTC-TGAGGGTCGGCG-AGTCTA--AAGCAATCGCCTC--TT------CCA--CA---TAA-----TGTGTGTG----GGC--TGGTG--CCGGTCGAGA-A-GC-TCTGCCGCCGCTGCTG-------------------TGCTCT---AGCAGTTATGTAGCATGGGCG----ACTCGTC--------TGGTGCCGAGGAGGCGCCTTGGGC-TTTTCGCGGACCGCATCGCGG--TCCCCGTGGCCTTAAGTGCACGCTGCGTCGTCGTCTGTCC----ACCGCTCGACAC--GGAGCGCT-CGTGTTC-GTGTCGGGAAGTTGCCGACGCCGCCGCCGCC---GTCCGGACAGGACTCG-GATTGACTAGTTTTCGAGCCGTCCGCTGGCGAA-GGAGGGTGTAGG-TT-AACGAAAAGTGGACCACGG--CGGCGATGCC-ATCTCTATC-AAAAATCCATT-ACTCC??????????????????????????????????????????????
>CH06-01a
--------------CTTGAACGCATATGGCGGCCTCGGGTCCATCCCGAGGCCACGCC-CGTC-TGAGGGTCGGCG-AGTCTA--AAGCAATCGCCTC--TT------CCA--CA---TAA-----TGTGTGTG----GGC--TGGTG--CCGGTCGAGA-A-GC-TCTGCCGCCGCTGCTG-------------------TGCTCT---AGCAGTTATGTAGCATGGGCG----ACTCGTC--------GGGTGCCGAGGAGGCGCCTTGGGC-TTTTCGCGGACCGCATCGCGG--TCCCCGTGGCCTTAAGTGCACGCTGCGTCGTCGTCTGTCC----ACCGCTCGACAC--GGAGCGCT-CGTGTTC-GTGTCGGGAAGTTGCCGACGCCGCCG---------TCCGGACAGGACTCG-GATTGACTAGTTTTCGAGCCGTCCGCTGGCGAA-GGAGGGTGTAGG-TT-AACGAAAAGTGGACCACGG--CGGCGATGCC-ATCTCTATC-AAAAATCCATTTACTCCGACCTCAGATCGGACGAGATTACCCGCTGAATTTAAGCATATAATA
>CH06-01b
--------------CTTGAACGCATATGGCGGCCTCGGGTCCATCCCGAGGCCACGCC-CGTC-TGAGGGTCGGCG-AGTCTA--AAGCAATCGCCTC--TT------CCA--CA---TAA-----TGTGTGTG----GGC--TGGTG--CCGGTCGAGA-A-GC-TCTGCCGCCGCTGCTG-------------------TGCTCT---AGCAGTTATGTAGCATGGGCG----ACTCGTC--------GGGTGCCGAGGAGGCGCCTTGGGC-TTTTCGCGGACCGCATCGCGG--TCCCCGTGGCCTTAAGTGCACGCTGCGTCGTCGTCTGTCC----ACCGCTCGACAC--GGAGCGCT-CGTGTTC-GTGTCGGGAAGTTGCCGACGCCGCCG---------TCCGGACAGGACTCG-GATTGACTAGTTTTCGAGCCGTCCGCTGGCGAA-GGAGGGTGTAGG-TT-AACGAAAAGTGGACCACGG--CGGCGATGCC-ATCTCTATC-AAAAATCCATTTACTCCGACCTCAGATCGGACGAGATTACCCGCTGAATTTAAGCATATAATA
>CH06-02a
--------------CTTGAACGCATATGGCGGCCTCGGGTCCATCCCGAGGCCACGCC-CGTC-TGAGGGTCGGCG-AGTCTA--AAGCAATCGCCTC--T-------CCA--CA---TAA-----TGTGTGTG----GGC--TGGTGTGCCGGTCGAGA-A-GC-TCTGCTGCCGCCGCTGCTG----------------TGCTCT---AGCAGTTAAGTAGCATGGGCG----ACTCGTC--------TGGTGCCAAGGAGGCGCCTTGGGC-TTTTCGCAGACCGCATCGCGG--TCCCCGTGGCCTTAAGTGCACGCTGCGTCGTCGTCTGTCC----ACCGCTCGACAC--GGAGCGCT-CGTGTTC-GTGTCGGGAAGTTGCCGACGCCGCCGCCGCC---GTCCGGACAGGACTCG-GATTGACTATCTTTCGAGCCGTCCGCTGGCGAA-GGAGG-TGTAGG-TT-AACGAAAAGTGGACG-CTG--CGGCGATGCC-ATCTCTATCA-AAAATCCATTTACTCCGACCTCAGATCGGACGAGATTACCCGCTGAATTTAAGCATATAATA
>CH06-02b
--------------CTTGAACGCATATGGCGGCCTCGGGTCCATCCCGAGGCCACGCC-CGTC-TGAGGGTCGGCG-AGTCTA--AAGCAATCGCCTC--TT------CCA--CA---TAA-----TGTGTGTG----GGC--TGGTG--CCGGTCGAGA-A-GC-TCTGCCGCCGCTGCTG-------------------TGCTCT---AGCAGTTATGTAGCAAGGGCG----ACTCGTC--------GGGTGCCGAGGAGGCGCCTTGGGC-TTTTCGCGGACCGCATCGCGG--TCCCCGTGGCCTTAAGTGCACGCTGCGTCGTCGTCTGTCC----ACCGCTCGACAC--GGAGCGCT-CGTGTTC-GTGTCGGGAAGTTGCCGACGCCGCCGCCGCC---GTCCGGACAGGACTCG-GATTGACTAGTTTTCGAGCCGTCCGCTGGCGAA-GGAGGGTGTAGG-TT-AACGAAAAGTGGACCACGG--CGGCGATGCC-ATCTCTATCA-AAAATCCATTTACTCCGACCTCAGATCGGACGAGATTACCCGCTGAATTTAAGCATATAATA
>CH06-03a
--------------CTTGAACGCATATGGCGGCCTCGGGTCCATCCCGAGGCCACGCC-CGTC-TGAGGGTCGGCG-AGTCTA--AAGCAATCGCCTC--TT------CCA--CA---TAA-----TGTGTGTG----GGC--TGGTG--CCGGTCGAGA-A-GC-TCTGCCGCCGCTGCTG-------------------TGCTCT---AGCAGTTATGTAGCATGGGCG----ACTCGTC--------GGGTGCCGAGGAGGCGCCTTGGGC-TTTTCGCGGACCGCATCGCGG--TCCCCGTGGCCTTAAGTGCACGCTGCGTCGTCGTCTGTCC----ACCGCTCGACAC--GGAGCGCT-CGTGTTC-GTGTCGGGAAGTTGCCGACGCCGCCGCCGCC---GTCCGGACAGGACTCG-GATTGACTAGTTTTCGAGCCGTCCGCTGGCGAA-GGAGGGTGTAGG-TT-AACGAAAAGTGGACCACGG--CGGCGATGCC-ATCTCTATC-AAAAATCCATTTACTCCGACCTCAGATCGGACGAGATTACCCGCTGAATTTAAGCATATAATA
>CH06-03b
--------------CTTGAACGCATATGGCGGCCTCGGGTCCATCCCGAGGCCACGCC-CGTC-TGAGGGTCGGCG-AGTCTA--AAGCAATCGCCTC--TT------CCA--CA---TAA-----TGTGTGTG----GGC--TGGTG--CCGGTCGAGA-A-GC-TCTGCCGCCGCTGCTG-------------------TGCTCT---AGCAGTTATGTAGCATGGGCG----ACTCGTC--------GGGTGCCGAGGAGGCGCCTTGGGC-TTTTCGCGGACCGCATCGCGG--TCCCCGTGGCCTTAAGTGCACGCTGCGTCGTCGTCTGTCC----ACCGCTCGACAC--GGAGCGCT-CGTGTTC-GTGTCGGGAAGTTGCCGACGCCGCCGCCGCC---GTCCGGACAGGACTCG-GATTGACTAGTTTTCGAGCCGTCCGCTGGCGAA-GGAGGGTGTAGG-TT-AACGAAAAGTGGACCACGG--CGGCGATGCC-ATCTCTATC-AAAAATCCATTTACTCCGACCTCAGATCGGACGAGATTACCCGCTGAATTTAAGCATATAATA
>CH06-04a
--------------CTTGAACGCATATGGCGGCCTCGGGTCCATCCCGAGGCCACGCC-CGTC-TGAGGGTCGGCG-AGTCTA--AAGCAATCGCCTC--T-------CCA--CA---TAA-----TGTGTGTG----GGC--TGGTGTGCCGGTCGAGA-A-GC-TCTGCTGCCGCCGCTGCTG----------------TGCTCT---AGCAGTTAAGTAGCATGGGCG----ACTCGTC--------TGGTGCCGAGGAGGCGCCTTGGGC-TTTTCGCAGACCGCATCGCGG--TCCCCGTGGCCTTAAGTGCACGCTGCGTCGTCGTCTGTCC----ACCGCTCGACAC--GGAGCGCT-CGTGTTC-GTGTCGGGAAGTTGCCGACGCCGCCGCCGCC---GTCCGGACAGGACTCG-GATTGACTATCTTTCGAGCCGTCCGCTGGCGAA-GGAGG-TGTAGG-TT-AACGAAAAGTGGACG-CTG--CGGCGATGCC-ATCTCTATCAAAAAATCCATTTACTCCGACCTCAGATCGGACGAGATTACCCGCTGAATTTAAGCATATAATA
>CH06-04b
--------------CTTGAACGCATATGGCGGCCTCGGGTCCATCCCGAGGCCACGCC-CGTC-TGAGGGTCGGCG-AGTCTA--AAGCAATCGCCTC--TT------CCA--CA---TAA-----TGTGTGTG----GGC--TGGTG--CCGGTCGAGA-A-GC-TCTGCCGCCGCTGCTG-------------------TGCTCT---AGCAGTTATGTAGCAAGGGCG----ACTCGTC--------GGGTGCCGAGGAGGCGCCTTGGGC-TTTTCGCGGACCGCATCGCGG--TCCCCGTGGCCTTAAGTGCACGCTGCGTCGTCGTCTGTCC----ACCGCTCGACAC--GGAGCGCT-CGTGTTC-GTGTCGGGAAGTTGCCGACGCCGCCGCCGCC---GTCCGGACAGGACTCG-GATTGACTAGTTTTCGAGCCGTCCGCTGGCGAA-GGAGGGTGTAGG-TT-AACGAAAAGTGGACCACGG--CGGCGATGCC-CTCTCTATCA-AAAATCCATTTACTCCGACCTCAGATCGGACGAGATTACCCGCTGAATTTAAGCATATAATA
>CH06-05a
--------------CTTGAACGCATATGGCGGCCTCGGGTCCATCCCGAGGCCACGCC-CGTC-TGAGGGTCGGCG-AGTCTA--AAGCAATCGCCTC--TT------CCA--CA---TAA-----TGTGTGTG----GGC--TGGTG--CCGGTCGAGA-A-GC-TCTGCCGCCGCTGCTG-------------------TGCTCT---AGCAGTTATGTAGCATGGGCG----ACTCGTC--------GGGTGCCGAGGAGGCGCCTTGGGC-TTTTCGCGGACCGCATCGCGG--TCCCCGTGGCCTTAAGTGCACGCTGCGTCGTCGTCTGTCC----ACCGCTCGACAC--GGAGCGCT-CGTGTTC-GTGTCGGGAAGTTGCCGACGCCGCCGCCGCC---GTCCGGACAGGACTCG-GATTGACTAGTTTTCGAGCCGTCCGCTGGCGAA-GGAGGGTGTAGG-TT-AACGAAAAGTGGACCACGG--CGGCGATGCC-ATCTCTATC-AAAAATCCATTTACTCCGACCTCAGATCGGACGAGATTACCCGCTGAATTTAAGCATATAATA
>CH06-05b
--------------CTTGAACGCATATGGCGGCCTCGGGTCCATCCCGAGGCCACGCC-CGTC-TGAGGGTCGGCG-AGTCTA--AAGCAATCGCCTC--TT------CCA--CA---TAA-----TGTGTGTG----GGC--TGGTG--CCGGTCGAGA-A-GC-TCTGCCGCCGCTGCTG-------------------TGCTCT---AGCAGTTATGTAGCATGGGCG----ACTCGTC--------GGGTGCCGAGGAGGCGCCTTGGGC-TTTTCGCGGACCGCATCGCGG--TCCCCGTGGCCTTAAGTGCACGCTGCGTCGTCGTCTGTCC----ACCGCTCGACAC--GGAGCGCT-CGTGTTC-GTGTCGGGAAGTTGCCGACGCCGCCGCCGCC---GTCCGGACAGGACTCG-GATTGACTAGTTTTCGAGCCGTCCGCTGGCGAA-GGAGGGTGTAGG-TT-AACGAAAAGTGGACCACGG--CGGCGATGCC-ATCTCTATC-AAAAATCCATTTACTCCGACCTCAGATCGGACGAGATTACCCGCTGAATTTAAGCATATAATA
>CH06-06a
--------------CTTGAACGCATATGGCGGCCTCGGGTCCATCCCGAGGCCACGCC-CGTC-TGAGGGTCGGCG-AGTCTA--AAGCAATCGCCTC--TT------CCA--CA---TAA-----TGTGTGTG----GGC--TGGTG--CCGGTCGAGA-A-GC-TCTGCCGCCGCTGCTG-------------------TGCTCT---AGCAGTTATGTAGCATGGGCG----ACTCGTC--------CGGTGCCGAGGAGGCGCCTTGGGC-TTTTCGCGGACCGCATCGCGG--TCCCCGTGGCCTTAAGTGCACGCTGCGTCGTCGTCTGTCC----ACCGCTCGACAC--GGAGCGCT-CGTGTTC-GTGTCGGGAAGTTGCCGACGCCGCCC---------TCCGGACAGGACTCG-GATTGACTAGTTTTCGAGCCGTCCGCTGGCGAA-GGAGGGTGTAGG-TT-AACGAAAAGTGGACCACGG--CGGCGATGCC-ATCTCTATC-AAAAATCCATTTACTCCGACCTCAAATCGGACGAGATTACCCGCTGAATTTAAGCATATAATA
>CH06-06b
--------------CTTGAACGCATATGGCGGCCTCGGGTCCATCCCGAGGCCACGCC-CGTC-TGAGGGTCGGCG-AGTCTA--AAGCAATCGCCTC--TT------CCA--CA---TAA-----TGTGTGTG----GGC--TGGTG--CCGGTCGAGA-A-GC-TCTGCCGCCGCTGCTG-------------------TGCTCT---AGCAGTTATGTAGCATGGGCG----ACTCGTC--------GGGTGCCGAGGAGGCGCCTTGGGC-TTTTCGCGGACCGCATCGCGG--TCCCCGTGGCCTTAAGTGCACGCTGCGTCGTCCTCTGTCC----ACCGCTCGACAC--GGAGCGCT-CGTGTTC-GTGTCGGGAAGTTGCCGACGCCGCCGCCGCC---GTCCGGACAGGACTCG-GATTGACTAGTTTTCGAGCCGTCCGCTGGCGAA-GGAGGGTGTAGG-TT-AACGAAAAGTGGACCACGG--CGGCGATGCC-ATCTCTATC-AAAAATCCATTTACTCCGACCTCAGATCGGACGAGATTACCCGCTGAATTTAAGCATATAATA
>CH06-07a
--------------CTTGAACGCATATGGCGGCCTCGGGTCCATCCCGAGGCCACGCC-CGTC-TGAGGGTCGGCG-AGTCTA--AAGCAATCGCCTC--T-------CCA--CA---TAA-----TGTGTGTG----GGC--TGGTGTGCCGGTCGAGA-A-GC-TCTGCTGCCGCCGCTGCTG----------------TGCTCT---AGCAGTTAAGTAGCATGGGCC----ACTCGTC--------TGGTGCCAAGGAGGCGCCTTGGGC-TTTTCGCAGACCGCATCGCGC--TCCCCGTGGCCTTAAGTGCACGCTGCGTCGTCGTCTGTCC----ACCGCTCGACAC--GGAGCGCT-CGTGTTC-GTGTCGGGAAGTTGCCGACGCCGCCGCCGCC---GTCCGGACAGGACTCG-GATTGACTATCTTTCGAGCCGTCCGCTGGCGAA-GGAGG-TGTAGG-TT-AACGAAAAGTGGACG-CTG--CGGCGATGCC-CTCTCTATCA-AAAATCCATTTACTCCGACCTCAGATCGGACGAGATTACCCGCTGAATTTAAGCATATAATA
>CH06-07b
--------------CTTGAACGCATATGGCGGCCTCGGGTCCATCCCGAGGCCACGCC-CGTC-TGAGGGTCGGCG-AGTCTA--AAGCAATCGCCTC--TT------CCA--CA---TAA-----TGTGTGTG----GGC--TGGTG--CCGGTCGAGA-A-GC-TCTGCCGCCGCTGCTG-------------------TGCTCT---AGCAGTTATGTAGCAAGGGCG----ACTCGTC--------GGGTGCCGAGGAGGCGCCTTGGGC-TTTTCGCGGACCGCATCGCGG--TCCCCGTGGCCTTAAGTGCACGCTGCGTCGTCGTCTGTCC----ACCGCTCGACAC--GGAGCGCT-CGTGTTC-GTGTCGGGAAGTTGCCGACGCCGCCGCCGCC---GTCCGGACAGGACTCG-GATTGACTAGTTTTCGAGCCGTCCGCTGGCGAA-GGAGGGTGTAGG-TT-AACGAAAAGTGGACCACGG--CGGCGATGCC-ATCTCTATCA-AAAATCCATTTACTCCGACCTCAGATCGGACGAGATTACCCGCTGAATTTAAGCATATAATA
>CH06-08a
--------------CTTGAACGCATATGGCGGCCTCGGGTCCATCCCGAGGCCACGCC-CGTC-TGAGGGTCGGCG-AGTCTA--AAGCAATCGCCTC--T-------CCA--CA---TAA-----TGTGTGTG----GGC--TGGTGTGCCGGTCGAGA-A-GC-TCTGCTGCCGCCGCTGCTG----------------TGCTCT---AGCAGTTAAGTAGCATGGGCG----ACTCGTC--------TGGTGCCGAGGAGGCGCCTTGGGC-TTTTCGCAGACCGCATCGCGG--TCCCCGTGGCCTTAAGTGCACGCTGCGTCGTCGTCTGTCC----ACCGCTCGACAC--GGAGCGCT-CGTGTTC-GTGTCGGGAAGTTGCCGACGCCGCCGCCGCC---GTCCGGACAGGACTCG-GATTGACTATCTTTCGAGCCGTCCGCTGGCGAA-GGAGG-TGTAGG-TT-AACGAAAAGTGGACG-CTG--CGGCGATGCC-CTCTCTATCA-AAAATCCATTTACTCCGACCTCAGATCGGACGAGATTACCCGCTGAATTTAAGCATATAATA
>CH06-08b
--------------CTTGAACGCATATGGCGGCCTCGGGTCCATCCCGAGGCCACGCC-CGTC-TGAGGGTCGGCG-AGTCTA--AAGCAATCGCCTC--TT------CCA--CA---TAA-----TGTGTGTG----GGC--TGGTG--CCGGTCGAGA-A-GC-TCTGCCGCCGCTGCTG-------------------TGCTCT---AGCAGTTATGTAGCAAGGGCG----ACTCGTC--------GGGTGCCGAGGAGGCGCCTTGGGC-TTTTCGCGGACCGCATCGCGC--TCCCCGTGGCCTTAAGTGCACGCTGCGTCGTCGTCTGTCC----ACCGCTCGACAC--GGAGCGCT-CGTGTTC-GTGTCGGGAAGTTGCCGACGCCGCCGCCGCC---GTCCGGACAGGACTCG-GATTGACTAGTTTTCGAGCCGTCCGCTGGCGAA-GGAGGGTGTAGG-TT-AACGAAAAGTGGACCACGG--CGGCGATGCC-ATCTCTATCA-AAAATCCATTTACTCCGACCTCAGATCGGACGAGATTACCCGCTGAATTTAAGCATATAATA
>CH05-01a
--------------CTTGAACGCATATGGCGGCCTCGGGTCCATCCCGAGGCCACGCC-CGTC-TGAGGGTCGGCG-AGTCTA--AAGCAATCGCCTC--T-------CCA--CA---TAA-----TGTGTGTG----GGC--TGGTGTGCCGGTCGAGA-A-GC-TCTGCTGCCGCCGCTGCTG----------------TGCTCT---AGCAGTTAAGTAGCATGGGCG----ACTCGTC--------TGGTGCCGAGGAGGCGCCTTGGGC-TTTTCGCGGACCGCATCGCGG--TCCCCGTGGCCTTAAGTGCACGCTGCGTCGTCGTCTGTCC----ACCGCTCGACAC--GGAGCGCT-CGTGTTC-GTGTCGGGAAGTTGCCGACGCCGCCGCCGCC---GTCCGGACAGGACTCG-GATTGACTATCTTTCGAGCCGTCCGCTGGCGAA-GGAGG-TGTAGG-TT-AACGAAAAGTGGACG-CTG--CGGCGATGCCCATCTCTATC-AAAAATCCATTTACTCCGACCTCAGATCGGACGAGATTACCCGCTGAATTTAAGCATATAATA
>CH05-01b
--------------CTTGAACGCATATGGCGGCCTCGGGTCCATCCCGAGGCCACGCC-CGTC-TGAGGGTCGGCG-AGTCTA--AAGCAATCGCCTC--T-------CCA--CA---TAA-----TGTGTGTG----GGC--TGGTGTGCCGGTCGAGA-A-GC-TCTGCTGCCGCCGCTGCTG----------------TGCTCT---AGCAGTTAAGTAGCATGGGCG----ACTCGTC--------TGGTGCCGAGGAGGCGCCTTGGGC-TTTTCGCGGACCGCATCGCGG--TCCCCGTGGCCTTAAGTGCACGCTGCGTCGTCGTCTGTCC----ACCGCTCGACAC--GGAGCGCT-CGTGTTC-GTGTCGGGAAGTTGCCGACGCCGCCGCCGCC---GTCCGGACAGGACTCG-GATTGACTATCTTTCGAGCCGTCCGCTGGCGAA-GGAGG-TGTAGG-TT-AACGAAAAGTGGACG-CTG--CGGCGATGCCCATCTCTATC-AAAAATCCATTTACTCCGACCTCAGATCGGACGAGATTACCCGCTGAATTTAAGCATATAATA
>CH05-02a
--------------CTTGAACGCATATGGCGGCCTCGGGTCCATCCCGAGGCCACGCC-CGTC-TGAGGGTCGGCG-AGTCTA--AAGCAATCGCCTC--TT------CCA--CA---TAA-----TGTGTGTG----GGC--TGGTG--CCGGTCGAGA-A-GC-TCTGCCGCCGCTGCTG-------------------TGCTCT---AGCAGTTATGTAGCATGGGCG----ACTCGTC--------GGGTGCCGAGGAGGCGCCTTGGGC-TTTTCGCGGACCGCATCGCGG--TCCCCGTGGCCTTAAGTGCACGCTGCGTCGTCGTCTGTCC----ACCGCTCGACAC--GGAGCGCT-CGTGTTC-GTGTCGGGAAGTTGCCGACGCCGCCGCCGCC---GTCCGGACAGGACTCG-GATTGACTAGTTTTCGAGCCGTCCGCTGGCGAA-GGAGGGTGTAGG-TT-AACGAAAAGTGGACCACGG--CGGCGATGCC-ATCTCTATC-AAAAATCCATTTACTCCGACCTCAGATCGGACGAGATTACCCGCTGAATTTAAGCATATAATA
>CH05-02b
--------------CTTGAACGCATATGGCGGCCTCGGGTCCATCCCGAGGCCACGCC-CGTC-TGAGGGTCGGCG-AGTCTA--AAGCAATCGCCTC--TT------CCA--CA---TAA-----TGTGTGTG----GGC--TGGTG--CCGGTCGAGA-A-GC-TCTGCCGCCGCTGCTG-------------------TGCTCT---AGCAGTTATGTAGCATGGGCG----ACTCGTC--------GGGTGCCGAGGAGGCGCCTTGGGC-TTTTCGCGGACCGCATCGCGG--TCCCCGTGGCCTTAAGTGCACGCTGCGTCGTCGTCTGTCC----ACCGCTCGACAC--GGAGCGCT-CGTGTTC-GTGTCGGGAAGTTGCCGACGCCGCCGCCGCC---GTCCGGACAGGACTCG-GATTGACTAGTTTTCGAGCCGTCCGCTGGCGAA-GGAGGGTGTAGG-TT-AACGAAAAGTGGACCACGG--CGGCGATGCC-ATCTCTATC-AAAAATCCATTTACTCCGACCTCAGATCGGACGAGATTACCCGCTGAATTTAAGCATATAATA
>CH05-03a
--------------CTTGAACGCATATGGCGGCCTCGGGTCCATCCCGAGGCCACGCC-CGTC-TGAGGGTCGGCG-AGTCTA--AAGCAATCGCCTC--TT------CCA--CA---TAA-----TGTGTGTG----GGC--TGGTG--CCGGTCGAGA-A-GC-TCTGCCGCCGCTGCTG-------------------TGCTCT---AGCAGTTATGTAGCATGGGCG----ACTCGTC--------GGGTGCCGAGGAGGCGCCTTGGGC-TTTTCGCGGACCGCATCGCGG--TCCCCGTGGCCTTAAGTGCACGCTGCGTCGTCGTCTGTCC----ACCGCTCGACAC--GGAGCGCT-CGTGTTC-GTGTCGGGAAGTTGCCGACGCCGCCGCCGCC---GTCCGGACAGGACTCG-GATTGACTAGTTTTCGAGCCGTCCGCTGGCGAA-GGAGGGTGTAGG-TT-AACGAAAAGTGGACCACGG--CGGCGATGCC-ATCTCTATC-AAAAATCCATTTACTCCGACCTCAGATCGGACGAGATTACCCGCTGAATTTAAGCATATAATA
> CH05-03b
--------------CTTGAACGCATATGGCGGCCTCGGGTCCATCCCGAGGCCACGCC-CGTC-TGAGGGTCGGCG-AGTCTA--AAGCAATCGCCTC--TT------CCA--CA---TAA-----TGTGTGTG----GGC--TGGTG--CCGGTCGAGA-A-GC-TCTGCCGCCGCTGCTG-------------------TGCTCT---AGCAGTTATGTAGCATGGGCG----ACTCGTC--------GGGTGCCGAGGAGGCGCCTTGGGC-TTTTCGCGGACCGCATCGCGG--TCCCCGTGGCCTTAAGTGCACGCTGCGTCGTCGTCTGTCC----ACCGCTCGACAC--GGAGCGCT-CGTGTTC-GTGTCGGGAAGTTGCCGACGCCGCCGCCGCC---GTCCGGACAGGACTCG-GATTGACTAGTTTTCGAGCCGTCCGCTGGCGAA-GGAGGGTGTAGG-TT-AACGAAAAGTGGACCACGG--CGGCGATGCC-ATCTCTATC-AAAAATCCATTTACTCCGACCTCAGATCGGACGAGATTACCCGCTGAATTTAAGCATATAATA
>CH05-04a
--------------CTTGAACGCATATGGCGGCCTCGGGTCCATCCCGAGGCCACGCC-CGTC-TGAGGGTCGGCG-AGTCTA--AAGCAATCGCCTC--TT------CCA--CA---TAA-----TGTGTGTG----GGC--TGGTG--CCGGTCGAGA-A-GC-TCTGCCGCCGCTGCTG-------------------TGCTCT---AGCAGTTATGTAGCATGGGCG----ACTCGTC--------GGGTGCCGAGGAGGCGCCTTGGGC-TTTTCGCGGACCGCATCGCGG--TCCCCGTGGCCTTAAGTGCACGCTGCGTCGTCGTCTGTCC----ACCGCTCGACAC--GGAGCGCT-CGTGTTC-GTGTCGGGAAGTTGCCGACGCCGCCGCCGCC---GTCCGGACAGGACTCG-GATTGACTAGTTTTCGAGCCGTCCGCTGGCGAA-GGAGGGTGTAGG-TT-AACGAAAAGTGGACCACGG--CGGCGATGCC-ATCTCTATC-AAAAATCCATTTACTCCGACCTCAGATCGGACGAGATTACCCGCTGAATTTAAGCATATAATA
>CH05-04b
--------------CTTGAACGCATATGGCGGCCTCGGGTCCATCCCGAGGCCACGCC-CGTC-TGAGGGTCGGCG-AGTCTA--AAGCAATCGCCTC--TT------CCA--CA---TAA-----TGTGTGTG----GGC--TGGTG--CCGGTCGAGA-A-GC-TCTGCCGCCGCTGCTG-------------------TGCTCT---AGCAGTTATGTAGCATGGGCG----ACTCGTC--------GGGTGCCGAGGAGGCGCCTTGGGC-TTTTCGCGGACCGCATCGCGG--TCCCCGTGGCCTTAAGTGCACGCTGCGTCGTCGTCTGTCC----ACCGCTCGACAC--GGAGCGCT-CGTGTTC-GTGTCGGGAAGTTGCCGACGCCGCCGCCGCC---GTCCGGACAGGACTCG-GATTGACTAGTTTTCGAGCCGTCCGCTGGCGAA-GGAGGGTGTAGG-TT-AACGAAAAGTGGACCACGG--CGGCGATGCC-ATCTCTATC-AAAAATCCATTTACTCCGACCTCAGATCGGACGAGATTACCCGCTGAATTTAAGCATATAATA
>CH05-05a
--------------CTTGAACGCATATGGCGGCCTCGGGTCCATCCCGAGGCCACGCC-CGTC-TGAGGGTCGGCG-AGTCTA--AAGCAATCGCCTC--T-------CCA--CA---TAA-----TGTGTGTG----GGC--TGGTGTGCCGGTCGAGA-A-GC-TCTGCTGCCGCCGCTGCTG----------------TGCTCT---AGCAGTTAAGTAGCATGGGCG----ACTCGTC--------TGGTGCCGAGGAGGCGCCTTGGGC-TTTTCGCAGACCGCATCGCGG--TCCCCGTGGCCTTAAGTGCACGCTGCGTCGTCGTCTGTCC----ACCGCTCGACAC--GGAGCGCT-CGTGTTC-GTGTCGGGAAGTTGCCGACGCCGCCGCCGCC---GTCCGGACAGGACTCG-GATTGACTATCTTTCGAGCCGTCCGCTGGCGAA-GGAGG-TGTAGG-TT-AACGAAAAGTGGACG-CTG--CGGCGATGCC-ATCTCTATCAAAAAATCCATTTACTCCGACCTCAGATCGGACGAGATTACCCGCTGAATTTAAGCATATAATA
>CH05-05b
--------------CTTGAACGCATATGGCGGCCTCGGGTCCATCCCGAGGCCACGCC-CGTC-TGAGGGTCGGCG-AGTCTA--AAGCAATCGCCTC--TT------CCA--CA---TAA-----TGTGTGTG----GGC--TGGTG--CCGGTCGAGA-A-GC-TCTGCCGCCGCTGCTG-------------------TGCTCT---AGCAGTTATGTAGCAAGGGCG----ACTCGTC--------GGGTGCCGAGGAGGCGCCTTGGGC-TTTTCGCGGACCGCATCGCGC--TCCCCGTGGCCTTAAGTGCACGCTGCGTCGTCGTCTGTCC----ACCGCTCGACAC--GGAGCGCT-CGTGTTC-GTGTCGGGAAGTTGCCGACGCCGCCGCCGCC---GTCCGGACAGGACTCG-GATTGACTAGTTTTCGAGCCGTCCGCTGGCGAA-GGAGGGTGTAGG-TT-AACGAAAAGTGGACCACGG--CGGCGATGCC-CTCTCTATCA-AAAATCCATTTACTCCGACCTCAGATCGGACGAGATTACCCGCTGAATTTAAGCATATAATA
>CH05-06a
--------------CTTGAACGCATATGGCGGCCTCGGGTCCATCCCGAGGCCACGCC-CGTC-TGAGGGTCGGCG-AGTCTA--AAGCAATCGCCTC--TT------CCA--CA---TAA-----TGTGTGTG----GGC--TGGTG--CCGGTCGAGA-A-GC-TCTGCCGCCGCTGCTG-------------------TGCTCT---AGCAGTTATGTAGCATGGGCG----ACTCGTC--------GGGTGCCGAGGAGGCGCCTTGGGC-TTTTCGCGGACCGCATCGCGG--TCCCCGTGGCCTTAAGTGCACGCTGCGTCGTCGTCTGTCC----ACCGCTCGACAC--GGAGCGCT-CGTGTTC-GTGTCGGGAAGTTGCCGACGCCGCCGCCGCC---GTCCGGACAGGACTCG-GATTGACTAGTTTTCGAGCCGTCCGCTGGCGAA-GGAGGGTGTAGG-TT-AACGAAAAGTGGACCACGG--CGGCGATGCC-ATCTCTATC-AAAAATCCATTTACTCCGACCTCAGATCGGACGAGATTACCCGCTGAATTTAAGCATATAATA
>CH05-06b
--------------CTTGAACGCATATGGCGGCCTCGGGTCCATCCCGAGGCCACGCC-CGTC-TGAGGGTCGGCG-AGTCTA--AAGCAATCGCCTC--TT------CCA--CA---TAA-----TGTGTGTG----GGC--TGGTG--CCGGTCGAGA-A-GC-TCTGCCGCCGCTGCTG-------------------TGCTCT---AGCAGTTATGTAGCATGGGCG----ACTCGTC--------GGGTGCCGAGGAGGCGCCTTGGGC-TTTTCGCGGACCGCATCGCGG--TCCCCGTGGCCTTAAGTGCACGCTGCGTCGTCGTCTGTCC----ACCGCTCGACAC--GGAGCGCT-CGTGTTC-GTGTCGGGAAGTTGCCGACGCCGCCGCCGCC---GTCCGGACAGGACTCG-GATTGACTAGTTTTCGAGCCGTCCGCTGGCGAA-GGAGGGTGTAGG-TT-AACGAAAAGTGGACCACGG--CGGCGATGCC-ATCTCTATC-AAAAATCCATTTACTCCGACCTCAGATCGGACGAGATTACCCGCTGAATTTAAGCATATAATA
>CH05-07a
--------------CTTGAACGCATATGGCGGCCTCGGGTCCATCCCGAGGCCACGCC-CGTC-TGAGGGTCGGCG-AGTCTA--AAGCAATCGCCTC--TT------CCA--CA---TAA-----TGTGTGTG----GGC--TGGTG--CCGGTCGAGA-A-GC-TCTGCCGCCGCTGCTG-------------------TGCTCT---AGCAGTTATGTAGCATGGGCG----ACTCGTC--------GGGTGCCGAGGAGGCGCCTTGGGC-TTTTCGCGGACCGCATCGCGG--TCCCCGTGGCCTTAAGTGCACGCTGCGTCGTCGTCTGTCC----ACCGCTCGACAC--GGAGCGCT-CGTGTTC-GTGTCGGGAAGTTGCCGACGCCGCCGCCGCC---GTCCGGACAGGACTCG-GATTGACTAGTTTTCGAGCCGTCCGCTGGCGAA-GGAGGGTGTAGG-TT-AACGAAAAGTGGACCACGG--CGGCGATGCC-ATCTCTATC-AAAAATCCATTTACTCCGACCTCAGATCGGACGAGATTACCCGCTGAATTTAAGCATATAATA
>CH05-07b
--------------CTTGAACGCATATGGCGGCCTCGGGTCCATCCCGAGGCCACGCC-CGTC-TGAGGGTCGGCG-AGTCTA--AAGCAATCGCCTC--TT------CCA--CA---TAA-----TGTGTGTG----GGC--TGGTG--CCGGTCGAGA-A-GC-TCTGCCGCCGCTGCTG-------------------TGCTCT---AGCAGTTATGTAGCATGGGCG----ACTCGTC--------GGGTGCCGAGGAGGCGCCTTGGGC-TTTTCGCGGACCGCATCGCGG--TCCCCGTGGCCTTAAGTGCACGCTGCGTCGTCGTCTGTCC----ACCGCTCGACAC--GGAGCGCT-CGTGTTC-GTGTCGGGAAGTTGCCGACGCCGCCGCCGCC---GTCCGGACAGGACTCG-GATTGACTAGTTTTCGAGCCGTCCGCTGGCGAA-GGAGGGTGTAGG-TT-AACGAAAAGTGGACCACGG--CGGCGATGCC-ATCTCTATC-AAAAATCCATTTACTCCGACCTCAGATCGGACGAGATTACCCGCTGAATTTAAGCATATAATA
>CH05-08a
--------------CTTGAACGCATATGGCGGCCTCGGGTCCATCCCGAGGCCACGCC-CGTC-TGAGGGTCGGCG-AGTCTA--AAGCAATCGCCTC--TT------CCA--CA---TAA-----TGTGTGTG----GGC--TGGTG--CCGGTCGAGA-A-GC-TCTGCCGCCGCTGCTG-------------------TGCTCT---AGCAGTTATGTAGCATGGGCG----ACTCGTC--------TGGTGCCGAGGAGGCGCCTTGGGC-TTTTCGCGGACCGCATCGCGG--TCCCCGTGGCCTTAAGTGCACGCTGCGTCGTCGTCTGTCC----ACCGCTCGACAC--GGAGCGCT-CGTGTTC-GTGTCGGGAAGTTGCCGACGCCGCCGCCGCC---GTCCGGACAGGACTCG-GATTGACTAGTTTTCGAGCCGTCCGCTGGCGAA-GGAGGGTGTAGG-TT-AACGAAAAGTGGACCACGG--CGGCGATGCC-ATCTCTATC-AAAAATCCATTTACTCCGACCTCAGATCGGACGAGATTACCCGCTGAATTTAAGCATATAATA
>CH05-08b
--------------CTTGAACGCATATGGCGGCCTCGGGTCCATCCCGAGGCCACGCC-CGTC-TGAGGGTCGGCG-AGTCTA--AAGCAATCGCCTC--TT------CCA--CA---TAA-----TGTGTGTG----GGC--TGGTG--CCGGTCGAGA-A-GC-TCTGCCGCCGCTGCTG-------------------TGCTCT---AGCAGTTATGTAGCATGGGCG----ACTCGTC--------TGGTGCCGAGGAGGCGCCTTGGGC-TTTTCGCGGACCGCATCGCGG--TCCCCGTGGCCTTAAGTGCACGCTGCGTCGTCGTCTGTCC----ACCGCTCGACAC--GGAGCGCT-CGTGTTC-GTGTCGGGAAGTTGCCGACGCCGCCGCCGCC---GTCCGGACAGGACTCG-GATTGACTAGTTTTCGAGCCGTCCGCTGGCGAA-GGAGGGTGTAGG-TT-AACGAAAAGTGGACCACGG--CGGCGATGCC-ATCTCTATC-AAAAATCCATTTACTCCGACCTCAGATCGGACGAGATTACCCGCTGAATTTAAGCATATAATA
>CH10-01a
--------------CTTG-ACGCATATGGCGGCCTCGGGTCCATCCCGAGGCCACGCC-CGTC-TGAGGGTCGGCG-AGTTTA--AAGCAATCGCCTC--TTCTCC-TCCATACATTATAA-----TGTGTGTGTGTGGGC--TGGTG--CCGGTCGAGA-A-GC-TCTGCTGCCGCCGCTGCTG----------------TGCTCT---AGCAGGTAAGTAGCATGGGCG----ACTCGTC--------GGGTGCCAAGGAGGCGCCCTGGGC-TTTTCGCGGATCGCATCGCGG--TCCCCGTGGTCTTAAGTGCAAACTGCGTCGTCGTCCGTCC----ACCGCCCGACAC--GGAGCGCT-CGTGTTC-GTGTCGGGA-GTTGCTGACGCCGCCGCC------GTCCGGACAGGACTCG-GATTGACTAGCTTTCGAGCCGTCCGCTGGCGAAGGGAGGTGTTAG-------CGAAAAGTGGACGCGGC--T---GATGCCACGAAA--AC--AAAAACCATTTACTCCGACCTCAGATCGGACGAGATTACCCGCTGAATTTAAGCATATAATA
>CH10-01b
--------------CTTG-ACGCATATGGCGGCCTCGGGTCCATCCCGAGGCCACGCC-CGTC-TGAGGGTCGGCG-AGTTTA--AAGCAATCGCCTC--TTCTCC-TCCATACATTATAA-----TGTGTGTGTGTGGGC--TGGTG--CCGGTCGAGA-A-GC-TCTGCTGCCGCCGCTGCTG----------------TGCTCT---AGCAGGTAAGTAGCATGGGCG----ACTCGTC--------GGGTGCCAAGGAGGCGCCCTGGGC-TTTTCGCGGATCGCATCGCGG--TCCCCGTGGTCTTAAGTGCAAACTGCGTCGTCGTCCGTCC----ACCGCCCGACAC--GGAGCGCT-CGTGTTC-GTGTCGGGA-GTTGCTGACGCCGCCGCC------GTCCGGACAGGACTCG-GATTGACTAGCTTTCGAGCCGTCCGCTGGCGAAGGGAGGTGTTAG-------CGAAAAGTGGACGCGGC--T---GATGCCACGAAA--AC--AAAAACCATTTACTCCGACCTCAGATCGGACGAGATTACCCGCTGAATTTAAGCATATAATA
>CH10-02a
TTGAACATCGACATCTTGAACGCATATGGCGGCCTCGGGTCCATCCCGAGGCCACGCC-CGTC-TGAGGGTCGGCG-AGTTTA--AAGCAATCGCCTC--TTCTCC-TCCATACATTATAA-----TGTGTGTGTGTGGGC--TGGTG--CCGGTCGAGA-A-GC-TCTGCTGCCGCCGCTGCTG----------------TGCTCT---AGCAGGTAAGTAGCATGGGCG----ACTCGTC--------GGGTGCCAAGGAGGCGCCCTGGGC-TTTTCGCGGATCGCATCGCGG--TCCCCGTGGTCTTAAGTGCAAACTGCGTCGTCGTCCGTCC----ACCGCCCGACAC--GGAGCGCT-CGTGTTC-GTGTCGGGA-GTTGCTGACGCCGCCGCC------GTCCGGACAGGACTCG-GATTGACTAGCTTTCGAGCCGTCCGCTGGCGAAGGGAGGTGTTAG-------CGAAAAGTGGACGCGGC--T---GATGCCACGAAA--AC--AAAAACCATT-ACTCC??????????????????????????????????????????????
>CH10-02b
TTGAACATCGACATCTTGAACGCATATGGCGGCCTCGGGTCCATCCCGAGGCCACGCC-CGTC-TGAGGGTCGGCG-AGTTTA--AAGCAATCGCCTC--TTCTCC-TCCATACATTATAA-----TGTGTGTGTGTGGGC--TGGTG--CCGGTCGAGA-A-GC-TCTGCTGCCGCCGCTGCTG----------------TGCTCT---AGCAGGTAAGTAGCATGGGCG----ACTCGTC--------GGGTGCCAAGGAGGCGCCCTGGGC-TTTTCGCGGATCGCATCGCGG--TCCCCGTGGTCTTAAGTGCAAACTGCGTCGTCGTCCGTCC----ACCGCCCGACAC--GGAGCGCT-CGTGTTC-GTGTCGGGA-GTTGCTGACGCCGCCGCC------GTCCGGACAGGACTCG-GATTGACTAGCTTTCGAGCCGTCCGCTGGCGAAGGGAGGTGTTAG-------CGAAAAGTGGACGCGGC--T---GATGCCACGAAA--AC--AAAAACCATT-ACTCC??????????????????????????????????????????????
>CH10-03a
--------------CTTG-ACGCATATGGCGGCCTCGGGTCCATCCCGAGGCCACGCC-CGTC-TGAGGGTCGGCG-AGTTTA--AAGCAATCGCCTC--TTCTCC-TCCATACATTATAA-----TGTGTGTGTGTGGGC--TGGTG--CCGGTCGAGA-A-GC-TCTGCTGCCGCCGCTGCTG----------------TGCTCT---AGCAGGTAAGTAGCATGGGCG----ACTCGTC--------GGGTGCCAAGGAGGCGCCCTGGGC-TTTTCGCGGATCGCATCGCGG--TCCCCGTGGTCTTAAGTGCAAACTGCGTCGTCGTCCGTCC----ACCGCCCGACAC--GGAGCGCT-CGTGTTC-GTGTCGGGA-GTTGCTGACGCCGCCGCC------GTCCGGACAGGACTCG-GATTGACTAGCTTTCGAGCCGTCCGCTGGCGAAGGGAGGTGTTAG-------CGAAAAGTGGACGCGGC--T---GATGCCACGAAA--AC--AAAAACCATTTACTCCGACCTCAGATCGGACGAGATTACCCGCTGAATTTAAGCATATAATA
>CH10-03b
--------------CTTG-ACGCATATGGCGGCCTCGGGTCCATCCCGAGGCCACGCC-CGTC-TGAGGGTCGGCG-AGTTTA--AAGCAATCGCCTC--TTCTCC-TCCATACATTATAA-----TGTGTGTGTGTGGGC--TGGTG--CCGGTCGAGA-A-GC-TCTGCTGCCGCCGCTGCTG----------------TGCTCT---AGCAGGTAAGTAGCATGGGCG----ACTCGTC--------GGGTGCCAAGGAGGCGCCCTGGGC-TTTTCGCGGATCGCATCGCGG--TCCCCGTGGTCTTAAGTGCAAACTGCGTCGTCGTCCGTCC----ACCGCCCGACAC--GGAGCGCT-CGTGTTC-GTGTCGGGA-GTTGCTGACGCCGCCGCC------GTCCGGACAGGACTCG-GATTGACTAGCTTTCGAGCCGTCCGCTGGCGAAGGGAGGTGTTAG-------CGAAAAGTGGACGCGGC--T---GATGCCACGAAA--AC--AAAAACCATTTACTCCGACCTCAGATCGGACGAGATTACCCGCTGAATTTAAGCATATAATA
>CH10-04a
TTGAACATCGACATCTTGAACGCATATGGCGGCCTCGGGTCCATCCCGAGGCCACGCC-CGTC-TGAGGGTCGGCG-AGTTTA--AAGCAATCGCCTC--TTCTCC-TCCATACATTATAA-----TGTGTGTGTGTGGGC--TGGTG--CCGGTCGAGA-A-GC-TCTGCTGCCGCCGCTGCTG----------------TGCTCT---AGCAGGTAAGTAGCATGGGCG----ACTCGTC--------GGGTGCCAAGGAGGCGCCCTGGGC-TTTTCGCGGATCGCATCGCGG--TCCCCGTGGTCTTAAGTGCAAACTGCGTCGTCGTCCGTCC----ACCGCCCGACAC--GGAGCGCT-CGTGTTC-GTGTCGGGA-GTTGCTGACGCCGCCGCC------GTCCGGACAGGACTCG-GATTGACTAGCTTTCGAGCCGTCCGCTGGCGAAGGGAGGTGTTAG-------CGAAAAGTGGACGCGGC--T---GATGCCACGAAA--AC--AAAAACCATT-ACTCC??????????????????????????????????????????????
>CH10-04b
TTGAACATCGACATCTTGAACGCATATGGCGGCCTCGGGTCCATCCCGAGGCCACGCC-CGTC-TGAGGGTCGGCG-AGTTTA--AAGCAATCGCCTC--TTCTCC-TCCATACATTATAA-----TGTGTGTGTGTGGGC--TGGTG--CCGGTCGAGA-A-GC-TCTGCTGCCGCCGCTGCTG----------------TGCTCT---AGCAGGTAAGTAGCATGGGCG----ACTCGTC--------GGGTGCCAAGGAGGCGCCCTGGGC-TTTTCGCGGATCGCATCGCGG--TCCCCGTGGTCTTAAGTGCAAACTGCGTCGTCGTCCGTCC----ACCGCCCGACAC--GGAGCGCT-CGTGTTC-GTGTCGGGA-GTTGCTGACGCCGCCGCC------GTCCGGACAGGACTCG-GATTGACTAGCTTTCGAGCCGTCCGCTGGCGAAGGGAGGTGTTAG-------CGAAAAGTGGACGCGGC--T---GATGCCACGAAA--AC--AAAAACCATT-ACTCC??????????????????????????????????????????????
>CH10-05a
------------------------------------GGGTCCATCCCGAGGCCACGCC-CGTC-TGAGGGTCGGCG-AGTTTA--AAGCAATCGCCTC--TTCTCC-TCCATACATTATAA-----TGTGTGTGTGTGGGC--TGGTG--CCGGTCGAGA-A-GC-TCTGCTGCCGCCGCTGCTG----------------TGCTCT---AGCAGGTAAGTAGCATGGGCG----ACTCGTC--------GGGTGCCAAGGAGGCGCCCTGGGC-TTTTCGCGGATCGCATCGCGG--TCCCCGTGGTCTTAAGTGCAAACTGCGTCGTCGTCCGTCC----ACCGCCCGACAC--GGAGCGCT-CGTGTTC-GTGTCGGGA-GTTGCTGACGCCGCCGCC------GTCCGGACAGGACTCG-GATTGACTAGCTTTCGAGCCGTCCGCTGGCGAAGGGAGGTGTTAG-------CGAAAAGTGGACGCGGC--T---GATGCCACGAAA--AC--AAAAACCATTTACTCCGACCTCAGATCGGACGAGATTACCCGCTGAATTTAAGCATATAATA
>CH10-05b
------------------------------------GGGTCCATCCCGAGGCCACGCC-CGTC-TGAGGGTCGGCG-AGTTTA--AAGCAATCGCCTC--TTCTCC-TCCATACATTATAA-----TGTGTGTGTGTGGGC--TGGTG--CCGGTCGAGA-A-GC-TCTGCTGCCGCCGCTGCTG----------------TGCTCT---AGCAGGTAAGTAGCATGGGCG----ACTCGTC--------GGGTGCCAAGGAGGCGCCCTGGGC-TTTTCGCGGATCGCATCGCGG--TCCCCGTGGTCTTAAGTGCAAACTGCGTCGTCGTCCGTCC----ACCGCCCGACAC--GGAGCGCT-CGTGTTC-GTGTCGGGA-GTTGCTGACGCCGCCGCC------GTCCGGACAGGACTCG-GATTGACTAGCTTTCGAGCCGTCCGCTGGCGAAGGGAGGTGTTAG-------CGAAAAGTGGACGCGGC--T---GATGCCACGAAA--AC--AAAAACCATTTACTCCGACCTCAGATCGGACGAGATTACCCGCTGAATTTAAGCATATAATA
>CH10-06a
ATGAACATCGACATCTTGAACGCATATGGCGGCCTCGGGTCCATCCCGAGGCCACGCC-CGTC-TGAGGGTCGGCG-AGTTTA--AAGCAATCGCCTC--TTCTCC-TCCATACATTATAA-----TGTGTGTGTGTGGGC--TGGTG--CCGGTCGAGA-A-GC-TCTGCTGCCGCCGCTGCTG----------------TGCTCT---AGCAGGTAAGTAGCATGGGCG----ACTCGTC--------GGGTGCCAAGGAGGCGCCCTGGGC-TTTTCGCGGATCGCATCGCGG--TCCCCGTGGTCTTAAGTGCAAACTGCGTCGTCGTCCGTCC----ACCGCCCGACAC--GGAGCGCT-CGTGTTC-GTGTCGGGA-GTTGCTGACGCCGCCGCC------GTCCGGACAGGACTCG-GATTGACTAGCTTTCGAGCCGTCCGCTGGCGAAGGGAGGTGTTAA-------CGAAAAGTGGACGCGGC--T---GATGCCACGAAA--AC--AAAAACCATT-ACTCC??????????????????????????????????????????????
>CH10-06b
ATGAACATCGACATCTTGAACGCATATGGCGGCCTCGGGTCCATCCCGAGGCCACGCC-CGTC-TGAGGGTCGGCG-AGTTTA--AAGCAATCGCCTC--TTCTCC-TCCATACATTATAA-----TGTGTGTGTGTGGGC--TGGTG--CCGGTCGAGA-A-GC-TCTGCTGCCGCCGCTGCTG----------------TGCTCT---AGCAGGTAAGTAGCATGGGCG----ACTCGTC--------GGGTGCCAAGGAGGCGCCCTGGGC-TTTTCGCGGATCGCATCGCGG--TCCCCGTGGTCTTAAGTGCAAACTGCGTCGTCGTCCGTCC----ACCGCCCGACAC--GGAGCGCT-CGTGTTC-GTGTCGGGA-GTTGCTGACGCCGCCGCC------GTCCGGACAGGACTCG-GATTGACTAGCTTTCGAGCCGTCCGCTGGCGAAGGGAGGTGTTAA-------CGAAAAGTGGACGCGGC--T---GATGCCACGAAA--AC--AAAAACCATT-ACTCC??????????????????????????????????????????????
>CH10-07a
------------------------------------GGGTCCATCCCGAGGCCACGCC-CGTC-TGAGGGTCGGCG-AGTTTA--AAGCAATCGCCTC--TTCTCC-TCCATACATTATAA-----TGTGTGTGTGTGGGC--TGGTG--CCGGTCGAGA-A-GC-TCTGCTGCCGCCGCTGCTG----------------TGCTCT---AGCAGGTAAGTAGCATGGGCG----ACTCGTC--------GGGTGCCAAGGAGGCGCCCTGGGC-TTTTCGCGGATCGCATCGCGG--TCCCCGTGGTCTTAAGTGCAAACTGCGTCGTCGTCCGTCC----ACCGCCCGACAC--GGAGCGCT-CGTGTTC-GTGTCGGGA-GTTGCTGACGCCGCCGCC------GTCCGGACAGGACTCG-GATTGACTAGCTTTCGAGCCGTCCGCTGGCGAAGGGAGGTGTTAG-------CGAAAAGTGGACGCGGC--T---GATGCCACGAAA--AC--AAAAACCATTTACTCCGACCTCAGATCGGACGAGATTACCCGCTGAATTTAAGCATATAATA
>CH10-07b
------------------------------------GGGTCCATCCCGAGGCCACGCC-CGTC-TGAGGGTCGGCG-AGTTTA--AAGCAATCGCCTC--TTCTCC-TCCATACATTATAA-----TGTGTGTGTGTGGGC--TGGTG--CCGGTCGAGA-A-GC-TCTGCTGCCGCCGCTGCTG----------------TGCTCT---AGCAGGTAAGTAGCATGGGCG----ACTCGTC--------GGGTGCCAAGGAGGCGCCCTGGGC-TTTTCGCGGATCGCATCGCGG--TCCCCGTGGTCTTAAGTGCAAACTGCGTCGTCGTCCGTCC----ACCGCCCGACAC--GGAGCGCT-CGTGTTC-GTGTCGGGA-GTTGCTGACGCCGCCGCC------GTCCGGACAGGACTCG-GATTGACTAGCTTTCGAGCCGTCCGCTGGCGAAGGGAGGTGTTAG-------CGAAAAGTGGACGCGGC--T---GATGCCACGAAA--AC--AAAAACCATTTACTCCGACCTCAGATCGGACGAGATTACCCGCTGAATTTAAGCATATAATA
>CH10-08a
ATGAACATCGACATCTTGAACGCATATGGCGGCCTCGGGTCCATCCCGAGGCCACGCC-CGTC-TGAGGGTCGGCG-AGTTTA--AAGCAATCGCCTC--TTCTCC-TCCATACATTATAA-----TGTGTGTGTGTGGGC--TGGTG--CCGGTCGAGA-A-GC-TCTGCTGCCGCCGCTGCTG----------------TGCTCT---AGCAGGTAAGTAGCATGGGCG----ACTCGTC--------GGGTGCCAAGGAGGCGCCCTGGGC-TTTTCGCGGATCGCATCGCGG--TCCCCGTGGTCTTAAGTGCAAACTGCGTCGTCGTCCGTCC----ACCGCCCGACAC--GGAGCGCT-CGTGTTC-GTGTCGGGA-GTTGCTGACGCCGCCGCC------GTCCGGACAGGACTCG-GATTGACTAGCTTTCGAGCCGTCCGCTGGCGAAGGGAGGTGTTAG-------CGAAAAGTGGACGCGGC--T---GATGCCACGAAA--AC--AAAAACCATT-ACTCC??????????????????????????????????????????????
>CH10-08b
ATGAACATCGACATCTTGAACGCATATGGCGGCCTCGGGTCCATCCCGAGGCCACGCC-CGTC-TGAGGGTCGGCG-AGTTTA--AAGCAATCGCCTC--TTCTCC-TCCATACATTATAA-----TGTGTGTGTGTGGGC--TGGTG--CCGGTCGAGA-A-GC-TCTGCTGCCGCCGCTGCTG----------------TGCTCT---AGCAGGTAAGTAGCATGGGCG----ACTCGTC--------GGGTGCCAAGGAGGCGCCCTGGGC-TTTTCGCGGATCGCATCGCGG--TCCCCGTGGTCTTAAGTGCAAACTGCGTCGTCGTCCGTCC----ACCGCCCGACAC--GGAGCGCT-CGTGTTC-GTGTCGGGA-GTTGCTGACGCCGCCGCC------GTCCGGACAGGACTCG-GATTGACTAGCTTTCGAGCCGTCCGCTGGCGAAGGGAGGTGTTAG-------CGAAAAGTGGACGCGGC--T---GATGCCACGAAA--AC--AAAAACCATT-ACTCC??????????????????????????????????????????????
>CH12-01a
TTGAACATCGATATCTTGAACGCATATGGCGGCCTCGGGTCCATCCCGAGGCCACGCC-CGTC-TGAGGGTCGGCG-AGTATA--AAGCAATCGCCTC--TT------CCA--CA---TAA-----TGTGTGTG----GGC--TGGTG--CCGGTCGAGA-A-GC-TCTGCCGCCGCTGCTG-------------------TGCTCT---AGCAGTTATGTAGCATGGGCG----ACTCGTC--------GGGTGCCGAGGAGGCGCCTTGGGC-TTTTCGCGGACCGCATCGCGG--TCCCCGTGGCCTTAAGTGCACGCTGCGTCGTCGTCTGTCC----ACCGCTCGACAC--GGAGCGCT-CGTGTTC-GTGTCGGGAAGTTGCCGACGCCGCCGCCGCC---GTCCGGACAGGACTCG-GATTGACTAGTTTTCGAGCCGTCCGCTGGCGAA-GGAGGGTGTAGG-TT-AACGAAAAGTGGACCACGG--CGGCGATGCC-ATCTCTATC-AAAAATCCATT-ACTC???????????????????????????????????????????????
>CH12-01b
TTGAACATCGATATCTTGAACGCATATGGCGGCCTCGGGTCCATCCCGAGGCCACGCC-CGTC-TGAGGGTCGGCG-AGTATA--AAGCAATCGCCTC--TT------CCA--CA---TAA-----TGTGTGTG----GGC--TGGTG--CCGGTCGAGA-A-GC-TCTGCCGCCGCTGCTG-------------------TGCTCT---AGCAGTTATGTAGCATGGGCG----ACTCGTC--------GGGTGCCGAGGAGGCGCCTTGGGC-TTTTCGCGGACCGCATCGCGG--TCCCCGTGGCCTTAAGTGCACGCTGCGTCGTCGTCTGTCC----ACCGCTCGACAC--GGAGCGCT-CGTGTTC-GTGTCGGGAAGTTGCCGACGCCGCCGCCGCC---GTCCGGACAGGACTCG-GATTGACTAGTTTTCGAGCCGTCCGCTGGCGAA-GGAGGGTGTAGG-TT-AACGAAAAGTGGACCACGG--CGGCGATGCC-ATCTCTATC-AAAAATCCATT-ACTC???????????????????????????????????????????????
>CH12-05a
TTGAACATCGATATCTTGAACGCATATGGCGGCCTCGGGTCCATCCCGAGGCCACGCC-CGTC-TGAGGGTCGGCG-AGTCTA--AAGCAATCGCCTC--TT------CCA--CA---TAA-----TGTGTGTG----GGC--TGGTG--CCGGTCGAGA-A-GC-TCTGCCGCCGCTGCTG-------------------TGCTCT---AGCAGTTATGTAGCATGGGCG----ACTCGTC--------GGGTGCCGAGGAGGCGCCTTGGGC-TTTTCGCGGACCGCATCGCGG--TCCCCGTGGCCTTAAGTGCACGCTGCGTCGTCGTCTGTCC----ACCGCTCGACAC--GGAGCGCT-CGTGTTC-GTGTCGGGAAGTTGCCGACGCCGCCGCCGCC---GTCCGGACAGGACTCG-GATTGACTAGTTTTCGAGCCGTCCGCTGGCGAA-GGAGGGTGTAGG-TT-AACGAAAAGTGGACCACGG--CGGCGATGCC-ATCTCTATC-AAAAATCCATT-ACTCC??????????????????????????????????????????????
>CH12-05b
TTGAACATCGATATCTTGAACGCATATGGCGGCCTCGGGTCCATCCCGAGGCCACGCC-CGTC-TGAGGGTCGGCG-AGTCTA--AAGCAATCGCCTC--TT------CCA--CA---TAA-----TGTGTGTG----GGC--TGGTG--CCGGTCGAGA-A-GC-TCTGCCGCCGCTGCTG-------------------TGCTCT---AGCAGTTATGTAGCATGGGCG----ACTCGTC--------GGGTGCCGAGGAGGCGCCTTGGGC-TTTTCGCGGACCGCATCGCGG--TCCCCGTGGCCTTAAGTGCACGCTGCGTCGTCGTCTGTCC----ACCGCTCGACAC--GGAGCGCT-CGTGTTC-GTGTCGGGAAGTTGCCGACGCCGCCGCCGCC---GTCCGGACAGGACTCG-GATTGACTAGTTTTCGAGCCGTCCGCTGGCGAA-GGAGGGTGTAGG-TT-AACGAAAAGTGGACCACGG--CGGCGATGCC-ATCTCTATC-AAAAATCCATT-ACTCC??????????????????????????????????????????????
>CH12-06a
TTGAACATCGATATCTTGAACGCATATGGCGGCCTCGGGTCCATCCCGAGGCCACGCC-CGTC-TGAGGGTCGGCG-AGTCTA--AAGCAATCGCCTC--TT------CCA--CA---TAA-----TGTGTGTG----GGC--TGGTG--CCGGTCGAGA-A-GC-TCTGCCGCCGCTGCTG-------------------TGCTCT---AGCAGTTATGTAGCATGGGCG----ACTCGTC--------GGGTGCCGAGGAGGCGCCTTGGGC-TTTTCGCGGACCGCATCGCGG--TCCCCGTGGCCTTAAGTGCACGCTGCGTCGTCGTCTGTCC----ACCGCTCGACAC--GGAGCGCT-CGTGTTC-GTGTCGGGAAGTTGCCGACGCCGCCGCCGCC---GTCCGGACAGGACTCG-GATTGACTAGTTTTCGAGCCGTCCGCTGGCGAA-GGAGGGTGTAGG-TT-AACGAAAAGTGGACCACGG--CGGCGATGCC-ATCTCTATC-AAAAATCCATT-ACTCC??????????????????????????????????????????????
>CH12-06b
TTGAACATCGATATCTTGAACGCATATGGCGGCCTCGGGTCCATCCCGAGGCCACGCC-CGTC-TGAGGGTCGGCG-AGTCTA--AAGCAATCGCCTC--TT------CCA--CA---TAA-----TGTGTGTG----GGC--TGGTG--CCGGTCGAGA-A-GC-TCTGCCGCCGCTGCTG-------------------TGCTCT---AGCAGTTATGTAGCATGGGCG----ACTCGTC--------GGGTGCCGAGGAGGCGCCTTGGGC-TTTTCGCGGACCGCATCGCGG--TCCCCGTGGCCTTAAGTGCACGCTGCGTCGTCGTCTGTCC----ACCGCTCGACAC--GGAGCGCT-CGTGTTC-GTGTCGGGAAGTTGCCGACGCCGCCGCCGCC---GTCCGGACAGGACTCG-GATTGACTAGTTTTCGAGCCGTCCGCTGGCGAA-GGAGGGTGTAGG-TT-AACGAAAAGTGGACCACGG--CGGCGATGCC-ATCTCTATC-AAAAATCCATT-ACTCC??????????????????????????????????????????????
>CH12-08a
TTGAACATCGATATCTTGAACGCATATGGCGGCCTCGGGTCCATCCCGAGGCCACGCC-CGTC-TGAGGGTCGGCG-AGTCTA--AAGCAATCGCCTC--TT------CCA--CA---TAA-----TGTGTGTG----GGC--TGGTG--CCGGTCGAGA-A-GC-TCTGCCGCCGCTGCTG-------------------TGCTCT---AGCAGTTATGTAGCATGGGCG----ACTCGTC--------GGGTGCCGAGGAGGCGCCTTGGGC-TTTTCGCGGACCGCATCGCGG--TCCCCGTGGCCTTAAGTGCACGCTGCGTCGTCGTCTGTCC----ACCGCTCGACAC--GGAGCGCT-CGTGTTC-GTGTCGGGAAGTTGCCGACGCCGCCGCCGCC---GTCCGGACAGGACTCG-GATTGACTAGTTTTCGAGCCGTCCGCTGGCGAA-GGAGGGTGTAGG-TT-AACGAAAAGTGGACCACGG--CGGCGATGCC-ATCTCTATC-AAAAATCCATT-ACTCC??????????????????????????????????????????????
>CH12-08b
TTGAACATCGATATCTTGAACGCATATGGCGGCCTCGGGTCCATCCCGAGGCCACGCC-CGTC-TGAGGGTCGGCG-AGTCTA--AAGCAATCGCCTC--TT------CCA--CA---TAA-----TGTGTGTG----GGC--TGGTG--CCGGTCGAGA-A-GC-TCTGCCGCCGCTGCTG-------------------TGCTCT---AGCAGTTATGTAGCATGGGCG----ACTCGTC--------GGGTGCCGAGGAGGCGCCTTGGGC-TTTTCGCGGACCGCATCGCGG--TCCCCGTGGCCTTAAGTGCACGCTGCGTCGTCGTCTGTCC----ACCGCTCGACAC--GGAGCGCT-CGTGTTC-GTGTCGGGAAGTTGCCGACGCCGCCGCCGCC---GTCCGGACAGGACTCG-GATTGACTAGTTTTCGAGCCGTCCGCTGGCGAA-GGAGGGTGTAGG-TT-AACGAAAAGTGGACCACGG--CGGCGATGCC-ATCTCTATC-AAAAATCCATT-ACTCC??????????????????????????????????????????????
>CH03-01a
TTGAACATCGATATCTTGAACGCATATGGCGGCCTCGGGTCCATCCCGAGGCCACGCC-CGTC-TGAGGGTCGGCG-AGTCTA--AAGCAATCGCCTC--TT------CCA--CA---TAA-----TGTGTGTG----GGC--TGGTG--CCGGTCGAGA-A-GC-TCTGCCGCCGCTGCTG-------------------TGCTCT---AGCAGTTATGTAGCATGGGCG----ACTCGTC--------GGGTGCCGAGGAGGCGCCTTGGGC-TTTTCGCGGACCGCATCGCGG--TCCCCGTGGCCTTAAGTGCACGCTGCGTCGTCGTCTGTCC----ACCGCTCGACAC--GGAGCGCT-CGTGTTC-GTGTCGGGAAGTTGCCGACGCCGCCGCCGCC---GTCCGGACAGGACTCG-GATTGACTAGTTTTCGAGCCGTCCGCTGGCGAA-GGAGGGTGTAGG-TT-AACGAAAAGTGGACCACGG--CGGCGATGCC-ATCTCTATC-AAAAATCCATT-ACTCC??????????????????????????????????????????????
>CH03-01b
TTGAACATCGATATCTTGAACGCATATGGCGGCCTCGGGTCCATCCCGAGGCCACGCC-CGTC-TGAGGGTCGGCG-AGTCTA--AAGCAATCGCCTC--TT------CCA--CA---TAA-----TGTGTGTG----GGC--TGGTG--CCGGTCGAGA-A-GC-TCTGCCGCCGCTGCTG-------------------TGCTCT---AGCAGTTATGTAGCATGGGCG----ACTCGTC--------GGGTGCCGAGGAGGCGCCTTGGGC-TTTTCGCGGACCGCATCGCGG--TCCCCGTGGCCTTAAGTGCACGCTGCGTCGTCGTCTGTCC----ACCGCTCGACAC--GGAGCGCT-CGTGTTC-GTGTCGGGAAGTTGCCGACGCCGCCGCCGCC---GTCCGGACAGGACTCG-GATTGACTAGTTTTCGAGCCGTCCGCTGGCGAA-GGAGGGTGTAGG-TT-AACGAAAAGTGGACCACGG--CGGCGATGCC-ATCTCTATC-AAAAATCCATT-ACTCC??????????????????????????????????????????????
>CH03-02a
TTGAACATCGATATCTTGAACGCATATGGCGGCCTCGGGTCCATCCCGAGGCCACGCC-CGTA-TGA?GGTCGGCG-AGTATA--AAACAATCGCCTC--TT------CCA--CA---TAA-----TGTGTGTG----GGC--TGGTG--CCGGT?GA?A-A-?C-TCTGCCGCCG?TGCTG-------------------TGCT?T---A?CA?TTA?GTA?CA?GGGCG----ACT?GT?--------GGGTGCCGAGGAGGC?CCTTGGGC-TTTTCGCGGACCGCAT?GCGG--T?CCCGTGGCCTTAA?TGCACG?TG?GT?GT?GT?TGT?C----ACC?CT?GACAC--GGA?CGCT-?GTGTT?-GTGT?GGGAA?TTGCCGA?GCCGCCGCCGCC---GTCCGGACAGGACT?G-GATTGA?TAGTTTTCGA?CCGTCC?CTGGCGAA-GGAGGGTGTAGG-TT-AACGAAAAGTGGACCACGG--CGGCGAT?CC-ATCTCTATC-AAAAATCCATT-ACTCC??????????????????????????????????????????????
>CH03-02b
TTGAACATCGATATCTTGAACGCATATGGCGGCCTCGGGTCCATCCCGAGGCCACGCC-CGTA-TGA?GGTCGGCG-AGTATA--AAACAATCGCCTC--TT------CCA--CA---TAA-----TGTGTGTG----GGC--TGGTG--CCGGT?GA?A-A-?C-TCTGCCGCCG?TGCTG-------------------TGCT?T---A?CA?TTA?GTA?CA?GGGCG----ACT?GT?--------GGGTGCCGAGGAGGC?CCTTGGGC-TTTTCGCGGACCGCAT?GCGG--T?CCCGTGGCCTTAA?TGCACG?TG?GT?GT?GT?TGT?C----ACC?CT?GACAC--GGA?CGCT-?GTGTT?-GTGT?GGGAA?TTGCCGA?GCCGCCGCCGCC---GTCCGGACAGGACT?G-GATTGA?TAGTTTTCGA?CCGTCC?CTGGCGAA-GGAGGGTGTAGG-TT-AACGAAAAGTGGACCACGG--CGGCGAT?CC-ATCTCTATC-AAAAATCCATT-ACTCC??????????????????????????????????????????????
>CH03-03a
TTGAACATCGATATCTTGAACGCATATGGCGGCCTCGGGTCCATCCCGAGGCCACGCC-CGTC-TGAGGGTCGGCG-AGTCTA--AAGCAATCGCCTC--TT------CCA--CA---TAA-----TGTGTGTG----GGC--TGGTG--CCGGTCGAGA-A-GC-TCTGCCGCCGCTGCTG-------------------TGCTCT---AGCAGTTATGTAGCATGGGCG----ACTCGTC--------GGGTGCCGAGGAGGCGCCTTGGGC-TTTTCGCGGACCGCATCGCGG--TCCCCGTGGCCTTAAGTGCACGCTGCGTCGTCGTCTGTCC----ACCGCTCGACAC--GGAGCGCT-CGTGTTC-GTGTCGGGAAGTTGCCGACGCCGCCGCCGCC---GTCCGGACAGGACTCG-GATTGACTAGTTTTCGAGCCGTCCGCTGGCGAA-GGAGGGTGTAGG-TT-AACGAAAAGTGGACCACGG--CGGCGATGCC-ATCTCTATC-AAAAATCC???????????????????????????????????????????????????????
>CH03-03b
TTGAACATCGATATCTTGAACGCATATGGCGGCCTCGGGTCCATCCCGAGGCCACGCC-CGTC-TGAGGGTCGGCG-AGTCTA--AAGCAATCGCCTC--TT------CCA--CA---TAA-----TGTGTGTG----GGC--TGGTG--CCGGTCGAGA-A-GC-TCTGCCGCCGCTGCTG-------------------TGCTCT---AGCAGTTATGTAGCATGGGCG----ACTCGTC--------GGGTGCCGAGGAGGCGCCTTGGGC-TTTTCGCGGACCGCATCGCGG--TCCCCGTGGCCTTAAGTGCACGCTGCGTCGTCGTCTGTCC----ACCGCTCGACAC--GGAGCGCT-CGTGTTC-GTGTCGGGAAGTTGCCGACGCCGCCGCCGCC---GTCCGGACAGGACTCG-GATTGACTAGTTTTCGAGCCGTCCGCTGGCGAA-GGAGGGTGTAGG-TT-AACGAAAAGTGGACCACGG--CGGCGATGCC-ATCTCTATC-AAAAATCC???????????????????????????????????????????????????????
>CH03-04a
TTGAACATCGATATCTTGAACGCATATGGCGGCCTCGGGTCCATCCCGAGGCCACGCC-CGTA-TGAGGGTCGGCG-AGTCTA--AAGCAATCGCCTC--TT------CCA--CA---TAA-----TGTGTGTG----GGC--TGGTG--CCGGTCGAGA-A-GC-TCTGCCGCCGCTGCTG-------------------TGCTCT---AGCAGTTATGTAGCATGGGCG----ACTCGTC--------GGGTGCCGAGGAGGCGCCTTGGGC-TTTTCGCGGACCGCATCGCGG--TCCCCGTGGCCTTAAGTGCACGCTGCGTCGTCGTCTGTCC----ACCGCTCGACAC--GGAGCGCT-CGTGTTC-GTGTCGGGAAGTTGCCGACGCCGCCGCCGCC---GTCCGGACAGGACTCG-GATTGACTAGTTTTCGAGCCGTCCGCTGGCGAA-GGAGGGTGTAGG-TT-AACGAAAAGTGGACCACGG--CGGCGATGCC-ATCTCTATC-AAAAATCCATT-ACTCC??????????????????????????????????????????????
>CH03-04b
TTGAACATCGATATCTTGAACGCATATGGCGGCCTCGGGTCCATCCCGAGGCCACGCC-CGTA-TGAGGGTCGGCG-AGTCTA--AAGCAATCGCCTC--TT------CCA--CA---TAA-----TGTGTGTG----GGC--TGGTG--CCGGTCGAGA-A-GC-TCTGCCGCCGCTGCTG-------------------TGCTCT---AGCAGTTATGTAGCATGGGCG----ACTCGTC--------GGGTGCCGAGGAGGCGCCTTGGGC-TTTTCGCGGACCGCATCGCGG--TCCCCGTGGCCTTAAGTGCACGCTGCGTCGTCGTCTGTCC----ACCGCTCGACAC--GGAGCGCT-CGTGTTC-GTGTCGGGAAGTTGCCGACGCCGCCGCCGCC---GTCCGGACAGGACTCG-GATTGACTAGTTTTCGAGCCGTCCGCTGGCGAA-GGAGGGTGTAGG-TT-AACGAAAAGTGGACCACGG--CGGCGATGCC-ATCTCTATC-AAAAATCCATT-ACTCC??????????????????????????????????????????????
>CH03-05a
TTGAACATCGATATCTTGAACGCATATGGCGGCCTCGGGTCCATCCCGAGGCCACGCC-CGTC-TGAGGGTCGGCG-AGTCTA--AAGCAATCGCCTC--TT------CCA--CA---TAA-----TGTGTGTG----GGC--TGGTG--CCGGTCGAGA-A-GC-TCTGCCGCCGCTGCTG-------------------TGCTCT---AGCAGTTATGTAGCATGGGCG----ACTCGTC--------GGGTGCCGAGGAGGCGCCTTGGGC-TTTTCGCGGACCGCATCGCGG--TCCCCGTGGCCTTAAGTGCACGCTGCGTCGTCGTCTGTCC----ACCGCTCGACAC--GGAGCGCT-CGTGTTC-GTGTCGGGAAGTTGCCGACGCCGCCGCCGCC---GTCCGGACAGGACTCG-GATTGACTAGTTTTCGAGCCGTCCGCTGGCGAA-GGAGGGTGTAGG-TT-AACGAAAAGTGGACCACGG--CGGCGATGCC-ATCTCTATC-AAAAATCCATT-ACTCC??????????????????????????????????????????????
>CH03-05b
TTGAACATCGATATCTTGAACGCATATGGCGGCCTCGGGTCCATCCCGAGGCCACGCC-CGTC-TGAGGGTCGGCG-AGTCTA--AAGCAATCGCCTC--TT------CCA--CA---TAA-----TGTGTGTG----GGC--TGGTG--CCGGTCGAGA-A-GC-TCTGCCGCCGCTGCTG-------------------TGCTCT---AGCAGTTATGTAGCATGGGCG----ACTCGTC--------GGGTGCCGAGGAGGCGCCTTGGGC-TTTTCGCGGACCGCATCGCGG--TCCCCGTGGCCTTAAGTGCACGCTGCGTCGTCGTCTGTCC----ACCGCTCGACAC--GGAGCGCT-CGTGTTC-GTGTCGGGAAGTTGCCGACGCCGCCGCCGCC---GTCCGGACAGGACTCG-GATTGACTAGTTTTCGAGCCGTCCGCTGGCGAA-GGAGGGTGTAGG-TT-AACGAAAAGTGGACCACGG--CGGCGATGCC-ATCTCTATC-AAAAATCCATT-ACTCC??????????????????????????????????????????????
>CH03-06a
TTGAACATCGATATCTTGAACGCATATGGCGGCCTCGGGTCCATCCCGAGGCCACGCC-CGTC-TGAGGGTCGGCG-AGTCTA--AAGCAATCGCCTC--TT------CCA--CA---TAA-----TGTGTGTG----GGC--TGGTG--CCGGTCGAGA-A-GC-TCTGCCGCCGCTGCTG-------------------TGCTCT---AGCAGTTATGTAGCATGGGCG----ACTCGTC--------GGGTGCCGAGGAGGCGCCTTGGGC-TTTTCGCGGACCGCATCGCGG--TCCCCGTGGCCTTAAGTGCACGCTGCGTCGTCGTCTGTCC----ACCGCTCGACAC--GGAGCGCT-CGTGTTC-GTGTCGGGAAGTTGCCGACGCCGCCGCCGCC---GTCCGGACAGGACTCG-GATTGACTAGTTTTCGAGCCGTCCGCTGGCGAA-GGAGGGTGTAGG-TT-AACGAAAAGTGGACCACGG--CGGCGATGCC-ATCTCTATC-AAAAATCCATT-ACTCC??????????????????????????????????????????????
>CH03-06b
TTGAACATCGATATCTTGAACGCATATGGCGGCCTCGGGTCCATCCCGAGGCCACGCC-CGTC-TGAGGGTCGGCG-AGTCTA--AAGCAATCGCCTC--TT------CCA--CA---TAA-----TGTGTGTG----GGC--TGGTG--CCGGTCGAGA-A-GC-TCTGCCGCCGCTGCTG-------------------TGCTCT---AGCAGTTATGTAGCATGGGCG----ACTCGTC--------GGGTGCCGAGGAGGCGCCTTGGGC-TTTTCGCGGACCGCATCGCGG--TCCCCGTGGCCTTAAGTGCACGCTGCGTCGTCGTCTGTCC----ACCGCTCGACAC--GGAGCGCT-CGTGTTC-GTGTCGGGAAGTTGCCGACGCCGCCGCCGCC---GTCCGGACAGGACTCG-GATTGACTAGTTTTCGAGCCGTCCGCTGGCGAA-GGAGGGTGTAGG-TT-AACGAAAAGTGGACCACGG--CGGCGATGCC-ATCTCTATC-AAAAATCCATT-ACTCC??????????????????????????????????????????????
>CH03-07a
TTGAACATCGACATCTTGAACGCATATGGCGGCCTCGGGTCCATCCCGAGGCCACGCC-CGTC-TGAGGGTCGGCG-AGTCTA--AAGCAATCGCCTC--T-------CCA--CA---TAA-----TGTGTGTG----GGC--TGGTGTGCCGGTCGAGA-A-GC-TCTGCTGCCGCCGCTGCTG----------------TGCTCT---AGCAGTTAAGTAGCATGGGCG----ACTCGTC--------TGGTGCCGAGGAGGC?CCTTGGGC-TTTTCGCGGACCGCATCGCGG--TCCCCGTG?CCTTAAGTGCACGCTGCGTCGTCGTCTGTCC----ACCGCTCGACAC--GGAGCGCT-CGTGTTC-GTGTCGGGAAGTTGCCGACGCCGCCGCCGCC---GTCCGGACAGGACTCG-GATTGACTAT?TTTCGA?CCGTCCGCTGGCGAA-GGAGG-TGTAGG-TT-AACGAAAAGTGGACG-CTG--CGGCGATGCCCATCTCTATC-AAAAATCCATT-ACTCC??????????????????????????????????????????????
>CH03-07b
TTGAACATCGACATCTTGAACGCATATGGCGGCCTCGGGTCCATCCCGAGGCCACGCC-CGTC-TGAGGGTCGGCG-AGTCTA--AAGCAATCGCCTC--T-------CCA--CA---TAA-----TGTGTGTG----GGC--TGGTGTGCCGGTCGAGA-A-GC-TCTGCTGCCGCCGCTGCTG----------------TGCTCT---AGCAGTTAAGTAGCATGGGCG----ACTCGTC--------TGGTGCCGAGGAGGC?CCTTGGGC-TTTTCGCGGACCGCATCGCGG--TCCCCGTG?CCTTAAGTGCACGCTGCGTCGTCGTCTGTCC----ACCGCTCGACAC--GGAGCGCT-CGTGTTC-GTGTCGGGAAGTTGCCGACGCCGCCGCCGCC---GTCCGGACAGGACTCG-GATTGACTAT?TTTCGA?CCGTCCGCTGGCGAA-GGAGG-TGTAGG-TT-AACGAAAAGTGGACG-CTG--CGGCGATGCCCATCTCTATC-AAAAATCCATT-ACTCC??????????????????????????????????????????????
>CH03-08a
TTGAACATCGATATCTTGAACGCATATGGCGGCCTCGGGTCCATCCCGAGGCCACGCC-CGTC-TGAGGGTCGGCG-AGTCTA--AAGCAATCGCCTC--TT------CCA--CA---TAA-----TGTGTGTG----GGC--TGGTG--CCGGTCGAGA-A-GC-TCTGCCGCCGCTGCTG-------------------TGCTCT---AGCAGTTATGTAGCATGGGCG----ACTCGTC--------GGGTGCCGAGGAGGCGCCTTGGGC-TTTTCGCGGACCGCATCGCGG--TCCCCGTGGCCTTAAGTGCACGCTGCGTCGTCGTCTGTCC----ACCGCTCGACAC--GGAGCGCT-CGTGTTC-GTGTCGGGAAGTTGCCGACGCCGCCGCCGCC---GTCCGGACAGGACTCG-GATTGACTAGTTTTCGAGCCGTCCGCTGGCGAA-GGAGGGTGTAGG-TT-AACGAAAAGTGGACCACGG--CGGCGATGCC-ATCTCTATC-AAAAATCCATT-ACTCC??????????????????????????????????????????????
>CH03-08b
TTGAACATCGATATCTTGAACGCATATGGCGGCCTCGGGTCCATCCCGAGGCCACGCC-CGTC-TGAGGGTCGGCG-AGTCTA--AAGCAATCGCCTC--TT------CCA--CA---TAA-----TGTGTGTG----GGC--TGGTG--CCGGTCGAGA-A-GC-TCTGCCGCCGCTGCTG-------------------TGCTCT---AGCAGTTATGTAGCATGGGCG----ACTCGTC--------GGGTGCCGAGGAGGCGCCTTGGGC-TTTTCGCGGACCGCATCGCGG--TCCCCGTGGCCTTAAGTGCACGCTGCGTCGTCGTCTGTCC----ACCGCTCGACAC--GGAGCGCT-CGTGTTC-GTGTCGGGAAGTTGCCGACGCCGCCGCCGCC---GTCCGGACAGGACTCG-GATTGACTAGTTTTCGAGCCGTCCGCTGGCGAA-GGAGGGTGTAGG-TT-AACGAAAAGTGGACCACGG--CGGCGATGCC-ATCTCTATC-AAAAATCCATT-ACTCC??????????????????????????????????????????????
>CH11-01a
--------------CTTGAACGCATATGGCGGCCTCGGGTCCATCCCGAGGCCACGCC-CGTC-TGAGGGTCGGCG-AGTCTA--AAGCAATCGCCTC--T-------CCA--CA---TAA-----TGTGTGTG----GGC--TGGTGTGCCGGTCGAGA-A-GC-TCTGCTGCCGCCGCTGCTG----------------TGCTCT---AGCAGTTAAGTAGCATGGGCG----ACTCGTC--------TGGTGCCGAGGAGGCGCCTTGGGC-TTTTCGCGGACCGCATCGCGG--TCCCCGTGGCCTTAAGTGCACGCTGCGTCGTCGTCTGTCC----ACCGCTCGACAC--GGAGCGCT-CGTGTTC-GTGTCGGGAAGTTGCCGACGCCGCCGCCGCC---GTCCGGACAGGACTCG-GATTGACTATCTTTCGAGCCGTCCGCTGGCGAA-GGAGG-TGTAGG-TT-AACGAAAAGTGGACG-CTG--CGGCGATGCC-ATCTCTATC-AAAAATCCATTTACTCCGACCTCAGATCGGACGAGATTACCCGCTGAATTTAAGCATATAATA
>CH11-01b
--------------CTTGAACGCATATGGCGGCCTCGGGTCCATCCCGAGGCCACGCC-CGTC-TGAGGGTCGGCG-AGTCTA--AAGCAATCGCCTC--T-------CCA--CA---TAA-----TGTGTGTG----GGC--TGGTGTGCCGGTCGAGA-A-GC-TCTGCTGCCGCCGCTGCTG----------------TGCTCT---AGCAGTTAAGTAGCATGGGCG----ACTCGTC--------TGGTGCCGAGGAGGCGCCTTGGGC-TTTTCGCGGACCGCATCGCGG--TCCCCGTGGCCTTAAGTGCACGCTGCGTCGTCGTCTGTCC----ACCGCTCGACAC--GGAGCGCT-CGTGTTC-GTGTCGGGAAGTTGCCGACGCCGCCGCCGCC---GTCCGGACAGGACTCG-GATTGACTATCTTTCGAGCCGTCCGCTGGCGAA-GGAGG-TGTAGG-TT-AACGAAAAGTGGACG-CTG--CGGCGATGCC-ATCTCTATC-AAAAATCCATTTACTCCGACCTCAGATCGGACGAGATTACCCGCTGAATTTAAGCATATAATA
>CH11-02a
--------------CTTGAACGCATATGGCGGCCTCGGGTCCATCCCGAGGCCACGCC-CGTC-TGAGGGTCGGCG-AGTCTA--AAGCAATCGCCTC--TT------CCA--CA---TAA-----TGTGTGTG----GGC--TGGTG--CCGGTCGAGA-A-GC-TCTGCCGCCGCTGCTG-------------------TGCTCT---AGCAGTTATGTAGCATGGGCG----ACTCGTC--------GGGTGCCGAGGAGGCGCCTTGGGC-TTTTCGCGGACCGCATCGCGG--TCCCCGTGGCCTTAAGTGCACGCTGCGTCGTCGTCTGTCC----ACCGCTCGACAC--GGAGCGCT-CGTGTTC-GTGTCGGGAAGTTGCCGACGCCGCCGCCGCC---GTCCGGACAGGACTCG-GATTGACTAGTTTTCGAGCCGTCCGCTGGCGAA-GGAGGGTGTAGG-TT-AACGAAAAGTGGACCACGG--CGGCGATGCC-ATCTCTATC-AAAAATCCATTTACTCCGACCTCAGATCGGACGAGATTACCCGCTGAATTTAAGCATATAATA
>CH11-02b
--------------CTTGAACGCATATGGCGGCCTCGGGTCCATCCCGAGGCCACGCC-CGTC-TGAGGGTCGGCG-AGTCTA--AAGCAATCGCCTC--TT------CCA--CA---TAA-----TGTGTGTG----GGC--TGGTG--CCGGTCGAGA-A-GC-TCTGCCGCCGCTGCTG-------------------TGCTCT---AGCAGTTATGTAGCATGGGCG----ACTCGTC--------GGGTGCCGAGGAGGCGCCTTGGGC-TTTTCGCGGACCGCATCGCGG--TCCCCGTGGCCTTAAGTGCACGCTGCGTCGTCGTCTGTCC----ACCGCTCGACAC--GGAGCGCT-CGTGTTC-GTGTCGGGAAGTTGCCGACGCCGCCGCCGCC---GTCCGGACAGGACTCG-GATTGACTAGTTTTCGAGCCGTCCGCTGGCGAA-GGAGGGTGTAGG-TT-AACGAAAAGTGGACCACGG--CGGCGATGCC-ATCTCTATC-AAAAATCCATTTACTCCGACCTCAGATCGGACGAGATTACCCGCTGAATTTAAGCATATAATA
>CH11-03a
--------------CTTGAACGCATATGGCGGCCTCGGGTCCATCCCGAGGCCACGCC-CGTC-TGAGGGTCGGCG-AGTCTA--AAGCAATCGCCTC--T-------CCA--CA---TAA-----TGTGTGTG----GGC--TGGTGTGCCGGTCGAGA-A-GC-TCTGCTGCCGCCGCTGCTG----------------TGCTCT---AGCAGTTAAGTAGCATGGGCC----ACTCGTC--------TGGTGCCAAGGAGGCGCCTTGGGC-TTTTCGCAGACCGCATCGCGC--TCCCCGTGGCCTTAAGTGCACGCTGCGTCGTCGTCTGTCC----ACCGCTCGACAC--GGAGCGCT-CGTGTTC-GTGTCGGGAAGTTGCCGACGCCGCCGCCGCC---GTCCGGACAGGACTCG-GATTGACTATCTTTCGAGCCGTCCGCTGGCGAA-GGAGG-TGTAGG-TT-AACGAAAAGTGGACG-CTG--CGGCGATGCC-CTCTCTATC-AAAAATCCATTTACTCCGACCTCAGATCGGACGAGATTACCCGCTGAATTTAAGCATATAATA
>CH11-03b
--------------CTTGAACGCATATGGCGGCCTCGGGTCCATCCCGAGGCCACGCC-CGTC-TGAGGGTCGGCG-AGTCTA--AAGCAATCGCCTC--TT------CCA--CA---TAA-----TGTGTGTG----GGC--TGGTG--CCGGTCGAGA-A-GC-TCTGCCGCCGCTGCTG-------------------TGCTCT---AGCAGTTATGTAGCAAGGGCG----ACTCGTC--------GGGTGCCGAGGAGGCGCCTTGGGC-TTTTCGCGGACCGCATCGCGG--TCCCCGTGGCCTTAAGTGCACGCTGCGTCGTCGTCTGTCC----ACCGCTCGACAC--GGAGCGCT-CGTGTTC-GTGTCGGGAAGTTGCCGACGCCGCCGCCGCC---GTCCGGACAGGACTCG-GATTGACTAGTTTTCGAGCCGTCCGCTGGCGAA-GGAGGGTGTAGG-TT-AACGAAAAGTGGACCACGG--CGGCGATGCC-ATCTCTATC-AAAAATCCATTTACTCCGACCTCAGATCGGACGAGATTACCCGCTGAATTTAAGCATATAATA
>CH11-04a
--------------CTTGAACGCATATGGCGGCCTCGGGTCCATCCCGAGGCCACGCC-CGTC-TGAGGGTCGGCG-AGTCTA--AAGCAATCGCCTC--TT------CCA--CA---TAA-----TGTGTGTG----GGC--TGGTG--CCGGTCGAGA-A-GC-TCTGCCGCCGCTGCTG-------------------TGCTCT---AGCAGTTATGTAGCATGGGCG----ACTCGTC--------GGGTGCCGAGGAGGCGCCTTGGGC-TTTTCGCGGACCGCATCGCGG--TCCCCGTGGCCTTAAGTGCACGCTGCGTCGTCGTCTGTCC----ACCGCTCGACAC--GGAGCGCT-CGTGTTC-GTGTCGGGAAGTTGCCGACGCCGCCGCCGCC---GTCCGGACAGGACTCG-GATTGACTAGTTTTCGAGCCGTCCGCTGGCGAA-GGAGGGTGTAGG-TT-AACGAAAAGTGGACCACGG--CGGCGATGCC-ATCTCTATC-AAAAATCCATTTACTCCGACCTCAGATCGGACGAGATTACCCGCTGAATTTAAGCATATAATA
>CH11-04b
--------------CTTGAACGCATATGGCGGCCTCGGGTCCATCCCGAGGCCACGCC-CGTC-TGAGGGTCGGCG-AGTCTA--AAGCAATCGCCTC--TT------CCA--CA---TAA-----TGTGTGTG----GGC--TGGTG--CCGGTCGAGA-A-GC-TCTGCCGCCGCTGCTG-------------------TGCTCT---AGCAGTTATGTAGCATGGGCG----ACTCGTC--------GGGTGCCGAGGAGGCGCCTTGGGC-TTTTCGCGGACCGCATCGCGG--TCCCCGTGGCCTTAAGTGCACGCTGCGTCGTCGTCTGTCC----ACCGCTCGACAC--GGAGCGCT-CGTGTTC-GTGTCGGGAAGTTGCCGACGCCGCCGCCGCC---GTCCGGACAGGACTCG-GATTGACTAGTTTTCGAGCCGTCCGCTGGCGAA-GGAGGGTGTAGG-TT-AACGAAAAGTGGACCACGG--CGGCGATGCC-ATCTCTATC-AAAAATCCATTTACTCCGACCTCAGATCGGACGAGATTACCCGCTGAATTTAAGCATATAATA
>CH11-05a
--------------CTTGAACGCATATGGCGGCCTCGGGTCCATCCCGAGGCCACGCC-CGTC-TGAGGGTCGGCG-AGTCTA--AAGCAATCGCCTC--TT------CCA--CA---TAA-----TGTGTGTG----GGC--TGGTG--CCGGTCGAGA-A-GC-TCTGCCGCCGCTGCTG-------------------TGCTCT---AGCAGTTATGTAGCATGGGCG----ACTCGTC--------GGGTGCCGAGGAGGCGCCTTGGGC-TTTTCGCGGACCGCATCGCGG--TCCCCGTGGCCTTAAGTGCACGCTGCGTCGTCGTCTGTCC----ACCGCTCGACAC--GGAGCGCT-CGTGTTC-GTGTCGGGAAGTTGCCGACGCCGCCGCCGCC---GTCCGGACAGGACTCG-GATTGACTAGTTTTCGAGCCGTCCGCTGGCGAA-GGAGGGTGTAGG-TT-AACGAAAAGTGGACCACGG--CGGCGATGCC-ATCTCTATC-AAAAATCCATTTACTCCGACCTCAGATCGGACGAGATTACCCGCTGAATTTAAGCATATAATA
>CH11-05b
--------------CTTGAACGCATATGGCGGCCTCGGGTCCATCCCGAGGCCACGCC-CGTC-TGAGGGTCGGCG-AGTCTA--AAGCAATCGCCTC--TT------CCA--CA---TAA-----TGTGTGTG----GGC--TGGTG--CCGGTCGAGA-A-GC-TCTGCCGCCGCTGCTG-------------------TGCTCT---AGCAGTTATGTAGCATGGGCG----ACTCGTC--------GGGTGCCGAGGAGGCGCCTTGGGC-TTTTCGCGGACCGCATCGCGG--TCCCCGTGGCCTTAAGTGCACGCTGCGTCGTCGTCTGTCC----ACCGCTCGACAC--GGAGCGCT-CGTGTTC-GTGTCGGGAAGTTGCCGACGCCGCCGCCGCC---GTCCGGACAGGACTCG-GATTGACTAGTTTTCGAGCCGTCCGCTGGCGAA-GGAGGGTGTAGG-TT-AACGAAAAGTGGACCACGG--CGGCGATGCC-ATCTCTATC-AAAAATCCATTTACTCCGACCTCAGATCGGACGAGATTACCCGCTGAATTTAAGCATATAATA
>CH11-06a
--------------CTTGAACGCATATGGCGGCCTCGGGTCCATCCCGAGGCCACGCC-CGTC-TGAGGGTCGGCG-AGTCTA--AAGCAATCGCCTC--TT------CCA--CA---TAA-----TGTGTGTG----GGC--TGGTG--CCGGTCGAGA-A-GC-TCTGCCGCCGCTGCTG-------------------TGCTCT---AGCAGTTATGTAGCATGGGCG----ACTCGTC--------GGGTGCCGAGGAGGCGCCTTGGGC-TTTTCGCGGACCGCATCGCGG--TCCCCGTGGCCTTAAGTGCACGCTGCGTCGTCGTCTGTCC----ACCGCTCGACAC--GGAGCGCT-CGTGTTC-GTGTCGGGAAGTTGCCGACGCCGCCGCCGCC---GTCCGGACAGGACTCG-GATTGACTAGTTTTCGAGCCGTCCGCTGGCGAA-GGAGGGTGTAGG-TT-AACGAAAAGTGGACCACGG--CGGCGATGCC-ATCTCTATC-AAAAATCCATTTACTCCGACCTCAGATCGGACGAGATTACCCGCTGAATTTAAGCATATAATA
>CH11-06b
--------------CTTGAACGCATATGGCGGCCTCGGGTCCATCCCGAGGCCACGCC-CGTC-TGAGGGTCGGCG-AGTCTA--AAGCAATCGCCTC--TT------CCA--CA---TAA-----TGTGTGTG----GGC--TGGTG--CCGGTCGAGA-A-GC-TCTGCCGCCGCTGCTG-------------------TGCTCT---AGCAGTTATGTAGCATGGGCG----ACTCGTC--------GGGTGCCGAGGAGGCGCCTTGGGC-TTTTCGCGGACCGCATCGCGG--TCCCCGTGGCCTTAAGTGCACGCTGCGTCGTCGTCTGTCC----ACCGCTCGACAC--GGAGCGCT-CGTGTTC-GTGTCGGGAAGTTGCCGACGCCGCCGCCGCC---GTCCGGACAGGACTCG-GATTGACTAGTTTTCGAGCCGTCCGCTGGCGAA-GGAGGGTGTAGG-TT-AACGAAAAGTGGACCACGG--CGGCGATGCC-ATCTCTATC-AAAAATCCATTTACTCCGACCTCAGATCGGACGAGATTACCCGCTGAATTTAAGCATATAATA
>CH11-07a
--------------CTTGAACGCATATGGCGGCCTCGGGTCCATCCCGAGGCCACGCC-CGTC-TGAGGGTCGGCG-AGTCTA--AAGCAATCGCCTC--TT------CCA--CA---TAA-----TGTGTGTG----GGC--TGGTG--CCGGTCGAGA-A-GC-TCTGCCGCCGCTGCTG-------------------TGCTCT---AGCAGTTATGTAGCATGGGCG----ACTCGTC--------GGGTGCCGAGGAGGCGCCTTGGGC-TTTTCGCGGACCGCATCGCGG--TCCCCGTGGCCTTAAGTGCACGCTGCGTCGTCGTCTGTCC----ACCGCTCGACAC--GGAGCGCT-CGTGTTC-GTGTCGGGAAGTTGCCGACGCCGCCGCCGCC---GTCCGGACAGGACTCG-GATTGACTAGTTTTCGAGCCGTCCGCTGGCGAA-GGAGGGTGTAGG-TT-AACGAAAAGTGGACCACGG--CGGCGATGCC-ATCTCTATC-AAAAATCCATTTACTCCGACCTCAGATCGGACGAGATTACCCGCTGAATTTAAGCATATAATA
>CH11-07b
--------------CTTGAACGCATATGGCGGCCTCGGGTCCATCCCGAGGCCACGCC-CGTC-TGAGGGTCGGCG-AGTCTA--AAGCAATCGCCTC--TT------CCA--CA---TAA-----TGTGTGTG----GGC--TGGTG--CCGGTCGAGA-A-GC-TCTGCCGCCGCTGCTG-------------------TGCTCT---AGCAGTTATGTAGCATGGGCG----ACTCGTC--------GGGTGCCGAGGAGGCGCCTTGGGC-TTTTCGCGGACCGCATCGCGG--TCCCCGTGGCCTTAAGTGCACGCTGCGTCGTCGTCTGTCC----ACCGCTCGACAC--GGAGCGCT-CGTGTTC-GTGTCGGGAAGTTGCCGACGCCGCCGCCGCC---GTCCGGACAGGACTCG-GATTGACTAGTTTTCGAGCCGTCCGCTGGCGAA-GGAGGGTGTAGG-TT-AACGAAAAGTGGACCACGG--CGGCGATGCC-ATCTCTATC-AAAAATCCATTTACTCCGACCTCAGATCGGACGAGATTACCCGCTGAATTTAAGCATATAATA
>CH11-08a
--------------CTTGAACGCATATGGCGGCCTCGGGTCCATCCCGAGGCCACGCC-CGTC-TGAGGGTCGGCG-AGTCTA--AAGCAATCGCCTC--T-------CCA--CA---TAA-----TGTGTGTG----GGC--TGGTGTGCCGGTCGAGA-A-GC-TCTGCTGCCGCCGCTGCTG----------------TGCTCT---AGCAGTTAAGTAGCATGGGCG----ACTCGTC--------TGGTGCCAAGGAGGCGCCTTGGGC-TTTTCGCAGACCGCATCGCGG--TCCCCGTGGCCTTAAGTGCACGCTGCGTCGTCGTCTGTCC----ACCGCTCGACAC--GGAGCGCT-CGTGTTC-GTGTCGGGAAGTTGCCGACGCCGCCGCCGCC---GTCCGGACAGGACTCG-GATTGACTATCTTTCGAGCCGTCCGCTGGCGAA-GGAGG-TGTAGG-TT-AACGAAAAGTGGACG-CTG--CGGCGATGCC-CTCTCTATCAAAAAATCCATTTACTCCGACCTCAGATCGGACGAGATTACCCGCTGAATTTAAGCATATAATA
>CH11-08b
--------------CTTGAACGCATATGGCGGCCTCGGGTCCATCCCGAGGCCACGCC-CGTC-TGAGGGTCGGCG-AGTCTA--AAGCAATCGCCTC--TT------CCA--CA---TAA-----TGTGTGTG----GGC--TGGTG--CCGGTCGAGA-A-GC-TCTGCCGCCGCTGCTG-------------------TGCTCT---AGCAGTTATGTAGCAAGGGCG----ACTCGTC--------GGGTGCCGAGGAGGCGCCTTGGGC-TTTTCGCGGACCGCATCGCGG--TCCCCGTGGCCTTAAGTGCACGCTGCGTCGTCGTCTGTCC----ACCGCTCGACAC--GGAGCGCT-CGTGTTC-GTGTCGGGAAGTTGCCGACGCCGCCGCCGCC---GTCCGGACAGGACTCG-GATTGACTAGTTTTCGAGCCGTCCGCTGGCGAA-GGAGGGTGTAGG-TT-AACGAAAAGTGGACCACGG--CGGCGATGCC-ATCTCTATCAAAAATCCATTTACTCCGACCTCAGATCGGACGAGATTACCCGCTGAATTTAAGCATATAATA
>RM16-01a
--------------CTTG-ACGCATATGGCGGCCTCGGGTCCATCCCGAGGCCACGCC-CGTC-TGAGGGTCGGCG-AGTCTA--AAGCAATCGCCTC--T-------CCA--CA---TAA-----TGTGTGTG----GGC--TGGTGTGCCGGTCGAGA-A-GC-TCTGCTGCCGCCGCTGCTG----------------TGCTCT---AGCAGTTAAGTAGCATGGGCG----ACTCGTC--------TGGTGCCGAGGAGGCGCCTTGGGC-TTTTCGCGGACCGCAT?GCGG--TCCCCGTGGCCTTAAGTGCACGCTGCGTCGTCGTCTGTCC----ACCGCTCGACAC--GGAGCGCT-CGTGTTC-GTGTCGGGAAGTTGCCGACGCCGCCGCCGCC---GTCCGGACAGGACTCG-GATTGACTATCTTTCGAGCCGTCCGCTGGCGAA-GGAGG-TGTAGG-TT-AACGAAAAGTGGACG-CTG--CGGCGATGCCCATCTCTATC-AAAAATCCATTTACTCCGACCTCAGATCGGACGAGATTACCCGCTGAATTTAAGCATATAATA
>RM16-01b
--------------CTTG-ACGCATATGGCGGCCTCGGGTCCATCCCGAGGCCACGCC-CGTC-TGAGGGTCGGCG-AGTCTA--AAGCAATCGCCTC--T-------CCA--CA---TAA-----TGTGTGTG----GGC--TGGTGTGCCGGTCGAGA-A-GC-TCTGCTGCCGCCGCTGCTG----------------TGCTCT---AGCAGTTAAGTAGCATGGGCG----ACTCGTC--------TGGTGCCGAGGAGGCGCCTTGGGC-TTTTCGCGGACCGCAT?GCGG--TCCCCGTGGCCTTAAGTGCACGCTGCGTCGTCGTCTGTCC----ACCGCTCGACAC--GGAGCGCT-CGTGTTC-GTGTCGGGAAGTTGCCGACGCCGCCGCCGCC---GTCCGGACAGGACTCG-GATTGACTTAATTTCGAGCCGTCCGCTGGCGAA-GGAGG-TGTAGG-TT-AACGAAAAGTGGACG-CTG--CGGCGATGCCC-TCTCTATCAAAAAATCCATTTACTCCGACCTCAGATCGGACGAGATTACCCGCTGAATTTAAGCATATAATA
>RM16-02a
TTGAACATCGACATCTTGAACGCATATGGCGGCCTCGGGTCCATCCCGAGGCCACGCC-CGTC-TGAGGGTCGGCG-AGTCTA--AAGCAATCGCCTC--T-------CCA--CA---TAA-----TGTGTGTG----GGC--TGGTGTGCCGGTCGAGA-A-GC-TCTGCTGCCGCCGCTGCTG----------------TGCTCT---AGCAGTTAAGTAGCATGGGCG----ACTCGTC--------TGGTGCCGAGGAGGCGCCTTGGGC-TTTTCGCGGACCGCAT?GCGG--TCCCCGTGGCCTTAAGTGCACGCTGCGTCGTCGTCTGTCC----ACCGCTCGACAC--GGAGCGCT-CGTGTTC-GTGTCGGGAAGTTGCCGACGCCGCCGCCGCC---GTCCGGACAGGACTCG-GATTGACTATCTTTCGAGCCGTCCGCTGGCGAA-GGAGG-TGTAGG-TT-AACGAAAAGTGGACG-CTG--CGGCGATGCCCATCTCTATC-AAAAATCCATT-ACTCC??????????????????????????????????????????????
>RM16-02b
TTGAACATCGACATCTTGAACGCATATGGCGGCCTCGGGTCCATCCCGAGGCCACGCC-CGTC-TGAGGGTCGGCG-AGTCTA--AAGCAATCGCCTC--T-------CCA--CA---TAA-----TGTGTGTG----GGC--TGGTGTGCCGGTCGAGA-A-GC-TCTGCTGCCGCCGCTGCTG----------------TGCTCT---AGCAGTTAAGTAGCATGGGCG----ACTCGTC--------TGGTGCCGAGGAGGCGCCTTGGGC-TTTTCGCGGACCGCAT?GCGG--TCCCCGTGGCCTTAAGTGCACGCTGCGTCGTCGTCTGTCC----ACCGCTCGACAC--GGAGCGCT-CGTGTTC-GTGTCGGGAAGTTGCCGACGCCGCCGCCGCC---GTCCGGACAGGACTCG-GATTGACTTAATTTCGAGCCGTCCGCTGGCGAA-GGAGG-TGTAGG-TT-AACGAAAAGTGGACG-CTG--CGGCGATGCCC-TCTCTATCAAAAAATCCATT-ACTCC??????????????????????????????????????????????
>RM16-03a
--------------CTTG-ACGCATATGGCGGCCTCGGGTCCATCCCGAGGCCACGCC-CGTC-TGAGGGTCGGCG-AGTCTA--AAGCAATCGCCTC--T-------CCA--CA---TAA-----TGTGTGTG----GGC--TGGTGTGCCGGTCGAGA-A-GC-TCTGCTGCCGCCGCTGCTG----------------TGCTCT---AGCAGTTAAGTAGCATGGGCG----ACTCGTC--------TGGTGCCGAGGAGGCGCCTTGGGC-TTTTCGCGGACCGCAT?GCGG--TCCCCGTGGCCTTAAGTGCACGCTGCGTCGTCGTCTGTCC----ACCGCTCGACAC--GGAGCGCT-CGTGTTC-GTGTCGGGAAGTTGCCGACGCCGCCGCCGCC---GTCCGGACAGGACTCG-GATTGACTATCTTTCGAGCCGTCCGCTGGCGAA-GGAGG-TGTAGG-TT-AACGAAAAGTGGACG-CTG--CGGCGATGCCCATCTCTATC-AAAAATCCATTTACTCCGACCTCAGATCGGACGAGATTACCCGCTGAATTTAAGCATATAATA
>RM16-03b
--------------CTTG-ACGCATATGGCGGCCTCGGGTCCATCCCGAGGCCACGCC-CGTC-TGAGGGTCGGCG-AGTCTA--AAGCAATCGCCTC--T-------CCA--CA---TAA-----TGTGTGTG----GGC--TGGTGTGCCGGTCGAGA-A-GC-TCTGCTGCCGCCGCTGCTG----------------TGCTCT---AGCAGTTAAGTAGCATGGGCG----ACTCGTC--------TGGTGCCGAGGAGGCGCCTTGGGC-TTTTCGCGGACCGCAT?GCGG--TCCCCGTGGCCTTAAGTGCACGCTGCGTCGTCGTCTGTCC----ACCGCTCGACAC--GGAGCGCT-CGTGTTC-GTGTCGGGAAGTTGCCGACGCCGCCGCCGCC---GTCCGGACAGGACTCG-GATTGACTTAATTTCGAGCCGTCCGCTGGCGAA-GGAGG-TGTAGG-TT-AACGAAAAGTGGACG-CTG--CGGCGATGCCC-TCTCTATCAAAAAATCCATTTACTCCGACCTCAGATCGGACGAGATTACCCGCTGAATTTAAGCATATAATA
>RM16-04a
TTGAACATCGACATCTTGAACGCATATGGCGGCCTCGGGTCCATCCCGAGGCCACGCC-CGTC-TGAGGGTCGGCG-AGTCTA--AAGCAATCGCCTC--T-------CCA--CA---TAA-----TGTGTGTG----GGC--TGGTGTGCCGGTCGAGA-A-GC-TCTGCTGCCGCCGCTGCTG----------------TGCTCT---AGCAGTTAAGTAGCATGGGCG----ACTCGTC--------TGGTGCCGAGGAGGCGCCTTGGGC-TTTTCGCGGACCGCAT?GCGG--TCCCCGTGGCCTTAAGTGCACGCTGCGTCGTCGTCTGTCC----ACCGCTCGACAC--GGAGCGCT-CGTGTTC-GTGTCGGGAAGTTGCCGACGCCGCCGCCGCC---GTCCGGACAGGACTCG-GATTGACTATCTTTCGAGCCGTCCGCTGGCGAA-GGAGG-TGTAGG-TT-AACGAAAAGTGGACG-CTG--CGGCGATGCCCATCTCTATC-AAAAATCCATT-ACTCC??????????????????????????????????????????????
>RM16-04b
TTGAACATCGACATCTTGAACGCATATGGCGGCCTCGGGTCCATCCCGAGGCCACGCC-CGTC-TGAGGGTCGGCG-AGTCTA--AAGCAATCGCCTC--T-------CCA--CA---TAA-----TGTGTGTG----GGC--TGGTGTGCCGGTCGAGA-A-GC-TCTGCTGCCGCCGCTGCTG----------------TGCTCT---AGCAGTTAAGTAGCATGGGCG----ACTCGTC--------TGGTGCCGAGGAGGCGCCTTGGGC-TTTTCGCGGACCGCAT?GCGG--TCCCCGTGGCCTTAAGTGCACGCTGCGTCGTCGTCTGTCC----ACCGCTCGACAC--GGAGCGCT-CGTGTTC-GTGTCGGGAAGTTGCCGACGCCGCCGCCGCC---GTCCGGACAGGACTCG-GATTGACTTAATTTCGAGCCGTCCGCTGGCGAA-GGAGG-TGTAGG-TT-AACGAAAAGTGGACG-CTG--CGGCGATGCC-ATCTCTATCAAAAAATCCATT-ACTCC??????????????????????????????????????????????
>RM16-05a
------------------------------------GGGTCCATCCCGAGGCCACGCC-CGTC-TGAGGGTCGGCG-AGTCTA--AAGCAATCGCCTC--T-------CCA--CA---TAA-----TGTGTGTG----GGC--TGGTGTGCCGGTCGAGA-A-GC-TCTGCTGCCGCCGCTGCTG----------------TGCTCT---AGCAGTTAAGTAGCATGGGCG----ACTCGTC--------TGGTGCCGAGGAGGCGCCTTGGGC-TTTTCGCGGACCGCAT?GCGG--TCCCCGTGGCCTTAAGTGCACGCTGCGTCGTCGTCTGTCC----ACCGCTCGACAC--GGAGCGCT-CGTGTTC-GTGTCGGGAAGTTGCCGACGCCGCCGCCGCC---GTCCGGACAGGACTCG-GATTGACTATCTTTCGAGCCGTCCGCTGGCGAA-GGAGG-TGTAGG-TT-AACGAAAAGTGGACG-CTG--CGGCGATGCCCATCTCTATC-AAAAATCCATTTACTCCGACCTCAGATCGGACGAGATTACCCGCTGAATTTAAGCATATAATA
>RM16-05b
------------------------------------GGGTCCATCCCGAGGCCACGCC-CGTC-TGAGGGTCGGCG-AGTCTA--AAGCAATCGCCTC--T-------CCA--CA---TAA-----TGTGTGTG----GGC--TGGTGTGCCGGTCGAGA-A-GC-TCTGCTGCCGCCGCTGCTG----------------TGCTCT---AGCAGTTAAGTAGCATGGGCG----ACTCGTC--------TGGTGCCGAGGAGGCGCCTTGGGC-TTTTCGCGGACCGCAT?GCGG--TCCCCGTGGCCTTAAGTGCACGCTGCGTCGTCGTCTGTCC----ACCGCTCGACAC--GGAGCGCT-CGTGTTC-GTGTCGGGAAGTTGCCGACGCCGCCGCCGCC---GTCCGGACAGGACTCG-GATTGACTTAATTTCGAGCCGTCCGCTGGCGAA-GGAGG-TGTAGG-TT-AACGAAAAGTGGACG-CTG--CGGCGATGCCC-TCTCTATCAAAAAATCCATTTACTCCGACCTCAGATCGGACGAGATTACCCGCTGAATTTAAGCATATAATA
>RM16-06a
ATGAACATCGACATCTTGAACGCATATGGCGGCCTCGGGTCCATCCCGAGGCCACGCC-CGTC-TGAGGGTCGGCG-AGTCTA--AAGCAATCGCCTC--T-------CCA--CA---TAA-----TGTGTGTG----GGC--TGGTGTGCCGGTCGAGA-A-GC-TCTGCTGCCGCCGCTGCTG----------------TGCTCT---AGCAGTTAAGTAGCATGGGCG----ACTCGTC--------TGGTGCCGAGGAGGCGCCTTGGGC-TTTTCGCGGACCGCATCGCGG--TCCCCGTGGCCTTAAGTGCACGCTGCGTCGTCGTCTGTCC----ACCGCTCGACAC--GGAGCGCT-CGTGTTC-GTGTCGGGAAGTTGCCGACGCCGCCGCCGCC---GTCCGGACAGGACTCG-GATTGACTATCTTTCGAGCCGTCCGCTGGCGAA-GGAGG-TGTAGG-TT-AACGAAAAGTGGACG-CTG--CGGCGATGCCCATCTCTATC-AAAAATCCATT-ACTCC??????????????????????????????????????????????
>RM16-06b
ATGAACATCGACATCTTGAACGCATATGGCGGCCTCGGGTCCATCCCGAGGCCACGCC-CGTC-TGAGGGTCGGCG-AGTCTA--AAGCAATCGCCTC--T-------CCA--CA---TAA-----TGTGTGTG----GGC--TGGTGTGCCGGTCGAGA-A-GC-TCTGCTGCCGCCGCTGCTG----------------TGCTCT---AGCAGTTAAGTAGCATGGGCG----ACTCGTC--------TGGTGCCGAGGAGGCGCCTTGGGC-TTTTCGCGGACCGCATCGCGG--TCCCCGTGGCCTTAAGTGCACGCTGCGTCGTCGTCTGTCC----ACCGCTCGACAC--GGAGCGCT-CGTGTTC-GTGTCGGGAAGTTGCCGACGCCGCCGCCGCC---GTCCGGACAGGACTCG-GATTGACTATCTTTCGAGCCGTCCGCTGGCGAA-GGAGG-TGTAGG-TT-AACGAAAAGTGGACG-CTG--CGGCGATGCCCATCTCTATC-AAAAATCCATT-ACTCC??????????????????????????????????????????????
>RM16-07a
------------------------------------GGGTCCATCCCGAGGCCACGCC-CGTC-TGAGGGTCGGCG-AGTCTA--AAGCAATCGCCTC--T-------CCA--CA---TAA-----TGTGTGTG----GGC--TGGTGTGCCGGTCGAGA-A-GC-TCTGCTGCCGCCGCTGCTG----------------TGCTCT---AGCAGTTAAGTAGCATGGGCG----ACTCGTC--------TGGTGCCGAGGAGGCGCCTTGGGC-TTTTCGCGGACCGCAT?GCGG--TCCCCGTGGCCTTAAGTGCACGCTGCGTCGTCGTCTGTCC----ACCGCTCGACAC--GGAGCGCT-CGTGTTC-GTGTCGGGAAGTTGCCGACGCCGCCGCCGCC---GTCCGGACAGGACTCG-GATTGACTATCTTTCGAGCCGTCCGCTGGCGAA-GGAGG-TGTAGG-TT-AACGAAAAGTGGACG-CTG--CGGCGATGCCCATCTCTATC-AAAAATCCATTTACTCCGACCTCAGATCGGACGAGATTACCCGCTGAATTTAAGCATATAATA
>RM16-07b
------------------------------------GGGTCCATCCCGAGGCCACGCC-CGTC-TGAGGGTCGGCG-AGTCTA--AAGCAATCGCCTC--T-------CCA--CA---TAA-----TGTGTGTG----GGC--TGGTGTGCCGGTCGAGA-A-GC-TCTGCTGCCGCCGCTGCTG----------------TGCTCT---AGCAGTTAAGTAGCATGGGCG----ACTCGTC--------TGGTGCCGAGGAGGCGCCTTGGGC-TTTTCGCGGACCGCAT?GCGG--TCCCCGTGGCCTTAAGTGCACGCTGCGTCGTCGTCTGTCC----ACCGCTCGACAC--GGAGCGCT-CGTGTTC-GTGTCGGGAAGTTGCCGACGCCGCCGCCGCC---GTCCGGACAGGACTCG-GATTGACTTAATTTCGAGCCGTCCGCTGGCGAA-GGAGG-TGTAGG-TT-AACGAAAAGTGGACG-CTG--CGGCGATGCCC-TCTCTATCAAAAAATCCATTTACTCCGACCTCAGATCGGACGAGATTACCCGCTGAATTTAAGCATATAATA
>RM16-08a
ATGAACATCGACATCTTGAACGCATATGGCGGCCTCGGGTCCATCCCGAGGCCACGCC-CGTC-TGAGGGTCGGCG-AGTCTA--AAGCAATCGCCTC--T-------CCA--CA---TAA-----TGTGTGTG----GGC--TGGTGTGCCGGTCGAGA-A-GC-TCTGCTGCCGCCGCTGCTG----------------TGCTCT---AGCAGTTAAGTAGCATGGGCG----ACTCGTC--------TGGTGCCGAGGAGGCGCCTTGGGC-TTTTCGCGGACCGCAT?GCGG--TCCCCGTGGCCTTAAGTGCACGCTGCGTCGTCGTCTGTCC----ACCGCTCGACAC--GGAGCGCT-CGTGTTC-GTGTCGGGAAGTTGCCGACGCCGCCGCCGCC---GTCCGGACAGGACTCG-GATTGACTATCTTTCGAGCCGTCCGCTGGCGAA-GGAGG-TGTAGG-TT-AACGAAAAGTGGACG-CTG--CGGCGATGCCCATCTC-ATCAAAAAATCCATT-ACTCC??????????????????????????????????????????????
>RM16-08b
ATGAACATCGACATCTTGAACGCATATGGCGGCCTCGGGTCCATCCCGAGGCCACGCC-CGTC-TGAGGGTCGGCG-AGTCTA--AAGCAATCGCCTC--T-------CCA--CA---TAA-----TGTGTGTG----GGC--TGGTGTGCCGGTCGAGA-A-GC-TCTGCTGCCGCCGCTGCTG----------------TGCTCT---AGCAGTTAAGTAGCATGGGCG----ACTCGTC--------TGGTGCCGAGGAGGCGCCTTGGGC-TTTTCGCGGACCGCAT?GCGG--TCCCCGTGGCCTTAAGTGCACGCTGCGTCGTCGTCTGTCC----ACCGCTCGACAC--GGAGCGCT-CGTGTTC-GTGTCGGGAAGTTGCCGACGCCGCCGCCGCC---GTCCGGACAGGACTCG-GATTGACTTAATTTCGAGCCGTCCGCTGGCGAA-GGAGG-TGTAGG-TT-AACGAAAAGTGGACG-CTG--CGGCGATGCC-ATCTCTATCAAAAAATCCATT-ACTCC??????????????????????????????????????????????
>RM15-01a
TTGAACATCGACATCTTGAACGCATATGGCGGCCTCGGGTCCATCCCGAGGCCACGCC-CGTC-TGAGGGTCGGCG-AGTCTA--AAGCAATCGCCTC--T-------CCA--CA---TAA-----TGTGTGTG----GGC--TGGTGTGCCGGTCGAGA-A-GC-TCTGCTGCCGCCGCTGCTG----------------TGCTCT---AGCAGTTAAGTAGCATGGGCG----ACTCGTC--------TGGTGCCGAGGAGGCGCCTTGGGC-TTTTCGCGGACCGCATCGCGG--TCCCCGTGGCCTTAAGTGCACGCTGCGTCGTCGTCTGTCC----ACCGCTCGACAC--GGAGCGCT-CGTGTTC-GTGTCGGGAAGTTGCCGACGCCGCCGCCGCC---GTCCGGACAGGACTCG-GATTGACTATCTTTCGAGCCGTCCGCTGGCGAA-GGAGG-TGTAGG-TT-AACGAAAAGTGGACG-CTG--CGGCGATGCCCATCTCTATC-AAAAATCCATT-ACTCC??????????????????????????????????????????????
>RM15-01b
TTGAACATCGACATCTTGAACGCATATGGCGGCCTCGGGTCCATCCCGAGGCCACGCC-CGTC-TGAGGGTCGGCG-AGTCTA--AAGCAATCGCCTC--T-------CCA--CA---TAA-----TGTGTGTG----GGC--TGGTGTGCCGGTCGAGA-A-GC-TCTGCTGCCGCCGCTGCTG----------------TGCTCT---AGCAGTTAAGTAGCATGGGCG----ACTCGTC--------TGGTGCCGAGGAGGCGCCTTGGGC-TTTTCGCGGACCGCATCGCGG--TCCCCGTGGCCTTAAGTGCACGCTGCGTCGTCGTCTGTCC----ACCGCTCGACAC--GGAGCGCT-CGTGTTC-GTGTCGGGAAGTTGCCGACGCCGCCGCCGCC---GTCCGGACAGGACTCG-GATTGACTATCTTTCGAGCCGTCCGCTGGCGAA-GGAGG-TGTAGG-TT-AACGAAAAGTGGACG-CTG--CGGCGATGCCCATCTCTATC-AAAAATCCATT-ACTCC??????????????????????????????????????????????
>RM15-02a
TTGAACATCGACATCTTGAACGCATATGGCGGCCTCGGGTCCATCCCGAGGCCACGCC-CGTC-TGAGGGTCGGCG-AGTCTA--AAGCAATCGCCTC--T-------CCA--CA---TAA-----TGTGTGTG----GGC--TGGTGTGCCGGTCGAGA-A-GC-TCTGCTGCCGCCGCTGCTG----------------TGCTCT---AGCAGTTAAGTAGCATGGGCG----ACTCGTC--------TGGTGCCGAGGAGGCGCCTTGGGC-TTTTCGC?GACCGCATCGCGG--TCCCCGTGGCCTTAAGTGCACGCTGCGTCGTCGTCTGTCC----ACCGCTCGACAC--GGAGCGCT-CGTGTTC-GTGTCGGGAAGTTGCCGACGCCGCCGCCGCC---GTCCGGACAGGACTCG-GATTGACTATCTTTCGAGCCGTCCGCTGGCGAA-GGAGG-TGTAGG-TT-AACGAAAAGTGGACG-CTG--CGGCGATGCCCATCTCTATC-AAAAATCCATT-ACTCC??????????????????????????????????????????????
>RM15-02b
TTGAACATCGACATCTTGAACGCATATGGCGGCCTCGGGTCCATCCCGAGGCCACGCC-CGTC-TGAGGGTCGGCG-AGTCTA--AAGCAATCGCCTC--T-------CCA--CA---TAA-----TGTGTGTG----GGC--TGGTGTGCCGGTCGAGA-A-GC-TCTGCTGCCGCCGCTGCTG----------------TGCTCT---AGCAGTTAAGTAGCATGGGCG----ACTCGTC--------TGGTGCCGAGGAGGCGCCTTGGGC-TTTTCGC?GACCGCATCGCGG--TCCCCGTGGCCTTAAGTGCACGCTGCGTCGTCGTCTGTCC----ACCGCTCGACAC--GGAGCGCT-CGTGTTC-GTGTCGGGAAGTTGCCGACGCCGCCGCCGCC---GTCCGGACAGGACTCG-GATTGACTATCTTTCGAGCCGTCCGCTGGCGAA-GGAGG-TGTAGG-TT-AACGAAAAGTGGACG-CTG--CGGCGATGCCCATCTCTATC-AAAAATCCATT-ACTCC??????????????????????????????????????????????
>RM15-03a
TTGAACATCGACATCTTGAACGCATATGGCGGCCTCGGGTCCATCCCGAGGCCACGCC-CGTC-TGAGGGTCGGCG-AGTCTA--AAGCAATCGCCTC--T-------CCA--CA---TAA-----TGTGTGTG----GGC--TGGTGTGCCGGTCGAGA-A-GC-TCTGCTGCCGCCGCTGCTG----------------TGCTCT---AGCAGTTAAGTAGCATGGGCG----ACTCGTC--------TGGTGCCGAGGAGGCGCCTTGGGC-TTTTCGCGGACCGCATCGCGG--TCCCCGTGGCCTTAAGTGCACGCTGCGTCGTCGTCTGTCC----ACCGCTCGACAC--GGAGCGCT-CGTGTTC-GTGTCGGGAAGTTGCCGACGCCGCCGCCGCC---GTCCGGACAGGACTCG-GATTGACTATCTTTCGAGCCGTCCGCTGGCGAA-GGAGG-TGTAGG-TT-AACGAAAAGTGGACG-CTG--CGGCGATGCCCATCTCTATC-AAAAATCCATT-ACTCC??????????????????????????????????????????????
>RM15-03b
TTGAACATCGACATCTTGAACGCATATGGCGGCCTCGGGTCCATCCCGAGGCCACGCC-CGTC-TGAGGGTCGGCG-AGTCTA--AAGCAATCGCCTC--T-------CCA--CA---TAA-----TGTGTGTG----GGC--TGGTGTGCCGGTCGAGA-A-GC-TCTGCTGCCGCCGCTGCTG----------------TGCTCT---AGCAGTTAAGTAGCATGGGCG----ACTCGTC--------TGGTGCCGAGGAGGCGCCTTGGGC-TTTTCGCGGACCGCATCGCGG--TCCCCGTGGCCTTAAGTGCACGCTGCGTCGTCGTCTGTCC----ACCGCTCGACAC--GGAGCGCT-CGTGTTC-GTGTCGGGAAGTTGCCGACGCCGCCGCCGCC---GTCCGGACAGGACTCG-GATTGACTATCTTTCGAGCCGTCCGCTGGCGAA-GGAGG-TGTAGG-TT-AACGAAAAGTGGACG-CTG--CGGCGATGCCCATCTCTATC-AAAAATCCATT-ACTCC??????????????????????????????????????????????
>RM15-04a
TTGAACATCGACATCTTGAACGCATATGGCGGCCTCGGGTCCATCCCGAGGCCACGCC-CGTC-TGAGGGTCGGCG-AGTCTA--AAGCAATCGCCTC--T-------CCA--CA---TAA-----TGTGTGTG----GGC--TGGTGTGCCGGTCGAGA-A-GC-TCTGCTGCCGCCGCTGCTG----------------TGCTCT---AGCAGTTAAGTAGCATGGGCG----ACTCGTC--------TGGTGCCGAGGAGGCGCCTTGGGC-TTTTCGCGGACCGCAT?GCGG--TCCCCGTGGCCTTAAGTGCACGCTGCGTCGTCGTCTGTCC----ACCGCTCGACAC--GGAGCGCT-CGTGTTC-GTGTCGGGAAGTTGCCGACGCCGCCGCCGCC---GTCCGGACAGGACTCG-GATTGACTATCTTTCGAGCCGTCCGCTGGCGAA-GGAGG-TGTAGG-TT-AACGAAAAGTGGACG-CTG--CGGCGATGCCCATCTCTATC-AAAAATCCATT-ACTCC??????????????????????????????????????????????
>RM15-04b
TTGAACATCGACATCTTGAACGCATATGGCGGCCTCGGGTCCATCCCGAGGCCACGCC-CGTC-TGAGGGTCGGCG-AGTCTA--AAGCAATCGCCTC--T-------CCA--CA---TAA-----TGTGTGTG----GGC--TGGTGTGCCGGTCGAGA-A-GC-TCTGCTGCCGCCGCTGCTG----------------TGCTCT---AGCAGTTAAGTAGCATGGGCG----ACTCGTC--------TGGTGCCGAGGAGGCGCCTTGGGC-TTTTCGCGGACCGCAT?GCGG--TCCCCGTGGCCTTAAGTGCACGCTGCGTCGTCGTCTGTCC----ACCGCTCGACAC--GGAGCGCT-CGTGTTC-GTGTCGGGAAGTTGCCGACGCCGCCGCCGCC---GTCCGGACAGGACTCG-GATTGACTATCTTTCGAGCCGTCCGCTGGCGAA-GGAGG-TGTAGG-TT-AACGAAAAGTGGACG-CTG--CGGCGATGCCCATCTCTATC-AAAAATCCATT-ACTCC??????????????????????????????????????????????
>RM15-05a
TTGAACATCGACATCTTGAACGCATATGGCGGCCTCGGGTCCATCCCGAGGCCACGCC-CGTC-TGAGGGTCGGCG-AGTCTA--AAGCAATCGCCTC--T-------CCA--CA---TAA-----TGTGTGTG----GGC--TGGTGTGCCGGTCGAGA-A-GC-TCTGCTGCCGCCGCTGCTG----------------TGCTCT---AGCAGTTAAGTAGCATGGGCG----ACTCGTC--------TGGTGCCGAGGAGGCGCCTTGGGC-TTTTCGCGGACCGCATCGCGG--TCCCCGTGGCCTTAAGTGCACGCTGCGTCGTCGTCTGTCC----ACCGCTCGACAC--GGAGCGCT-CGTGTTC-GTGTCGGGAAGTTGCCGACGCCGCCGCCGCC---GTCCGGACAGGACTCG-GATTGACTATCTTTCGAGCCGTCCGCTGGCGAA-GGAGG-TGTAGG-TT-AACGAAAAGTGGACG-CTG--CGGCGATGCCCATCTCTATC-AAAAATCCATT-ACTCC??????????????????????????????????????????????
>RM15-05b
TTGAACATCGACATCTTGAACGCATATGGCGGCCTCGGGTCCATCCCGAGGCCACGCC-CGTC-TGAGGGTCGGCG-AGTCTA--AAGCAATCGCCTC--T-------CCA--CA---TAA-----TGTGTGTG----GGC--TGGTGTGCCGGTCGAGA-A-GC-TCTGCTGCCGCCGCTGCTG----------------TGCTCT---AGCAGTTAAGTAGCATGGGCG----ACTCGTC--------TGGTGCCGAGGAGGCGCCTTGGGC-TTTTCGCGGACCGCATCGCGG--TCCCCGTGGCCTTAAGTGCACGCTGCGTCGTCGTCTGTCC----ACCGCTCGACAC--GGAGCGCT-CGTGTTC-GTGTCGGGAAGTTGCCGACGCCGCCGCCGCC---GTCCGGACAGGACTCG-GATTGACTATCTTTCGAGCCGTCCGCTGGCGAA-GGAGG-TGTAGG-TT-AACGAAAAGTGGACG-CTG--CGGCGATGCCCATCTCTATC-AAAAATCCATT-ACTCC??????????????????????????????????????????????
>RM15-06a
TTGAACATCGACATCTTGAACGCATATGGCGGCCTCGGGTCCATCCCGAGGCCACGCC-CGTC-TGAGGGTCGGCG-AGTCTA--AAGCAATCGCCTC--T-------CCA--CA---TAA-----TGTGTGTG----GGC--TGGTGTGCCGGTCGAGA-A-GC-TCTGCTGCCGCCGCTGCTG----------------TGCTCT---AGCAGTTAAGTAGCATGGGCG----ACTCGTC--------TGGTGCCGAGGAGGCGCCTTGGGC-TTTTCGCGGACCGCATCGCGG--TCCCCGTGGCCTTAAGTGCACGCTGCGTCGTCGTCTGTCC----ACCGCTCGACAC--GGAGCGCT-CGTGTTC-GTGTCGGGAAGTTGCCGACGCCGCCGCCGCC---GTCCGGACAGGACTCG-GATTGACTATCTTTCGAGCCGTCCGCTGGCGAA-GGAGG-TGTAGG-TT-AACGAAAAGTGGACG-CTG--CGGCGATGCCCATCTCTATC-AAAAATCCATT-ACTCC??????????????????????????????????????????????
>RM15-06b
TTGAACATCGACATCTTGAACGCATATGGCGGCCTCGGGTCCATCCCGAGGCCACGCC-CGTC-TGAGGGTCGGCG-AGTCTA--AAGCAATCGCCTC--T-------CCA--CA---TAA-----TGTGTGTG----GGC--TGGTGTGCCGGTCGAGA-A-GC-TCTGCTGCCGCCGCTGCTG----------------TGCTCT---AGCAGTTAAGTAGCATGGGCG----ACTCGTC--------TGGTGCCGAGGAGGCGCCTTGGGC-TTTTCGCGGACCGCATCGCGG--TCCCCGTGGCCTTAAGTGCACGCTGCGTCGTCGTCTGTCC----ACCGCTCGACAC--GGAGCGCT-CGTGTTC-GTGTCGGGAAGTTGCCGACGCCGCCGCCGCC---GTCCGGACAGGACTCG-GATTGACTATCTTTCGAGCCGTCCGCTGGCGAA-GGAGG-TGTAGG-TT-AACGAAAAGTGGACG-CTG--CGGCGATGCCCATCTCTATC-AAAAATCCATT-ACTCC??????????????????????????????????????????????
>RM15-07a
TTGAACATCGACATCTTGAACGCATATGGCGGCCTCGGGTCCATCCCGAGGCCACGCC-CGTC-TGAGGGTCGGCG-AGTCTA--AAGCAATCGCCTC--T-------CCA--CA---TAA-----TGTGTGTG----GGC--TGGTGTGCCGGTCGAGA-A-GC-TCTGCTGCCGCCGCTGCTG----------------TGCTCT---AGCAGTTAAGTAGCATGGGCG----ACTCGTC--------TGGTGCCGAGGAGGCGCCTTGGGC-TTTTCGCGGACCGCATCGCGG--TCCCCGTGGCCTTAAGTGCACGCTGCGTCGTCGTCTGTCC----ACCGCTCGACAC--GGAGCGCT-CGTGTTC-GTGTCGGGAAGTTGCCGACGCCGCCGCCGCC---GTCCGGACAGGACTCG-GATTGACTATCTTTCGAGCCGTCCGCTGGCGAA-GGAGG-TGTAGG-TT-AACGAAAAGTGGACG-CTG--CGGCGATGCCCATCTCTATC-AAAAATCCATT-ACTCC??????????????????????????????????????????????
>RM15-07b
TTGAACATCGACATCTTGAACGCATATGGCGGCCTCGGGTCCATCCCGAGGCCACGCC-CGTC-TGAGGGTCGGCG-AGTCTA--AAGCAATCGCCTC--T-------CCA--CA---TAA-----TGTGTGTG----GGC--TGGTGTGCCGGTCGAGA-A-GC-TCTGCTGCCGCCGCTGCTG----------------TGCTCT---AGCAGTTAAGTAGCATGGGCG----ACTCGTC--------TGGTGCCGAGGAGGCGCCTTGGGC-TTTTCGCGGACCGCATCGCGG--TCCCCGTGGCCTTAAGTGCACGCTGCGTCGTCGTCTGTCC----ACCGCTCGACAC--GGAGCGCT-CGTGTTC-GTGTCGGGAAGTTGCCGACGCCGCCGCCGCC---GTCCGGACAGGACTCG-GATTGACTATCTTTCGAGCCGTCCGCTGGCGAA-GGAGG-TGTAGG-TT-AACGAAAAGTGGACG-CTG--CGGCGATGCCCATCTCTATC-AAAAATCCATT-ACTCC??????????????????????????????????????????????
>RM15-08a
TTGAACATCGACATCTTGAACGCATATGGCGGCCTCGGGTCCATCCCGAGGCCACGCC-CGTC-TGAGGGTCGGCG-AGTCTA--AAGCAATCGCCTC--T-------CCA--CA---TAA-----TGTGTGTG----GGC--TGGTGTGCCGGTCGAGA-A-GC-TCTGCTGCCGCCGCTGCTG----------------TGCTCT---AGCAGTTAAGTAGCATGGGCG----ACTCGTC--------TGGTGCCGAGGAGGCGCCTTGGGC-TTTTCGC?GACCGCATCGCGG--TCCCCGTGGCCTTAAGTGCACGCTGCGTCGTCGTCTGTCC----ACCGCTCGACAC--GGAGCGCT-CGTGTTC-GTGTCGGGAAGTTGCCGACGCCGCCGCCGCC---GTCCGGACAGGACTCG-GATTGACTATCTTTCGAGCCGTCCGCTGGCGAA-GGAGG-TGTAGG-TT-AACGAAAAGTGGACG-CTG--CGGCGATGCCCATCTCTATC-AAAAATCCATT-ACTCC??????????????????????????????????????????????
>RM15-08b
TTGAACATCGACATCTTGAACGCATATGGCGGCCTCGGGTCCATCCCGAGGCCACGCC-CGTC-TGAGGGTCGGCG-AGTCTA--AAGCAATCGCCTC--T-------CCA--CA---TAA-----TGTGTGTG----GGC--TGGTGTGCCGGTCGAGA-A-GC-TCTGCTGCCGCCGCTGCTG----------------TGCTCT---AGCAGTTAAGTAGCATGGGCG----ACTCGTC--------TGGTGCCGAGGAGGCGCCTTGGGC-TTTTCGC?GACCGCATCGCGG--TCCCCGTGGCCTTAAGTGCACGCTGCGTCGTCGTCTGTCC----ACCGCTCGACAC--GGAGCGCT-CGTGTTC-GTGTCGGGAAGTTGCCGACGCCGCCGCCGCC---GTCCGGACAGGACTCG-GATTGACTATCTTTCGAGCCGTCCGCTGGCGAA-GGAGG-TGTAGG-TT-AACGAAAAGTGGACG-CTG--CGGCGATGCCCATCTCTATC-AAAAATCCATT-ACTCC??????????????????????????????????????????????
