# Supplementary material for: Living on the edge: comparative phylogeography and phylogenetics of Oreohelix land snails at their range edge in Western Canada
Source: BMC Evol Biol. 2020 Jan 6;20:3. doi: 10.1186/s12862-019-1566-1 (PMC6945528; doi:10.1186/s12862-019-1566-1)
Supplement: Supplementary file 8 — Additional file 8. Input file for Popart, used to create haplotype network. [file 12862_2019_1566_MOESM8_ESM.txt]

#NEXUS
[ Title Phylogenetic Analysis]
begin taxa;
   dimensions ntax= 228;
   taxlabels
      CABML101     
      CABML101_2_  
      CABML102     
      CABML102_2_  
      CABML103     
      CABML103_2_  
      CABML104     
      CABML104_2_  
      CALC01       
      CALC01_2_    
      CALC02       
      CALC02_2_    
      CALC03       
      CALC03_2_    
      CALC04       
      CALC04_2_    
      CHBC401_a    
      CHBC402      
      CHBC402_2_   
      CHBC403_a    
      CHBC404_a    
      CHBC502_a    
      CHBC502_b    
      CHBC503_b    
      CHBC504      
      CHBC504_2_   
      CNFS02       
      CNFS02_2_    
      CNFS03       
      CNFS03_2_    
      CNFS04       
      CNFS04_2_    
      CNNY101      
      CNNY101_2_   
      Oreo9M01     
      Oreo9M01_2_  
      Oreo9M02     
      Oreo9M02_2_  
      Oreo9M03     
      Oreo9M03_2_  
      Oreo9M04     
      Oreo9M04_2_  
      Oreo9M05     
      Oreo9M05_2_  
      Oreo9M06     
      Oreo9M06_2_  
      Oreo9M07     
      Oreo9M07_2_  
      Oreo9M08     
      Oreo9M08_2_  
      OreoBC01     
      OreoBC01_2_  
      OreoBC02     
      OreoBC02_2_  
      OreoBC03     
      OreoBC03_2_  
      OreoBC04_a   
      OreoBC04_b   
      OreoBC05_a   
      OreoBC05_b   
      OreoBC06     
      OreoBC06_2_  
      OreoBC07_a   
      OreoBC07_b   
      OreoBC08     
      OreoBC08_2_  
      OreoCA01     
      OreoCA01_2_  
      OreoCA02_a   
      OreoCA02_b   
      OreoCA04_a   
      OreoCA04_b   
      OreoCA05_a   
      OreoCA05_b   
      OreoCA06     
      OreoCA06_2_  
      OreoHSC01    
      OreoHSC01_2_ 
      OreoHSC02    
      OreoHSC02_2_ 
      OreoHSC03    
      OreoHSC03_2_ 
      OreoHSC04_a  
      OreoHSC04_b  
      OreoHSC05    
      OreoHSC05_2_ 
      OreoHSC06    
      OreoHSC06_2_ 
      OreoHSC07    
      OreoHSC07_2_ 
      OreoHSC08    
      OreoHSC08_2_ 
      OreoHW101_a  
      OreoHW101_b  
      OreoHW102    
      OreoHW102_2_ 
      OreoHW103    
      OreoHW103_2_ 
      OreoHW104    
      OreoHW104_2_ 
      OreoHW105    
      OreoHW105_2_ 
      OreoHW106    
      OreoHW106_2_ 
      OreoHW107    
      OreoHW107_2_ 
      OreoHW108    
      OreoHW108_2_ 
      OreoHW201    
      OreoHW201_2_ 
      OreoHW202_a  
      OreoHW202_b  
      OreoHW203    
      OreoHW203_2_ 
      OreoHW204_a  
      OreoHW204_b  
      OreoHW205    
      OreoHW205_2_ 
      OreoHW206_a  
      OreoHW206_b  
      OreoHW207_a  
      OreoHW207_b  
      OreoHW208_a  
      OreoHW208_b  
      OreoHW301    
      OreoHW301_2_ 
      OreoHW302    
      OreoHW302_2_ 
      OreoHW303    
      OreoHW303_2_ 
      OreoHW304    
      OreoHW304_2_ 
      OreoHW305_a  
      OreoHW305_b  
      OreoHW306    
      OreoHW306_2_ 
      OreoHW307    
      OreoHW307_2_ 
      OreoHW308    
      OreoHW308_2_ 
      OreoLRE01    
      OreoLRE01_2_ 
      OreoLRE02    
      OreoLRE02_2_ 
      OreoLRE03    
      OreoLRE03_2_ 
      OreoLRE04    
      OreoLRE04_2_ 
      OreoLRE05    
      OreoLRE05_2_ 
      OreoLRE06    
      OreoLRE06_2_ 
      OreoLRE07    
      OreoLRE07_2_ 
      OreoLRE08    
      OreoLRE08_2_ 
      OreoRE01     
      OreoRE01_2_  
      OreoRE05     
      OreoRE05_2_  
      OreoRE06     
      OreoRE06_2_  
      OreoRE08     
      OreoRE08_2_  
      OreoSC01     
      OreoSC01_2_  
      OreoSC02     
      OreoSC02_2_  
      OreoSC03     
      OreoSC03_2_  
      OreoSC04     
      OreoSC04_2_  
      OreoSC05     
      OreoSC05_2_  
      OreoSC06     
      OreoSC06_2_  
      OreoSC07     
      OreoSC07_2_  
      OreoSC08     
      OreoSC08_2_  
      OreoTCT01    
      OreoTCT01_2_ 
      OreoTCT02    
      OreoTCT02_2_ 
      OreoTCT03_a  
      OreoTCT03_b  
      OreoTCT04    
      OreoTCT04_2_ 
      OreoTCT05    
      OreoTCT05_2_ 
      OreoTCT06    
      OreoTCT06_2_ 
      OreoTCT07    
      OreoTCT07_2_ 
      OreoTCT08_a  
      OreoTCT08_b  
      OreoWBLT01   
      OreoWBLT01_2_
      OreoWBLT02   
      OreoWBLT02_2_
      OreoWBLT03   
      OreoWBLT03_2_
      OreoWBLT04   
      OreoWBLT04_2_
      OreoWBLT05   
      OreoWBLT05_2_
      OreoWBLT06   
      OreoWBLT06_2_
      OreoWBLT07   
      OreoWBLT07_2_
      OreoWBLT08   
      OreoWBLT08_2_
      OreoWCB01    
      OreoWCB01_2_ 
      OreoWCB02    
      OreoWCB02_2_ 
      OreoWCB03    
      OreoWCB03_2_ 
      OreoWCB04    
      OreoWCB04_2_ 
      OreoWCB05    
      OreoWCB05_2_ 
      OreoWCB06    
      OreoWCB06_2_ 
      OreoWCB07    
      OreoWCB07_2_ 
      OreoWCB08    
      OreoWCB08_2_ 
;
end;
begin characters;
   dimensions nchar= 579;
   format missing=? gap=- matchchar=. datatype=nucleotide interleave=yes;
   matrix

[!Domain=Data;]
[                                                                                                                1111111111111111111111111111111111111111111111111111111111111111111111111111111111111111111111111111222222222222222222222222222222222222222222222222222]
[                      1111111111222222222233333333334444444444555555555566666666667777777777888888888899999999990000000000111111111122222222223333333333444444444455555555556666666666777777777788888888889999999999000000000011111111112222222222333333333344444444445]
[             1234567890123456789012345678901234567890123456789012345678901234567890123456789012345678901234567890123456789012345678901234567890123456789012345678901234567890123456789012345678901234567890123456789012345678901234567890123456789012345678901234567890]
CABML101      ----ACATCGACATCTTGAACGCATATGGCGGCCTCGGGTCCATCCCGAGGCCACGCC-CGTC-TGAGGGTCGGCG-AGTCTA--AAGCAATCGCCTC--T-------CCA--CA---TAA-----TGTGTGTG----GGC--TGGTGTGCCGGTCGAGA-A-GC-TCTGCTGCCGCCGCTGCTG----------------TGCTCT---AGCAGTTAAGTAGCATGGGCG----ACTCGTC--------
CABML101_2_   ----......................................................-....-............-......--.............--.-------...--..---...-----........----...--.................-.-..-...................----------------......---.....................----.......--------
CABML102      ----......................................................-....-............-......--.............--.-------...--..---...-----........----...--.................-.-..-...................----------------......---.....................----.......--------
CABML102_2_   ----......................................................-....-............-......--.............--.-------...--..---...-----........----...--.................-.-..-...................----------------......---.....................----.......--------
CABML103      ----......................................................-....-............-......--.............--.-------...--..---...-----........----...--.................-.-..-...................----------------......---.....................----.......--------
CABML103_2_   ----......................................................-....-............-......--.............--.-------...--..---...-----........----...--.................-.-..-...................----------------......---.....................----.......--------
CABML104      ----......................................................-....-............-......--.............--.-------...--..---...-----........----...--.................-.-..-...................----------------......---.....................----.......--------
CABML104_2_   ----......................................................-....-............-......--.............--.-------...--..---...-----........----...--.................-.-..-...................----------------......---.....................----.......--------
CALC01        ----......................................................-....-............-......--.............--.-------...--..---...-----........----...--.................-.-..-...................----------------......---.....................----.......--------
CALC01_2_     ----......................................................-....-............-......--.............--.-------...--..---...-----........----...--.................-.-..-...................----------------......---.....................----.......--------
CALC02        ----......................................................-....-............-......--.............--.-------...--..---...-----........----...--.................-.-..-...................----------------......---.....................----.......--------
CALC02_2_     ----......................................................-....-............-......--.............--.-------...--..---...-----........----...--.................-.-..-...................----------------......---.....................----.......--------
CALC03        ----......................................................-....-............-......--.............--.-------...--..---...-----........----...--.................-.-..-...................----------------......---.....................----.......--------
CALC03_2_     ----......................................................-....-............-......--.............--.-------...--..---...-----........----...--.................-.-..-...................----------------......---.....................----.......--------
CALC04        ----......................................................-....-............-......--.............--.-------...--..---...-----........----...--.................-.-..-...................----------------......---.....................----.......--------
CALC04_2_     ----......................................................-....-............-......--.............--.-------...--..---...-----........----...--.................-.-..-...................----------------......---.....................----.......--------
CHBC401_a     ----..........................................c........g..-....-tg.....c....-......--.............--.-------...--..---...-----........----...--.................-.-..-...................----------------......---...........g.ca......----a.tc.t.--------
CHBC402       ----...................................................?..-....-.......?....-......--.............--.-------...--..---...-----........----...--.................-.-.?-......?............----------------......---.?..........?........----.?.....--------
CHBC402_2_    ----...................................................?..-....-.......?....-......--.............--.-------...--..---...-----........----...--.................-.-.?-......?............----------------......---.?..........?........----.?.....--------
CHBC403_a     ----..........................................c...........-....-............-....a.--.............--.-------...--..---...-----........----...--.................-.-..-...................----------------......---.....................----.......--------
CHBC404_a     ----..........................................c........g..-....-.g.....c....-...A..--.............--.-------...--..---...-----........----...--.................-.-..-...t...............----------------......---.....................----..tc...--------
CHBC502_a     ----......................................................-....-............-......--.............--.-------...--..---...-----........----...--.................-.-..-...................----------------......---.....................----.......--------
CHBC502_b     ----...................................................c..-....-.......g....-......--.............--.-------...--..---...-----........----...--.................-.-.-a......c......t..t..----------------..t.t.---.c....a.....c........----.t..t..--------
CHBC503_b     ----..........................................c........g..-....-.g.....c....-...A..--.............--.-------...--..---...-----........----...--.................-.-..-...................----------------......---.....................----..tc...--------
CHBC504       ----......................................................-....-............-......--.............--.-------...--..---...-----........----...--.................-.-..-...................----------------......---.....................----.......--------
CHBC504_2_    ----......................................................-....-............-......--.............--.-------...--..---...-----........----...--.................-.-..-...................----------------......---.....................----.......--------
CNFS02        ----......................................................-....-............-......--.............--.-------...--..---...-----........----...--.................-.-..-...................----------------......---.....................----.......--------
CNFS02_2_     ----......................................................-....-............-......--.............--.-------...--..---...-----........----...--.................-.-..-...................----------------......---.....................----.......--------
CNFS03        ----......................................................-....-............-......--.............--.-------...--..---...-----........----...--.................-.-..-...................----------------......---.....................----.......--------
CNFS03_2_     ----......................................................-....-............-......--.............--.-------...--..---...-----........----...--.................-.-..-...................----------------......---.....................----.......--------
CNFS04        ----......................................................-....-............-......--.............--.-------...--..---...-----........----...--.................-.-..-...................----------------......---.....................----.......--------
CNFS04_2_     ----......................................................-....-............-......--.............--.-------...--..---...-----........----...--.................-.-..-...................----------------......---.....................----.......--------
CNNY101       ----......................................................-....-............-......--.............--.-------...--..---...-----........----...--.................-.-..-...................----------------......---.....................----.......--------
CNNY101_2_    ----......................................................-....-............-......--.............--.-------...--..---...-----........----...--.................-.-..-...................----------------......---.....................----.......--------
Oreo9M01      TTGA.......T..............................................-....-............-......--.............--.T------...--..---...-----........----...--.....--..........-.-..-.....C.....T....-------------------......---........T............----.......--------
Oreo9M01_2_   TTGA.......T..............................................-....-............-......--.............--.T------...--..---...-----........----...--.....--..........-.-..-.....C.....T....-------------------......---........T............----.......--------
Oreo9M02      TTGA.......T..............................................-....-............-......--.............--.T------...--..---...-----........----...--.....--..........-.-..-.....C.....T....-------------------......---........T............----.......--------
Oreo9M02_2_   TTGA.......T..............................................-....-............-......--.............--.T------...--..---...-----........----...--.....--..........-.-..-.....C.....T....-------------------......---........T............----.......--------
Oreo9M03      TTGA.......T..............................................-....-............-......--.............--.T------...--..---...-----........----...--.....--..........-.-..-.....C.....T....-------------------......---........T............----.......--------
Oreo9M03_2_   TTGA.......T..............................................-....-............-......--.............--.T------...--..---...-----........----...--.....--..........-.-..-.....C.....T....-------------------......---........T............----.......--------
Oreo9M04      TTGA.......T..............................................-....-............-......--.............--.T------...--..---...-----........----...--.....--..........-.-..-.....C.....T....-------------------......---........T............----.......--------
Oreo9M04_2_   TTGA.......T..............................................-....-............-......--.............--.T------...--..---...-----........----...--.....--..........-.-..-.....C.....T....-------------------......---........T............----.......--------
Oreo9M05      TTGA.......T..............................................-....-............-......--.............--.T------...--..---...-----........----...--.....--..........-.-..-.....C.....T....-------------------......---........T............----.......--------
Oreo9M05_2_   TTGA.......T..............................................-....-............-......--.............--.T------...--..---...-----........----...--.....--..........-.-..-.....C.....T....-------------------......---........T............----.......--------
Oreo9M06      TTGA.......T..............................................-....-............-......--.............--.T------...--..---...-----........----...--.....--..........-.-..-.....C.....T....-------------------......---........T............----.......--------
Oreo9M06_2_   TTGA.......T..............................................-....-............-......--.............--.T------...--..---...-----........----...--.....--..........-.-..-.....C.....T....-------------------......---........T............----.......--------
Oreo9M07      TTGA.......T..............................................-....-............-......--.............--.T------...--..---...-----........----...--.....--..........-.-..-.....C.....T....-------------------......---........T............----.......--------
Oreo9M07_2_   TTGA.......T..............................................-....-............-......--.............--.T------...--..---...-----........----...--.....--..........-.-..-.....C.....T....-------------------......---........T............----.......--------
Oreo9M08      TTGA.......T..............................................-....-............-......--.............--.T------...--..---...-----........----...--.....--..........-.-..-.....C.....T....-------------------......---........T............----.......--------
Oreo9M08_2_   TTGA.......T..............................................-....-............-......--.............--.T------...--..---...-----........----...--.....--..........-.-..-.....C.....T....-------------------......---........T............----.......--------
OreoBC01      --------------............................................-....-............-......--.............--.T------...--..---...-----........----...--.....--..........-.-..-.....C.....T....-------------------......---........T............----.......--------
OreoBC01_2_   --------------............................................-....-............-......--.............--.T------...--..---...-----........----...--.....--..........-.-..-.....C.....T....-------------------......---........T............----.......--------
OreoBC02      --------------............................................-....-............-......--.............--.T------...--..---...-----........----...--.....--..........-.-..-.....C.....T....-------------------......---........T............----.......--------
OreoBC02_2_   --------------............................................-....-............-......--.............--.T------...--..---...-----........----...--.....--..........-.-..-.....C.....T....-------------------......---........T............----.......--------
OreoBC03      --------------............................................-....-............-......--.............--.T------...--..---...-----........----...--.....--..........-.-..-.....C.....T....-------------------......---........T......A.....----.......--------
OreoBC03_2_   --------------............................................-....-............-......--.............--.T------...--..---...-----........----...--.....--..........-.-..-.....C.....T....-------------------......---........T......A.....----.......--------
OreoBC04_a    --------------............................................-....-............-......--.............--.-------...--..---...-----........----...--.................-.-..-...................----------------......---.....................----.......--------
OreoBC04_b    --------------............................................-....-............-......--.............--.T------...--..---...-----........----...--.....--..........-.-..-.....C.....T....-------------------......---........T......A.....----.......--------
OreoBC05_a    --------------............................................-....-............-......--.............--.-------...--..---...-----........----...--.................-.-..-...................----------------......---.....................----.......--------
OreoBC05_b    --------------............................................-....-............-......--.............--.T------...--..---...-----........----...--.....--..........-.-..-.....C.....T....-------------------......---........T......A.....----.......--------
OreoBC06      --------------............................................-....-............-......--.............--.T------...--..---...-----........----...--.....--..........-.-..-.....C.....T....-------------------......---........T............----.......--------
OreoBC06_2_   --------------............................................-....-............-......--.............--.T------...--..---...-----........----...--.....--..........-.-..-.....C.....T....-------------------......---........T............----.......--------
OreoBC07_a    --------------............................................-....-............-......--.............--.-------...--..---...-----........----...--.................-.-..-...................----------------......---.....................----.......--------
OreoBC07_b    --------------............................................-....-............-......--.............--.T------...--..---...-----........----...--.....--..........-.-..-.....C.....T....-------------------......---........T......A.....----.......--------
OreoBC08      --------------............................................-....-............-......--.............--.T------...--..---...-----........----...--.....--..........-.-..-.....C.....T....-------------------......---........T............----.......--------
OreoBC08_2_   --------------............................................-....-............-......--.............--.T------...--..---...-----........----...--.....--..........-.-..-.....C.....T....-------------------......---........T............----.......--------
OreoCA01      --------------............................................-....-............-...T..--.............--.TCTCC-T...TA..TTA...-----........TGTG...--.....--..........-.-..-...................----------------......---.....G...............----.......--------
OreoCA01_2_   --------------............................................-....-............-...T..--.............--.TCTCC-T...TA..TTA...-----........TGTG...--.....--..........-.-..-...................----------------......---.....G...............----.......--------
OreoCA02_a    --------------............................................-....-............-...T..--.............--.TCTCC-T...TA..TTA...-----........TGTG...--.....--..........-.-..-...................----------------......---.....G...............----.......--------
OreoCA02_b    --------------............................................-....-............-...T..--.............--.TCTCC-T...TA..TTA...-----........TGTG...--.....--..........-.-..-...................----------------......---.....G...............----.......--------
OreoCA04_a    --------------............................................-....-............-...T..--.............--.TCTCC-T...TA..TTA...-----........TGTG...--.....--..........-.-..-...................----------------......---.....G...............----.......--------
OreoCA04_b    --------------............................................-....-............-...T..--.............--.TCTCC-T...TA..TTA...-----........TGTG...--.....--..........-.-..-...................----------------......---.....G...............----.......--------
OreoCA05_a    --------------............................................-....-............-...T..--.............--.TCTCC-T...TA..TTA...-----........TGTG...--.....--..........-.-..-...................----------------......---.....G...............----.......--------
OreoCA05_b    --------------............................................-....-............-...T..--.............--.TCTCC-T...TA..TTA...-----........TGTG...--.....--..........-.-..-...................----------------......---.....G...............----.......--------
OreoCA06      --------------............................................-....-............-...T..--.............--.TCTCC-T...TA..TTA...-----........TGTG...--.....--..........-.-..-...................----------------......---.....G...............----.......--------
OreoCA06_2_   --------------............................................-....-............-...T..--.............--.TCTCC-T...TA..TTA...-----........TGTG...--.....--..........-.-..-...................----------------......---.....G...............----.......--------
OreoHSC01     --------------............................................-....-............-......--.............--.-------...--..---...-----........----...--.................-.-..-...................----------------......---.....................----.......--------
OreoHSC01_2_  --------------............................................-....-............-......--.............--.-------...--..---...-----........----...--.................-.-..-...................----------------......---.....................----.......--------
OreoHSC02     --------------............................................-....-............-...T..--.............--.TCTCC-T...TA..TTA...-----........TGTG...--.....--..........-.-..-...................----------------......---.....G...............----.......--------
OreoHSC02_2_  --------------............................................-....-............-...T..--.............--.TCTCC-T...TA..TTA...-----........TGTG...--.....--..........-.-..-...................----------------......---.....G...............----.......--------
OreoHSC03     --------------............................................-....-............-...T..--.............--.TCTCC-T...TA..TTA...-----........TGTG...--.....--..........-.-..-...................----------------......---.....G...............----.......--------
OreoHSC03_2_  --------------............................................-....-............-...T..--.............--.TCTCC-T...TA..TTA...-----........TGTG...--.....--..........-.-..-...................----------------......---.....G...............----.......--------
OreoHSC04_a   --------------............................................-....-............-...T..--.............--.TCTCC-T...TA..TTA...-----........TGTG...--.....--..........-.-..-...................----------------......---.....G...............----.......--------
OreoHSC04_b   --------------............................................-....-............-...T..--.............--.TCTCC-T...TA..TTA...-----........TGTG...--.....--..........-.-..-...................----------------......---.....G...............----.......--------
OreoHSC05     --------------............................................-....-............-...T..--.............--.TCTCC-T...TA..TTA...-----........TGTG...--.....--..........-.-..-...................----------------......---.....G...............----.......--------
OreoHSC05_2_  --------------............................................-....-............-...T..--.............--.TCTCC-T...TA..TTA...-----........TGTG...--.....--..........-.-..-...................----------------......---.....G...............----.......--------
OreoHSC06     --------------............................................-....-............-...T..--.............--.TCTCC-T...TA..TTA...-----........TGTG...--.....--..........-.-..-...................----------------......---.....G...............----.......--------
OreoHSC06_2_  --------------............................................-....-............-...T..--.............--.TCTCC-T...TA..TTA...-----........TGTG...--.....--..........-.-..-...................----------------......---.....G...............----.......--------
OreoHSC07     --------------............................................-....-............-...T..--.............--.TCTCC-T...TA..TTA...-----........TGTG...--.....--..........-.-..-...................----------------......---.....G...............----.......--------
OreoHSC07_2_  --------------............................................-....-............-...T..--.............--.TCTCC-T...TA..TTA...-----........TGTG...--.....--..........-.-..-...................----------------......---.....G...............----.......--------
OreoHSC08     --------------............................................-....-............-...T..--.............--.TCTCC-T...TA..TTA...-----........TGTG...--.....--..........-.-..-...................----------------......---.....G...............----.......--------
OreoHSC08_2_  --------------............................................-....-............-...T..--.............--.TCTCC-T...TA..TTA...-----........TGTG...--.....--..........-.-..-...................----------------......---.....G...............----.......--------
OreoHW101_a   --------------............................................-....-............-......--.............--.T------...--..---...-----........----...--.....--..........-.-..-.....C.....T....-------------------......---........T............----.......--------
OreoHW101_b   --------------............................................-....-............-......--.............--.T------...--..---...-----........----...--.....--..........-.-..-.....C.....T....-------------------......---........T............----.......--------
OreoHW102     TTGA.......T..............................................-....-............-......--.............--.T------...--..---...-----........----...--.....--..........-.-..-.....C.....T....-------------------......---........T............----.......--------
OreoHW102_2_  TTGA.......T..............................................-....-............-......--.............--.T------...--..---...-----........----...--.....--..........-.-..-.....C.....T....-------------------......---........T............----.......--------
OreoHW103     --------------............................................-....-............-......--.............--.T------...--..---...-----........----...--.....--..........-.-..-.....C.....T....-------------------......---........T............----.......--------
OreoHW103_2_  --------------............................................-....-............-......--.............--.T------...--..---...-----........----...--.....--..........-.-..-.....C.....T....-------------------......---........T............----.......--------
OreoHW104     TTGA.......T..............................................-....-............-......--.............--.T------...--..---...-----........----...--.....--..........-.-..-.....C.....T....-------------------......---........T............----.......--------
OreoHW104_2_  TTGA.......T..............................................-....-............-......--.............--.T------...--..---...-----........----...--.....--..........-.-..-.....C.....T....-------------------......---........T............----.......--------
OreoHW105     ------------------------------------......................-....-............-......--.............--.T------...--..---...-----........----...--.....--..........-.-..-.....C.....T....-------------------......---........T............----.......--------
OreoHW105_2_  ------------------------------------......................-....-............-......--.............--.T------...--..---...-----........----...--.....--..........-.-..-.....C.....T....-------------------......---........T............----.......--------
OreoHW106     ----.......T..............................................-....-............-......--.............--.T------...--..---...-----........----...--.....--..........-.-..-.....C.....T....-------------------......---........T............----.......--------
OreoHW106_2_  ----.......T..............................................-....-............-......--.............--.T------...--..---...-----........----...--.....--..........-.-..-.....C.....T....-------------------......---........T............----.......--------
OreoHW107     ------------------------------------......................-....-............-......--.............--.T------...--..---...-----........----...--.....--..........-.-..-.....C.....T....-------------------......---........T............----.......--------
OreoHW107_2_  ------------------------------------......................-....-............-......--.............--.T------...--..---...-----........----...--.....--..........-.-..-.....C.....T....-------------------......---........T............----.......--------
OreoHW108     ----.......T..............................................-....-............-......--.............--.T------...--..---...-----........----...--.....--..........-.-..-.....C.....T....-------------------......---........T............----.......--------
OreoHW108_2_  ----.......T..............................................-....-............-......--.............--.T------...--..---...-----........----...--.....--..........-.-..-.....C.....T....-------------------......---........T............----.......--------
OreoHW201     --------------............................................-....-............-......--.............--.T------...--..---...-----........----...--.....--..........-.-..-.....C.....T....-------------------......---........T............----.......--------
OreoHW201_2_  --------------............................................-....-............-......--.............--.T------...--..---...-----........----...--.....--..........-.-..-.....C.....T....-------------------......---........T............----.......--------
OreoHW202_a   --------------............................................-....-............-......--.............--.-------...--..---...-----........----...--.................-.-..-...................----------------......---.....................----.......--------
OreoHW202_b   --------------............................................-....-............-......--.............--.T------...--..---...-----........----...--.....--..........-.-..-.....C.....T....-------------------......---........T......A.....----.......--------
OreoHW203     --------------............................................-....-............-......--.............--.T------...--..---...-----........----...--.....--..........-.-..-.....C.....T....-------------------......---........T............----.......--------
OreoHW203_2_  --------------............................................-....-............-......--.............--.T------...--..---...-----........----...--.....--..........-.-..-.....C.....T....-------------------......---........T............----.......--------
OreoHW204_a   --------------............................................-....-............-......--.............--.-------...--..---...-----........----...--.................-.-..-...................----------------......---.....................----.......--------
OreoHW204_b   --------------............................................-....-............-......--.............--.T------...--..---...-----........----...--.....--..........-.-..-.....C.....T....-------------------......---........T......A.....----.......--------
OreoHW205     --------------............................................-....-............-......--.............--.T------...--..---...-----........----...--.....--..........-.-..-.....C.....T....-------------------......---........T............----.......--------
OreoHW205_2_  --------------............................................-....-............-......--.............--.T------...--..---...-----........----...--.....--..........-.-..-.....C.....T....-------------------......---........T............----.......--------
OreoHW206_a   --------------............................................-....-............-......--.............--.T------...--..---...-----........----...--.....--..........-.-..-.....C.....T....-------------------......---........T............----.......--------
OreoHW206_b   --------------............................................-....-............-......--.............--.T------...--..---...-----........----...--.....--..........-.-..-.....C.....T....-------------------......---........T............----.......--------
OreoHW207_a   --------------............................................-....-............-......--.............--.-------...--..---...-----........----...--.................-.-..-...................----------------......---....................C----.......--------
OreoHW207_b   --------------............................................-....-............-......--.............--.T------...--..---...-----........----...--.....--..........-.-..-.....C.....T....-------------------......---........T......A.....----.......--------
OreoHW208_a   --------------............................................-....-............-......--.............--.-------...--..---...-----........----...--.................-.-..-...................----------------......---.....................----.......--------
OreoHW208_b   --------------............................................-....-............-......--.............--.T------...--..---...-----........----...--.....--..........-.-..-.....C.....T....-------------------......---........T......A.....----.......--------
OreoHW301     --------------............................................-....-............-......--.............--.-------...--..---...-----........----...--.................-.-..-...................----------------......---.....................----.......--------
OreoHW301_2_  --------------............................................-....-............-......--.............--.-------...--..---...-----........----...--.................-.-..-...................----------------......---.....................----.......--------
OreoHW302     --------------............................................-....-............-......--.............--.T------...--..---...-----........----...--.....--..........-.-..-.....C.....T....-------------------......---........T............----.......--------
OreoHW302_2_  --------------............................................-....-............-......--.............--.T------...--..---...-----........----...--.....--..........-.-..-.....C.....T....-------------------......---........T............----.......--------
OreoHW303     --------------............................................-....-............-......--.............--.T------...--..---...-----........----...--.....--..........-.-..-.....C.....T....-------------------......---........T............----.......--------
OreoHW303_2_  --------------............................................-....-............-......--.............--.T------...--..---...-----........----...--.....--..........-.-..-.....C.....T....-------------------......---........T............----.......--------
OreoHW304     --------------............................................-....-............-......--.............--.T------...--..---...-----........----...--.....--..........-.-..-.....C.....T....-------------------......---........T............----.......--------
OreoHW304_2_  --------------............................................-....-............-......--.............--.T------...--..---...-----........----...--.....--..........-.-..-.....C.....T....-------------------......---........T............----.......--------
OreoHW305_a   --------------............................................-....-............-......--.............--.-------...--..---...-----........----...--.................-.-..-...................----------------......---.....................----.......--------
OreoHW305_b   --------------............................................-....-............-......--.............--.T------...--..---...-----........----...--.....--..........-.-..-.....C.....T....-------------------......---........T......A.....----.......--------
OreoHW306     --------------............................................-....-............-......--.............--.T------...--..---...-----........----...--.....--..........-.-..-.....C.....T....-------------------......---........T............----.......--------
OreoHW306_2_  --------------............................................-....-............-......--.............--.T------...--..---...-----........----...--.....--..........-.-..-.....C.....T....-------------------......---........T............----.......--------
OreoHW307     --------------............................................-....-............-......--.............--.T------...--..---...-----........----...--.....--..........-.-..-.....C.....T....-------------------......---........T............----.......--------
OreoHW307_2_  --------------............................................-....-............-......--.............--.T------...--..---...-----........----...--.....--..........-.-..-.....C.....T....-------------------......---........T............----.......--------
OreoHW308     --------------............................................-....-............-......--.............--.T------...--..---...-----........----...--.....--..........-.-..-.....C.....T....-------------------......---........T............----.......--------
OreoHW308_2_  --------------............................................-....-............-......--.............--.T------...--..---...-----........----...--.....--..........-.-..-.....C.....T....-------------------......---........T............----.......--------
OreoLRE01     --------------....-.......................................-....-............-...T..--.............--.TCTCC-T...TA..TTA...-----........TGTG...--.....--..........-.-..-...................----------------......---.....G...............----.......--------
OreoLRE01_2_  --------------....-.......................................-....-............-...T..--.............--.TCTCC-T...TA..TTA...-----........TGTG...--.....--..........-.-..-...................----------------......---.....G...............----.......--------
OreoLRE02     TTGA......................................................-....-............-...T..--.............--.TCTCC-T...TA..TTA...-----........TGTG...--.....--..........-.-..-...................----------------......---.....G...............----.......--------
OreoLRE02_2_  TTGA......................................................-....-............-...T..--.............--.TCTCC-T...TA..TTA...-----........TGTG...--.....--..........-.-..-...................----------------......---.....G...............----.......--------
OreoLRE03     --------------....-.......................................-....-............-...T..--.............--.TCTCC-T...TA..TTA...-----........TGTG...--.....--..........-.-..-...................----------------......---.....G...............----.......--------
OreoLRE03_2_  --------------....-.......................................-....-............-...T..--.............--.TCTCC-T...TA..TTA...-----........TGTG...--.....--..........-.-..-...................----------------......---.....G...............----.......--------
OreoLRE04     TTGA......................................................-....-............-...T..--.............--.TCTCC-T...TA..TTA...-----........TGTG...--.....--..........-.-..-...................----------------......---.....G...............----.......--------
OreoLRE04_2_  TTGA......................................................-....-............-...T..--.............--.TCTCC-T...TA..TTA...-----........TGTG...--.....--..........-.-..-...................----------------......---.....G...............----.......--------
OreoLRE05     ------------------------------------......................-....-............-...T..--.............--.TCTCC-T...TA..TTA...-----........TGTG...--.....--..........-.-..-...................----------------......---.....G...............----.......--------
OreoLRE05_2_  ------------------------------------......................-....-............-...T..--.............--.TCTCC-T...TA..TTA...-----........TGTG...--.....--..........-.-..-...................----------------......---.....G...............----.......--------
OreoLRE06     ATGA......................................................-....-............-...T..--.............--.TCTCC-T...TA..TTA...-----........TGTG...--.....--..........-.-..-...................----------------......---.....G...............----.......--------
OreoLRE06_2_  ATGA......................................................-....-............-...T..--.............--.TCTCC-T...TA..TTA...-----........TGTG...--.....--..........-.-..-...................----------------......---.....G...............----.......--------
OreoLRE07     ------------------------------------......................-....-............-...T..--.............--.TCTCC-T...TA..TTA...-----........TGTG...--.....--..........-.-..-...................----------------......---.....G...............----.......--------
OreoLRE07_2_  ------------------------------------......................-....-............-...T..--.............--.TCTCC-T...TA..TTA...-----........TGTG...--.....--..........-.-..-...................----------------......---.....G...............----.......--------
OreoLRE08     ATGA......................................................-....-............-...T..--.............--.TCTCC-T...TA..TTA...-----........TGTG...--.....--..........-.-..-...................----------------......---.....G...............----.......--------
OreoLRE08_2_  ATGA......................................................-....-............-...T..--.............--.TCTCC-T...TA..TTA...-----........TGTG...--.....--..........-.-..-...................----------------......---.....G...............----.......--------
OreoRE01      TTGA.......T..............................................-....-............-...A..--.............--.T------...--..---...-----........----...--.....--..........-.-..-.....C.....T....-------------------......---........T............----.......--------
OreoRE01_2_   TTGA.......T..............................................-....-............-...A..--.............--.T------...--..---...-----........----...--.....--..........-.-..-.....C.....T....-------------------......---........T............----.......--------
OreoRE05      TTGA.......T..............................................-....-............-......--.............--.T------...--..---...-----........----...--.....--..........-.-..-.....C.....T....-------------------......---........T............----.......--------
OreoRE05_2_   TTGA.......T..............................................-....-............-......--.............--.T------...--..---...-----........----...--.....--..........-.-..-.....C.....T....-------------------......---........T............----.......--------
OreoRE06      TTGA.......T..............................................-....-............-......--.............--.T------...--..---...-----........----...--.....--..........-.-..-.....C.....T....-------------------......---........T............----.......--------
OreoRE06_2_   TTGA.......T..............................................-....-............-......--.............--.T------...--..---...-----........----...--.....--..........-.-..-.....C.....T....-------------------......---........T............----.......--------
OreoRE08      TTGA.......T..............................................-....-............-......--.............--.T------...--..---...-----........----...--.....--..........-.-..-.....C.....T....-------------------......---........T............----.......--------
OreoRE08_2_   TTGA.......T..............................................-....-............-......--.............--.T------...--..---...-----........----...--.....--..........-.-..-.....C.....T....-------------------......---........T............----.......--------
OreoSC01      TTGA.......T..............................................-....-............-......--.............--.T------...--..---...-----........----...--.....--..........-.-..-.....C.....T....-------------------......---........T............----.......--------
OreoSC01_2_   TTGA.......T..............................................-....-............-......--.............--.T------...--..---...-----........----...--.....--..........-.-..-.....C.....T....-------------------......---........T............----.......--------
OreoSC02      TTGA.......T..............................................-...A-...?........-...A..--..a..........--.T------...--..---...-----........----...--.....--.....?..?.-.-?.-.....C....?T....-------------------....?.---.?..?...?...?..?.....----...?..?--------
OreoSC02_2_   TTGA.......T..............................................-...A-...?........-...A..--..a..........--.T------...--..---...-----........----...--.....--.....?..?.-.-?.-.....C....?T....-------------------....?.---.?..?...?...?..?.....----...?..?--------
OreoSC03      TTGA.......T..............................................-....-............-......--.............--.T------...--..---...-----........----...--.....--..........-.-..-.....C.....T....-------------------......---........T............----.......--------
OreoSC03_2_   TTGA.......T..............................................-....-............-......--.............--.T------...--..---...-----........----...--.....--..........-.-..-.....C.....T....-------------------......---........T............----.......--------
OreoSC04      TTGA.......T..............................................-...A-............-......--.............--.T------...--..---...-----........----...--.....--..........-.-..-.....C.....T....-------------------......---........T............----.......--------
OreoSC04_2_   TTGA.......T..............................................-...A-............-......--.............--.T------...--..---...-----........----...--.....--..........-.-..-.....C.....T....-------------------......---........T............----.......--------
OreoSC05      TTGA.......T..............................................-....-............-......--.............--.T------...--..---...-----........----...--.....--..........-.-..-.....C.....T....-------------------......---........T............----.......--------
OreoSC05_2_   TTGA.......T..............................................-....-............-......--.............--.T------...--..---...-----........----...--.....--..........-.-..-.....C.....T....-------------------......---........T............----.......--------
OreoSC06      TTGA.......T..............................................-....-............-......--.............--.T------...--..---...-----........----...--.....--..........-.-..-.....C.....T....-------------------......---........T............----.......--------
OreoSC06_2_   TTGA.......T..............................................-....-............-......--.............--.T------...--..---...-----........----...--.....--..........-.-..-.....C.....T....-------------------......---........T............----.......--------
OreoSC07      TTGA......................................................-....-............-......--.............--.-------...--..---...-----........----...--.................-.-..-...................----------------......---.....................----.......--------
OreoSC07_2_   TTGA......................................................-....-............-......--.............--.-------...--..---...-----........----...--.................-.-..-...................----------------......---.....................----.......--------
OreoSC08      TTGA.......T..............................................-....-............-......--.............--.T------...--..---...-----........----...--.....--..........-.-..-.....C.....T....-------------------......---........T............----.......--------
OreoSC08_2_   TTGA.......T..............................................-....-............-......--.............--.T------...--..---...-----........----...--.....--..........-.-..-.....C.....T....-------------------......---........T............----.......--------
OreoTCT01     --------------............................................-....-............-......--.............--.-------...--..---...-----........----...--.................-.-..-...................----------------......---.....................----.......--------
OreoTCT01_2_  --------------............................................-....-............-......--.............--.-------...--..---...-----........----...--.................-.-..-...................----------------......---.....................----.......--------
OreoTCT02     --------------............................................-....-............-......--.............--.T------...--..---...-----........----...--.....--..........-.-..-.....C.....T....-------------------......---........T............----.......--------
OreoTCT02_2_  --------------............................................-....-............-......--.............--.T------...--..---...-----........----...--.....--..........-.-..-.....C.....T....-------------------......---........T............----.......--------
OreoTCT03_a   --------------............................................-....-............-......--.............--.-------...--..---...-----........----...--.................-.-..-...................----------------......---....................C----.......--------
OreoTCT03_b   --------------............................................-....-............-......--.............--.T------...--..---...-----........----...--.....--..........-.-..-.....C.....T....-------------------......---........T......A.....----.......--------
OreoTCT04     --------------............................................-....-............-......--.............--.T------...--..---...-----........----...--.....--..........-.-..-.....C.....T....-------------------......---........T............----.......--------
OreoTCT04_2_  --------------............................................-....-............-......--.............--.T------...--..---...-----........----...--.....--..........-.-..-.....C.....T....-------------------......---........T............----.......--------
OreoTCT05     --------------............................................-....-............-......--.............--.T------...--..---...-----........----...--.....--..........-.-..-.....C.....T....-------------------......---........T............----.......--------
OreoTCT05_2_  --------------............................................-....-............-......--.............--.T------...--..---...-----........----...--.....--..........-.-..-.....C.....T....-------------------......---........T............----.......--------
OreoTCT06     --------------............................................-....-............-......--.............--.T------...--..---...-----........----...--.....--..........-.-..-.....C.....T....-------------------......---........T............----.......--------
OreoTCT06_2_  --------------............................................-....-............-......--.............--.T------...--..---...-----........----...--.....--..........-.-..-.....C.....T....-------------------......---........T............----.......--------
OreoTCT07     --------------............................................-....-............-......--.............--.T------...--..---...-----........----...--.....--..........-.-..-.....C.....T....-------------------......---........T............----.......--------
OreoTCT07_2_  --------------............................................-....-............-......--.............--.T------...--..---...-----........----...--.....--..........-.-..-.....C.....T....-------------------......---........T............----.......--------
OreoTCT08_a   --------------............................................-....-............-......--.............--.-------...--..---...-----........----...--.................-.-..-...................----------------......---.....................----.......--------
OreoTCT08_b   --------------............................................-....-............-......--.............--.T------...--..---...-----........----...--.....--..........-.-..-.....C.....T....-------------------......---........T......A.....----.......--------
OreoWBLT01    --------------....-.......................................-....-............-......--.............--.-------...--..---...-----........----...--.................-.-..-...................----------------......---.....................----.......--------
OreoWBLT01_2_ --------------....-.......................................-....-............-......--.............--.-------...--..---...-----........----...--.................-.-..-...................----------------......---.....................----.......--------
OreoWBLT02    TTGA......................................................-....-............-......--.............--.-------...--..---...-----........----...--.................-.-..-...................----------------......---.....................----.......--------
OreoWBLT02_2_ TTGA......................................................-....-............-......--.............--.-------...--..---...-----........----...--.................-.-..-...................----------------......---.....................----.......--------
OreoWBLT03    --------------....-.......................................-....-............-......--.............--.-------...--..---...-----........----...--.................-.-..-...................----------------......---.....................----.......--------
OreoWBLT03_2_ --------------....-.......................................-....-............-......--.............--.-------...--..---...-----........----...--.................-.-..-...................----------------......---.....................----.......--------
OreoWBLT04    TTGA......................................................-....-............-......--.............--.-------...--..---...-----........----...--.................-.-..-...................----------------......---.....................----.......--------
OreoWBLT04_2_ TTGA......................................................-....-............-......--.............--.-------...--..---...-----........----...--.................-.-..-...................----------------......---.....................----.......--------
OreoWBLT05    ------------------------------------......................-....-............-......--.............--.-------...--..---...-----........----...--.................-.-..-...................----------------......---.....................----.......--------
OreoWBLT05_2_ ------------------------------------......................-....-............-......--.............--.-------...--..---...-----........----...--.................-.-..-...................----------------......---.....................----.......--------
OreoWBLT06    ATGA......................................................-....-............-......--.............--.-------...--..---...-----........----...--.................-.-..-...................----------------......---.....................----.......--------
OreoWBLT06_2_ ATGA......................................................-....-............-......--.............--.-------...--..---...-----........----...--.................-.-..-...................----------------......---.....................----.......--------
OreoWBLT07    ------------------------------------......................-....-............-......--.............--.-------...--..---...-----........----...--.................-.-..-...................----------------......---.....................----.......--------
OreoWBLT07_2_ ------------------------------------......................-....-............-......--.............--.-------...--..---...-----........----...--.................-.-..-...................----------------......---.....................----.......--------
OreoWBLT08    ATGA......................................................-....-............-......--.............--.-------...--..---...-----........----...--.................-.-..-...................----------------......---.....................----.......--------
OreoWBLT08_2_ ATGA......................................................-....-............-......--.............--.-------...--..---...-----........----...--.................-.-..-...................----------------......---.....................----.......--------
OreoWCB01     TTGA......................................................-....-............-......--.............--.-------...--..---...-----........----...--.................-.-..-...................----------------......---.....................----.......--------
OreoWCB01_2_  TTGA......................................................-....-............-......--.............--.-------...--..---...-----........----...--.................-.-..-...................----------------......---.....................----.......--------
OreoWCB02     TTGA......................................................-....-............-......--.............--.-------...--..---...-----........----...--.................-.-..-...................----------------......---.....................----.......--------
OreoWCB02_2_  TTGA......................................................-....-............-......--.............--.-------...--..---...-----........----...--.................-.-..-...................----------------......---.....................----.......--------
OreoWCB03     TTGA......................................................-....-............-......--.............--.-------...--..---...-----........----...--.................-.-..-...................----------------......---.....................----.......--------
OreoWCB03_2_  TTGA......................................................-....-............-......--.............--.-------...--..---...-----........----...--.................-.-..-...................----------------......---.....................----.......--------
OreoWCB04     TTGA......................................................-....-............-......--.............--.-------...--..---...-----........----...--.................-.-..-...................----------------......---.....................----.......--------
OreoWCB04_2_  TTGA......................................................-....-............-......--.............--.-------...--..---...-----........----...--.................-.-..-...................----------------......---.....................----.......--------
OreoWCB05     TTGA......................................................-....-............-......--.............--.-------...--..---...-----........----...--.................-.-..-...................----------------......---.....................----.......--------
OreoWCB05_2_  TTGA......................................................-....-............-......--.............--.-------...--..---...-----........----...--.................-.-..-...................----------------......---.....................----.......--------
OreoWCB06     TTGA......................................................-....-............-......--.............--.-------...--..---...-----........----...--.................-.-..-...................----------------......---.....................----.......--------
OreoWCB06_2_  TTGA......................................................-....-............-......--.............--.-------...--..---...-----........----...--.................-.-..-...................----------------......---.....................----.......--------
OreoWCB07     TTGA......................................................-....-............-......--.............--.-------...--..---...-----........----...--.................-.-..-...................----------------......---.....................----.......--------
OreoWCB07_2_  TTGA......................................................-....-............-......--.............--.-------...--..---...-----........----...--.................-.-..-...................----------------......---.....................----.......--------
OreoWCB08     TTGA......................................................-....-............-......--.............--.-------...--..---...-----........----...--.................-.-..-...................----------------......---.....................----.......--------
OreoWCB08_2_  TTGA......................................................-....-............-......--.............--.-------...--..---...-----........----...--.................-.-..-...................----------------......---.....................----.......--------

[             2222222222222222222222222222222222222222222222222333333333333333333333333333333333333333333333333333333333333333333333333333333333333333333333333333344444444444444444444444444444444444444444444444444444444444444444444444444444444444444444444444444445]
[             5555555556666666666777777777788888888889999999999000000000011111111112222222222333333333344444444445555555555666666666677777777778888888888999999999900000000001111111111222222222233333333334444444444555555555566666666667777777777888888888899999999990]
[             1234567890123456789012345678901234567890123456789012345678901234567890123456789012345678901234567890123456789012345678901234567890123456789012345678901234567890123456789012345678901234567890123456789012345678901234567890123456789012345678901234567890]
CABML101      TGGTGCCGAGGAGGCGCCTTGGGC-TTTTCGCGGACCGCATTGCGG--TCCCCGTGGCCTTAAGTGCACGCTGCGTCGTCGTCTGTCC----ACCGCTCGACAC--GGAGCGCT-CGTGTTC-GTGTCGGGAAGTTGCCGACGCCGCCGCCGCC---GTCCGGACAGGACTCG-GATTGACTTAATTTCGAGCCGTCCGCTGGCGAA-GGAGG-TGTAGG-TT-AACGAAAAGTGGACG-CTG--CGGCG
CABML101_2_   ........................-.....................--........................................----............--........-.......-...............................---................-.................................-.....-......-..-...............-...--.....
CABML102      ........................-.....................--........................................----............--........-.......-...............................---................-.................................-.....-......-..-...............-...--.....
CABML102_2_   ........................-.....................--........................................----............--........-.......-...............................---................-.................................-.....-......-..-...............-...--.....
CABML103      ........................-.....................--........................................----............--........-.......-...............................---................-.................................-.....-......-..-...............-...--.....
CABML103_2_   ........................-.....................--........................................----............--........-.......-...............................---................-.................................-.....-......-..-...............-...--.....
CABML104      ........................-.....................--........................................----............--........-.......-...............................---................-.................................-.....-......-..-...............-...--.....
CABML104_2_   ........................-.....................--........................................----............--........-.......-...............................---................-.................................-.....-......-..-...............-...--.....
CALC01        ........................-................C....--........................................----............--........-.......-...............................---................-........ATC......................-.....-......-..-...............-...--.....
CALC01_2_     ........................-................C....--........................................----............--........-.......-...............................---................-........ATC......................-.....-......-..-...............-...--.....
CALC02        ........................-................C....--........................................----............--........-.......-...............................---................-........ATC......................-.....-......-..-...............-...--.....
CALC02_2_     ........................-................C....--........................................----............--........-.......-...............................---................-........ATC......................-.....-......-..-...............-...--.....
CALC03        ........................-................C....--........................................----............--........-.......-...............................---................-........ATC......................-.....-......-..-...............-...--.....
CALC03_2_     ........................-................C....--........................................----............--........-.......-...............................---................-........ATC......................-.....-......-..-...............-...--.....
CALC04        ........................-................C....--........................................----............--........-.......-...............................---................-........ATC......................-.....-......-..-...............-...--.....
CALC04_2_     ........................-................C....--........................................----............--........-.......-...............................---................-........ATC......................-.....-......-..-...............-...--.....
CHBC401_a     ...............g........-...t...........tC....--........g...............................----.........c..--.....g..-.......-...............................---.......c........-........ATt......g...............-.....-......-..-...............-...--.....
CHBC402       ...............?........-................C....--........?........?.......??..?..........----........?...--........-.......-...............................---................-........ATC......?...............-.....-......-..-...............-...--.....
CHBC402_2_    ...............?........-................C....--........?........?.......??..?..........----........?...--........-.......-...............................---................-........ATC......?...............-.....-......-..-...............-...--.....
CHBC403_a     ...............g........-................C....--........g...............................----............--........-.......-...............................---................-........ATt......g...............-.....-......-..-...............-...--.....
CHBC404_a     ...............g........-...t...........tC....--........g...............................----.........c..--.....g..-.......-...............................---.......c........-........ATt......g...............-.....-......-..-...............-...--...c.
CHBC502_a     ........................-................C....--........................................----............--........-.......-...............................---................-........ATC......g...............-.....-......-..-...............-...--.....
CHBC502_b     g...c..........c........-................C.g..--........c........c....t..g..g..gt.t.....----......g.c..g--......t.-g......-.............c.g...............---................-........ATC......c...............-.....-......-..-...............-...--.....
CHBC503_b     ...............g........-...t...........tC....--........g...............................----.........c..--.....g..-.......-...............................---.......c........-........ATt......g...............-.....-......-..-...............-...--...c.
CHBC504       ........................-................C....--........................................----............--........-.......-...............................---................-........ATC......S...............-.....-......-..-...............-...--.....
CHBC504_2_    ........................-................C....--........................................----............--........-.......-...............................---................-........ATC......S...............-.....-......-..-...............-...--.....
CNFS02        ........................-.....................--........................................----............--........-.......-...............................---................-.................................-.....-......-..-...............-...--.....
CNFS02_2_     ........................-.....................--........................................----............--........-.......-...............................---................-.................................-.....-......-..-...............-...--.....
CNFS03        ........................-................C....--........................................----............--........-.......-...............................---................-........ATC......................-.....-......-..-...............-...--.....
CNFS03_2_     ........................-................C....--........................................----............--........-.......-...............................---................-........ATC......................-.....-......-..-...............-...--.....
CNFS04        ........................-................?....--........................................----............--........-.......-...............................---................-........???......................-.....-......-..-...............-...--.....
CNFS04_2_     ........................-................?....--........................................----............--........-.......-...............................---................-........???......................-.....-......-..-...............-...--.....
CNNY101       ........................-.....................--........................................----............--........-.......-...............................---................-.................................-.....-......-..-...............-...--.....
CNNY101_2_    ........................-.....................--........................................----............--........-.......-...............................---................-.................................-.....-......-..-...............-...--.....
Oreo9M01      G.......................-................C....--........................................----............--........-.......-...............................---................-........AGT......................-.....G......-..-..............CA.G.--.....
Oreo9M01_2_   G.......................-................C....--........................................----............--........-.......-...............................---................-........AGT......................-.....G......-..-..............CA.G.--.....
Oreo9M02      ........................-................C....--........................................----............--........-.......-...............................---................-........AGT......................-.....G......-..-..............CA.G.--.....
Oreo9M02_2_   ........................-................C....--........................................----............--........-.......-...............................---................-........AGT......................-.....G......-..-..............CA.G.--.....
Oreo9M03      ........................-................C....--........................................----............--........-.......-...............................---................-........AGT......................-.....G......-..-..............CA.G.--.....
Oreo9M03_2_   ........................-................C....--........................................----............--........-.......-...............................---................-........AGT......................-.....G......-..-..............CA.G.--.....
Oreo9M04      G.......................-................C....--........................................----............--........-.......-...............................---................-........AGT......................-.....G......-..-..............CA.G.--.....
Oreo9M04_2_   G.......................-................C....--........................................----............--........-.......-...............................---................-........AGT......................-.....G......-..-..............CA.G.--.....
Oreo9M05      G.......................-................C....--........................................----............--........-.......-...............................---................-........AGT......................-.....G......-..-..............CA.G.--.....
Oreo9M05_2_   G.......................-................C....--........................................----............--........-.......-...............................---................-........AGT......................-.....G......-..-..............CA.G.--.....
Oreo9M06      G.......................-................C....--........................................----............--........-.......-...............................---................-........AGT......................-.....G......-..-..............CA.G.--.....
Oreo9M06_2_   G.......................-................C....--........................................----............--........-.......-...............................---................-........AGT......................-.....G......-..-..............CA.G.--.....
Oreo9M07      G.......................-................C....--........................................----............--........-.......-...............................---................-........AGT......................-.....G......-..-..............CA.G.--.....
Oreo9M07_2_   G.......................-................C....--........................................----............--........-.......-...............................---................-........AGT......................-.....G......-..-..............CA.G.--.....
Oreo9M08      G.......................-................C....--........................................----............--........-.......-...............................---................-........AGT......................-.....G......-..-..............CA.G.--.....
Oreo9M08_2_   G.......................-................C....--........................................----............--........-.......-...............................---................-........AGT......................-.....G......-..-..............CA.G.--.....
OreoBC01      ........................-................C....--........................................----............--........-.......-...............................---................-........AGT......................-.....G......-..-..............CA.G.--.....
OreoBC01_2_   ........................-................C....--........................................----............--........-.......-...............................---................-........AGT......................-.....G......-..-..............CA.G.--.....
OreoBC02      G.......................-................C....--........................................----............--........-.......-...............................---................-........AGT......................-.....G......-..-..............CA.G.--.....
OreoBC02_2_   G.......................-................C....--........................................----............--........-.......-...............................---................-........AGT......................-.....G......-..-..............CA.G.--.....
OreoBC03      G.......................-................C....--........................................----............--........-.......-...............................---................-........AGT......................-.....G......-..-..............CA.G.--.....
OreoBC03_2_   G.......................-................C....--........................................----............--........-.......-...............................---................-........AGT......................-.....G......-..-..............CA.G.--.....
OreoBC04_a    .......A................-.......A........C....--........................................----............--........-.......-...............................---................-........ATC......................-.....-......-..-...............-...--.....
OreoBC04_b    G.......................-................C....--........................................----............--........-.......-...............................---................-........AGT......................-.....G......-..-..............CA.G.--.....
OreoBC05_a    .......A................-.......A........C....--........................................----............--........-.......-...............................---................-........ATC......................-.....-......-..-...............-...--.....
OreoBC05_b    G.......................-................C....--........................................----............--........-.......-...............................---................-........AGT......................-.....G......-..-..............CA.G.--.....
OreoBC06      G.......................-................C....--........................................----............--........-.......-...............................---................-........AGT......................-.....G......-..-..............CA.G.--.....
OreoBC06_2_   G.......................-................C....--........................................----............--........-.......-...............................---................-........AGT......................-.....G......-..-..............CA.G.--.....
OreoBC07_a    .......A................-.......A........C....--........................................----............--........-.......-...............................---................-........ATC......................-.....-......-..-...............-...--.....
OreoBC07_b    G.......................-................C....--........................................----............--........-.......-...............................---................-........AGT......................-.....G......-..-..............CA.G.--.....
OreoBC08      G.......................-................C....--........................................----............--........-.......-...............................---................-........AGT......................-.....G......-..-..............CA.G.--.....
OreoBC08_2_   G.......................-................C....--........................................----............--........-.......-...............................---................-........AGT......................-.....G......-..-..............CA.G.--.....
OreoCA01      G......A..........C.....-..........T.....C....--.........T..........AA.............C....----.....C......--........-.......-.........-.....T............------................-........AGC......................G.....TGT...-------.............CGGC--T---.
OreoCA01_2_   G......A..........C.....-..........T.....C....--.........T..........AA.............C....----.....C......--........-.......-.........-.....T............------................-........AGC......................G.....TGT...-------.............CGGC--T---.
OreoCA02_a    G......A..........C.....-..........T.....C....--.........T..........AA.............C....----.....C......--........-.......-.........-.....T...............C--..GA..........AT-T.......ATT....CC...C..T.G...A.GGA.....TGT..A-------....TG.A.....CTGA--T---.
OreoCA02_b    G......A..........C.....-..........T.....C....--.........T..........AA.............C....----.....C......--........-.......-.........-.....T............------................-........AGC......................G.....TGT...-------.............CGGC--T---.
OreoCA04_a    G......A..........C.....-..........T.....C....--.........T..........AA.............C....----.....C......--........-.......-.........-.....T...............---................-........AGC......................G.....TGT..A-------.............CGGC--T---.
OreoCA04_b    G......A..........C.....-..........T.....C....--.........T..........AA.............C....----.....C......--........-.......-.........-.....T............------...GTCC...C.....-.CGG....AGCAGC....GA...G..C.C..GCGAAG..TGT...-------....G..AA.T..CGGC--G---.
OreoCA05_a    G......A..........C.....-..........T.....C....--.........T..........AA.............C....----.....C......--........-.......-.........-.....T...............C---..A..........AT-T.......ATT....C....C........A.G.A.....TGT..A-------....T..A.....CTGA--T---.
OreoCA05_b    G......A..........C.....-..........T.....C....--.........T..........AA.............C....----.....C......--........-.......-.........-.....T............------................-........AGC......................G.....TGT...-------.............CGGC--T---.
OreoCA06      G......A..........C.....-..........T.....C....--.........T..........AA.............C....----.....C......--........-.......-.........-.....T............------................-........AGC......................G.....TGT...-------.............CGGC--T---.
OreoCA06_2_   G......A..........C.....-..........T.....C....--.........T..........AA.............C....----.....C......--........-.......-.........-.....T............------................-........AGC......................G.....TGT...-------.............CGGC--T---.
OreoHSC01     ........................-.......A........C....--........................................----............--........-.......-...............................---................-........ATC......................-.....-......-..-...............-...--.....
OreoHSC01_2_  ........................-.......A........C....--........................................----............--........-.......-...............................---................-........ATC......................-.....-......-..-...............-...--.....
OreoHSC02     G......A..........C.....-..........T.....C....--.........T..........AA.............C....----.....C......--........-.......-.........-.....T............------................-........AGC......................G.....TGT...-------.............CGGC--T---.
OreoHSC02_2_  G......A..........C.....-..........T.....C....--.........T..........AA.............C....----.....C......--........-.......-.........-.....T............------................-........AGC......................G.....TGT...-------.............CGGC--T---.
OreoHSC03     G......A..........C.....-..........T.....C....--.........T..........AA.............C....----.....C......--........-.......-.........-.....T............------................-........AGC......................G.....TGT...-------.............CGGC--T---.
OreoHSC03_2_  G......A..........C.....-..........T.....C....--.........T..........AA.............C....----.....C......--........-.......-.........-.....T............------................-........AGC......................G.....TGT...-------.............CGGC--T---.
OreoHSC04_a   G......A..........C.....-..........T.....C....--.........T..........AA.............C....----.....C......--........-.......-.........-.....T...............GCC................-........AGC....T.................G.....TGT..A-------.............CGGC--T---.
OreoHSC04_b   G......A..........C.....-..........T.....C....--.........T..........AA.............C....----.....C......--........-.......-.........-.....T............------................-........AGC......................G.....TGT...-------.............CGGC--T---.
OreoHSC05     G......A..........C.....-..........T.....C....--.........T..........AA.............C....----.....C......--........-.......-.........-.....T............------................-........AGC......................G.....TGT...-------.............CGGC--T---.
OreoHSC05_2_  G......A..........C.....-..........T.....C....--.........T..........AA.............C....----.....C......--........-.......-.........-.....T............------................-........AGC......................G.....TGT...-------.............CGGC--T---.
OreoHSC06     G......A..........C.....-..........T.....C....--.........T..........AA.............C....----.....C......--........-.......-.........-.....T............------................-........AGC......................G.....TGT...-------.............CGGC--T---.
OreoHSC06_2_  G......A..........C.....-..........T.....C....--.........T..........AA.............C....----.....C......--........-.......-.........-.....T............------................-........AGC......................G.....TGT...-------.............CGGC--T---.
OreoHSC07     G......A..........C.....-..........T.....C....--.........T..........AA.............C....----.....C......--........-.......-.........-.....T............------................-........AGC......................G.....TGT...-------.............CGGC--T---.
OreoHSC07_2_  G......A..........C.....-..........T.....C....--.........T..........AA.............C....----.....C......--........-.......-.........-.....T............------................-........AGC......................G.....TGT...-------.............CGGC--T---.
OreoHSC08     G......A..........C.....-..........T.....C....--.........T..........AA.............C....----.....C......--........-.......-.........-.....T............------................-........AGC......................G.....TGT...-------.............CGGC--T---.
OreoHSC08_2_  G......A..........C.....-..........T.....C....--.........T..........AA.............C....----.....C......--........-.......-.........-.....T............------................-........AGC......................G.....TGT...-------.............CGGC--T---.
OreoHW101_a   ........................-................C....--........................................----............--........-.......-..........................---------...............-........AGT......................-.....G......-..-..............CA.G.--.....
OreoHW101_b   G.......................-................C....--........................................----............--........-.......-...............................---................-........AGT......................-.....G......-..-..............CA.G.--.....
OreoHW102     G.....................C.-................C....--........................................----............--........-.......-...............................---................-........AGT......................-.....G......-..-..............CA.G.--.....
OreoHW102_2_  G.....................C.-................C....--........................................----............--........-.......-...............................---................-........AGT......................-.....G......-..-..............CA.G.--.....
OreoHW103     G.......................-................C....--........................................----............--........-.......-...............................---................-........AGT......................-.....G......-..-..............CA.G.--.....
OreoHW103_2_  G.......................-................C....--........................................----............--........-.......-...............................---................-........AGT......................-.....G......-..-..............CA.G.--.....
OreoHW104     G.......................-................C....--........................................----............--........-.......-...............................---................-........AGT......................-.....G......-..-..............CA.G.--.....
OreoHW104_2_  G.......................-................C....--........................................----............--........-.......-...............................---................-........AGT......................-.....G......-..-..............CA.G.--.....
OreoHW105     G.......................-................C....--........................................----............--........-.......-...............................---................-........AGT......................-.....G......-..-..............CA.G.--.....
OreoHW105_2_  G.......................-................C....--........................................----............--........-.......-...............................---................-........AGT......................-.....G......-..-..............CA.G.--.....
OreoHW106     G.......................-................C....--........................................----............--........-.......-...............................---................-........AGT......................-.....G......-..-..............CA.G.--.....
OreoHW106_2_  G.......................-................C....--........................................----............--........-.......-...............................---................-........AGT......................-.....G......-..-..............CA.G.--.....
OreoHW107     G.......................-................C....--........................................----............--........-.......-...............................---................-........AGT......................-.....G......-..-..............CA.G.--.....
OreoHW107_2_  G.......................-................C....--........................................----............--........-.......-...............................---................-........AGT......................-.....G......-..-..............CA.G.--.....
OreoHW108     ........................-................C....--........................................----............--........-.......-...............................---................-........AGT......................-.....G......-..-..............CA.G.--.....
OreoHW108_2_  ........................-................C....--........................................----............--........-.......-...............................---................-........AGT......................-.....G......-..-..............CA.G.--.....
OreoHW201     G.......................-................C....--........................................----............--........-.......-..........................---------...............-........AGT......................-.....G......-..-..............CA.G.--.....
OreoHW201_2_  G.......................-................C....--........................................----............--........-.......-..........................---------...............-........AGT......................-.....G......-..-..............CA.G.--.....
OreoHW202_a   .......A................-.......A........C....--........................................----............--........-.......-...............................---................-........ATC......................-.....-......-..-...............-...--.....
OreoHW202_b   G.......................-................C....--........................................----............--........-.......-...............................---................-........AGT......................-.....G......-..-..............CA.G.--.....
OreoHW203     G.......................-................C....--........................................----............--........-.......-...............................---................-........AGT......................-.....G......-..-..............CA.G.--.....
OreoHW203_2_  G.......................-................C....--........................................----............--........-.......-...............................---................-........AGT......................-.....G......-..-..............CA.G.--.....
OreoHW204_a   ........................-.......A........C....--........................................----............--........-.......-...............................---................-........ATC......................-.....-......-..-...............-...--.....
OreoHW204_b   G.......................-................C....--........................................----............--........-.......-...............................---................-........AGT......................-.....G......-..-..............CA.G.--.....
OreoHW205     G.......................-................C....--........................................----............--........-.......-...............................---................-........AGT......................-.....G......-..-..............CA.G.--.....
OreoHW205_2_  G.......................-................C....--........................................----............--........-.......-...............................---................-........AGT......................-.....G......-..-..............CA.G.--.....
OreoHW206_a   C.......................-................C....--........................................----............--........-.......-.........................C---------...............-........AGT......................-.....G......-..-..............CA.G.--.....
OreoHW206_b   G.......................-................C....--................................C.......----............--........-.......-...............................---................-........AGT......................-.....G......-..-..............CA.G.--.....
OreoHW207_a   .......A................-.......A........C...C--........................................----............--........-.......-...............................---................-........ATC......................-.....-......-..-...............-...--.....
OreoHW207_b   G.......................-................C....--........................................----............--........-.......-...............................---................-........AGT......................-.....G......-..-..............CA.G.--.....
OreoHW208_a   ........................-.......A........C....--........................................----............--........-.......-...............................---................-........ATC......................-.....-......-..-...............-...--.....
OreoHW208_b   G.......................-................C...C--........................................----............--........-.......-...............................---................-........AGT......................-.....G......-..-..............CA.G.--.....
OreoHW301     ........................-................C....--........................................----............--........-.......-...............................---................-........ATC......................-.....-......-..-...............-...--.....
OreoHW301_2_  ........................-................C....--........................................----............--........-.......-...............................---................-........ATC......................-.....-......-..-...............-...--.....
OreoHW302     G.......................-................C....--........................................----............--........-.......-...............................---................-........AGT......................-.....G......-..-..............CA.G.--.....
OreoHW302_2_  G.......................-................C....--........................................----............--........-.......-...............................---................-........AGT......................-.....G......-..-..............CA.G.--.....
OreoHW303     G.......................-................C....--........................................----............--........-.......-...............................---................-........AGT......................-.....G......-..-..............CA.G.--.....
OreoHW303_2_  G.......................-................C....--........................................----............--........-.......-...............................---................-........AGT......................-.....G......-..-..............CA.G.--.....
OreoHW304     G.......................-................C....--........................................----............--........-.......-...............................---................-........AGT......................-.....G......-..-..............CA.G.--.....
OreoHW304_2_  G.......................-................C....--........................................----............--........-.......-...............................---................-........AGT......................-.....G......-..-..............CA.G.--.....
OreoHW305_a   ........................-.......A........C....--........................................----............--........-.......-...............................---................-........ATC......................-.....-......-..-...............-...--.....
OreoHW305_b   G.......................-................C...C--........................................----............--........-.......-...............................---................-........AGT......................-.....G......-..-..............CA.G.--.....
OreoHW306     G.......................-................C....--........................................----............--........-.......-...............................---................-........AGT......................-.....G......-..-..............CA.G.--.....
OreoHW306_2_  G.......................-................C....--........................................----............--........-.......-...............................---................-........AGT......................-.....G......-..-..............CA.G.--.....
OreoHW307     G.......................-................C....--........................................----............--........-.......-...............................---................-........AGT......................-.....G......-..-..............CA.G.--.....
OreoHW307_2_  G.......................-................C....--........................................----............--........-.......-...............................---................-........AGT......................-.....G......-..-..............CA.G.--.....
OreoHW308     ........................-................C....--........................................----............--........-.......-...............................---................-........AGT......................-.....G......-..-..............CA.G.--.....
OreoHW308_2_  ........................-................C....--........................................----............--........-.......-...............................---................-........AGT......................-.....G......-..-..............CA.G.--.....
OreoLRE01     G......A..........C.....-..........T.....C....--.........T..........AA.............C....----.....C......--........-.......-.........-.....T............------................-........AGC......................G.....TGT...-------.............CGGC--T---.
OreoLRE01_2_  G......A..........C.....-..........T.....C....--.........T..........AA.............C....----.....C......--........-.......-.........-.....T............------................-........AGC......................G.....TGT...-------.............CGGC--T---.
OreoLRE02     G......A..........C.....-..........T.....C....--.........T..........AA.............C....----.....C......--........-.......-.........-.....T............------................-........AGC......................G.....TGT...-------.............CGGC--T---.
OreoLRE02_2_  G......A..........C.....-..........T.....C....--.........T..........AA.............C....----.....C......--........-.......-.........-.....T............------................-........AGC......................G.....TGT...-------.............CGGC--T---.
OreoLRE03     G......A..........C.....-..........T.....C....--.........T..........AA.............C....----.....C......--........-.......-.........-.....T............------................-........AGC......................G.....TGT...-------.............CGGC--T---.
OreoLRE03_2_  G......A..........C.....-..........T.....C....--.........T..........AA.............C....----.....C......--........-.......-.........-.....T............------................-........AGC......................G.....TGT...-------.............CGGC--T---.
OreoLRE04     G......A..........C.....-..........T.....C....--.........T..........AA.............C....----.....C......--........-.......-.........-.....T............------................-........AGC......................G.....TGT...-------.............CGGC--T---.
OreoLRE04_2_  G......A..........C.....-..........T.....C....--.........T..........AA.............C....----.....C......--........-.......-.........-.....T............------................-........AGC......................G.....TGT...-------.............CGGC--T---.
OreoLRE05     G......A..........C.....-..........T.....C....--.........T..........AA.............C....----.....C......--........-.......-.........-.....T............------................-........AGC......................G.....TGT...-------.............CGGC--T---.
OreoLRE05_2_  G......A..........C.....-..........T.....C....--.........T..........AA.............C....----.....C......--........-.......-.........-.....T............------................-........AGC......................G.....TGT...-------.............CGGC--T---.
OreoLRE06     G......A..........C.....-..........T.....C....--.........T..........AA.............C....----.....C......--........-.......-.........-.....T............------................-........AGC......................G.....TGT..A-------.............CGGC--T---.
OreoLRE06_2_  G......A..........C.....-..........T.....C....--.........T..........AA.............C....----.....C......--........-.......-.........-.....T............------................-........AGC......................G.....TGT..A-------.............CGGC--T---.
OreoLRE07     G......A..........C.....-..........T.....C....--.........T..........AA.............C....----.....C......--........-.......-.........-.....T............------................-........AGC......................G.....TGT...-------.............CGGC--T---.
OreoLRE07_2_  G......A..........C.....-..........T.....C....--.........T..........AA.............C....----.....C......--........-.......-.........-.....T............------................-........AGC......................G.....TGT...-------.............CGGC--T---.
OreoLRE08     G......A..........C.....-..........T.....C....--.........T..........AA.............C....----.....C......--........-.......-.........-.....T............------................-........AGC......................G.....TGT...-------.............CGGC--T---.
OreoLRE08_2_  G......A..........C.....-..........T.....C....--.........T..........AA.............C....----.....C......--........-.......-.........-.....T............------................-........AGC......................G.....TGT...-------.............CGGC--T---.
OreoRE01      G.......................-................C....--........................................----............--........-.......-...............................---................-........AGT......................-.....G......-..-..............CA.G.--.....
OreoRE01_2_   G.......................-................C....--........................................----............--........-.......-...............................---................-........AGT......................-.....G......-..-..............CA.G.--.....
OreoRE05      G.......................-................C....--........................................----............--........-.......-...............................---................-........AGT......................-.....G......-..-..............CA.G.--.....
OreoRE05_2_   G.......................-................C....--........................................----............--........-.......-...............................---................-........AGT......................-.....G......-..-..............CA.G.--.....
OreoRE06      G.......................-................C....--........................................----............--........-.......-...............................---................-........AGT......................-.....G......-..-..............CA.G.--.....
OreoRE06_2_   G.......................-................C....--........................................----............--........-.......-...............................---................-........AGT......................-.....G......-..-..............CA.G.--.....
OreoRE08      G.......................-................C....--........................................----............--........-.......-...............................---................-........AGT......................-.....G......-..-..............CA.G.--.....
OreoRE08_2_   G.......................-................C....--........................................----............--........-.......-...............................---................-........AGT......................-.....G......-..-..............CA.G.--.....
OreoSC01      G.......................-................C....--........................................----............--........-.......-...............................---................-........AGT......................-.....G......-..-..............CA.G.--.....
OreoSC01_2_   G.......................-................C....--........................................----............--........-.......-...............................---................-........AGT......................-.....G......-..-..............CA.G.--.....
OreoSC02      G..............?........-................?....--.?.............?......?..?..?..?..?...?.----...?..?.....--...?....-?.....?-....?.....?.......?............---..............?.-......?.AGT......?......?........-.....G......-..-..............CA.G.--.....
OreoSC02_2_   G..............?........-................?....--.?.............?......?..?..?..?..?...?.----...?..?.....--...?....-?.....?-....?.....?.......?............---..............?.-......?.AGT......?......?........-.....G......-..-..............CA.G.--.....
OreoSC03      G.......................-................C....--........................................----............--........-.......-...............................---................-........AGT......................-.....G......-..-..............CA.G.--.....
OreoSC03_2_   G.......................-................C....--........................................----............--........-.......-...............................---................-........AGT......................-.....G......-..-..............CA.G.--.....
OreoSC04      G.......................-................C....--........................................----............--........-.......-...............................---................-........AGT......................-.....G......-..-..............CA.G.--.....
OreoSC04_2_   G.......................-................C....--........................................----............--........-.......-...............................---................-........AGT......................-.....G......-..-..............CA.G.--.....
OreoSC05      G.......................-................C....--........................................----............--........-.......-...............................---................-........AGT......................-.....G......-..-..............CA.G.--.....
OreoSC05_2_   G.......................-................C....--........................................----............--........-.......-...............................---................-........AGT......................-.....G......-..-..............CA.G.--.....
OreoSC06      G.......................-................C....--........................................----............--........-.......-...............................---................-........AGT......................-.....G......-..-..............CA.G.--.....
OreoSC06_2_   G.......................-................C....--........................................----............--........-.......-...............................---................-........AGT......................-.....G......-..-..............CA.G.--.....
OreoSC07      ...............?........-................C....--........?...............................----............--........-.......-...............................---................-........AT?......?...............-.....-......-..-...............-...--.....
OreoSC07_2_   ...............?........-................C....--........?...............................----............--........-.......-...............................---................-........AT?......?...............-.....-......-..-...............-...--.....
OreoSC08      G.......................-................C....--........................................----............--........-.......-...............................---................-........AGT......................-.....G......-..-..............CA.G.--.....
OreoSC08_2_   G.......................-................C....--........................................----............--........-.......-...............................---................-........AGT......................-.....G......-..-..............CA.G.--.....
OreoTCT01     ........................-................C....--........................................----............--........-.......-...............................---................-........ATC......................-.....-......-..-...............-...--.....
OreoTCT01_2_  ........................-................C....--........................................----............--........-.......-...............................---................-........ATC......................-.....-......-..-...............-...--.....
OreoTCT02     G.......................-................C....--........................................----............--........-.......-...............................---................-........AGT......................-.....G......-..-..............CA.G.--.....
OreoTCT02_2_  G.......................-................C....--........................................----............--........-.......-...............................---................-........AGT......................-.....G......-..-..............CA.G.--.....
OreoTCT03_a   .......A................-.......A........C...C--........................................----............--........-.......-...............................---................-........ATC......................-.....-......-..-...............-...--.....
OreoTCT03_b   G.......................-................C....--........................................----............--........-.......-...............................---................-........AGT......................-.....G......-..-..............CA.G.--.....
OreoTCT04     G.......................-................C....--........................................----............--........-.......-...............................---................-........AGT......................-.....G......-..-..............CA.G.--.....
OreoTCT04_2_  G.......................-................C....--........................................----............--........-.......-...............................---................-........AGT......................-.....G......-..-..............CA.G.--.....
OreoTCT05     G.......................-................C....--........................................----............--........-.......-...............................---................-........AGT......................-.....G......-..-..............CA.G.--.....
OreoTCT05_2_  G.......................-................C....--........................................----............--........-.......-...............................---................-........AGT......................-.....G......-..-..............CA.G.--.....
OreoTCT06     G.......................-................C....--........................................----............--........-.......-...............................---................-........AGT......................-.....G......-..-..............CA.G.--.....
OreoTCT06_2_  G.......................-................C....--........................................----............--........-.......-...............................---................-........AGT......................-.....G......-..-..............CA.G.--.....
OreoTCT07     G.......................-................C....--........................................----............--........-.......-...............................---................-........AGT......................-.....G......-..-..............CA.G.--.....
OreoTCT07_2_  G.......................-................C....--........................................----............--........-.......-...............................---................-........AGT......................-.....G......-..-..............CA.G.--.....
OreoTCT08_a   .......A................-.......A........C....--........................................----............--........-.......-...............................---................-........ATC......................-.....-......-..-...............-...--.....
OreoTCT08_b   G.......................-................C....--........................................----............--........-.......-...............................---................-........AGT......................-.....G......-..-..............CA.G.--.....
OreoWBLT01    ........................-................?....--........................................----............--........-.......-...............................---................-........???......................-.....-......-..-...............-...--.....
OreoWBLT01_2_ ........................-................?....--........................................----............--........-.......-...............................---................-........???......................-.....-......-..-...............-...--.....
OreoWBLT02    ........................-................?....--........................................----............--........-.......-...............................---................-........???......................-.....-......-..-...............-...--.....
OreoWBLT02_2_ ........................-................?....--........................................----............--........-.......-...............................---................-........???......................-.....-......-..-...............-...--.....
OreoWBLT03    ........................-................?....--........................................----............--........-.......-...............................---................-........???......................-.....-......-..-...............-...--.....
OreoWBLT03_2_ ........................-................?....--........................................----............--........-.......-...............................---................-........???......................-.....-......-..-...............-...--.....
OreoWBLT04    ........................-................?....--........................................----............--........-.......-...............................---................-........???......................-.....-......-..-...............-...--.....
OreoWBLT04_2_ ........................-................?....--........................................----............--........-.......-...............................---................-........???......................-.....-......-..-...............-...--.....
OreoWBLT05    ........................-................?....--........................................----............--........-.......-...............................---................-........???......................-.....-......-..-...............-...--.....
OreoWBLT05_2_ ........................-................?....--........................................----............--........-.......-...............................---................-........???......................-.....-......-..-...............-...--.....
OreoWBLT06    ........................-................C....--........................................----............--........-.......-...............................---................-........ATC......................-.....-......-..-...............-...--.....
OreoWBLT06_2_ ........................-................C....--........................................----............--........-.......-...............................---................-........ATC......................-.....-......-..-...............-...--.....
OreoWBLT07    ........................-................?....--........................................----............--........-.......-...............................---................-........???......................-.....-......-..-...............-...--.....
OreoWBLT07_2_ ........................-................?....--........................................----............--........-.......-...............................---................-........???......................-.....-......-..-...............-...--.....
OreoWBLT08    ........................-................?....--........................................----............--........-.......-...............................---................-........???......................-.....-......-..-...............-...--.....
OreoWBLT08_2_ ........................-................?....--........................................----............--........-.......-...............................---................-........???......................-.....-......-..-...............-...--.....
OreoWCB01     ........................-................C....--........................................----............--........-.......-...............................---................-........ATC......................-.....-......-..-...............-...--.....
OreoWCB01_2_  ........................-................C....--........................................----............--........-.......-...............................---................-........ATC......................-.....-......-..-...............-...--.....
OreoWCB02     ........................-.......?........C....--........................................----............--........-.......-...............................---................-........ATC......................-.....-......-..-...............-...--.....
OreoWCB02_2_  ........................-.......?........C....--........................................----............--........-.......-...............................---................-........ATC......................-.....-......-..-...............-...--.....
OreoWCB03     ........................-................C....--........................................----............--........-.......-...............................---................-........ATC......................-.....-......-..-...............-...--.....
OreoWCB03_2_  ........................-................C....--........................................----............--........-.......-...............................---................-........ATC......................-.....-......-..-...............-...--.....
OreoWCB04     ........................-................?....--........................................----............--........-.......-...............................---................-........ATC......................-.....-......-..-...............-...--.....
OreoWCB04_2_  ........................-................?....--........................................----............--........-.......-...............................---................-........ATC......................-.....-......-..-...............-...--.....
OreoWCB05     ........................-................C....--........................................----............--........-.......-...............................---................-........ATC......................-.....-......-..-...............-...--.....
OreoWCB05_2_  ........................-................C....--........................................----............--........-.......-...............................---................-........ATC......................-.....-......-..-...............-...--.....
OreoWCB06     ........................-................C....--........................................----............--........-.......-...............................---................-........ATC......................-.....-......-..-...............-...--.....
OreoWCB06_2_  ........................-................C....--........................................----............--........-.......-...............................---................-........ATC......................-.....-......-..-...............-...--.....
OreoWCB07     ........................-................C....--........................................----............--........-.......-...............................---................-........ATC......................-.....-......-..-...............-...--.....
OreoWCB07_2_  ........................-................C....--........................................----............--........-.......-...............................---................-........ATC......................-.....-......-..-...............-...--.....
OreoWCB08     ........................-.......?........C....--........................................----............--........-.......-...............................---................-........ATC......................-.....-......-..-...............-...--.....
OreoWCB08_2_  ........................-.......?........C....--........................................----............--........-.......-...............................---................-........ATC......................-.....-......-..-...............-...--.....

[             5555555555555555555555555555555555555555555555555555555555555555555555555555555]
[             0000000001111111111222222222233333333334444444444555555555566666666667777777777]
[             1234567890123456789012345678901234567890123456789012345678901234567890123456789]
CABML101      ATGCC-ATCTCTATCAAAAAATCCATT-ACTCC??????????????????????????????????????????????
CABML101_2_   .....-.....................-.....??????????????????????????????????????????????
CABML102      .....-.....................-.....??????????????????????????????????????????????
CABML102_2_   .....-.....................-.....??????????????????????????????????????????????
CABML103      .....-.....................-.....??????????????????????????????????????????????
CABML103_2_   .....-.....................-.....??????????????????????????????????????????????
CABML104      .....-.....................-.....??????????????????????????????????????????????
CABML104_2_   .....-.....................-.....??????????????????????????????????????????????
CALC01        .....C.........-...........-.....??????????????????????????????????????????????
CALC01_2_     .....C.........-...........-.....??????????????????????????????????????????????
CALC02        .....C.........-...........-.....??????????????????????????????????????????????
CALC02_2_     .....C.........-...........-.....??????????????????????????????????????????????
CALC03        .....C.........-...........-.....??????????????????????????????????????????????
CALC03_2_     .....C.........-...........-.....??????????????????????????????????????????????
CALC04        .....C.........-...........-.....??????????????????????????????????????????????
CALC04_2_     .....C.........-...........-.....??????????????????????????????????????????????
CHBC401_a     .....??????????-...........-.....??????????????????????????????????????????????
CHBC402       .....C.........-...........-.....??????????????????????????????????????????????
CHBC402_2_    .....C.........-...........-.....??????????????????????????????????????????????
CHBC403_a     .....C.........-...........-.....??????????????????????????????????????????????
CHBC404_a     .....C.........-...........-.....??????????????????????????????????????????????
CHBC502_a     .....C.........-...........-.....??????????????????????????????????????????????
CHBC502_b     .....C.........-...........-.....??????????????????????????????????????????????
CHBC503_b     .....-..?.?................-.....??????????????????????????????????????????????
CHBC504       .....C.........-...........-.....??????????????????????????????????????????????
CHBC504_2_    .....C.........-...........-.....??????????????????????????????????????????????
CNFS02        .....-.....................-.....??????????????????????????????????????????????
CNFS02_2_     .....-.....................-.....??????????????????????????????????????????????
CNFS03        .....C.........-...........-.....??????????????????????????????????????????????
CNFS03_2_     .....C.........-...........-.....??????????????????????????????????????????????
CNFS04        .....??????????-...........-.....??????????????????????????????????????????????
CNFS04_2_     .....??????????-...........-.....??????????????????????????????????????????????
CNNY101       .....-.....................-.....??????????????????????????????????????????????
CNNY101_2_    .....-.....................-.....??????????????????????????????????????????????
Oreo9M01      .....-..........-..........-.....??????????????????????????????????????????????
Oreo9M01_2_   .....-..........-..........-.....??????????????????????????????????????????????
Oreo9M02      .....-..........-..........-.....??????????????????????????????????????????????
Oreo9M02_2_   .....-..........-..........-.....??????????????????????????????????????????????
Oreo9M03      .....-..........-..........-.....??????????????????????????????????????????????
Oreo9M03_2_   .....-..........-..........-.....??????????????????????????????????????????????
Oreo9M04      .....-..........-..........-.....??????????????????????????????????????????????
Oreo9M04_2_   .....-..........-..........-.....??????????????????????????????????????????????
Oreo9M05      .....-..........-..........-.....??????????????????????????????????????????????
Oreo9M05_2_   .....-..........-..........-.....??????????????????????????????????????????????
Oreo9M06      .....-..........-..........-.....??????????????????????????????????????????????
Oreo9M06_2_   .....-..........-..........-.....??????????????????????????????????????????????
Oreo9M07      .....-..........-..........-.....??????????????????????????????????????????????
Oreo9M07_2_   .....-..........-..........-.....??????????????????????????????????????????????
Oreo9M08      .....-..........-..........-.....??????????????????????????????????????????????
Oreo9M08_2_   .....-..........-..........-.....??????????????????????????????????????????????
OreoBC01      .....-..........-..........T.....GACCTCAGATCGGACGAGATTACCCGCTGAATTTAAGCATATAATA
OreoBC01_2_   .....-..........-..........T.....GACCTCAGATCGGACGAGATTACCCGCTGAATTTAAGCATATAATA
OreoBC02      .....-..........-..........T.....GACCTCAGATCGGACGAGATTACCCGCTGAATTTAAGCATATAATA
OreoBC02_2_   .....-..........-..........T.....GACCTCAGATCGGACGAGATTACCCGCTGAATTTAAGCATATAATA
OreoBC03      .....-..........-..........T.....GACCTCAGATCGGACGAGATTACCCGCTGAATTTAAGCATATAATA
OreoBC03_2_   .....-..........-..........T.....GACCTCAGATCGGACGAGATTACCCGCTGAATTTAAGCATATAATA
OreoBC04_a    .....-..........-..........T.....GACCTCAGATCGGACGAGATTACCCGCTGAATTTAAGCATATAATA
OreoBC04_b    .....-..........-..........T.....GACCTCAGATCGGACGAGATTACCCGCTGAATTTAAGCATATAATA
OreoBC05_a    .....-C.........-..........T.....GACCTCAGATCGGACGAGATTACCCGCTGAATTTAAGCATATAATA
OreoBC05_b    .....-..........-..........T.....GACCTCAGATCGGACGAGATTACCCGCTGAATTTAAGCATATAATA
OreoBC06      .....-..........-..........T.....GACCTCAGATCGGACGAGATTACCCGCTGAATTTAAGCATATAATA
OreoBC06_2_   .....-..........-..........T.....GACCTCAGATCGGACGAGATTACCCGCTGAATTTAAGCATATAATA
OreoBC07_a    .....-C.........-..........T.....GACCTCAGATCGGACGAGATTACCCGCTGAATTTAAGCATATAATA
OreoBC07_b    .....-..........-..........T.....GACCTCAGATCGGACGAGATTACCCGCTGAATTTAAGCATATAATA
OreoBC08      .....-..........-..........T.....GACCTCAGATCGGACGAGATTACCCGCTGAATTTAAGCATATAATA
OreoBC08_2_   .....-..........-..........T.....GACCTCAGATCGGACGAGATTACCCGCTGAATTTAAGCATATAATA
OreoCA01      .....ACGAAA--A.--....A.....T.....GACCTCAGATCGGACGAGATTACCCGCTGAATTTAAGCATATAATA
OreoCA01_2_   .....ACGAAA--A.--....A.....T.....GACCTCAGATCGGACGAGATTACCCGCTGAATTTAAGCATATAATA
OreoCA02_a    .....ACAACA--A.--..CCATTT..TC....CACCTATCATAGGACAATATTACCCGATGATTTTAAGCATATAATA
OreoCA02_b    .....ACGAAA--A.--....A.....T.....GACCTCAGATCGGACGAGATTACCCGCTGAATTTAAGCATATAATA
OreoCA04_a    .....ACGAAA--A.--....A.....T.....GACCTCAAATCGGACAAGATTACCCGCTGAATTTAAGCATATAATA
OreoCA04_b    C...TACGAAAA.A.-.....A...---...A.GACGTCAGATCGGCCGAGGTTACCAGCCGCAGTAAAGCATATAATA
OreoCA05_a    .....ACAAAA--A.--....A.TT..T.....CACCTCTCATAGGACAATATTACCCGATGATTTTAAGCATATAATA
OreoCA05_b    .....ACGAAA--A.--....A.....T.....GACCTCAGATCGGACGAGATTACCCGCTGAATTTAAGCATATAATA
OreoCA06      .....ACGAAA--A.--....A.....T.....GACCTCAGATCGGACGAGATTACCCGCTGAATTTAAGCATATAATA
OreoCA06_2_   .....ACGAAA--A.--....A.....T.....GACCTCAGATCGGACGAGATTACCCGCTGAATTTAAGCATATAATA
OreoHSC01     .....-.....................T.....GACCTCAGATCGGACGAGATTACCCGCTGAATTTAAGCATATAATA
OreoHSC01_2_  .....-.....................T.....GACCTCAGATCGGACGAGATTACCCGCTGAATTTAAGCATATAATA
OreoHSC02     .....ACGAAA--A.--....A.....T.....GACCTCAGATCGGACGAGATTACCCGCTGAATTTAAGCATATAATA
OreoHSC02_2_  .....ACGAAA--A.--....A.....T.....GACCTCAGATCGGACGAGATTACCCGCTGAATTTAAGCATATAATA
OreoHSC03     .....ACGAAA--A.--....A.....T.....GACCTCAGATCGGACGAGATTACCCGCTGAATTTAAGCATATAATA
OreoHSC03_2_  .....ACGAAA--A.--....A.....T.....GACCTCAGATCGGACGAGATTACCCGCTGAATTTAAGCATATAATA
OreoHSC04_a   .....ACGAAA--A.--....A.....T.....GACCTCAAATCGGACAACATTACCCGCTGAATTTAAGCATATAATA
OreoHSC04_b   .....ACGAAA--A.--....A.....T.....GACCTCAGATCGGACGAGATTACCCGCTGAATTTAAGCATATAATA
OreoHSC05     .....ACGAAA--A.--....A.....T.....GACCTCAGATCGGACGAGATTACCCGCTGAATTTAAGCATATAATA
OreoHSC05_2_  .....ACGAAA--A.--....A.....T.....GACCTCAGATCGGACGAGATTACCCGCTGAATTTAAGCATATAATA
OreoHSC06     .....ACGAAA--A.--....A.....T.....GACCTCAGATCGGACGAGATTACCCGCTGAATTTAAGCATATAATA
OreoHSC06_2_  .....ACGAAA--A.--....A.....T.....GACCTCAGATCGGACGAGATTACCCGCTGAATTTAAGCATATAATA
OreoHSC07     .....ACGAAA--A.--....A.....T.....GACCTCAGATCGGACGAGATTACCCGCTGAATTTAAGCATATAATA
OreoHSC07_2_  .....ACGAAA--A.--....A.....T.....GACCTCAGATCGGACGAGATTACCCGCTGAATTTAAGCATATAATA
OreoHSC08     .....ACGAAA--A.--....A.....T.....GACCTCAGATCGGACGAGATTACCCGCTGAATTTAAGCATATAATA
OreoHSC08_2_  .....ACGAAA--A.--....A.....T.....GACCTCAGATCGGACGAGATTACCCGCTGAATTTAAGCATATAATA
OreoHW101_a   .....-.........-...........T.....GACCTCAAATCGGACGAGATTACCCGCTGAATTTAAGCATATAATA
OreoHW101_b   .....-.........-...........T.....GACCTCAAATCGGACGAGATTACCCGCTGAATTTAAGCATATAATA
OreoHW102     .....-.........-...........-.....??????????????????????????????????????????????
OreoHW102_2_  .....-.........-...........-.....??????????????????????????????????????????????
OreoHW103     .....-.........-...........T.....GACCTCAGATCGGACGAGATTACCCGCTGAATTTAAGCATATAATA
OreoHW103_2_  .....-.........-...........T.....GACCTCAGATCGGACGAGATTACCCGCTGAATTTAAGCATATAATA
OreoHW104     .....-.........-...........-.....??????????????????????????????????????????????
OreoHW104_2_  .....-.........-...........-.....??????????????????????????????????????????????
OreoHW105     .....-.........-...........T.....GACCTCAGATCGGACGAGATTACCCGCTGAATTTAAGCATATAATA
OreoHW105_2_  .....-.........-...........T.....GACCTCAGATCGGACGAGATTACCCGCTGAATTTAAGCATATAATA
OreoHW106     .....-.........-...........-.....??????????????????????????????????????????????
OreoHW106_2_  .....-.........-...........-.....??????????????????????????????????????????????
OreoHW107     .....-.........-...........T.....GACCTCAGATCGGACGAGATTACCCGCTGAATTTAAGCATATAATA
OreoHW107_2_  .....-.........-...........T.....GACCTCAGATCGGACGAGATTACCCGCTGAATTTAAGCATATAATA
OreoHW108     .....-.........-...........-.....??????????????????????????????????????????????
OreoHW108_2_  .....-.........-...........-.....??????????????????????????????????????????????
OreoHW201     .....-.........-...........T.....GACCTCAGATCGGACGAGATTACCCGCTGAATTTAAGCATATAATA
OreoHW201_2_  .....-.........-...........T.....GACCTCAGATCGGACGAGATTACCCGCTGAATTTAAGCATATAATA
OreoHW202_a   .....-..........-..........T.....GACCTCAGATCGGACGAGATTACCCGCTGAATTTAAGCATATAATA
OreoHW202_b   .....-..........-..........T.....GACCTCAGATCGGACGAGATTACCCGCTGAATTTAAGCATATAATA
OreoHW203     .....-.........-...........T.....GACCTCAGATCGGACGAGATTACCCGCTGAATTTAAGCATATAATA
OreoHW203_2_  .....-.........-...........T.....GACCTCAGATCGGACGAGATTACCCGCTGAATTTAAGCATATAATA
OreoHW204_a   .....-.....................T.....GACCTCAGATCGGACGAGATTACCCGCTGAATTTAAGCATATAATA
OreoHW204_b   .....-C.........-..........T.....GACCTCAGATCGGACGAGATTACCCGCTGAATTTAAGCATATAATA
OreoHW205     .....-.........-...........T.....GACCTCAGATCGGACGAGATTACCCGCTGAATTTAAGCATATAATA
OreoHW205_2_  .....-.........-...........T.....GACCTCAGATCGGACGAGATTACCCGCTGAATTTAAGCATATAATA
OreoHW206_a   .....-.........-...........T.....GACCTCAAATCGGACGAGATTACCCGCTGAATTTAAGCATATAATA
OreoHW206_b   .....-.........-...........T.....GACCTCAGATCGGACGAGATTACCCGCTGAATTTAAGCATATAATA
OreoHW207_a   .....-C.........-..........T.....GACCTCAGATCGGACGAGATTACCCGCTGAATTTAAGCATATAATA
OreoHW207_b   .....-..........-..........T.....GACCTCAGATCGGACGAGATTACCCGCTGAATTTAAGCATATAATA
OreoHW208_a   .....-C.........-..........T.....GACCTCAGATCGGACGAGATTACCCGCTGAATTTAAGCATATAATA
OreoHW208_b   .....-..........-..........T.....GACCTCAGATCGGACGAGATTACCCGCTGAATTTAAGCATATAATA
OreoHW301     .....C.........-...........T.....GACCTCAGATCGGACGAGATTACCCGCTGAATTTAAGCATATAATA
OreoHW301_2_  .....C.........-...........T.....GACCTCAGATCGGACGAGATTACCCGCTGAATTTAAGCATATAATA
OreoHW302     .....-.........-...........T.....GACCTCAGATCGGACGAGATTACCCGCTGAATTTAAGCATATAATA
OreoHW302_2_  .....-.........-...........T.....GACCTCAGATCGGACGAGATTACCCGCTGAATTTAAGCATATAATA
OreoHW303     .....-.........-...........T.....GACCTCAGATCGGACGAGATTACCCGCTGAATTTAAGCATATAATA
OreoHW303_2_  .....-.........-...........T.....GACCTCAGATCGGACGAGATTACCCGCTGAATTTAAGCATATAATA
OreoHW304     .....-.........-...........T.....GACCTCAGATCGGACGAGATTACCCGCTGAATTTAAGCATATAATA
OreoHW304_2_  .....-.........-...........T.....GACCTCAGATCGGACGAGATTACCCGCTGAATTTAAGCATATAATA
OreoHW305_a   .....-.....................T.....GACCTCAGATCGGACGAGATTACCCGCTGAATTTAAGCATATAATA
OreoHW305_b   .....-C.........-..........T.....GACCTCAGATCGGACGAGATTACCCGCTGAATTTAAGCATATAATA
OreoHW306     .....-.........-...........T.....GACCTCAGATCGGACGAGATTACCCGCTGAATTTAAGCATATAATA
OreoHW306_2_  .....-.........-...........T.....GACCTCAGATCGGACGAGATTACCCGCTGAATTTAAGCATATAATA
OreoHW307     .....-.........-...........T.....GACCTCAGATCGGACGAGATTACCCGCTGAATTTAAGCATATAATA
OreoHW307_2_  .....-.........-...........T.....GACCTCAGATCGGACGAGATTACCCGCTGAATTTAAGCATATAATA
OreoHW308     .....-.........-...........T.....GACCTCAGATCGGACGAGATTACCCGCTGAATTTAAGCATATAATA
OreoHW308_2_  .....-.........-...........T.....GACCTCAGATCGGACGAGATTACCCGCTGAATTTAAGCATATAATA
OreoLRE01     .....ACGAAA--A.--....A.....T.....GACCTCAGATCGGACGAGATTACCCGCTGAATTTAAGCATATAATA
OreoLRE01_2_  .....ACGAAA--A.--....A.....T.....GACCTCAGATCGGACGAGATTACCCGCTGAATTTAAGCATATAATA
OreoLRE02     .....ACGAAA--A.--....A.....-.....??????????????????????????????????????????????
OreoLRE02_2_  .....ACGAAA--A.--....A.....-.....??????????????????????????????????????????????
OreoLRE03     .....ACGAAA--A.--....A.....T.....GACCTCAGATCGGACGAGATTACCCGCTGAATTTAAGCATATAATA
OreoLRE03_2_  .....ACGAAA--A.--....A.....T.....GACCTCAGATCGGACGAGATTACCCGCTGAATTTAAGCATATAATA
OreoLRE04     .....ACGAAA--A.--....A.....-.....??????????????????????????????????????????????
OreoLRE04_2_  .....ACGAAA--A.--....A.....-.....??????????????????????????????????????????????
OreoLRE05     .....ACGAAA--A.--....A.....T.....GACCTCAGATCGGACGAGATTACCCGCTGAATTTAAGCATATAATA
OreoLRE05_2_  .....ACGAAA--A.--....A.....T.....GACCTCAGATCGGACGAGATTACCCGCTGAATTTAAGCATATAATA
OreoLRE06     .....ACGAAA--A.--....A.....-.....??????????????????????????????????????????????
OreoLRE06_2_  .....ACGAAA--A.--....A.....-.....??????????????????????????????????????????????
OreoLRE07     .....ACGAAA--A.--....A.....T.....GACCTCAGATCGGACGAGATTACCCGCTGAATTTAAGCATATAATA
OreoLRE07_2_  .....ACGAAA--A.--....A.....T.....GACCTCAGATCGGACGAGATTACCCGCTGAATTTAAGCATATAATA
OreoLRE08     .....ACGAAA--A.--....A.....-.....??????????????????????????????????????????????
OreoLRE08_2_  .....ACGAAA--A.--....A.....-.....??????????????????????????????????????????????
OreoRE01      .....-.........-...........-....???????????????????????????????????????????????
OreoRE01_2_   .....-.........-...........-....???????????????????????????????????????????????
OreoRE05      .....-.........-...........-.....??????????????????????????????????????????????
OreoRE05_2_   .....-.........-...........-.....??????????????????????????????????????????????
OreoRE06      .....-.........-...........-.....??????????????????????????????????????????????
OreoRE06_2_   .....-.........-...........-.....??????????????????????????????????????????????
OreoRE08      .....-.........-...........-.....??????????????????????????????????????????????
OreoRE08_2_   .....-.........-...........-.....??????????????????????????????????????????????
OreoSC01      .....-.........-...........-.....??????????????????????????????????????????????
OreoSC01_2_   .....-.........-...........-.....??????????????????????????????????????????????
OreoSC02      ..?..-.........-...........-.....??????????????????????????????????????????????
OreoSC02_2_   ..?..-.........-...........-.....??????????????????????????????????????????????
OreoSC03      .....-.........-........???????????????????????????????????????????????????????
OreoSC03_2_   .....-.........-........???????????????????????????????????????????????????????
OreoSC04      .....-.........-...........-.....??????????????????????????????????????????????
OreoSC04_2_   .....-.........-...........-.....??????????????????????????????????????????????
OreoSC05      .....-.........-...........-.....??????????????????????????????????????????????
OreoSC05_2_   .....-.........-...........-.....??????????????????????????????????????????????
OreoSC06      .....-.........-...........-.....??????????????????????????????????????????????
OreoSC06_2_   .....-.........-...........-.....??????????????????????????????????????????????
OreoSC07      .....C.........-...........-.....??????????????????????????????????????????????
OreoSC07_2_   .....C.........-...........-.....??????????????????????????????????????????????
OreoSC08      .....-.........-...........-.....??????????????????????????????????????????????
OreoSC08_2_   .....-.........-...........-.....??????????????????????????????????????????????
OreoTCT01     .....-.........-...........T.....GACCTCAGATCGGACGAGATTACCCGCTGAATTTAAGCATATAATA
OreoTCT01_2_  .....-.........-...........T.....GACCTCAGATCGGACGAGATTACCCGCTGAATTTAAGCATATAATA
OreoTCT02     .....-.........-...........T.....GACCTCAGATCGGACGAGATTACCCGCTGAATTTAAGCATATAATA
OreoTCT02_2_  .....-.........-...........T.....GACCTCAGATCGGACGAGATTACCCGCTGAATTTAAGCATATAATA
OreoTCT03_a   .....-C.........-..........T.....GACCTCAGATCGGACGAGATTACCCGCTGAATTTAAGCATATAATA
OreoTCT03_b   .....-..........-..........T.....GACCTCAGATCGGACGAGATTACCCGCTGAATTTAAGCATATAATA
OreoTCT04     .....-.........-...........T.....GACCTCAGATCGGACGAGATTACCCGCTGAATTTAAGCATATAATA
OreoTCT04_2_  .....-.........-...........T.....GACCTCAGATCGGACGAGATTACCCGCTGAATTTAAGCATATAATA
OreoTCT05     .....-.........-...........T.....GACCTCAGATCGGACGAGATTACCCGCTGAATTTAAGCATATAATA
OreoTCT05_2_  .....-.........-...........T.....GACCTCAGATCGGACGAGATTACCCGCTGAATTTAAGCATATAATA
OreoTCT06     .....-.........-...........T.....GACCTCAGATCGGACGAGATTACCCGCTGAATTTAAGCATATAATA
OreoTCT06_2_  .....-.........-...........T.....GACCTCAGATCGGACGAGATTACCCGCTGAATTTAAGCATATAATA
OreoTCT07     .....-.........-...........T.....GACCTCAGATCGGACGAGATTACCCGCTGAATTTAAGCATATAATA
OreoTCT07_2_  .....-.........-...........T.....GACCTCAGATCGGACGAGATTACCCGCTGAATTTAAGCATATAATA
OreoTCT08_a   .....-C....................T.....GACCTCAGATCGGACGAGATTACCCGCTGAATTTAAGCATATAATA
OreoTCT08_b   .....-..........-..........T.....GACCTCAGATCGGACGAGATTACCCGCTGAATTTAAGCATATAATA
OreoWBLT01    .....C?????????-...........T.....GACCTCAGATCGGACGAGATTACCCGCTGAATTTAAGCATATAATA
OreoWBLT01_2_ .....C?????????-...........T.....GACCTCAGATCGGACGAGATTACCCGCTGAATTTAAGCATATAATA
OreoWBLT02    .....C?????????-...........-.....??????????????????????????????????????????????
OreoWBLT02_2_ .....C?????????-...........-.....??????????????????????????????????????????????
OreoWBLT03    .....C?????????-...........T.....GACCTCAGATCGGACGAGATTACCCGCTGAATTTAAGCATATAATA
OreoWBLT03_2_ .....C?????????-...........T.....GACCTCAGATCGGACGAGATTACCCGCTGAATTTAAGCATATAATA
OreoWBLT04    .....??????????-...........-.....??????????????????????????????????????????????
OreoWBLT04_2_ .....??????????-...........-.....??????????????????????????????????????????????
OreoWBLT05    .....C?????????-...........T.....GACCTCAGATCGGACGAGATTACCCGCTGAATTTAAGCATATAATA
OreoWBLT05_2_ .....C?????????-...........T.....GACCTCAGATCGGACGAGATTACCCGCTGAATTTAAGCATATAATA
OreoWBLT06    .....C.........-...........-.....??????????????????????????????????????????????
OreoWBLT06_2_ .....C.........-...........-.....??????????????????????????????????????????????
OreoWBLT07    .....C?????????-...........T.....GACCTCAGATCGGACGAGATTACCCGCTGAATTTAAGCATATAATA
OreoWBLT07_2_ .....C?????????-...........T.....GACCTCAGATCGGACGAGATTACCCGCTGAATTTAAGCATATAATA
OreoWBLT08    .....??????ATCA-...........-.....??????????????????????????????????????????????
OreoWBLT08_2_ .....??????ATCA-...........-.....??????????????????????????????????????????????
OreoWCB01     .....C.........-...........-.....??????????????????????????????????????????????
OreoWCB01_2_  .....C.........-...........-.....??????????????????????????????????????????????
OreoWCB02     .....C.........-...........-.....??????????????????????????????????????????????
OreoWCB02_2_  .....C.........-...........-.....??????????????????????????????????????????????
OreoWCB03     .....C.........-...........-.....??????????????????????????????????????????????
OreoWCB03_2_  .....C.........-...........-.....??????????????????????????????????????????????
OreoWCB04     .....C.........-...........-.....??????????????????????????????????????????????
OreoWCB04_2_  .....C.........-...........-.....??????????????????????????????????????????????
OreoWCB05     .....C.........-...........-.....??????????????????????????????????????????????
OreoWCB05_2_  .....C.........-...........-.....??????????????????????????????????????????????
OreoWCB06     .....C.........-...........-.....??????????????????????????????????????????????
OreoWCB06_2_  .....C.........-...........-.....??????????????????????????????????????????????
OreoWCB07     .....C.........-...........-.....??????????????????????????????????????????????
OreoWCB07_2_  .....C.........-...........-.....??????????????????????????????????????????????
OreoWCB08     .....C.........-...........-.....??????????????????????????????????????????????
OreoWCB08_2_  .....C.........-...........-.....??????????????????????????????????????????????
;
end;

BEGIN TRAITS;
   Dimensions NTRAITS=4;
   Format labels=yes missing=? separator=Comma;
   TraitLabels CladeCo CladeX CladeB CladeB';
   Matrix
CABML101 0,0,1,0
CABML101_2_ 0,0,1,0
CABML102 0,0,1,0
CABML102_2_ 0,0,1,0
CABML103 0,0,1,0
CABML103_2_ 0,0,1,0
CABML104 0,0,1,0
CABML104_2_ 0,0,1,0
CALC01 0,0,0,1
CALC01_2_ 0,0,0,1
CALC02 0,0,0,1
CALC02_2_ 0,0,0,1
CALC03 0,0,0,1
CALC03_2_ 0,0,0,1
CALC04 0,0,0,1
CALC04_2_ 0,0,0,1
CHBC401_a 0,0,1,0
CHBC402 0,0,1,0
CHBC402_2_ 0,0,1,0
CHBC403_a 0,0,1,0
CHBC404_a 0,0,1,0
CHBC502_a 0,0,1,0
CHBC502_b 0,0,1,0
CHBC503_b 0,0,1,0
CHBC504 0,0,1,0
CHBC504_2_ 0,0,1,0
CNFS02 0,0,0,1
CNFS02_2_ 0,0,0,1
CNFS03 0,0,1,0
CNFS03_2_ 0,0,1,0
CNFS04 0,0,1,0
CNFS04_2_ 0,0,1,0
CNNY101 0,0,0,1
CNNY101_2_ 0,0,0,1
Oreo9M01 0,1,0,0
Oreo9M01_2_ 0,1,0,0
Oreo9M02 0,1,0,0
Oreo9M02_2_ 0,1,0,0
Oreo9M03 0,1,0,0
Oreo9M03_2_ 0,1,0,0
Oreo9M04 0,1,0,0
Oreo9M04_2_ 0,1,0,0
Oreo9M05 0,1,0,0
Oreo9M05_2_ 0,1,0,0
Oreo9M06 0,1,0,0
Oreo9M06_2_ 0,1,0,0
Oreo9M07 0,1,0,0
Oreo9M07_2_ 0,1,0,0
Oreo9M08 0,1,0,0
Oreo9M08_2_ 0,1,0,0
OreoBC01 0,0,1,0
OreoBC01_2_ 0,0,1,0
OreoBC02 0,0,1,0
OreoBC02_2_ 0,0,1,0
OreoBC03 0,0,1,0
OreoBC03_2_ 0,0,1,0
OreoBC04_a 0,0,1,0
OreoBC04_b 0,0,1,0
OreoBC05_a 0,0,1,0
OreoBC05_b 0,0,1,0
OreoBC06 0,0,1,0
OreoBC06_2_ 0,0,1,0
OreoBC07_a 0,0,1,0
OreoBC07_b 0,0,1,0
OreoBC08 0,0,1,0
OreoBC08_2_ 0,0,1,0
OreoCA01 1,0,0,0
OreoCA01_2_ 1,0,0,0
OreoCA02_a 1,0,0,0
OreoCA02_b 1,0,0,0
OreoCA04_a 1,0,0,0
OreoCA04_b 1,0,0,0
OreoCA05_a 1,0,0,0
OreoCA05_b 1,0,0,0
OreoCA06 1,0,0,0
OreoCA06_2_ 1,0,0,0
OreoHSC01 0,0,1,0
OreoHSC01_2_ 0,0,1,0
OreoHSC02 1,0,0,0
OreoHSC02_2_ 1,0,0,0
OreoHSC03 1,0,0,0
OreoHSC03_2_ 1,0,0,0
OreoHSC04_a 1,0,0,0
OreoHSC04_b 1,0,0,0
OreoHSC05 1,0,0,0
OreoHSC05_2_ 1,0,0,0
OreoHSC06 1,0,0,0
OreoHSC06_2_ 1,0,0,0
OreoHSC07 1,0,0,0
OreoHSC07_2_ 1,0,0,0
OreoHSC08 1,0,0,0
OreoHSC08_2_ 1,0,0,0
OreoHW101_a 0,1,0,0
OreoHW101_b 0,1,0,0
OreoHW102 0,1,0,0
OreoHW102_2_ 0,1,0,0
OreoHW103 0,1,0,0
OreoHW103_2_ 0,1,0,0
OreoHW104 0,1,0,0
OreoHW104_2_ 0,1,0,0
OreoHW105 0,1,0,0
OreoHW105_2_ 0,1,0,0
OreoHW106 0,1,0,0
OreoHW106_2_ 0,1,0,0
OreoHW107 0,1,0,0
OreoHW107_2_ 0,1,0,0
OreoHW108 0,1,0,0
OreoHW108_2_ 0,1,0,0
OreoHW201 0,1,0,0
OreoHW201_2_ 0,1,0,0
OreoHW202_a 0,1,0,0
OreoHW202_b 0,1,0,0
OreoHW203 0,1,0,0
OreoHW203_2_ 0,1,0,0
OreoHW204_a 0,0,1,0
OreoHW204_b 0,0,1,0
OreoHW205 0,0,1,0
OreoHW205_2_ 0,0,1,0
OreoHW206_a 0,1,0,0
OreoHW206_b 0,1,0,0
OreoHW207_a 0,1,0,0
OreoHW207_b 0,1,0,0
OreoHW208_a 0,0,1,0
OreoHW208_b 0,0,1,0
OreoHW301 0,0,1,0
OreoHW301_2_ 0,0,1,0
OreoHW302 0,0,1,0
OreoHW302_2_ 0,0,1,0
OreoHW303 0,0,1,0
OreoHW303_2_ 0,0,1,0
OreoHW304 0,0,1,0
OreoHW304_2_ 0,0,1,0
OreoHW305_a 0,0,1,0
OreoHW305_b 0,0,1,0
OreoHW306 0,0,1,0
OreoHW306_2_ 0,0,1,0
OreoHW307 0,0,1,0
OreoHW307_2_ 0,0,1,0
OreoHW308 0,0,1,0
OreoHW308_2_ 0,0,1,0
OreoLRE01 1,0,0,0
OreoLRE01_2_ 1,0,0,0
OreoLRE02 1,0,0,0
OreoLRE02_2_ 1,0,0,0
OreoLRE03 1,0,0,0
OreoLRE03_2_ 1,0,0,0
OreoLRE04 1,0,0,0
OreoLRE04_2_ 1,0,0,0
OreoLRE05 1,0,0,0
OreoLRE05_2_ 1,0,0,0
OreoLRE06 1,0,0,0
OreoLRE06_2_ 1,0,0,0
OreoLRE07 1,0,0,0
OreoLRE07_2_ 1,0,0,0
OreoLRE08 1,0,0,0
OreoLRE08_2_ 1,0,0,0
OreoRE01 0,1,0,0
OreoRE01_2_ 0,1,0,0
OreoRE05 0,1,0,0
OreoRE05_2_ 0,1,0,0
OreoRE06 0,1,0,0
OreoRE06_2_ 0,1,0,0
OreoRE08 0,1,0,0
OreoRE08_2_ 0,1,0,0
OreoSC01 0,0,1,0
OreoSC01_2_ 0,0,1,0
OreoSC02 0,0,1,0
OreoSC02_2_ 0,0,1,0
OreoSC03 0,0,1,0
OreoSC03_2_ 0,0,1,0
OreoSC04 0,0,1,0
OreoSC04_2_ 0,0,1,0
OreoSC05 0,0,1,0
OreoSC05_2_ 0,0,1,0
OreoSC06 0,0,1,0
OreoSC06_2_ 0,0,1,0
OreoSC07 0,0,1,0
OreoSC07_2_ 0,0,1,0
OreoSC08 0,0,1,0
OreoSC08_2_ 0,0,1,0
OreoTCT01 0,1,0,0
OreoTCT01_2_ 0,1,0,0
OreoTCT02 0,1,0,0
OreoTCT02_2_ 0,1,0,0
OreoTCT03_a 0,1,0,0
OreoTCT03_b 0,1,0,0
OreoTCT04 0,1,0,0
OreoTCT04_2_ 0,1,0,0
OreoTCT05 0,1,0,0
OreoTCT05_2_ 0,1,0,0
OreoTCT06 0,1,0,0
OreoTCT06_2_ 0,1,0,0
OreoTCT07 0,1,0,0
OreoTCT07_2_ 0,1,0,0
OreoTCT08_a 0,1,0,0
OreoTCT08_b 0,1,0,0
OreoWBLT01 0,0,1,0
OreoWBLT01_2_ 0,0,1,0
OreoWBLT02 0,0,1,0
OreoWBLT02_2_ 0,0,1,0
OreoWBLT03 0,0,1,0
OreoWBLT03_2_ 0,0,1,0
OreoWBLT04 0,0,1,0
OreoWBLT04_2_ 0,0,1,0
OreoWBLT05 0,0,1,0
OreoWBLT05_2_ 0,0,1,0
OreoWBLT06 0,0,1,0
OreoWBLT06_2_ 0,0,1,0
OreoWBLT07 0,0,1,0
OreoWBLT07_2_ 0,0,1,0
OreoWBLT08 0,0,1,0
OreoWBLT08_2_ 0,0,1,0
OreoWCB01 0,0,1,0
OreoWCB01_2_ 0,0,1,0
OreoWCB02 0,0,1,0
OreoWCB02_2_ 0,0,1,0
OreoWCB03 0,0,1,0
OreoWCB03_2_ 0,0,1,0
OreoWCB04 0,0,1,0
OreoWCB04_2_ 0,0,1,0
OreoWCB05 0,0,1,0
OreoWCB05_2_ 0,0,1,0
OreoWCB06 0,0,1,0
OreoWCB06_2_ 0,0,1,0
OreoWCB07 0,0,1,0
OreoWCB07_2_ 0,0,1,0
OreoWCB08 0,0,1,0
OreoWCB08_2_ 0,0,1,0
;
END;
